# Supplementary material for: CovMulNet19, Integrating Proteins, Diseases, Drugs, and Symptoms: A Network Medicine Approach to COVID-19
Source: Netw Syst Med. 2020 Nov 17;3(1):130–41. doi: 10.1089/nsm.2020.0011 (PMC7703682; doi:10.1089/nsm.2020.0011)
Supplement: Supplemental data [file Supp_TableS1.tsv]

node_name	node_type	# of nets it is found in	min-degree	max-degree	mean-degree	median-degree	sd-degree	z-score	deg_in_covmulnet	isNormalShapiro	p-value-shapiro	isNormalDagostino	p-value-dagostino
DIS_21-hydroxylase deficiency	Disease	1171.0	5.062009617818274e-05	0.0004270158707565298	9.748217361464702e-05	7.840677434530344e-05	4.353118142050698e-05	-1.0765174733895035	5.062009617818274e-05	False	0.8628947628625001	False	0.8628947628625001
DIS_22q11 Deletion Syndrome	Disease	868.0	5.062009617818274e-05	0.0003333611134261188	8.981437267469734e-05	7.737243231820367e-05	3.612520269315337e-05	-1.0849565836191943	5.062009617818274e-05	False	0.8495232729502974	False	0.8495232729502974
DIS_22q11 partial monosomy syndrome	Disease	544.0	5.062009617818274e-05	0.00026497085320614734	8.395902201011479e-05	7.604564892502015e-05	2.8285596216719707e-05	-1.1786538129334287	5.062009617818274e-05	False	0.7198259002195059	False	0.7198259002195059
DIS_3-@METHYLGLUTACONIC ACIDURIA, TYPE V	Disease	161.0	5.062009617818274e-05	0.00016775708773695687	7.822359758533888e-05	7.537499057812617e-05	1.4169003480623515e-05	-1.9481611000311103	5.062009617818274e-05	False	0.26348158382659076	False	0.26348158382659076
DIS_3-Methylglutaconic aciduria type 2	Disease	813.0	5.062009617818274e-05	0.0002623983206507478	8.98862216758257e-05	7.729767334003247e-05	3.358398486046912e-05	-1.1691919723279218	5.062009617818274e-05	False	0.7315236146384874	False	0.7315236146384874
DIS_3-Methylglutaric aciduria	Disease	101.0	5.062009617818274e-05	0.00013784547522227583	7.636152850694342e-05	7.505253677574302e-05	1.0177963655266223e-05	-2.529133842548327	5.062009617818274e-05	False	0.15633505619972313	False	0.15633505619972313
DIS_46, XY female	Disease	917.0	5.062009617818274e-05	0.0003450953325856268	9.305473112368332e-05	7.738740133106331e-05	3.870210112377843e-05	-1.0964426662465852	5.062009617818274e-05	False	0.8318176780884391	False	0.8318176780884391
DIS_5,10-Methylenetetrahydrofolate reductase deficiency	Disease	946.0	5.062009617818274e-05	0.00024993751562109475	9.049384690201961e-05	7.674302699446354e-05	3.468885489953663e-05	-1.1494686359442063	5.062009617818274e-05	False	0.756842912879098	False	0.756842912879098
DIS_ACTH-Secreting Pituitary Adenoma	Disease	1411.0	5.3407391582995086e-05	0.00038019922439358223	0.00010813731000522058	8.097165991902834e-05	5.27383469332068e-05	-0.13077993623103704	0.00010124019235636548	False	1	False	1
DIS_ACTH-independent hypercortisolemia	Disease	234.0	5.062009617818274e-05	0.0001733402669440111	7.834234176333713e-05	7.475800125501116e-05	1.9044981311380244e-05	-1.4556194690823394	5.062009617818274e-05	False	0.471959017768982	False	0.471959017768982
DIS_AICARDI-GOUTIERES SYNDROME 1	Disease	1809.0	5.660590965696819e-05	0.0004950495049504951	0.0001269700104413318	9.246417013407305e-05	6.51955042686655e-05	-0.39465632444433274	0.00010124019235636548	False	1	False	1
DIS_AIDS related complex	Disease	1518.0	5.062009617818274e-05	0.0004055478952064239	0.00011406825576237602	8.343414974263188e-05	5.586120195440737e-05	-1.1358180161604507	5.062009617818274e-05	False	0.7751441857157543	False	0.7751441857157543
DIS_AIDS with Kaposi's sarcoma	Disease	996.0	5.3407391582995086e-05	0.0002967359050445104	9.232972391808627e-05	7.635919765398143e-05	3.7477582852963024e-05	0.23775461916095095	0.00010124019235636548	False	1	False	1
DIS_ALAZAMI SYNDROME	Disease	79.0	5.062009617818274e-05	9.40203083866115e-05	7.515451197699593e-05	7.450454477723141e-05	7.671829084570496e-06	-3.197987797741292	5.062009617818274e-05	True	0.0013839013608938355	True	0.0013839013608938355
DIS_ALBINOIDISM, OCULOCUTANEOUS, AUTOSOMAL DOMINANT	Disease	1198.0	5.478851632697787e-05	0.0004898119122257053	9.931324899689552e-05	7.919537697692487e-05	4.4966243720171346e-05	0.04285310935602026	0.00010124019235636548	False	1	False	1
DIS_ALZHEIMER DISEASE 19	Disease	107.0	5.062009617818274e-05	9.245562130177515e-05	7.283012293672557e-05	7.163836951070993e-05	7.85404301470245e-06	-2.827846335570936	5.062009617818274e-05	True	0.004686229472501191	True	0.004686229472501191
DIS_AMYLOIDOSIS, HEREDITARY, TRANSTHYRETIN-RELATED	Disease	1539.0	5.062009617818274e-05	0.00041050903119868636	0.00011391074197502032	8.36050497450046e-05	5.4628831524776355e-05	-1.1585575607293146	5.062009617818274e-05	False	0.7450145739492591	False	0.7450145739492591
DIS_AMYOTROPHIC LATERAL SCLEROSIS 1	Disease	2184.0	5.3407391582995086e-05	0.0005784805244890089	0.00017040804490776407	0.00015143484863065234	9.230608750681413e-05	1.4442442070951291	0.00030372057706909645	False	0.4794228524230463	False	0.4794228524230463
DIS_AMYOTROPHIC LATERAL SCLEROSIS 1, AUTOSOMAL RECESSIVE	Disease	999.0	5.062009617818274e-05	0.00031992321842757736	9.329452749143743e-05	7.794839816041781e-05	3.748279897161497e-05	-1.1385070614809543	5.062009617818274e-05	False	0.7714868763479169	False	0.7714868763479169
DIS_AMYOTROPHIC LATERAL SCLEROSIS 16, JUVENILE	Disease	55.0	5.062009617818274e-05	9.266123054114158e-05	7.363227198863228e-05	7.387706855791962e-05	8.696332605613366e-06	-2.6461931545253323	5.062009617818274e-05	True	0.008140332026094765	True	0.008140332026094765
DIS_AMYOTROPHIC LATERAL SCLEROSIS 2, JUVENILE (disorder)	Disease	817.0	5.062009617818274e-05	0.0003571747477453344	9.494278729844058e-05	7.84375245117264e-05	3.947916206211507e-05	-1.122685710768687	5.062009617818274e-05	False	0.7933843140167615	False	0.7933843140167615
DIS_AMYOTROPHIC LATERAL SCLEROSIS 20	Disease	123.0	5.062009617818274e-05	0.0001315702914281955	7.498366893269423e-05	7.444353457902182e-05	8.862865067918565e-06	-2.7489499803739252	5.062009617818274e-05	False	0.13233244141905975	False	0.13233244141905975
DIS_AMYOTROPHIC LATERAL SCLEROSIS 6 (disorder)	Disease	826.0	5.062009617818274e-05	0.0002637362637362637	8.792458797310852e-05	7.667829632096692e-05	3.322300407817972e-05	-1.122851254123245	5.062009617818274e-05	False	0.7931503919927338	False	0.7931503919927338
DIS_ANALBUMINEMIA BAGHDAD	Disease	54.0	5.062009617818274e-05	8.837044892188053e-05	7.379831705848053e-05	7.373793931102264e-05	7.957535081335285e-06	-2.9127387618639884	5.062009617818274e-05	True	0.003582741890557073	True	0.003582741890557073
DIS_ANOPHTHALMIA AND PULMONARY HYPOPLASIA	Disease	887.0	5.062009617818274e-05	0.00032388663967611336	9.03798112586891e-05	7.665184730952016e-05	3.47529265219632e-05	-1.1440681133825943	5.062009617818274e-05	False	0.7640050638890296	False	0.7640050638890296
DIS_ANTLEY-BIXLER SYNDROME WITH GENITAL ANOMALIES AND DISORDERED STEROIDOGENESIS	Disease	62.0	5.062009617818274e-05	9.641342074816814e-05	7.563301215955135e-05	7.62863924967222e-05	7.919731785288356e-06	-3.1583034197991955	5.062009617818274e-05	True	0.0015869029542933122	True	0.0015869029542933122
DIS_AORTIC ANEURYSM, FAMILIAL THORACIC 10	Disease	122.0	5.062009617818274e-05	0.00017914725904693657	7.719250954917594e-05	7.575858879032291e-05	1.3863852760666632e-05	-1.9166687521655046	5.062009617818274e-05	False	0.27221112784809565	False	0.27221112784809565
DIS_AORTIC VALVE DISEASE 2	Disease	913.0	5.062009617818274e-05	0.0002851033499643621	9.083995333321111e-05	7.720815318097592e-05	3.5117219191482127e-05	-1.1453030188900581	5.062009617818274e-05	False	0.7623583985047293	False	0.7623583985047293
DIS_ARTHROGRYPOSIS MULTIPLEX CONGENITA, DISTAL, TYPE IIA	Disease	455.0	5.062009617818274e-05	0.0002626050420168067	8.193296238621208e-05	7.606298014756218e-05	2.37442596433875e-05	-1.318755214031262	5.062009617818274e-05	False	0.5750049991754483	False	0.5750049991754483
DIS_ARTHROGRYPOSIS, DISTAL, TYPE 1	Disease	359.0	5.062009617818274e-05	0.00017974296755639437	8.057668794753814e-05	7.548309178743961e-05	2.1943695194824545e-05	-1.3651571215963985	5.062009617818274e-05	False	0.5365802975753228	False	0.5365802975753228
DIS_ARTHROGRYPOSIS, DISTAL, TYPE 10	Disease	53.0	5.062009617818274e-05	9.40203083866115e-05	7.496428722534595e-05	7.320108337603396e-05	9.407563297573687e-06	-2.5877254584555214	5.062009617818274e-05	True	0.009661194789549632	True	0.009661194789549632
DIS_ARTHROGRYPOSIS, DISTAL, TYPE 1B	Disease	111.0	5.062009617818274e-05	0.00015113730824454016	7.656406576210886e-05	7.500187504687617e-05	1.285265359179198e-05	-2.0185691148242393	5.062009617818274e-05	False	0.24542158237825032	False	0.24542158237825032
DIS_ARTHROGRYPOSIS, DISTAL, TYPE 2B	Disease	538.0	5.062009617818274e-05	0.00021957110444265535	8.268040976604003e-05	7.573749482382536e-05	2.454483598179382e-05	-1.306193841003382	5.062009617818274e-05	False	0.5861175650664313	False	0.5861175650664313
DIS_ARTHROGRYPOSIS, DISTAL, TYPE 4 (disorder)	Disease	53.0	5.062009617818274e-05	9.40203083866115e-05	7.496428722534595e-05	7.320108337603396e-05	9.407563297573687e-06	-2.5877254584555214	5.062009617818274e-05	True	0.009661194789549632	True	0.009661194789549632
DIS_ARTHROGRYPOSIS, DISTAL, TYPE 5D	Disease	109.0	5.062009617818274e-05	0.00011541346875180334	7.627592113230933e-05	7.509762691498949e-05	9.651520749054888e-06	-2.658215800514017	5.062009617818274e-05	False	0.14152055716893447	False	0.14152055716893447
DIS_ARTHROGRYPOSIS, PERTHES DISEASE, AND UPWARD GAZE PALSY	Disease	66.0	5.062009617818274e-05	8.99685110211426e-05	7.37255990395923e-05	7.25068711852505e-05	7.456065091194527e-06	-3.0988869569683235	5.062009617818274e-05	True	0.0019424912059021748	True	0.0019424912059021748
DIS_ATRICHIA WITH PAPULAR LESIONS	Disease	1618.0	5.478851632697787e-05	0.0004542701393095094	0.00012000409650912617	8.647527065996964e-05	5.973670215105822e-05	-0.31411014463623665	0.00010124019235636548	False	1	False	1
DIS_AURAL ATRESIA, CONGENITAL	Disease	1873.0	5.660590965696819e-05	0.0005345551737304314	0.00013497277756554797	0.00012625465564042673	7.299829919017605e-05	-0.46210097472684875	0.00010124019235636548	False	1	False	1
DIS_Aase Smith syndrome 2	Disease	894.0	5.062009617818274e-05	0.0003850596842510589	9.069398924516496e-05	7.757350509338572e-05	3.641019134001431e-05	-1.1006229737370687	5.062009617818274e-05	False	0.8255109768381426	False	0.8255109768381426
DIS_Abdominal Cryptorchidism	Disease	487.0	5.062009617818274e-05	0.00023191094619666049	8.241736672379102e-05	7.61556621734826e-05	2.4720268055556295e-05	-1.286283404134095	5.062009617818274e-05	False	0.6044030779639065	False	0.6044030779639065
DIS_Abdominal Pain	Disease	2395.0	5.9876654092569307e-05	0.0009881422924901185	0.0002520144777308278	0.00023730422401518748	0.00012309909861212562	-0.40239200430032684	0.00020248038471273096	False	1	False	1
DIS_Abdominal discomfort	Disease	2366.0	5.9876654092569307e-05	0.0009057971014492754	0.00022970960440359302	0.00021747806292811978	0.00011641392071987023	-0.23390003122035907	0.00020248038471273096	False	1	False	1
DIS_Aberrant melanosome maturation	Disease	63.0	5.062009617818274e-05	9.165062780680047e-05	7.565732819307458e-05	7.482229704451927e-05	7.853587228567746e-06	-3.187999481793221	5.062009617818274e-05	True	0.0014326079325515106	True	0.0014326079325515106
DIS_Abnormal aldolase level	Disease	713.0	5.062009617818274e-05	0.00021889821233126596	8.778195524368316e-05	7.675186123263489e-05	2.9496019104994506e-05	-1.2598940532693061	5.062009617818274e-05	False	0.629987522440723	False	0.629987522440723
DIS_Abnormal apolipoprotein level	Disease	173.0	5.062009617818274e-05	0.00017118890695882907	7.819554016773311e-05	7.558578987150416e-05	1.5775463145932952e-05	-1.7479958423065096	5.062009617818274e-05	False	0.32727980624582587	False	0.32727980624582587
DIS_Abnormal behavior	Disease	2499.0	7.357810315650063e-05	0.0016720936372436857	0.0006059994121775144	0.0005924672027084215	0.00019892308851842354	-0.24722295729361524	0.0005568210579600102	False	1	False	1
DIS_Abnormal biliary tract morphology	Disease	163.0	5.062009617818274e-05	0.0001725476662928134	7.662780223202899e-05	7.464357692020602e-05	1.52068047657254e-05	-1.7102676370558123	5.062009617818274e-05	False	0.34187854303110604	False	0.34187854303110604
DIS_Abnormal brain FDG positron emission tomography	Disease	536.0	5.062009617818274e-05	0.00025451768897938407	8.24242043896605e-05	7.637085732644782e-05	2.5399678058077756e-05	-1.2521461153466562	5.062009617818274e-05	False	0.6378080245774831	False	0.6378080245774831
DIS_Abnormal cardiac ventricle morphology	Disease	69.0	5.062009617818274e-05	8.730574471800244e-05	7.354047421411851e-05	7.340527049842179e-05	6.649488515792813e-06	-3.446938509856648	5.062009617818274e-05	True	0.0005669776117944725	True	0.0005669776117944725
DIS_Abnormal cholesterol homeostasis	Disease	121.0	5.062009617818274e-05	9.77421561919656e-05	7.414189819644343e-05	7.391529307413703e-05	7.852351501547565e-06	-2.9955105822281314	5.062009617818274e-05	True	0.002739857943381163	False	0.11144440854466592
DIS_Abnormal coordination	Disease	1461.0	5.062009617818274e-05	0.0004246284501061571	0.0001088408245954124	8.1913499344692e-05	5.3315871676882076e-05	-1.0919961839895107	5.062009617818274e-05	False	0.8386056007282696	False	0.8386056007282696
DIS_Abnormal cortical bone morphology	Disease	1424.0	5.479452054794521e-05	0.00041254125412541255	0.00010882230742718254	8.108985234998978e-05	5.3554177551765644e-05	0.8036344329210364	0.00015186028853454822	False	1	False	1
DIS_Abnormal form of the vertebral bodies	Disease	1568.0	5.479452054794521e-05	0.00040019209220425807	0.00011465618844779564	8.329515768695074e-05	5.7439834930453006e-05	0.6477055536771399	0.00015186028853454822	False	1	False	1
DIS_Abnormal heart beat	Disease	2248.0	5.3407391582995086e-05	0.0006754474839581223	0.00018777648047514178	0.00016617510013411504	9.808679648762497e-05	-0.36616744787994876	0.00015186028853454822	False	1	False	1
DIS_Abnormal isoelectric focusing of serum transferrin	Disease	324.0	5.062009617818274e-05	0.0001988862370723946	7.935551953273965e-05	7.525587166268697e-05	1.9621312028312643e-05	-1.4645006059275256	5.062009617818274e-05	False	0.46625219416169317	False	0.46625219416169317
DIS_Abnormal lactate dehydrogenase activity	Disease	903.0	5.3407391582995086e-05	0.0002769124264451367	9.135871545356472e-05	7.682261657832066e-05	3.4625891225221147e-05	1.7472928765199485	0.00015186028853454822	False	0.32754319973796353	False	0.32754319973796353
DIS_Abnormal levels of creatine kinase in blood	Disease	713.0	5.062009617818274e-05	0.00021889821233126596	8.778195524368316e-05	7.675186123263489e-05	2.9496019104994506e-05	-1.2598940532693061	5.062009617818274e-05	False	0.629987522440723	False	0.629987522440723
DIS_Abnormal liver parenchyma morphology	Disease	81.0	5.062009617818274e-05	9.830908375933936e-05	7.5004093829588e-05	7.464357692020602e-05	9.15017558876216e-06	-2.664866637242743	5.062009617818274e-05	True	0.0077018859555330055	True	0.0077018859555330055
DIS_Abnormal lower motor neuron morphology	Disease	543.0	5.479452054794521e-05	0.00027798369162342475	8.345562867665593e-05	7.648183556405354e-05	2.61681573710154e-05	0.6796261359773172	0.00010124019235636548	False	1	False	1
DIS_Abnormal mitochondria in muscle tissue	Disease	1232.0	5.478851632697787e-05	0.00044006336912515403	0.00010128965901824312	7.939973810600496e-05	4.660605381402749e-05	2.1711927402879896	0.00020248038471273096	False	0.2121305625255734	False	0.2121305625255734
DIS_Abnormal ocular motility	Disease	998.0	5.062009617818274e-05	0.00033350008337502084	9.548334335338931e-05	7.829320818418138e-05	4.180975767605807e-05	-1.0730329394111042	5.062009617818274e-05	False	0.8685081379649541	False	0.8685081379649541
DIS_Abnormal pattern of respiration	Disease	1097.0	5.4981306355839013e-05	0.00030883261272390367	9.723091775715429e-05	7.870916961826053e-05	4.10787381489426e-05	1.3298697389223513	0.00015186028853454822	False	0.5654338346433657	False	0.5654338346433657
DIS_Abnormal pigmentation	Disease	1333.0	5.062009617818274e-05	0.00038118472211633755	0.00010745859568965437	8.079502302658157e-05	5.0773934598348694e-05	-1.1194424848319746	5.062009617818274e-05	False	0.7979881271147105	False	0.7979881271147105
DIS_Abnormal posture	Disease	223.0	5.062009617818274e-05	0.0002227998514667657	7.902157688982325e-05	7.41839762611276e-05	2.10714541959939e-05	-1.347865242116996	5.062009617818274e-05	False	0.5504362807506497	False	0.5504362807506497
DIS_Abnormal sex determination	Disease	674.0	5.062009617818274e-05	0.00025358184354000256	8.56219431180446e-05	7.624275871087469e-05	2.965824995053177e-05	-1.1801723634483794	5.062009617818274e-05	False	0.7179746642915609	False	0.7179746642915609
DIS_Abnormal shape/structure of ear	Disease	481.0	5.062009617818274e-05	0.0002112527286810788	8.06617607870077e-05	7.495689978262499e-05	2.3061308037169975e-05	-1.3026869317388292	5.062009617818274e-05	False	0.5892775381644361	False	0.5892775381644361
DIS_Abnormal skeletal development	Disease	2092.0	5.584096493187402e-05	0.0005395406197009403	0.0001597967764186386	0.00014605470235238785	8.668951113878418e-05	-0.6754748445694647	0.00010124019235636548	False	1	False	1
DIS_Abnormal subcutaneous fat tissue distribution	Disease	302.0	5.062009617818274e-05	0.0002227833061042626	8.121766677806716e-05	7.440754744717862e-05	2.4183666499421367e-05	-1.2652163641363692	5.062009617818274e-05	False	0.6246984080719199	False	0.6246984080719199
DIS_Abnormal upper motor neuron morphology	Disease	700.0	5.062009617818274e-05	0.00023923444976076556	8.813498337462329e-05	7.705347922909117e-05	3.102427852904597e-05	-1.2092106239092022	5.062009617818274e-05	False	0.6839054926354642	False	0.6839054926354642
DIS_Abnormal urinary amino-acid findings	Disease	1636.0	5.479452054794521e-05	0.00047018258757150694	0.0001183074363673163	8.481044925729897e-05	6.227923394684629e-05	0.5387486332260993	0.00015186028853454822	False	1	False	1
DIS_Abnormal vision	Disease	2037.0	5.584096493187402e-05	0.0007526719855486979	0.00015398620171633805	0.0001426533523537803	8.526008751095847e-05	-0.024934447569228486	0.00015186028853454822	False	1	False	1
DIS_Abnormal visual evoked potential	Disease	1177.0	5.062009617818274e-05	0.00039181882297625577	0.00010048013641948544	7.908264136022143e-05	4.741020002979457e-05	-1.0516732730502834	5.062009617818274e-05	False	0.9041455017699398	False	0.9041455017699398
DIS_Abnormal visual pursuit	Disease	787.0	5.062009617818274e-05	0.0002535496957403651	8.80219044935326e-05	7.647013841095053e-05	3.264239913206961e-05	-1.145804515287737	5.062009617818274e-05	False	0.7616912055962172	False	0.7616912055962172
DIS_Abnormalities of placenta or umbilical cord	Disease	62.0	5.062009617818274e-05	9.641342074816814e-05	7.563301215955135e-05	7.62863924967222e-05	7.919731785288356e-06	-3.1583034197991955	5.062009617818274e-05	True	0.0015869029542933122	True	0.0015869029542933122
DIS_Abnormalities, Drug-Induced	Disease	242.0	5.062009617818274e-05	0.00015836566632354107	7.773706896613306e-05	7.595609748527077e-05	1.4589332115862964e-05	-1.8586850016572087	5.062009617818274e-05	False	0.2894599021924616	False	0.2894599021924616
DIS_Abnormality of abdomen morphology	Disease	882.0	5.062009617818274e-05	0.00025218560860793546	8.96655271199434e-05	7.755247107752027e-05	3.329418522249716e-05	-1.1727402452058606	5.062009617818274e-05	False	0.7271036781923148	False	0.7271036781923148
DIS_Abnormality of aortic arch	Disease	535.0	5.062009617818274e-05	0.0002278769464489176	8.214843267986892e-05	7.546600256584409e-05	2.5352125687122606e-05	-1.2436170793244656	5.062009617818274e-05	False	0.6465865171866014	False	0.6465865171866014
DIS_Abnormality of aortic valve	Disease	603.0	5.3407391582995086e-05	0.00024857071836937607	8.281778647691458e-05	7.555152614082804e-05	2.6278320510206057e-05	0.7010495922787742	0.00010124019235636548	False	1	False	1
DIS_Abnormality of blood and blood-forming tissues	Disease	650.0	5.062009617818274e-05	0.00024437927663734115	8.566230896590869e-05	7.635045134061424e-05	2.9263321909049002e-05	-1.1974789771522816	5.062009617818274e-05	False	0.6973715157465615	False	0.6973715157465615
DIS_Abnormality of body height	Disease	806.0	5.062009617818274e-05	0.00027907625758738573	8.932932021159408e-05	7.633296450186485e-05	3.420904708733908e-05	-1.1315493218674835	5.062009617818274e-05	False	0.7810035763977775	False	0.7810035763977775
DIS_Abnormality of bone marrow cell morphology	Disease	265.0	5.062009617818274e-05	0.000163826998689384	7.646323251201777e-05	7.50581700818134e-05	1.3841181909385406e-05	-1.8671191884496043	5.062009617818274e-05	False	0.2868507009991358	False	0.2868507009991358
DIS_Abnormality of brain morphology	Disease	2002.0	5.479452054794521e-05	0.0005900699654387591	0.0001477802514809819	0.0001393388455024064	8.200740195681735e-05	-0.5675104687394319	0.00010124019235636548	False	1	False	1
DIS_Abnormality of branched chain family amino acid metabolism	Disease	56.0	5.062009617818274e-05	9.881422924901186e-05	7.40880136164791e-05	7.361682672554842e-05	8.922736136045398e-06	-2.630125678993514	5.062009617818274e-05	True	0.008535330758327686	True	0.008535330758327686
DIS_Abnormality of cardiovascular system morphology	Disease	1925.0	5.062009617818274e-05	0.0006405636960525262	0.00014495185885121393	0.0001381692573402418	7.841792514697242e-05	-1.2029362227607112	5.062009617818274e-05	False	0.6910584709986085	False	0.6910584709986085
DIS_Abnormality of coagulation	Disease	1442.0	5.062009617818274e-05	0.0003686635944700461	0.00011238747882999145	8.243003876586574e-05	5.4126697352440316e-05	-1.1411629689802958	5.062009617818274e-05	False	0.7678999856950522	False	0.7678999856950522
DIS_Abnormality of dental enamel	Disease	1649.0	5.062009617818274e-05	0.0003732178846010301	0.00011837642508451431	8.503401360544217e-05	5.894180906393458e-05	-1.1495461368149698	5.062009617818274e-05	False	0.7567408656351526	False	0.7567408656351526
DIS_Abnormality of epiphysis morphology	Disease	1801.0	5.062009617818274e-05	0.0006433823529411765	0.00013386861239444013	0.00012354067576749646	7.209264592973494e-05	-1.1547435267862898	5.062009617818274e-05	False	0.7499441595395054	False	0.7499441595395054
DIS_Abnormality of female external genitalia	Disease	456.0	5.062009617818274e-05	0.0002209456473707468	8.362611087807114e-05	7.623113988252617e-05	2.566075145501398e-05	-1.286245056297414	5.062009617818274e-05	False	0.6044391175909045	False	0.6044391175909045
DIS_Abnormality of finger	Disease	285.0	5.062009617818274e-05	0.0001685630004214075	7.652847403835266e-05	7.322788517867604e-05	1.6147827691388375e-05	-1.6044497349935707	5.062009617818274e-05	False	0.388461308127567	False	0.388461308127567
DIS_Abnormality of mesentery morphology	Disease	125.0	5.062009617818274e-05	0.00017233950883239983	7.719510054744515e-05	7.485590238790328e-05	1.3294539038995782e-05	-1.9989413917483054	5.062009617818274e-05	False	0.2502648623334564	False	0.2502648623334564
DIS_Abnormality of metabolism/homeostasis	Disease	2410.0	5.845218611176058e-05	0.0008669609079445146	0.0002655557486077776	0.0002491073669920142	0.00013063970388287245	-0.09534059973092797	0.0002531004808909137	False	1	False	1
DIS_Abnormality of mitochondrial metabolism	Disease	530.0	5.062009617818274e-05	0.00020233358062993187	8.3207830389218e-05	7.583513539905791e-05	2.515395886924825e-05	-1.2955310287509099	5.062009617818274e-05	False	0.5958052995935751	False	0.5958052995935751
DIS_Abnormality of nail of toe	Disease	1077.0	5.062009617818274e-05	0.0003418569670449884	9.684084672518853e-05	7.862253321802028e-05	4.1955741546714374e-05	-1.1016549545559255	5.062009617818274e-05	False	0.8239650981142405	False	0.8239650981142405
DIS_Abnormality of oral frenula	Disease	491.0	5.062009617818274e-05	0.00024608317611352635	8.171246821785324e-05	7.51653638003608e-05	2.4809126611539974e-05	-1.2532634673728444	5.062009617818274e-05	False	0.6366712509916549	False	0.6366712509916549
DIS_Abnormality of position of teeth	Disease	715.0	5.3407391582995086e-05	0.00025709143885508615	8.577431212302925e-05	7.591861524445795e-05	2.9527789002458627e-05	0.5237737316548985	0.00010124019235636548	False	1	False	1
DIS_Abnormality of pulmonary valve	Disease	1242.0	5.062009617818274e-05	0.00037042524818491627	0.00010457894362762446	8.014105030376272e-05	4.9704876653711447e-05	-1.0855845760440617	5.062009617818274e-05	False	0.8485406873770975	False	0.8485406873770975
DIS_Abnormality of retinal pigmentation	Disease	2432.0	5.896921806816842e-05	0.0009567852017222134	0.00028831465721077296	0.00026991767565534173	0.0001429842470545305	-0.9543314839723887	0.00015186028853454822	False	1	False	1
DIS_Abnormality of salivation	Disease	67.0	5.062009617818274e-05	9.744689144416293e-05	7.532342945334448e-05	7.546600256584409e-05	8.647976048000178e-06	-2.8565450618788795	5.062009617818274e-05	True	0.004282792064847718	True	0.004282792064847718
DIS_Abnormality of the abdominal musculature	Disease	66.0	5.062009617818274e-05	8.986340762041697e-05	7.433196567832499e-05	7.423906978919537e-05	7.258985851607587e-06	-3.2665540317716664	5.062009617818274e-05	True	0.0010886503076130705	True	0.0010886503076130705
DIS_Abnormality of the abdominal wall	Disease	606.0	5.062009617818274e-05	0.0002850017812611329	8.391281714910819e-05	7.628929075985833e-05	2.7503788301769887e-05	-1.2104776478658048	5.062009617818274e-05	False	0.682474534958566	False	0.682474534958566
DIS_Abnormality of the basal ganglia	Disease	242.0	5.062009617818274e-05	0.0001720282126268708	7.68057765673705e-05	7.540626414844752e-05	1.191532625911971e-05	-2.197646948118257	5.062009617818274e-05	False	0.20705425101423405	False	0.20705425101423405
DIS_Abnormality of the cerebellar vermis	Disease	158.0	5.062009617818274e-05	0.0001685630004214075	7.659930813038491e-05	7.458794333824268e-05	1.2661670181893814e-05	-2.0517997688292686	5.062009617818274e-05	False	0.2375363325598085	False	0.2375363325598085
DIS_Abnormality of the clavicle	Disease	1074.0	5.062009617818274e-05	0.00033313900224868825	9.78217291195225e-05	7.855768691610385e-05	4.306236563476673e-05	-1.0961226176397323	5.062009617818274e-05	False	0.8323035013911182	False	0.8323035013911182
DIS_Abnormality of the cornea	Disease	1554.0	5.062009617818274e-05	0.0005030181086519115	0.00011913703663655716	8.453800043508949e-05	6.180983449742584e-05	-1.1085119546991815	5.062009617818274e-05	False	0.8138029087187606	False	0.8138029087187606
DIS_Abnormality of the dentition	Disease	1911.0	5.4981306355839013e-05	0.0005036937541974479	0.00013584795944693512	0.00012707287629455492	7.27141865858141e-05	-0.47594243593342095	0.00010124019235636548	False	1	False	1
DIS_Abnormality of the endocrine system	Disease	465.0	5.062009617818274e-05	0.0002473818751546137	8.14444363412828e-05	7.551159102922299e-05	2.4334348151749886e-05	-1.2667008777419613	5.062009617818274e-05	False	0.6232350320158778	False	0.6232350320158778
DIS_Abnormality of the eyebrow	Disease	776.0	5.4981306355839013e-05	0.00026283511477133344	8.72299396455897e-05	7.662835294037582e-05	2.990695195841046e-05	0.4684614042333325	0.00010124019235636548	False	1	False	1
DIS_Abnormality of the eyelashes	Disease	1130.0	5.062009617818274e-05	0.00032776138970829236	9.657943774234949e-05	7.853917443962384e-05	4.098336784359367e-05	-1.1214144659746623	5.062009617818274e-05	False	0.795184107723805	False	0.795184107723805
DIS_Abnormality of the face	Disease	660.0	5.479452054794521e-05	0.0002594706798131811	8.678935111543523e-05	7.585240968551874e-05	3.1075257602883824e-05	0.4650272388921145	0.00010124019235636548	False	1	False	1
DIS_Abnormality of the fallopian tube	Disease	686.0	5.062009617818274e-05	0.00024908668216539354	8.712744883321608e-05	7.671953495783925e-05	3.071182125471382e-05	-1.1887068615128122	5.062009617818274e-05	False	0.7077020617870381	False	0.7077020617870381
DIS_Abnormality of the femoral metaphysis	Disease	222.0	5.062009617818274e-05	0.00015542430836182778	7.524960792696556e-05	7.164099308248305e-05	1.57265298719438e-05	-1.5661122923704855	5.062009617818274e-05	False	0.4077126658751272	False	0.4077126658751272
DIS_Abnormality of the fingernails	Disease	2104.0	5.3407391582995086e-05	0.0006377042646472698	0.00016267078832434378	0.00014927044259184781	8.651542418941476e-05	-0.710053687461367	0.00010124019235636548	False	1	False	1
DIS_Abnormality of the genital system	Disease	1039.0	5.3407391582995086e-05	0.0003850596842510589	9.496971912293102e-05	7.817997029161128e-05	4.067230875749052e-05	0.15417057514050372	0.00010124019235636548	False	1	False	1
DIS_Abnormality of the gingiva	Disease	144.0	5.062009617818274e-05	0.0001666944490748458	7.759357283582711e-05	7.560866043525767e-05	1.3586077422815031e-05	-1.985376339188819	5.062009617818274e-05	False	0.2536964068665648	False	0.2536964068665648
DIS_Abnormality of the hair	Disease	1411.0	5.3407391582995086e-05	0.0003974878766197631	0.00010847399434204569	8.124136810463888e-05	5.1800183453455266e-05	-0.1396481924080461	0.00010124019235636548	False	1	False	1
DIS_Abnormality of the hair shaft	Disease	1411.0	5.3407391582995086e-05	0.0003974878766197631	0.00010847399434204569	8.124136810463888e-05	5.1800183453455266e-05	-0.1396481924080461	0.00010124019235636548	False	1	False	1
DIS_Abnormality of the iris	Disease	722.0	5.3407391582995086e-05	0.00027991602519244227	8.706288699122342e-05	7.685805045842363e-05	3.1027000810106796e-05	0.456934444031855	0.00010124019235636548	False	1	False	1
DIS_Abnormality of the labia majora	Disease	104.0	5.062009617818274e-05	9.641342074816814e-05	7.552020069470758e-05	7.587254506191628e-05	7.2995098243711845e-06	-3.411202274622578	5.062009617818274e-05	True	0.0006467709157009782	True	0.0006467709157009782
DIS_Abnormality of the larynx	Disease	367.0	5.062009617818274e-05	0.000246669955599408	8.130228108041193e-05	7.500187504687617e-05	2.2580277508093745e-05	-1.3588045980051118	5.062009617818274e-05	False	0.5416091396005001	False	0.5416091396005001
DIS_Abnormality of the liver	Disease	1054.0	5.062009617818274e-05	0.0004396763981709462	9.536868096763936e-05	7.78422148938367e-05	4.0171213528059694e-05	-1.1139465517565115	5.062009617818274e-05	False	0.8058816984546872	False	0.8058816984546872
DIS_Abnormality of the lymphatic system	Disease	748.0	5.062009617818274e-05	0.0002569593147751606	8.885952299551763e-05	7.647307589232146e-05	3.38863672242066e-05	-1.128460497530662	5.062009617818274e-05	False	0.7852849570022398	False	0.7852849570022398
DIS_Abnormality of the menstrual cycle	Disease	393.0	5.062009617818274e-05	0.00020784259387557157	8.050022762635246e-05	7.591861524445795e-05	2.0415092099476876e-05	-1.4636295198950087	5.062009617818274e-05	False	0.46680734371044386	False	0.46680734371044386
DIS_Abnormality of the mesentery	Disease	125.0	5.062009617818274e-05	0.00017233950883239983	7.719510054744515e-05	7.485590238790328e-05	1.3294539038995782e-05	-1.9989413917483054	5.062009617818274e-05	False	0.2502648623334564	False	0.2502648623334564
DIS_Abnormality of the metacarpal bones	Disease	1387.0	5.3407391582995086e-05	0.00041025641025641023	0.00010854185335459111	8.087997411840829e-05	5.370321551309738e-05	-0.1359631993813269	0.00010124019235636548	False	1	False	1
DIS_Abnormality of the metaphysis	Disease	2115.0	5.4981306355839013e-05	0.0005302578378736661	0.00016350788324433395	0.00014924259383628088	8.813056965249153e-05	-0.7065390718963553	0.00010124019235636548	False	1	False	1
DIS_Abnormality of the nasolacrimal system	Disease	626.0	5.062009617818274e-05	0.00022986744310780782	8.41298829701579e-05	7.519362528132376e-05	2.6958007206048524e-05	-1.2430364950884283	5.062009617818274e-05	False	0.6471906597182654	False	0.6471906597182654
DIS_Abnormality of the nasopharynx	Disease	556.0	5.062009617818274e-05	0.0002518733077262137	8.189222910942137e-05	7.505253846679178e-05	2.4513553790344393e-05	-1.2757078471240006	5.062009617818274e-05	False	0.6144655597332944	False	0.6144655597332944
DIS_Abnormality of the optic nerve	Disease	439.0	5.062009617818274e-05	0.00017738359201773836	8.072153449140715e-05	7.574036203893055e-05	2.0708723873681715e-05	-1.4535631696494682	5.062009617818274e-05	False	0.4732952865152871	False	0.4732952865152871
DIS_Abnormality of the palate	Disease	1074.0	5.062009617818274e-05	0.00033823778116015557	9.860711117214357e-05	7.864108258763918e-05	4.46536829185656e-05	-1.07464853641466	5.062009617818274e-05	False	0.8658987184899386	False	0.8658987184899386
DIS_Abnormality of the pancreas	Disease	362.0	5.062009617818274e-05	0.0002304147465437788	8.01214932565373e-05	7.469933892731147e-05	2.214909460455616e-05	-1.3319459600974388	5.062009617818274e-05	False	0.5636724257664193	False	0.5636724257664193
DIS_Abnormality of the penis	Disease	403.0	5.062009617818274e-05	0.00022298201278430206	8.108086079457752e-05	7.489514679448772e-05	2.2648802798966736e-05	-1.3449172076231966	5.062009617818274e-05	False	0.5528520184680734	False	0.5528520184680734
DIS_Abnormality of the periventricular white matter	Disease	757.0	5.062009617818274e-05	0.0003120611639881417	8.923265582510696e-05	7.726781023025808e-05	3.304447216048707e-05	-1.168502842454091	5.062009617818274e-05	False	0.7323867078376339	False	0.7323867078376339
DIS_Abnormality of the pharynx	Disease	1010.0	5.062009617818274e-05	0.0003114052160373686	9.464564878419867e-05	7.820136959998215e-05	3.980414485692715e-05	-1.1060544765943925	5.062009617818274e-05	False	0.8174232088143553	False	0.8174232088143553
DIS_Abnormality of the pinna	Disease	1883.0	5.478851632697787e-05	0.0004367130067690516	0.00013767692454656286	0.0001315702914281955	7.289632301425627e-05	0.19456899060891641	0.00015186028853454822	False	1	False	1
DIS_Abnormality of the renal tubule	Disease	441.0	5.4981306355839013e-05	0.0002739225712198685	8.37506465136536e-05	7.668711656441718e-05	2.657590129093699e-05	0.6580979380998918	0.00010124019235636548	False	1	False	1
DIS_Abnormality of the reproductive system	Disease	1039.0	5.3407391582995086e-05	0.0003850596842510589	9.496971912293102e-05	7.817997029161128e-05	4.067230875749052e-05	0.15417057514050372	0.00010124019235636548	False	1	False	1
DIS_Abnormality of the retinal vasculature	Disease	2132.0	5.3407391582995086e-05	0.0006052352852171282	0.00016591488652682626	0.00015058540266614905	8.999742436943135e-05	-0.7186282787935904	0.00010124019235636548	False	1	False	1
DIS_Abnormality of the skeletal system	Disease	2161.0	5.062009617818274e-05	0.0006061983784193377	0.00016474048055760602	0.0001511030522816561	8.777382790792725e-05	-1.3001641502878623	5.062009617818274e-05	False	0.5915665733251293	False	0.5915665733251293
DIS_Abnormality of the skull	Disease	2014.0	5.478851632697787e-05	0.0005973715651135006	0.0001497189315345902	0.00014171333957967874	8.060593289557819e-05	1.9105497573486223	0.00030372057706909645	False	0.2739575631971919	False	0.2739575631971919
DIS_Abnormality of the sternum	Disease	1226.0	5.062009617818274e-05	0.0003438316600192546	0.00010060462845558357	7.889857600349096e-05	4.6365289495259823e-05	-1.0780593159568435	5.062009617818274e-05	False	0.86042830029918	False	0.86042830029918
DIS_Abnormality of the tibial metaphysis	Disease	163.0	5.062009617818274e-05	0.00015542430836182778	7.304816546814297e-05	7.119971520113919e-05	1.2938061791297946e-05	-1.7334952987351782	5.062009617818274e-05	False	0.33277804316984944	False	0.33277804316984944
DIS_Abnormality of the tongue	Disease	58.0	5.062009617818274e-05	9.796238244514106e-05	7.62653469471133e-05	7.659492070428115e-05	8.55892333379248e-06	-2.9963173834818164	5.062009617818274e-05	True	0.002732618560775335	True	0.002732618560775335
DIS_Abnormality of the tonsils	Disease	545.0	5.062009617818274e-05	0.0002287980475899939	8.236499633547543e-05	7.544322897019993e-05	2.5369660235793128e-05	-1.2512938629152377	5.062009617818274e-05	False	0.6386771386504363	False	0.6386771386504363
DIS_Abnormality of the upper urinary tract	Disease	114.0	5.062009617818274e-05	0.00013296988232165414	7.695195723831019e-05	7.582076015988988e-05	1.0339562488674598e-05	-2.546709407575993	5.062009617818274e-05	False	0.15418467682102596	False	0.15418467682102596
DIS_Abnormality of the urinary system	Disease	1345.0	5.062009617818274e-05	0.0003850596842510589	0.00010395899550473446	8.01538954793203e-05	5.010004961975986e-05	-1.0646476347104141	5.062009617818274e-05	False	0.882242983008219	False	0.882242983008219
DIS_Abnormality of the vagina	Disease	587.0	5.062009617818274e-05	0.00029194949273775636	8.66796649457838e-05	7.59762953958365e-05	3.1969227445140363e-05	-1.1279462048146076	5.062009617818274e-05	False	0.7860012294700699	False	0.7860012294700699
DIS_Abnormality of the voice	Disease	1791.0	5.479452054794521e-05	0.0004820671037408407	0.0001338952642105458	0.00012697606501174528	7.1653444411863e-05	0.25072101517883366	0.00015186028853454822	False	1	False	1
DIS_Abnormality of the wide portion of the femoral bone	Disease	222.0	5.062009617818274e-05	0.00015542430836182778	7.524960792696556e-05	7.164099308248305e-05	1.57265298719438e-05	-1.5661122923704855	5.062009617818274e-05	False	0.4077126658751272	False	0.4077126658751272
DIS_Abnormality of upper lip	Disease	256.0	5.062009617818274e-05	0.00016897600540723216	7.793574616822869e-05	7.513155176272366e-05	1.6344888519996522e-05	-1.671204423121496	5.062009617818274e-05	False	0.358047666118786	False	0.358047666118786
DIS_Abnormally folded helix	Disease	111.0	5.062009617818274e-05	9.40203083866115e-05	7.442480854766089e-05	7.352400558782443e-05	8.692973147200439e-06	-2.7383855864255633	5.062009617818274e-05	True	0.0061741639499804934	True	0.0061741639499804934
DIS_Abnormally small eyeball	Disease	2411.0	5.963740458015267e-05	0.0008920606601248885	0.0002524478816676234	0.00023952095808383233	0.00012475799298009135	-0.8062617130200768	0.00015186028853454822	False	1	False	1
DIS_Abortion, Tubal	Disease	2306.0	5.4981306355839013e-05	0.0007824113919098662	0.00020251937602806558	0.00018294077330742426	0.00010690160656471761	-0.947405627719788	0.00010124019235636548	False	1	False	1
DIS_Abscess	Disease	1396.0	5.062009617818274e-05	0.0003969829297340214	0.00010812778587742726	8.187997769657255e-05	5.0957906814709626e-05	-1.1285332011055882	5.062009617818274e-05	False	0.7851837793238162	False	0.7851837793238162
DIS_Absence Epilepsy	Disease	1816.0	5.062009617818274e-05	0.00049813200498132	0.00013394365569649986	0.00012593268910256463	7.081361943692997e-05	-1.1766600857414033	5.062009617818274e-05	False	0.7222673059106913	False	0.7222673059106913
DIS_Absence Seizures	Disease	2365.0	5.896921806816842e-05	0.0007166175650927622	0.00022397203674982095	0.00021321961620469082	0.00011363124042391874	-1.0800889256826338	0.00010124019235636548	False	0.8571976535893667	False	0.8571976535893667
DIS_Absence of eyebrow	Disease	1626.0	5.062009617818274e-05	0.00047308165389346203	0.00011825068860572339	8.517888552700742e-05	6.015612194612424e-05	-1.1242512023649154	5.062009617818274e-05	False	0.7911763168694259	False	0.7911763168694259
DIS_Absence of lymph node germinal center	Disease	219.0	5.062009617818274e-05	0.00017179178835251675	7.728146850327946e-05	7.495689978262499e-05	1.6310047888253406e-05	-1.634659352796775	5.062009617818274e-05	False	0.37423592256097754	False	0.37423592256097754
DIS_Absence of pubertal development	Disease	971.0	5.062009617818274e-05	0.00027907625758738573	9.268089969972194e-05	7.707723138584863e-05	3.7924245867419345e-05	-1.1090742230862278	5.062009617818274e-05	False	0.8129779690518546	False	0.8129779690518546
DIS_Absence of secondary sex characteristics	Disease	1133.0	5.479452054794521e-05	0.0003339176892895901	9.844975064715238e-05	7.909515146721506e-05	4.265011455437503e-05	0.06542635907004522	0.00010124019235636548	False	1	False	1
DIS_Absence of septum pellucidum	Disease	1342.0	5.062009617818274e-05	0.0003466444814198558	0.00010455808027154731	8.034709998840241e-05	4.8424604706728534e-05	-1.1138549177639432	5.062009617818274e-05	False	0.8060142995573201	False	0.8060142995573201
DIS_Absence of subcutaneous fat	Disease	179.0	5.062009617818274e-05	0.00016270745200130165	7.525358695605148e-05	7.306202966318405e-05	1.2224940051734104e-05	-2.015019351720623	5.062009617818274e-05	False	0.24628703892359363	False	0.24628703892359363
DIS_Absent earlobe	Disease	626.0	5.062009617818274e-05	0.00030086498683715683	8.621242755483535e-05	7.655795482017458e-05	3.175605564428134e-05	-1.1208045411981795	5.062009617818274e-05	False	0.796049797390149	False	0.796049797390149
DIS_Absent finger	Disease	456.0	5.062009617818274e-05	0.00022897267592733933	8.461384563364435e-05	7.581501137225171e-05	2.8165640449436284e-05	-1.20692265160766	5.062009617818274e-05	False	0.6865009199108509	False	0.6865009199108509
DIS_Absent frontal sinuses	Disease	451.0	5.062009617818274e-05	0.00022960355120159193	7.928801743104302e-05	7.51597143930853e-05	1.9366684407384956e-05	-1.4802699651535889	5.062009617818274e-05	False	0.4563711112215189	False	0.4563711112215189
DIS_Absent reflex	Disease	2366.0	5.478851632697787e-05	0.0008331250520703157	0.00024102412981266447	0.0002278250316905692	0.00012294988629143796	-1.1369179888866097	0.00010124019235636548	False	0.7736450010667799	False	0.7736450010667799
DIS_Absent retinal pigment epithelium	Disease	68.0	5.062009617818274e-05	9.268699601445917e-05	7.556894093093366e-05	7.525041317652458e-05	7.1926118853645e-06	-3.468676629628347	5.062009617818274e-05	True	0.0005230285870557738	True	0.0005230285870557738
DIS_Absent speech	Disease	2101.0	5.7372346528973036e-05	0.0005970149253731343	0.0001634621976323427	0.00014990256333383302	8.908544340446677e-05	-0.13023350004690826	0.00015186028853454822	False	1	False	1
DIS_Absent tendon reflex	Disease	2362.0	5.478851632697787e-05	0.0008331250520703157	0.00023636147850799097	0.00022468544038346314	0.0001207194404853313	-1.1193001359879908	0.00010124019235636548	False	0.7981911109381263	False	0.7981911109381263
DIS_Absent testes	Disease	109.0	5.062009617818274e-05	9.796238244514106e-05	7.67157179054242e-05	7.64876854826373e-05	7.833890469952191e-06	-3.3311190432562574	5.062009617818274e-05	False	0.09011969091463556	True	0.0008649760354606517
DIS_Acanthosis Nigricans	Disease	1365.0	5.3407391582995086e-05	0.0003977408320738207	0.00010644403190795553	8.076239702794379e-05	5.016447158978488e-05	-0.1037355599824501	0.00010124019235636548	False	1	False	1
DIS_Accessory oral frenulum	Disease	363.0	5.062009617818274e-05	0.00020165355918531962	8.159851534636618e-05	7.559150351500492e-05	2.356245754024008e-05	-1.3147363391648916	5.062009617818274e-05	False	0.5785257127953037	False	0.5785257127953037
DIS_Acephalic spermatozoa	Disease	111.0	5.062009617818274e-05	0.000170984012994785	7.577852683291337e-05	7.465472191116088e-05	1.2081712927200587e-05	-2.0823562690427218	5.062009617818274e-05	False	0.23061626311429573	False	0.23061626311429573
DIS_Achalasia	Disease	748.0	5.062009617818274e-05	0.00027748872702046477	8.541349466572063e-05	7.521059007646155e-05	3.1188828347752106e-05	-1.1155724767726192	5.062009617818274e-05	False	0.8035342967928875	False	0.8035342967928875
DIS_Ache	Disease	1741.0	5.478851632697787e-05	0.0004412738103993528	0.00012631583173064144	9.022827754218172e-05	6.507622208337201e-05	-0.38532721432646255	0.00010124019235636548	False	1	False	1
DIS_Achondroplasia	Disease	1149.0	5.062009617818274e-05	0.0003896205096236266	9.935610573405052e-05	7.833307222309259e-05	4.614632503560421e-05	-1.0561189762839294	5.062009617818274e-05	False	0.896549572612414	False	0.896549572612414
DIS_Achromasia	Disease	796.0	5.062009617818274e-05	0.0002964426877470356	8.871769704567136e-05	7.666067070461644e-05	3.375670703231134e-05	-1.1285935216080836	5.062009617818274e-05	False	0.7850998493463623	False	0.7850998493463623
DIS_Acid reflux	Disease	2383.0	5.062009617818274e-05	0.0007932730445819451	0.00023696987117699628	0.0002232475070695044	0.00011879263333832528	-1.5686980729527507	5.062009617818274e-05	False	0.40636965842716405	False	0.40636965842716405
DIS_Acidosis, Lactic	Disease	2446.0	5.848637267516669e-05	0.0009606807109037261	0.0002892056762956728	0.00027650088431926625	0.00014238595154565233	1.5239936463575956	0.0005062009617818274	False	0.43056000671906325	False	0.43056000671906325
DIS_Acinar Cell Carcinoma	Disease	1369.0	5.3407391582995086e-05	0.00042277339346110483	0.00010881532249638674	8.036001285760205e-05	5.5480836022883894e-05	0.7758528732408961	0.00015186028853454822	False	1	False	1
DIS_Acne	Disease	1789.0	5.4981306355839013e-05	0.0004557538928978352	0.00013151520889989986	0.00011896264572924102	6.828051665237742e-05	0.2979631764977276	0.00015186028853454822	False	1	False	1
DIS_Acne Vulgaris	Disease	1045.0	5.062009617818274e-05	0.00027649769585253456	9.507779008212246e-05	7.771819382917541e-05	3.922020492017029e-05	-1.1335405818105728	5.062009617818274e-05	False	0.7782620509688721	False	0.7782620509688721
DIS_Acoustic Neuroma	Disease	2056.0	5.629996622002027e-05	0.00047709923664122136	0.00015157815339991804	0.00014219694276573053	7.960254594436407e-05	1.2753653326861152	0.0002531004808909137	False	0.6147956480328656	False	0.6147956480328656
DIS_Acquired Hypogammaglobulinemia	Disease	2158.0	5.848637267516669e-05	0.000570822800293566	0.000168290271949989	0.00015363343063450608	8.72681013594063e-05	-0.768322887162211	0.00010124019235636548	False	1	False	1
DIS_Acquired Immunodeficiency Syndrome	Disease	2452.0	5.660590965696819e-05	0.0008390541571319603	0.00029247576545242773	0.0002814787113567601	0.000133448363044561	0.4635868614903396	0.0003543406732472792	False	1	False	1
DIS_Acquired angioedema	Disease	165.0	5.062009617818274e-05	0.00017216148747525178	7.658230695127145e-05	7.398091292446548e-05	1.615590606127667e-05	-1.6069795574830874	5.062009617818274e-05	False	0.38723918355157166	False	0.38723918355157166
DIS_Acquired cubitus valgus	Disease	960.0	5.062009617818274e-05	0.0003615002259376412	9.341406128979622e-05	7.723200540352043e-05	4.117730859769478e-05	-1.039260859171578	5.062009617818274e-05	False	0.9258718023699575	False	0.9258718023699575
DIS_Acquired flat foot	Disease	2265.0	5.478851632697787e-05	0.0006357279084551812	0.0001947231284280111	0.00017135023989033586	0.0001021398960407965	0.075947368123632	0.00020248038471273096	False	1	False	1
DIS_Acquired hypothyroidism	Disease	423.0	5.062009617818274e-05	0.00022876315388134817	8.049701964549901e-05	7.515406583496167e-05	2.2797229512699074e-05	-1.3105506285609614	5.062009617818274e-05	False	0.5822270703550465	False	0.5822270703550465
DIS_Acquired scoliosis	Disease	2500.0	7.417297136923305e-05	0.0015928639694170119	0.0006926270889253283	0.000674582130749844	0.00021951700835760562	0.764927270830131	0.0008605416350291066	False	1	False	1
DIS_Acral Lentiginous Malignant Melanoma	Disease	261.0	5.062009617818274e-05	0.00022207417277370642	7.691002964982656e-05	7.298204641658152e-05	1.878967240510482e-05	-1.3991693364755688	5.062009617818274e-05	False	0.5108100607853221	False	0.5108100607853221
DIS_Acro-Osteolysis	Disease	669.0	5.062009617818274e-05	0.00024437927663734115	8.650903527313671e-05	7.627765064836003e-05	3.063160763472308e-05	-1.1716309350434269	5.062009617818274e-05	False	0.728481185930108	False	0.728481185930108
DIS_Acrocephalopolysyndactyly	Disease	331.0	5.062009617818274e-05	0.00021460762572430073	7.99817980242729e-05	7.556865412227008e-05	2.1619374917912092e-05	-1.3581198326767252	5.062009617818274e-05	False	0.5421554369878391	False	0.5421554369878391
DIS_Acrocephaly	Disease	1103.0	5.4981306355839013e-05	0.0003897875657766517	9.633868841975248e-05	7.887057338906853e-05	4.000606984928283e-05	0.12251900661771387	0.00010124019235636548	False	1	False	1
DIS_Acrodysostosis	Disease	820.0	5.062009617818274e-05	0.00026761819803746654	8.830591025305379e-05	7.637085732644782e-05	3.349591620236957e-05	-1.1250868269190701	5.062009617818274e-05	False	0.7900015082674122	False	0.7900015082674122
DIS_Acromegaly	Disease	2080.0	5.663476241717166e-05	0.0005265137269650245	0.00015400737888978077	0.00014584168904063332	8.005570141282502e-05	0.6054909889926311	0.00020248038471273096	False	1	False	1
DIS_Acromicric Dysplasia	Disease	273.0	5.062009617818274e-05	0.00018745899334520573	7.755660073840332e-05	7.423904974016333e-05	1.715917477962322e-05	-1.5698018643768394	5.062009617818274e-05	False	0.4057983893285182	False	0.4057983893285182
DIS_Acroosteolysis dominant type	Disease	59.0	5.062009617818274e-05	9.391435011269723e-05	7.302926527956491e-05	7.444353457902182e-05	7.971821684336437e-06	-2.8110474605087052	5.062009617818274e-05	True	0.004938050129234317	True	0.004938050129234317
DIS_Acroparesthesia	Disease	121.0	5.062009617818274e-05	0.00013674278681799536	7.384666783697654e-05	7.367567965814484e-05	9.538584735915608e-06	-2.435012352654252	5.062009617818274e-05	False	0.16865439482562292	False	0.16865439482562292
DIS_Actinic keratosis	Disease	2171.0	5.629996622002027e-05	0.0005736764464841829	0.00017119344543712562	0.00015310418739952538	9.021768137845017e-05	-0.21429454412021065	0.00015186028853454822	False	1	False	1
DIS_Action Myoclonus-Renal Failure Syndrome	Disease	908.0	5.062009617818274e-05	0.00035568202027387515	9.334239961612405e-05	7.75765155519113e-05	4.1486713625539774e-05	-1.0297827835570201	5.062009617818274e-05	False	0.9429936025656698	False	0.9429936025656698
DIS_Activated B-cell type diffuse large B-cell lymphoma	Disease	1018.0	5.3407391582995086e-05	0.000298040384472096	9.402490121963698e-05	7.753140767389498e-05	3.898452272949632e-05	0.18508091497729928	0.00010124019235636548	False	1	False	1
DIS_Acute Cerebrovascular Accidents	Disease	2190.0	5.3407391582995086e-05	0.000547845142439737	0.00016953927924471849	0.0001529578221042799	8.90633735472112e-05	-0.19849900139700957	0.00015186028853454822	False	1	False	1
DIS_Acute Chagas' disease	Disease	166.0	5.062009617818274e-05	0.0001547628259692022	7.476602427419609e-05	7.24165585461419e-05	1.302510068850495e-05	-1.853799726655693	5.062009617818274e-05	False	0.2909875262011436	False	0.2909875262011436
DIS_Acute Chest Syndrome	Disease	1237.0	5.062009617818274e-05	0.0003464043231259526	0.00010067794300937217	7.923302432453847e-05	4.452307785199417e-05	-1.1243123621775253	5.062009617818274e-05	False	0.7910902431397226	False	0.7910902431397226
DIS_Acute Confusional Senile Dementia	Disease	2138.0	5.9502558610020234e-05	0.0005587930071046539	0.00016312412215540705	0.00014891478867494078	8.738463163871747e-05	1.029658843302154	0.0002531004808909137	False	0.9432206329113532	False	0.9432206329113532
DIS_Acute Coronary Syndrome	Disease	2491.0	6.874742197167606e-05	0.0010865931126713474	0.0004230309133900554	0.0004134794293983874	0.00016653245733494162	0.49942245327284546	0.0005062009617818274	False	1	False	1
DIS_Acute Erythroblastic Leukemia	Disease	2478.0	6.391818472355386e-05	0.0010379241516966068	0.0003784899893267222	0.00037022868473604034	0.00015604248412003882	0.49403774050161087	0.00045558086560364467	False	1	False	1
DIS_Acute GVH disease	Disease	2408.0	5.7372346528973036e-05	0.0007373000073730001	0.0002595587965905205	0.0002472392449654956	0.0001238911156083389	-1.2778850481470592	0.00010124019235636548	False	0.6123735477894292	False	0.6123735477894292
DIS_Acute Kidney Insufficiency	Disease	2158.0	5.781015146259683e-05	0.0005633406098162102	0.0001696151011215931	0.00015437462880173365	8.72401646648507e-05	-0.20351649558724813	0.00015186028853454822	False	1	False	1
DIS_Acute Kidney Tubular Necrosis	Disease	954.0	5.062009617818274e-05	0.00027569095044455166	9.363567359144673e-05	7.699711546128757e-05	3.9977724907448074e-05	-1.0759886289889886	5.062009617818274e-05	False	0.8637431904299648	False	0.8637431904299648
DIS_Acute Megakaryocytic Leukemias	Disease	2339.0	5.7182067703568164e-05	0.0006821282401091405	0.00020997441616641598	0.00020010672358591249	0.00010645623015451505	-1.0213984062015824	0.00010124019235636548	False	0.958538692404297	False	0.958538692404297
DIS_Acute Myeloid Leukemia (AML-M2)	Disease	2335.0	5.7372346528973036e-05	0.0007252946509519493	0.00021381072923840085	0.00020002667022269636	0.00011140335325488994	-0.1017055967763031	0.00020248038471273096	False	1	False	1
DIS_Acute Myeloid Leukemia Arising from Previous Myelodysplastic Syndrome	Disease	1406.0	5.479452054794521e-05	0.00033935691863917875	0.00010811479864512153	8.175278833684459e-05	4.9763542894159753e-05	1.8962794965847212	0.00020248038471273096	False	0.2780963580774842	False	0.2780963580774842
DIS_Acute Myeloid Leukemia, M1	Disease	2331.0	5.7372346528973036e-05	0.0006420316735625624	0.00020922339718445614	0.00019533793462690453	0.00010814010325644927	-0.06235441125605765	0.00020248038471273096	False	1	False	1
DIS_Acute Promyelocytic Leukemia	Disease	2500.0	7.932730445819452e-05	0.0016221915808256955	0.0007680867437877899	0.0007680759706321085	0.00021402308001022214	-0.041048381859700264	0.0007593014426727411	False	1	False	1
DIS_Acute anterior uveitis	Disease	1524.0	5.062009617818274e-05	0.0003937007874015748	0.00011333743602636884	8.318083513558476e-05	5.573986740974725e-05	-1.1251792076781777	5.062009617818274e-05	False	0.7898717903655005	False	0.7898717903655005
DIS_Acute biphenotypic leukemia	Disease	1253.0	5.663476241717166e-05	0.00040155267032525766	0.00010176335553355872	7.978935609989628e-05	4.662096206633944e-05	-0.011221629799247934	0.00010124019235636548	False	1	False	1
DIS_Acute bronchitis	Disease	52.0	5.062009617818274e-05	9.514747859181732e-05	7.305862711994127e-05	7.106310726618e-05	9.925031405947007e-06	-2.260802008980397	5.062009617818274e-05	True	0.02377152014885009	True	0.02377152014885009
DIS_Acute inflammatory demyelinating polyneuropathy	Disease	391.0	5.062009617818274e-05	0.00018254837531945966	7.634004099390395e-05	7.327617791455998e-05	1.692687880244758e-05	-1.5194735613042953	5.062009617818274e-05	False	0.4331254512280888	False	0.4331254512280888
DIS_Acute kidney injury	Disease	2187.0	5.778676683039584e-05	0.0005549774540409295	0.0001737633571404365	0.00015683814303638644	8.964952857593044e-05	-0.2443188375200105	0.00015186028853454822	False	1	False	1
DIS_Acute leukemia	Disease	2500.0	0.0001528350909368791	0.0015968063872255488	0.000800770459202078	0.0007984466606855975	0.00022686980612824896	0.2634602499428246	0.0008605416350291066	False	1	False	1
DIS_Acute lymphoblastic leukemia with lymphomatous features	Disease	379.0	5.062009617818274e-05	0.00017741506253880955	7.758409102070014e-05	7.444353457902182e-05	1.621036419579421e-05	-1.6633799535184548	5.062009617818274e-05	False	0.36142407115619934	False	0.36142407115619934
DIS_Acute lymphocytic leukemia	Disease	2500.0	0.00047244094488188977	0.0027841052898000505	0.0014470152201877808	0.001439728941300154	0.00029270606584040843	0.07163353078904339	0.0014679827891672995	False	1	False	1
DIS_Acute monoblastic leukemia	Disease	752.0	5.062009617818274e-05	0.0003561760934606069	8.665936778654365e-05	7.603117552781764e-05	3.210574683843497e-05	-1.1225177781946805	5.062009617818274e-05	False	0.793621717893712	False	0.793621717893712
DIS_Acute monocytic leukemia	Disease	2056.0	5.629996622002027e-05	0.0005739292632183083	0.00015498078720814409	0.00014509576625838376	8.357456865982813e-05	-0.03733789744458228	0.00015186028853454822	False	1	False	1
DIS_Acute myelomonocytic leukemia	Disease	2067.0	5.478851632697787e-05	0.0005760783466551451	0.0001560308421788794	0.00014287755393627662	8.395876673958201e-05	-0.04967383164723157	0.00015186028853454822	False	1	False	1
DIS_Acute myocardial infarction	Disease	2493.0	6.177033788374823e-05	0.0010857763300760044	0.0003981836356978832	0.00038880248833592535	0.00015942346186905766	-0.5925292144663997	0.00030372057706909645	False	1	False	1
DIS_Acute myocarditis	Disease	639.0	5.062009617818274e-05	0.0002112973658261727	8.465149637125699e-05	7.495689978262499e-05	2.8030842692198527e-05	-1.214069821830429	5.062009617818274e-05	False	0.6784419161101956	False	0.6784419161101956
DIS_Acute necrotizing encephalopathy	Disease	963.0	5.478851632697787e-05	0.0003383636732760371	9.283499257223805e-05	7.776049766718506e-05	3.916642102399002e-05	2.7994743781499327	0.00020248038471273096	False	0.12759892218416266	False	0.12759892218416266
DIS_Acute onset pain	Disease	738.0	5.584096493187402e-05	0.00029631824579598486	8.735493831271015e-05	7.598784370035023e-05	3.254808209777006e-05	0.4266074419360838	0.00010124019235636548	False	1	False	1
DIS_Acute pancreatitis	Disease	2245.0	5.3407391582995086e-05	0.0005566766404564748	0.00018788252160050514	0.00016709833737154316	9.609844602772287e-05	-0.37484719633827457	0.00015186028853454822	False	1	False	1
DIS_Acute periodontitis	Disease	1606.0	5.062009617818274e-05	0.0004470672389127325	0.00011795553955645811	8.521517386916305e-05	5.767515605846948e-05	-1.1674947755670146	5.062009617818274e-05	False	0.7336520043381979	False	0.7336520043381979
DIS_Acute-On-Chronic Liver Failure	Disease	929.0	5.062009617818274e-05	0.0003191574243995851	9.107936219773085e-05	7.755545214828603e-05	3.5983906756866665e-05	-1.1243711332657738	5.062009617818274e-05	False	0.7910075444328429	False	0.7910075444328429
DIS_Acyl-CoA Dehydrogenase Family, Member 9, Deficiency of	Disease	68.0	5.062009617818274e-05	9.458053532582995e-05	7.481481128146682e-05	7.357821827477868e-05	8.667024139627644e-06	-2.7915827524536625	5.062009617818274e-05	True	0.005245094367877345	True	0.005245094367877345
DIS_Adamantinoma	Disease	286.0	5.062009617818274e-05	0.00016687526074259492	7.920764794438023e-05	7.636502481863306e-05	1.745560531122012e-05	-1.6377290421330715	5.062009617818274e-05	False	0.37283433368805813	False	0.37283433368805813
DIS_Addictive Behavior	Disease	2475.0	6.249218847644044e-05	0.0011442582754393135	0.00034942371596813636	0.0003465243606625546	0.00015145777917801212	-0.3017549784968382	0.00030372057706909645	False	1	False	1
DIS_Adducted thumb	Disease	1321.0	5.478851632697787e-05	0.00036119338293722457	0.00010564017354171313	8.018603159329644e-05	4.91030063388359e-05	3.0030810401230617	0.0002531004808909137	False	0.11088323702147392	False	0.11088323702147392
DIS_Adenocarcinoma	Disease	2500.0	0.0016501650165016502	0.004468025691147724	0.0028131108109844083	0.0028000302709247768	0.0003947374205849237	-1.0993796584239883	0.0023791445203745886	False	0.8273792137196444	False	0.8273792137196444
DIS_Adenocarcinoma Of Esophagus	Disease	2492.0	6.448700586831753e-05	0.0011687865245788931	0.0004965621918676856	0.000490467998656307	0.00017690148770702066	-1.0901073659593414	0.00030372057706909645	False	0.8415142053221011	False	0.8415142053221011
DIS_Adenocarcinoma in Situ	Disease	1243.0	5.062009617818274e-05	0.00041795536236729916	0.000100823930952693	7.929585282689715e-05	4.4554190855765925e-05	-1.1268038720988955	5.062009617818274e-05	False	0.7875957040111452	False	0.7875957040111452
DIS_Adenocarcinoma of colon	Disease	2495.0	6.562110374696503e-05	0.0011473528929683658	0.00044806236156777284	0.00043814809405579085	0.00017343321046876616	0.04335100535560833	0.00045558086560364467	False	1	False	1
DIS_Adenocarcinoma of large intestine	Disease	2496.0	6.889899407468652e-05	0.0016198266785453956	0.0004808808363259495	0.000467430148915308	0.00017944300191195516	-0.14099168233218942	0.00045558086560364467	False	1	False	1
DIS_Adenocarcinoma of lung (disorder)	Disease	2500.0	0.0008480325644504749	0.00340390203403902	0.001870453211869446	0.00185301042255816	0.00034918102221074735	1.0219084007241095	0.0022272842318400406	False	0.9575821927814744	False	0.9575821927814744
DIS_Adenocarcinoma of lung, stage I	Disease	863.0	5.062009617818274e-05	0.00025231286795626576	9.002675879621404e-05	7.644675483525724e-05	3.5020617173350674e-05	-1.1252418089312894	5.062009617818274e-05	False	0.7897839059871816	False	0.7897839059871816
DIS_Adenocarcinoma of pancreas	Disease	2500.0	7.467144563918757e-05	0.0012806026365348399	0.0005756706158148404	0.0005663396056579948	0.00019166643709272966	0.16575952892567009	0.0006074411541381929	False	1	False	1
DIS_Adenocarcinoma of prostate	Disease	2480.0	6.292474200855777e-05	0.0009190408555434874	0.00035847128548557644	0.0003452115242940566	0.00015194590895708563	0.3059607478672927	0.00040496076942546193	False	1	False	1
DIS_Adenocarcinoma of rectum	Disease	1455.0	5.4981306355839013e-05	0.00036689169357205753	0.00010689063312843638	8.087997411840829e-05	5.067664968716309e-05	0.8873841440528991	0.00015186028853454822	False	1	False	1
DIS_Adenocarcinoma of salivary gland	Disease	790.0	5.062009617818274e-05	0.00028650558685894376	8.798470979400522e-05	7.665772371609096e-05	3.180854241473477e-05	-1.1746722980463875	5.062009617818274e-05	False	0.7247138245315524	False	0.7247138245315524
DIS_Adenocarcinoma of the gastroesophageal junction	Disease	585.0	5.062009617818274e-05	0.0002434077079107505	8.150538393051467e-05	7.456009543692216e-05	2.535284390480717e-05	-1.2182178799466261	5.062009617818274e-05	False	0.6738295634122954	False	0.6738295634122954
DIS_Adenocarcinoma, Basal Cell	Disease	2314.0	5.4981306355839013e-05	0.0007383706620723603	0.00021248443566830567	0.00020376974606924042	0.00010553913292316791	-0.09478996727079057	0.00020248038471273096	False	1	False	1
DIS_Adenocarcinoma, Clear Cell	Disease	2307.0	5.062009617818274e-05	0.0006745362563237774	0.00020642408293551165	0.00019102196752626553	0.00010410765292559286	-1.4965661253422369	5.062009617818274e-05	False	0.4464863420727551	False	0.4464863420727551
DIS_Adenocarcinoma, Endometrioid	Disease	1941.0	5.062009617818274e-05	0.0005032712632108706	0.00013644533964959741	0.00013357376611233555	6.87995322822405e-05	-1.2474684147463178	5.062009617818274e-05	False	0.6426002399055105	False	0.6426002399055105
DIS_Adenocarcinoma, Oxyphilic	Disease	2333.0	5.4981306355839013e-05	0.0007837548984681154	0.00021926156007869246	0.0002115805063826786	0.00010928393511220824	-0.15355573853312732	0.00020248038471273096	False	1	False	1
DIS_Adenocarcinoma, Tubular	Disease	2353.0	5.4981306355839013e-05	0.0007383706620723603	0.0002244678392571601	0.00021398002853067048	0.00011087423620941272	-0.1983098625626655	0.00020248038471273096	False	1	False	1
DIS_Adenocarcinoma, metastatic	Disease	693.0	5.3407391582995086e-05	0.0002434077079107505	8.720493293605645e-05	7.633005114113426e-05	3.0439324597650402e-05	0.4610897122662309	0.00010124019235636548	False	1	False	1
DIS_Adenoid Cystic Carcinoma	Disease	2481.0	6.214267959234402e-05	0.0010887772194304857	0.0003485112091979173	0.0003376382206465772	0.0001511954405803083	-0.6310423643782146	0.0002531004808909137	False	1	False	1
DIS_Adenoid cystic carcinoma of salivary gland	Disease	922.0	5.062009617818274e-05	0.00024372410431391665	9.139548850219809e-05	7.68137651399999e-05	3.465996178920241e-05	-1.1764407754401525	5.062009617818274e-05	False	0.7225366189575616	False	0.7225366189575616
DIS_Adenolymphoma	Disease	462.0	5.062009617818274e-05	0.00022955084551228098	8.19358672118958e-05	7.550874885466852e-05	2.4282938168348833e-05	-1.28962034234107	5.062009617818274e-05	False	0.6012792960035694	False	0.6012792960035694
DIS_Adenoma	Disease	2500.0	0.0006671670419481278	0.0030414169424814383	0.0016211236521975496	0.0016118122877022628	0.0003076651895089781	-0.6622814870074432	0.0014173626929891167	False	1	False	1
DIS_Adenoma of large intestine	Disease	2489.0	6.592827004219409e-05	0.0010442605831793717	0.00041776638215371386	0.0004067520846044336	0.00016140480914072773	0.23428349905584672	0.00045558086560364467	False	1	False	1
DIS_Adenoma of lung	Disease	918.0	5.3407391582995086e-05	0.0002729630135116692	8.993124031802403e-05	7.690237255188939e-05	3.5109832878607315e-05	0.32210213239813174	0.00010124019235636548	False	1	False	1
DIS_Adenoma, Basal Cell	Disease	1310.0	5.479452054794521e-05	0.00031688188227838076	0.00010226605176561062	7.995522558509939e-05	4.5821172810110725e-05	-0.022388327193117577	0.00010124019235636548	False	1	False	1
DIS_Adenoma, Microcystic	Disease	1523.0	5.478851632697787e-05	0.0003834355828220859	0.0001109414347567277	8.260366760284156e-05	5.266064358260362e-05	-0.18422187311753646	0.00010124019235636548	False	1	False	1
DIS_Adenoma, Monomorphic	Disease	1310.0	5.479452054794521e-05	0.00031688188227838076	0.00010226605176561062	7.995522558509939e-05	4.5821172810110725e-05	-0.022388327193117577	0.00010124019235636548	False	1	False	1
DIS_Adenoma, Trabecular	Disease	1333.0	5.479452054794521e-05	0.00031688188227838076	0.00010341671365750008	8.021175904387583e-05	4.640343577470067e-05	-0.046904313544844145	0.00010124019235636548	False	1	False	1
DIS_Adenomatoid Tumor	Disease	187.0	5.062009617818274e-05	0.00017001020061203673	7.569815288470066e-05	7.33998825601879e-05	1.4563232896280494e-05	-1.7220116498255653	5.062009617818274e-05	False	0.3372312633669276	False	0.3372312633669276
DIS_Adenomatous Polyposis Coli	Disease	2500.0	7.799703611262772e-05	0.0015634771732332708	0.0006481664920347288	0.0006359469095969595	0.0002014827204408416	1.55653712965835	0.0009617818273854721	False	0.4127442486932396	False	0.4127442486932396
DIS_Adenomatous Polyps	Disease	1978.0	5.478851632697787e-05	0.00047599619203046376	0.00014378591814012356	0.00013976245919694336	7.319231964356585e-05	0.8019211149262583	0.00020248038471273096	False	1	False	1
DIS_Adenomatous polyp of colon	Disease	1950.0	5.479452054794521e-05	0.0005202462498916154	0.0001453952270696866	0.0001392127655465455	7.589009291356034e-05	0.7522082982302444	0.00020248038471273096	False	1	False	1
DIS_Adenosis	Disease	346.0	5.3407391582995086e-05	0.0001623640201331385	7.754048761755546e-05	7.299536722522878e-05	1.7634092823941588e-05	1.343970737560893	0.00010124019235636548	False	0.5536309671724841	False	0.5536309671724841
DIS_Adenosis of Breast	Disease	897.0	5.479452054794521e-05	0.00028837142239204093	9.019379576390946e-05	7.65872711955273e-05	3.4173716293784045e-05	1.8045006355324444	0.00015186028853454822	False	0.3071043169190343	False	0.3071043169190343
DIS_Adenosquamous carcinoma	Disease	1776.0	5.062009617818274e-05	0.0005486753409625333	0.0001326748445226558	0.00011830809452975254	7.05360544393402e-05	-1.1633022146856644	5.062009617818274e-05	False	0.7389497221935694	False	0.7389497221935694
DIS_Adenovirus Infections	Disease	2175.0	5.629996622002027e-05	0.0006335414969680514	0.00017103796299200027	0.00015566625155666251	8.782412908241409e-05	-0.21836452758279823	0.00015186028853454822	False	1	False	1
DIS_Adiponectin Measurement	Disease	944.0	5.062009617818274e-05	0.0003390117806593779	9.355675807065422e-05	7.802442461271144e-05	3.7549561893741844e-05	-1.1434663875433249	5.062009617818274e-05	False	0.7648093595864524	False	0.7648093595864524
DIS_Adolescent idiopathic scoliosis	Disease	882.0	5.479452054794521e-05	0.0002767783005812344	9.033344070575538e-05	7.674008179641163e-05	3.478564695742051e-05	1.7687423753856006	0.00015186028853454822	False	0.31964715143294603	False	0.31964715143294603
DIS_Adrenal Cancer	Disease	914.0	5.062009617818274e-05	0.000261802949646566	9.125181889924065e-05	7.66254257612327e-05	3.627446816684034e-05	-1.1201190472090967	5.062009617818274e-05	False	0.7970244336633473	False	0.7970244336633473
DIS_Adrenal Cortical Adenoma	Disease	2177.0	5.629996622002027e-05	0.00060111635895234	0.00017140188323477891	0.00015264845061822624	9.380643227395798e-05	-0.20831828081000073	0.00015186028853454822	False	1	False	1
DIS_Adrenal Gland Diseases	Disease	599.0	5.062009617818274e-05	0.0002318034306907742	8.356007170013885e-05	7.551159102922299e-05	2.6584004699335476e-05	-1.2390900428474387	5.062009617818274e-05	False	0.6513197775471761	False	0.6513197775471761
DIS_Adrenal Gland Hyperfunction	Disease	996.0	5.062009617818274e-05	0.00027285129604365623	9.398440377435928e-05	7.767291945382505e-05	3.9113964193144397e-05	-1.1086656259652945	5.062009617818274e-05	False	0.8135773231980831	False	0.8135773231980831
DIS_Adrenal Gland Neoplasms	Disease	2126.0	5.4981306355839013e-05	0.0005856944139395271	0.00016799893749638368	0.00015253784867547376	8.759475790278966e-05	2.1273160656222445	0.0003543406732472792	False	0.2209713455153485	False	0.2209713455153485
DIS_Adrenal hyperplasia	Disease	1291.0	5.062009617818274e-05	0.0003440564252537416	0.00010423255642041155	8.012820512820513e-05	4.929136525314989e-05	-1.0876643397253596	5.062009617818274e-05	False	0.8452987370739038	False	0.8452987370739038
DIS_Adrenocortical carcinoma	Disease	2466.0	5.4981306355839013e-05	0.0008406186953597848	0.0003050946004823893	0.0002938799643172592	0.00013594502083621383	-0.3824643173516296	0.0002531004808909137	False	1	False	1
DIS_Adrenocorticotropic hormone (ACTH) deficiency (disorder)	Disease	786.0	5.062009617818274e-05	0.000278454577097111	8.671112078428468e-05	7.630966561884248e-05	3.1122593516115904e-05	-1.1596406510085118	5.062009617818274e-05	False	0.7436235547289878	False	0.7436235547289878
DIS_Adrenocorticotropic hormone excess	Disease	272.0	5.062009617818274e-05	0.00017678776628657296	8.054842565462249e-05	7.654637924259068e-05	1.9650300078578952e-05	-1.5230469436476954	5.062009617818274e-05	False	0.4310954321169906	False	0.4310954321169906
DIS_Adrenogenital Syndrome	Disease	315.0	5.062009617818274e-05	0.0001863932898415657	7.993468214830082e-05	7.546030787805614e-05	2.008752160806032e-05	-1.4593430957831703	5.062009617818274e-05	False	0.4695536106575356	False	0.4695536106575356
DIS_Adrenoleukodystrophy	Disease	2414.0	5.608839531101015e-05	0.0008032128514056225	0.00025561972574629277	0.00024048597686118046	0.00012503013573547957	0.7895772240849657	0.0003543406732472792	False	1	False	1
DIS_Adrenomyeloneuropathy	Disease	786.0	5.629996622002027e-05	0.0002569593147751606	9.252437487002e-05	7.792410192472531e-05	3.6041533370901905e-05	1.6463204562887161	0.00015186028853454822	False	0.36895317411264295	False	0.36895317411264295
DIS_Adult Acute Lymphocytic Leukemia	Disease	2328.0	5.761032377001959e-05	0.0008005419052897346	0.00020527214057671853	0.0001942502235688762	0.00010665746213100192	-0.02617496992904813	0.00020248038471273096	False	1	False	1
DIS_Adult Acute Myeloblastic Leukemia	Disease	2273.0	5.8014735742878694e-05	0.0006776904310111142	0.00018718047521108802	0.00016488046166529267	9.891500178733648e-05	0.6664308192760408	0.0002531004808909137	False	1	False	1
DIS_Adult Burkitt Lymphoma	Disease	763.0	5.479452054794521e-05	0.0002575328354365182	8.705899237156029e-05	7.59589821496392e-05	3.21009447435738e-05	0.4417689291728429	0.00010124019235636548	False	1	False	1
DIS_Adult Cholangiocarcinoma	Disease	1755.0	5.479452054794521e-05	0.00040966816878328555	0.0001255732843216974	9.19793966151582e-05	6.34090655900587e-05	0.4145622391409615	0.00015186028853454822	False	1	False	1
DIS_Adult Diffuse Large B-Cell Lymphoma	Disease	1576.0	5.4981306355839013e-05	0.0003662198784150004	0.00011654648648063883	8.411136582545938e-05	5.755438240985312e-05	0.6135727737018299	0.00015186028853454822	False	1	False	1
DIS_Adult Fanconi syndrome	Disease	1116.0	5.062009617818274e-05	0.0003490705995287547	9.817113544978203e-05	7.870918180860752e-05	4.413729273921393e-05	-1.0773438133724138	5.062009617818274e-05	False	0.8615715622714017	False	0.8615715622714017
DIS_Adult Glioblastoma	Disease	2459.0	6.071645415907711e-05	0.0010896637608966376	0.0002967483125004125	0.00028174305033809165	0.00013758359756755318	-0.3172458954496215	0.0002531004808909137	False	1	False	1
DIS_Adult Hepatocellular Carcinoma	Disease	2225.0	5.4981306355839013e-05	0.0006755235307363207	0.00017936411797080798	0.00016038492381716118	9.071630884310567e-05	-0.8611894223954618	0.00010124019235636548	False	1	False	1
DIS_Adult Hodgkin Lymphoma	Disease	977.0	5.062009617818274e-05	0.0002881290818286592	9.26837752516658e-05	7.682261657832066e-05	3.9035217063826746e-05	-1.0775828146338842	5.062009617818274e-05	False	0.8611894220740934	False	0.8611894220740934
DIS_Adult Learning Disorders	Disease	1209.0	5.478851632697787e-05	0.00042351346772827374	0.00010102914791235672	7.953551260637875e-05	4.528960255388299e-05	2.240055798230363	0.00020248038471273096	False	0.19928854073918065	False	0.19928854073918065
DIS_Adult Liver Carcinoma	Disease	1810.0	5.479452054794521e-05	0.0004434589800443459	0.00013344557664713463	0.00012436714877513458	7.031583424112354e-05	0.2618857059174863	0.00015186028853454822	False	1	False	1
DIS_Adult Lymphoma	Disease	1693.0	5.3407391582995086e-05	0.00037913254473764026	0.00012251342644439917	8.598452278589854e-05	6.262783592882363e-05	0.46859134847804224	0.00015186028853454822	False	1	False	1
DIS_Adult Malignant Peripheral Nerve Sheath Tumor	Disease	218.0	5.062009617818274e-05	0.00018145527127563056	7.852933283576116e-05	7.584951849046894e-05	1.7429697455556168e-05	-1.6012461908041682	5.062009617818274e-05	False	0.3900172185619537	False	0.3900172185619537
DIS_Adult Medulloblastoma	Disease	1854.0	5.479452054794521e-05	0.0004422821760283061	0.00013933558487685613	0.00013541882231864487	7.207314032132646e-05	0.8761211118920855	0.00020248038471273096	False	1	False	1
DIS_Adult Myelodysplastic Syndrome	Disease	835.0	5.3407391582995086e-05	0.00034521446448606196	8.856995997539979e-05	7.681081496274676e-05	3.355834211874457e-05	0.37755835303581714	0.00010124019235636548	False	1	False	1
DIS_Adult Neuronal Ceroid Lipofuscinosis	Disease	740.0	5.062009617818274e-05	0.0002473410833539451	8.623633305732241e-05	7.629220012177184e-05	3.0668768902989115e-05	-1.161319418845937	5.062009617818274e-05	False	0.7414751897177865	False	0.7414751897177865
DIS_Adult Non-Hodgkin Lymphoma	Disease	849.0	5.062009617818274e-05	0.00028123461998171977	8.973055971641427e-05	7.67341927562922e-05	3.46842568096494e-05	-1.1276142877407922	5.062009617818274e-05	False	0.7864640218051016	False	0.7864640218051016
DIS_Adult Oligodendroglioma	Disease	387.0	5.062009617818274e-05	0.00018096272167933406	7.841881829304173e-05	7.464914899970141e-05	1.900851299834072e-05	-1.4624353897269913	5.062009617818274e-05	False	0.4675699843246161	False	0.4675699843246161
DIS_Adult Rickets	Disease	936.0	5.062009617818274e-05	0.00030086498683715683	9.351185910316536e-05	7.800616260550259e-05	3.7230014422058174e-05	-1.1520748404429828	5.062009617818274e-05	False	0.753422551160943	False	0.753422551160943
DIS_Adult T Acute Lymphoblastic Leukemia	Disease	1023.0	5.3407391582995086e-05	0.0003171834113075886	9.471651993606754e-05	7.746533426291734e-05	4.055506115498446e-05	0.16085963710835494	0.00010124019235636548	False	1	False	1
DIS_Adult T-Cell Lymphoma/Leukemia	Disease	2500.0	0.00014020329477742728	0.0014785180031309793	0.0007985845628022421	0.0007875049219057619	0.00022063554855474983	0.5102403902837611	0.0009111617312072893	False	1	False	1
DIS_Adult-Onset Dystonias	Disease	475.0	5.062009617818274e-05	0.0002418379685610641	8.471662163058454e-05	7.688759034291866e-05	2.766869579427193e-05	-1.2323141540867488	5.062009617818274e-05	False	0.6585020427933604	False	0.6585020427933604
DIS_Adult-Onset Idiopathic Focal Dystonias	Disease	372.0	5.062009617818274e-05	0.0002418379685610641	8.338070539347927e-05	7.651111023275863e-05	2.689153442483139e-05	-1.2182499033988068	5.062009617818274e-05	False	0.6737941387180144	False	0.6737941387180144
DIS_Adult-Onset Idiopathic Torsion Dystonias	Disease	372.0	5.062009617818274e-05	0.0002418379685610641	8.338070539347927e-05	7.651111023275863e-05	2.689153442483139e-05	-1.2182499033988068	5.062009617818274e-05	False	0.6737941387180144	False	0.6737941387180144
DIS_Adult-Onset Still Disease	Disease	973.0	5.062009617818274e-05	0.00025621316935690495	8.986635790369673e-05	7.610929294466855e-05	3.315801892737977e-05	-1.1836129839803833	5.062009617818274e-05	False	0.7138065992165663	False	0.7138065992165663
DIS_Advanced bone age	Disease	1677.0	5.478851632697787e-05	0.0005039959680322557	0.00012265455459644414	8.845643520566122e-05	6.052899962142041e-05	0.48250812206994687	0.00015186028853454822	False	1	False	1
DIS_Advanced cancer	Disease	154.0	5.062009617818274e-05	0.00015018397536982803	7.439114797596246e-05	7.291823270853828e-05	1.3514994320373951e-05	-1.7588650971125221	5.062009617818274e-05	False	0.3232473240144875	False	0.3232473240144875
DIS_Adverse reaction to drug	Disease	2106.0	5.660590965696819e-05	0.0006426218973411519	0.00016481777858193378	0.00015048344526415901	8.768273473305705e-05	0.4295327494683865	0.00020248038471273096	False	1	False	1
DIS_Affective Disorders, Psychotic	Disease	714.0	5.062009617818274e-05	0.0002965159377316531	8.851135130236557e-05	7.682556856911442e-05	3.309521151491944e-05	-1.1449165419928293	5.062009617818274e-05	False	0.7628731672687181	False	0.7628731672687181
DIS_African Burkitt's lymphoma	Disease	1196.0	5.3407391582995086e-05	0.0003908692933083177	0.00010159326382161248	7.948493961302137e-05	4.741055405049305e-05	-0.007447106922036187	0.00010124019235636548	False	1	False	1
DIS_Agammaglobulinemia	Disease	1145.0	5.062009617818274e-05	0.00030883261272390367	9.994482563534647e-05	7.903264048051846e-05	4.3972465644475525e-05	-1.1217185284983135	5.062009617818274e-05	False	0.7947530674758605	False	0.7947530674758605
DIS_Age related macular degeneration	Disease	2500.0	8.111615833874107e-05	0.0013757523645743766	0.0006224712871793491	0.0006111431836060161	0.00020215351921910326	-0.5751585520086967	0.0005062009617818274	False	1	False	1
DIS_Age-Related Memory Disorders	Disease	1510.0	5.4981306355839013e-05	0.00038141734686093526	0.00011404367777778852	8.332292158412957e-05	5.523670677437014e-05	0.6846282656066425	0.00015186028853454822	False	1	False	1
DIS_Agenesis	Disease	2251.0	5.478851632697787e-05	0.0006931608133086876	0.0001807671972517982	0.00016007683688170322	9.660231560837877e-05	-0.29923618844125044	0.00015186028853454822	False	1	False	1
DIS_Agenesis of corpus callosum	Disease	2498.0	7.361601884570082e-05	0.001325088339222615	0.0005043514400968934	0.0004941757878494247	0.00018208163498486743	-0.5458577449597907	0.00040496076942546193	False	1	False	1
DIS_Aggressive Non-Hodgkin Lymphoma	Disease	1361.0	5.4981306355839013e-05	0.000375290850409067	0.0001076525484659894	8.139345596614032e-05	5.137191347225923e-05	-0.12482221658117879	0.00010124019235636548	False	1	False	1
DIS_Aggressive Systemic Mastocytosis	Disease	424.0	5.4981306355839013e-05	0.00025184687709872396	8.13881897387433e-05	7.480001737817743e-05	2.6677243630205063e-05	0.7441549394235368	0.00010124019235636548	False	1	False	1
DIS_Aggressive behavior	Disease	2303.0	5.062009617818274e-05	0.0007902866585243192	0.0002028913050248535	0.00017750954113783616	0.00010818656438672675	-1.4074872393799087	5.062009617818274e-05	False	0.5047903776414396	False	0.5047903776414396
DIS_Aggressive periodontitis, generalized	Disease	1210.0	5.062009617818274e-05	0.00035924701824974854	0.00010048742257503634	7.925186241876684e-05	4.384940496450205e-05	-1.1372406635215075	5.062009617818274e-05	False	0.7732060434896849	False	0.7732060434896849
DIS_Aggressive personality	Disease	128.0	5.062009617818274e-05	0.00013188262446422685	7.487708430618545e-05	7.426112824458979e-05	9.767519862629388e-06	-2.4834337138960065	5.062009617818274e-05	False	0.1621417495330424	False	0.1621417495330424
DIS_Aggressive reaction	Disease	2287.0	5.062009617818274e-05	0.0007902866585243192	0.00020027960240379526	0.00017458100558659218	0.0001063696364710146	-1.4069758174495057	5.062009617818274e-05	False	0.5051574170541342	False	0.5051574170541342
DIS_Agnosia for Pain	Disease	1766.0	5.062009617818274e-05	0.0005275851673198674	0.00013094530437077805	9.396732924965437e-05	7.032706509694562e-05	-1.1421663634315933	5.062009617818274e-05	False	0.7665513763085392	False	0.7665513763085392
DIS_Agranulocytosis	Disease	1112.0	5.062009617818274e-05	0.00033947212085207504	9.857124181614368e-05	7.825032386063653e-05	4.435139180199722e-05	-1.0811643939390785	5.062009617818274e-05	False	0.8554931387992716	False	0.8554931387992716
DIS_Agyria	Disease	1597.0	5.3407391582995086e-05	0.000430070531567177	0.0001222897784701692	8.616975441619992e-05	6.25991208083701e-05	0.47237899961727847	0.00015186028853454822	False	1	False	1
DIS_Airway Obstruction	Disease	1644.0	5.3407391582995086e-05	0.0004343671270958214	0.00012338962682872346	8.714599332454857e-05	6.37877003856112e-05	2.033477508642866	0.0002531004808909137	False	0.24183616849542527	False	0.24183616849542527
DIS_Alacrima	Disease	571.0	5.062009617818274e-05	0.0002397315007191945	8.219518140359989e-05	7.540909433677702e-05	2.5870976252468698e-05	-1.2204829426336063	5.062009617818274e-05	False	0.6713307985885613	False	0.6713307985885613
DIS_Alagille Syndrome	Disease	729.0	5.062009617818274e-05	0.0002615290733153169	8.729904535988904e-05	7.623113279463333e-05	3.149669780068206e-05	-1.1645331651533328	5.062009617818274e-05	False	0.7373883587408618	False	0.7373883587408618
DIS_Alagille Syndrome 1	Disease	108.0	5.062009617818274e-05	0.00010396091069757771	7.360234354857212e-05	7.399466169675714e-05	8.633107225710217e-06	-2.6621060956993623	5.062009617818274e-05	False	0.14110723445254195	False	0.14110723445254195
DIS_Alagille Syndrome 2	Disease	108.0	5.062009617818274e-05	0.00010396091069757771	7.360234354857212e-05	7.399466169675714e-05	8.633107225710217e-06	-2.6621060956993623	5.062009617818274e-05	False	0.14110723445254195	False	0.14110723445254195
DIS_Albinism	Disease	1591.0	5.062009617818274e-05	0.000457331016189518	0.00011889217495704641	8.478887569950823e-05	6.0963986015387996e-05	-1.119875573123303	5.062009617818274e-05	False	0.7973710362590168	False	0.7973710362590168
DIS_Albinism, Ocular	Disease	1140.0	5.478851632697787e-05	0.0003952569169960474	0.0001013606247201199	8.003521869904556e-05	4.6057437553763387e-05	-0.0026148298765827273	0.00010124019235636548	False	1	False	1
DIS_Albinism, Oculocutaneous	Disease	1321.0	5.062009617818274e-05	0.00041118421052631577	0.00010286431932026445	7.927070947284978e-05	4.898412351710846e-05	-1.0665542096274239	5.062009617818274e-05	False	0.8790916028016427	False	0.8790916028016427
DIS_Alcohol Use Disorder	Disease	2157.0	5.062009617818274e-05	0.0006025652061633813	0.00016775110985038936	0.00015335071308081582	8.887492724368051e-05	-1.3179309092546714	5.062009617818274e-05	False	0.5757245021328967	False	0.5757245021328967
DIS_Alcohol Withdrawal Delirium	Disease	857.0	5.062009617818274e-05	0.0003282455276546857	9.059180938887194e-05	7.675775253300584e-05	3.777857487625026e-05	-1.0580524369069748	5.062009617818274e-05	False	0.8932758984395799	False	0.8932758984395799
DIS_Alcohol abuse	Disease	2273.0	5.4981306355839013e-05	0.0006563115292058631	0.0002010934696283409	0.0001774937877174299	0.00010534274901737094	-0.4673618407819807	0.00015186028853454822	False	1	False	1
DIS_Alcohol withdrawal syndrome	Disease	1479.0	5.062009617818274e-05	0.000390015600624025	0.0001114731793248902	8.257638315441784e-05	5.405298166521844e-05	-1.1258043732648462	5.062009617818274e-05	False	0.788994793317383	False	0.788994793317383
DIS_Alcoholic Intoxication, Chronic	Disease	2500.0	6.937218175511619e-05	0.0016679021497405485	0.00070697047830311	0.0006969503860727718	0.00022378432968311158	-0.6709559179399113	0.0005568210579600102	False	1	False	1
DIS_Alcoholic Liver Diseases	Disease	2106.0	5.062009617818274e-05	0.0006129955046996322	0.0001598942794371487	0.00014731880107584394	8.49260281846225e-05	-1.2866983844035718	5.062009617818274e-05	False	0.604013282019065	False	0.604013282019065
DIS_Alexia	Disease	458.0	5.062009617818274e-05	0.00018995757614132845	8.127256016483302e-05	7.617887505534604e-05	2.1770836387150537e-05	-1.407959870790348	5.062009617818274e-05	False	0.5044515331200189	False	0.5044515331200189
DIS_Alkaline phosphatase raised	Disease	1538.0	5.478851632697787e-05	0.00040009602304553094	0.00011495117114306996	8.3211983821887e-05	5.6265772854224504e-05	0.6559781465564118	0.00015186028853454822	False	1	False	1
DIS_Alkalosis	Disease	860.0	5.062009617818274e-05	0.00027931010404301374	8.89089047850823e-05	7.603985587038789e-05	3.477298033879348e-05	-1.1011080509594326	5.062009617818274e-05	False	0.8247838032096192	False	0.8247838032096192
DIS_Allergic Reaction	Disease	1925.0	5.062009617818274e-05	0.0005223880597014925	0.00013940986014773595	0.0001368550704803613	7.234772957646962e-05	-1.2272639997044386	5.062009617818274e-05	False	0.6639326253252499	False	0.6639326253252499
DIS_Allergic asthma	Disease	2477.0	6.423020104052926e-05	0.0009619348632678302	0.0003286142670911479	0.00032076984763432237	0.00014353404360160322	-1.2314428975971898	0.00015186028853454822	False	0.6594341641880235	False	0.6594341641880235
DIS_Allergic rhinitis (disorder)	Disease	2432.0	5.781015146259683e-05	0.0008512614146416964	0.00026854068695301737	0.0002519447183792359	0.0001299134588638228	-0.8981394186477265	0.00015186028853454822	False	1	False	1
DIS_Allodynia	Disease	2140.0	5.062009617818274e-05	0.000676246830092984	0.00016679006648509062	0.00015102894649813968	8.856836990950323e-05	-1.3116417342399689	5.062009617818274e-05	False	0.5812588074259809	False	0.5812588074259809
DIS_Alloxan Diabetes	Disease	2331.0	5.970862192500597e-05	0.0006196640044064996	0.00020977584197934328	0.00019859658413875282	0.0001048741185010956	1.3784605137484485	0.0003543406732472792	False	0.5262733031630061	False	0.5262733031630061
DIS_Almond-shaped palpebral fissure	Disease	1235.0	5.062009617818274e-05	0.00030724325985098704	0.00010437922368172471	8.045052292839903e-05	4.783688337616519e-05	-1.123800793642998	5.062009617818274e-05	False	0.791810635917973	False	0.791810635917973
DIS_Alopecia	Disease	2482.0	6.533385600418136e-05	0.0009899482180932074	0.0003703566799001279	0.00035542920273739327	0.00015749025194596286	-0.4231125546354149	0.00030372057706909645	False	1	False	1
DIS_Alopecia, Male Pattern	Disease	1234.0	5.062009617818274e-05	0.0004419694157164324	0.00010313133191376249	7.964954252043406e-05	4.9314410102468155e-05	-1.0648253852468084	5.062009617818274e-05	False	0.8819484632178813	False	0.8819484632178813
DIS_Alpha-Aminoadipic Semialdehyde Deficiency Disease	Disease	76.0	5.062009617818274e-05	9.445546424860678e-05	7.654006628971109e-05	7.626899354757857e-05	8.563112716458204e-06	-3.026933192378802	5.062009617818274e-05	True	0.002470485528532129	False	0.10914260834356346
DIS_Alport Syndrome	Disease	1173.0	5.062009617818274e-05	0.00031125982413819934	9.821092770429459e-05	7.887057338906853e-05	4.2811011150213816e-05	-1.1116493221598238	5.062009617818274e-05	False	0.8092158580826513	False	0.8092158580826513
DIS_Alternating hemiplegia of childhood	Disease	379.0	5.062009617818274e-05	0.00021696680407897592	7.926284804825814e-05	7.487832272557094e-05	1.946626055971094e-05	-1.471404935848692	5.062009617818274e-05	False	0.4618868339470649	False	0.4618868339470649
DIS_Alveolar Bone Loss	Disease	1211.0	5.062009617818274e-05	0.0003466925530439606	9.856884074380542e-05	7.903264048051846e-05	4.214702826895902e-05	-1.1376542198809443	5.062009617818274e-05	False	0.7726439989755989	False	0.7726439989755989
DIS_Alveolar rhabdomyosarcoma	Disease	1966.0	5.479452054794521e-05	0.0004707464694014795	0.00014320310790582276	0.0001384274699771412	7.413164780035325e-05	0.11678117087104878	0.00015186028853454822	False	1	False	1
DIS_Alzheimer Disease, Early Onset	Disease	2317.0	6.0657527599175054e-05	0.0007584695769425249	0.00020638499303050878	0.00018938198346064012	0.00010794933713950286	0.9016783856004688	0.00030372057706909645	False	1	False	1
DIS_Alzheimer Disease, Late Onset	Disease	2497.0	6.803183890060549e-05	0.0010198405340255887	0.00042244488848258276	0.0004106776180698152	0.00016551838398035104	-0.41146012664906356	0.0003543406732472792	False	1	False	1
DIS_Alzheimer's Disease	Disease	2500.0	0.0014616508962227864	0.004858092559447712	0.0032382273108358057	0.0032258064516129032	0.0004480152888740568	0.9071556799205613	0.0036446469248291574	False	1	False	1
DIS_Alzheimer's Disease, Focal Onset	Disease	2138.0	5.9502558610020234e-05	0.0005587930071046539	0.00016312412215540705	0.00014891478867494078	8.738463163871747e-05	1.029658843302154	0.0002531004808909137	False	0.9432206329113532	False	0.9432206329113532
DIS_Ambiguous Genitalia	Disease	1826.0	5.062009617818274e-05	0.0005283550545966889	0.00013494977883415774	0.00012770581798342794	7.235385718705586e-05	-1.165517443499358	5.062009617818274e-05	False	0.7361434371287241	False	0.7361434371287241
DIS_Ambiguous genitalia due to virilization	Disease	458.0	5.062009617818274e-05	0.00021745433458973616	8.227093561195287e-05	7.602539522743972e-05	2.3396539380730666e-05	-1.3528000410110945	5.062009617818274e-05	False	0.546427797653982	False	0.546427797653982
DIS_Ambiguous genitalia, female	Disease	458.0	5.062009617818274e-05	0.00021745433458973616	8.227093561195287e-05	7.602539522743972e-05	2.3396539380730666e-05	-1.3528000410110945	5.062009617818274e-05	False	0.546427797653982	False	0.546427797653982
DIS_Ambiguous genitalia, male	Disease	469.0	5.062009617818274e-05	0.00023171391055843053	8.398321071757795e-05	7.614986293024673e-05	2.612341900705267e-05	-1.277134303530024	5.062009617818274e-05	False	0.6130937089626309	False	0.6130937089626309
DIS_Amebiasis	Disease	555.0	5.062009617818274e-05	0.00020779940430837432	8.147761192859514e-05	7.471049682480388e-05	2.4160236513809903e-05	-1.2772025527471287	5.062009617818274e-05	False	0.6130281875657584	False	0.6130281875657584
DIS_Amebic colitis	Disease	906.0	5.062009617818274e-05	0.0002404616864379609	8.884665715493624e-05	7.580064702754306e-05	3.324066979592766e-05	-1.1499937038403683	5.062009617818274e-05	False	0.7561519470191023	False	0.7561519470191023
DIS_Amelanotic Skin Melanoma	Disease	645.0	5.479452054794521e-05	0.00023509129378575347	8.556376926025303e-05	7.591861524445795e-05	2.9014035135028737e-05	2.28498100887233	0.00015186028853454822	False	0.19152911867204575	False	0.19152911867204575
DIS_Ameloblastoma	Disease	1816.0	5.629996622002027e-05	0.00042872454448017146	0.00013040277349702915	0.0001247856736470214	6.548507033272683e-05	-0.44533175260391183	0.00010124019235636548	False	1	False	1
DIS_Amenorrhea	Disease	1654.0	5.3407391582995086e-05	0.0004	0.00011936046429219705	8.503039975068064e-05	6.119161688056661e-05	-0.29612343748325193	0.00010124019235636548	False	1	False	1
DIS_Amino Acid Metabolism, Inborn Errors	Disease	891.0	5.062009617818274e-05	0.0003281647386988268	9.16966636193302e-05	7.682261657832066e-05	3.753107925918913e-05	-1.0944680582584165	5.062009617818274e-05	False	0.8348218690425789	False	0.8348218690425789
DIS_Amino Acid Metabolism, Inherited Disorders	Disease	657.0	5.062009617818274e-05	0.0002507312996239031	8.651707951477507e-05	7.606876616461281e-05	3.0662183730070395e-05	-1.1707249442050718	5.062009617818274e-05	False	0.729609124068311	False	0.729609124068311
DIS_Aminoaciduria	Disease	1715.0	5.479452054794521e-05	0.00047018258757150694	0.00012264346306250913	8.61994655633135e-05	6.5741611084499e-05	0.44441906716411517	0.00015186028853454822	False	1	False	1
DIS_Amnesia	Disease	1821.0	5.062009617818274e-05	0.0005070993914807302	0.00013239723599318623	0.000124750499001996	6.88189233310065e-05	-1.1882943797546834	5.062009617818274e-05	False	0.7081934633461179	False	0.7081934633461179
DIS_Amnestic State	Disease	821.0	5.062009617818274e-05	0.00030039050765995795	8.977125934450157e-05	7.662248103593594e-05	3.573045841712532e-05	-1.0957363801286688	5.062009617818274e-05	False	0.8328903642456954	False	0.8328903642456954
DIS_Amphetamine Abuse	Disease	2062.0	5.478851632697787e-05	0.0005273069679849341	0.00015707504780147486	0.00014786338151605082	8.350863045003464e-05	1.1498863359625247	0.0002531004808909137	False	0.756293161359396	False	0.756293161359396
DIS_Amphetamine Addiction	Disease	2072.0	5.478851632697787e-05	0.0005273069679849341	0.0001580217334187498	0.00014805493344937043	8.432240581035384e-05	1.127562082206261	0.0002531004808909137	False	0.786536849236553	False	0.786536849236553
DIS_Amphetamine-Related Disorders	Disease	2062.0	5.478851632697787e-05	0.0005273069679849341	0.00015707504780147486	0.00014786338151605082	8.350863045003464e-05	1.1498863359625247	0.0002531004808909137	False	0.756293161359396	False	0.756293161359396
DIS_Amputation Stumps	Disease	473.0	5.062009617818274e-05	0.00022176227084565346	8.099551763215688e-05	7.524454477050414e-05	2.3954000388428904e-05	-1.2680730133346385	5.062009617818274e-05	False	0.621887001909247	False	0.621887001909247
DIS_Amyloid angiopathy	Disease	825.0	5.062009617818274e-05	0.00025826446280991736	8.767164090890052e-05	7.681671531725304e-05	3.16972316809633e-05	-1.168920526046133	5.062009617818274e-05	False	0.7318634023599973	False	0.7318634023599973
DIS_Amyloidosis	Disease	2500.0	0.00048652330446628393	0.0024630541871921183	0.0013618512085570925	0.0013569005552027166	0.00028731003445349506	0.19321108828522157	0.0014173626929891167	False	1	False	1
DIS_Amyotrophic Lateral Sclerosis	Disease	2500.0	0.00035226772346983706	0.002171814671814672	0.0011008305248623458	0.00108837369188862	0.0002662829154854448	0.42831055535845736	0.0012148823082763858	False	1	False	1
DIS_Amyotrophic Lateral Sclerosis With Dementia	Disease	1252.0	5.478851632697787e-05	0.0003099333643266698	0.0001011697169085501	7.932416129195371e-05	4.574419576374037e-05	0.0015406424058557655	0.00010124019235636548	False	1	False	1
DIS_Amyotrophic Lateral Sclerosis, Chmp2B-Related	Disease	58.0	5.062009617818274e-05	0.00010567473317129874	7.621361641852748e-05	7.639128514353631e-05	8.896416145172644e-06	-2.876834876281304	5.062009617818274e-05	True	0.004016857296243903	False	0.12082870747863106
DIS_Amyotrophic Lateral Sclerosis, Guam Form	Disease	1378.0	5.478851632697787e-05	0.00038741670540833723	0.00010554347779747715	7.984988336695082e-05	5.098971497328993e-05	-0.08439516564008778	0.00010124019235636548	False	1	False	1
DIS_Amyotrophic Lateral Sclerosis, Sporadic	Disease	2359.0	5.663476241717166e-05	0.0006604396641192565	0.00023006196655873641	0.0002178965717606043	0.00011572834503285663	0.19907408444868357	0.0002531004808909137	False	1	False	1
DIS_Anal intraepithelial neoplasia	Disease	455.0	5.062009617818274e-05	0.00019843894695065485	8.021407892760664e-05	7.327617791455998e-05	2.3340067732095072e-05	-1.2679475950589907	5.062009617818274e-05	False	0.6220100351531992	False	0.6220100351531992
DIS_Anal squamous cell carcinoma	Disease	643.0	5.062009617818274e-05	0.00022388059701492538	8.203657324658089e-05	7.408504963698325e-05	2.664415205085655e-05	-1.1791134132710437	5.062009617818274e-05	False	0.719264855376192	False	0.719264855376192
DIS_Analbuminemia	Disease	54.0	5.062009617818274e-05	8.837044892188053e-05	7.379831705848053e-05	7.373793931102264e-05	7.957535081335285e-06	-2.9127387618639884	5.062009617818274e-05	True	0.003582741890557073	True	0.003582741890557073
DIS_Analgesic Overuse Headache	Disease	551.0	5.062009617818274e-05	0.00023885350318471338	8.27468493191779e-05	7.496813854112003e-05	2.5902546562664174e-05	-1.2402932299831297	5.062009617818274e-05	False	0.6500567222449458	False	0.6500567222449458
DIS_Anaplasia	Disease	2497.0	6.584145377929945e-05	0.0012294722051462194	0.00046258934245177935	0.00045265937382119953	0.00017291692994295303	2.0086650654376803	0.0008099215388509239	False	0.24784773088327458	False	0.24784773088327458
DIS_Anaplastic Large Cell Lymphoma, ALK-Positive	Disease	870.0	5.478851632697787e-05	0.00026910656620021526	8.82466068095791e-05	7.64584734411914e-05	3.34583041425929e-05	1.9012823080888905	0.00015186028853454822	False	0.2766347831714826	False	0.2766347831714826
DIS_Anaplastic Medulloblastoma	Disease	116.0	5.062009617818274e-05	0.00015420200462606013	7.457067224554067e-05	7.303802417738641e-05	1.2691476211971936e-05	-1.8871387116311362	5.062009617818274e-05	False	0.28079692843095355	False	0.28079692843095355
DIS_Anaplastic Oligodendroglioma	Disease	1778.0	5.629996622002027e-05	0.0004338394793926247	0.00013078596214301502	0.00011938175875799361	6.824249239808097e-05	0.3088153092152571	0.00015186028853454822	False	1	False	1
DIS_Anaplastic astrocytoma	Disease	2438.0	5.960896518836433e-05	0.0008307181096547905	0.0002794590587699123	0.0002641222912106922	0.00013054682968056768	0.5735996397659994	0.0003543406732472792	False	1	False	1
DIS_Anaplastic carcinoma	Disease	2463.0	6.068329388919231e-05	0.0009487666034155598	0.00034353204818853293	0.00033148255573050466	0.0001507449467081191	1.079100275966552	0.0005062009617818274	False	0.8587690672055035	False	0.8587690672055035
DIS_Anaplastic large B-cell lymphoma	Disease	1008.0	5.062009617818274e-05	0.00027931010404301374	9.304524628972787e-05	7.766387123576241e-05	3.6944721788086904e-05	-1.1483413071803246	5.062009617818274e-05	False	0.7583296304244589	False	0.7583296304244589
DIS_Anaplastic large cell lymphoma, ALK negative	Disease	897.0	5.3407391582995086e-05	0.00031333228889237035	9.018082932253639e-05	7.698229407236336e-05	3.425435744094904e-05	1.8006310384989945	0.00015186028853454822	False	0.30842568353473304	False	0.30842568353473304
DIS_Anaplastic thyroid carcinoma	Disease	2445.0	6.002400960384154e-05	0.000850099178237461	0.0002909774453890957	0.00028123461998171977	0.0001324271367973893	0.09622749527158815	0.00030372057706909645	False	1	False	1
DIS_Androgen-Insensitivity Syndrome	Disease	2032.0	5.478851632697787e-05	0.0005926364915919697	0.00015124197122842856	0.00014210601180169528	8.116723784955956e-05	0.6312696457562211	0.00020248038471273096	False	1	False	1
DIS_Androgenetic Alopecia	Disease	1777.0	5.062009617818274e-05	0.00046397560813945783	0.00012667792362407534	9.078529278256922e-05	6.610452968422076e-05	-1.1505690730910336	5.062009617818274e-05	False	0.7553958728178105	False	0.7553958728178105
DIS_Anemia	Disease	2500.0	7.96876245119133e-05	0.0016633612692725994	0.000797732574964807	0.000778033560342812	0.00022513840846633657	0.05413986875517687	0.0008099215388509239	False	1	False	1
DIS_Anemia, Diamond-Blackfan	Disease	1966.0	5.4981306355839013e-05	0.0005390835579514825	0.00014453438356842342	0.00013925156103544988	7.644337386290695e-05	-0.5663563632042388	0.00010124019235636548	False	1	False	1
DIS_Anemia, Hemolytic	Disease	2296.0	5.4981306355839013e-05	0.0007373271889400922	0.00020627852062802496	0.00018782870022539445	0.00010836586560387345	-0.5021713414111427	0.00015186028853454822	False	1	False	1
DIS_Anemia, Hemolytic, Acquired	Disease	653.0	5.062009617818274e-05	0.0002575328354365182	8.602634692783503e-05	7.595321282090232e-05	3.091888494609639e-05	-1.1451334940240931	5.062009617818274e-05	False	0.7625841333595875	False	0.7625841333595875
DIS_Anemia, Hypochromic Microcytic, With Iron Overload	Disease	205.0	5.062009617818274e-05	0.00022232103156958648	7.920741326547626e-05	7.606298014756218e-05	1.9584438676444112e-05	-1.4596955041493194	5.062009617818274e-05	False	0.4693269131780304	False	0.4693269131780304
DIS_Anemia, Macrocytic	Disease	1499.0	5.3407391582995086e-05	0.0004620716211012707	0.0001100963004474845	8.239268352970256e-05	5.290450687873568e-05	-0.1673979895780604	0.00010124019235636548	False	1	False	1
DIS_Anemia, Megaloblastic	Disease	1051.0	5.062009617818274e-05	0.000281135788585887	9.766666487760766e-05	7.874015748031496e-05	4.214823129924608e-05	-1.1162169146648502	5.062009617818274e-05	False	0.8026067378926725	False	0.8026067378926725
DIS_Anemia, Microangiopathic	Disease	604.0	5.062009617818274e-05	0.0002575328354365182	8.471537769299406e-05	7.593302980647747e-05	2.8944465825367116e-05	-1.1779551130955748	5.062009617818274e-05	False	0.7206800777571108	False	0.7206800777571108
DIS_Anemia, Sickle Cell	Disease	2487.0	6.381213706847043e-05	0.0010904210702902197	0.0003827049230158207	0.0003676470588235294	0.00015901481958694976	-0.17837488255635114	0.0003543406732472792	False	1	False	1
DIS_Anemia, severe	Disease	1480.0	5.062009617818274e-05	0.00040404040404040404	0.00011119111428446495	8.257979962326509e-05	5.415371849173363e-05	-1.1185015506465756	5.062009617818274e-05	False	0.7993312993870131	False	0.7993312993870131
DIS_Anencephaly	Disease	914.0	5.062009617818274e-05	0.0003291097581043278	9.2147212363887e-05	7.730968095791853e-05	3.6063848917128234e-05	-1.1514887465597519	5.062009617818274e-05	False	0.7541897123313166	False	0.7541897123313166
DIS_Aneurysm	Disease	2416.0	6.128577557148986e-05	0.0007856145251396648	0.00025423622160215	0.00023913910076225613	0.00012181534651455622	0.8217720879131373	0.0003543406732472792	False	1	False	1
DIS_Aneurysm of ascending aorta	Disease	69.0	5.062009617818274e-05	8.730574471800244e-05	7.354047421411851e-05	7.340527049842179e-05	6.649488515792813e-06	-3.446938509856648	5.062009617818274e-05	True	0.0005669776117944725	True	0.0005669776117944725
DIS_Aneurysm, Dissecting	Disease	857.0	5.062009617818274e-05	0.0002678810608090008	8.793782076529417e-05	7.57174225789354e-05	3.2475999617901634e-05	-1.149086249112434	5.062009617818274e-05	False	0.7573467130376209	False	0.7573467130376209
DIS_Aneurysmal disease	Disease	799.0	5.479452054794521e-05	0.00026057500217145836	8.896391722659677e-05	7.658140603461479e-05	3.3525242499622245e-05	0.3661800546232303	0.00010124019235636548	False	1	False	1
DIS_Angelman Syndrome	Disease	1714.0	5.062009617818274e-05	0.00046609182008855747	0.00012759368566882078	9.288069975550546e-05	6.465409758824255e-05	-1.1905446423651855	5.062009617818274e-05	False	0.7055188635812031	False	0.7055188635812031
DIS_Angina Pectoris	Disease	1786.0	5.584096493187402e-05	0.0005557485237929837	0.00012877486489446194	9.096284337263265e-05	6.828937274620976e-05	1.079311712119363	0.00020248038471273096	False	0.8584326360512503	False	0.8584326360512503
DIS_Angioblastic Meningioma	Disease	572.0	5.062009617818274e-05	0.0002560163850486431	8.384284715618231e-05	7.576618652999648e-05	2.7797830933033055e-05	-1.1951562356802417	5.062009617818274e-05	False	0.7000847807011664	False	0.7000847807011664
DIS_Angioedema	Disease	650.0	5.478851632697787e-05	0.00023999520009599807	8.431107268585236e-05	7.607455350226989e-05	2.703383111037765e-05	2.498691937997841	0.00015186028853454822	False	0.16016756343482233	False	0.16016756343482233
DIS_Angioedemas, Hereditary	Disease	1026.0	5.3407391582995086e-05	0.00029063430938022235	9.38054363344332e-05	7.767594021298449e-05	3.922202991023659e-05	0.1895556155290137	0.00010124019235636548	False	1	False	1
DIS_Angioendotheliomatosis	Disease	540.0	5.062009617818274e-05	0.00021237434517910235	8.110598412175222e-05	7.523039573989667e-05	2.3341602771787547e-05	-1.306075175797999	5.062009617818274e-05	False	0.5862240748939438	False	0.5862240748939438
DIS_Angiogenic Switch	Disease	1987.0	5.478851632697787e-05	0.000525003281270508	0.00015190192168754665	0.00014327673902141987	8.059098461835103e-05	-0.6286277500032578	0.00010124019235636548	False	1	False	1
DIS_Angioid Streaks	Disease	454.0	5.062009617818274e-05	0.00020875374017117806	8.018730692178619e-05	7.44490916867169e-05	2.149807951659414e-05	-1.3753419565120146	5.062009617818274e-05	False	0.5286626349471	False	0.5286626349471
DIS_Angioimmunoblastic Lymphadenopathy	Disease	1662.0	5.478851632697787e-05	0.00041718815185648727	0.00011968254608441712	8.59032735486103e-05	5.995219206155344e-05	-0.30761767157932624	0.00010124019235636548	False	1	False	1
DIS_Angiokeratoma	Disease	344.0	5.478851632697787e-05	0.0001926534806062163	7.726786605443917e-05	7.3214484277355e-05	1.817333959685456e-05	1.3190930689522489	0.00010124019235636548	False	0.5747104886598635	False	0.5747104886598635
DIS_Angioma, Cavernous	Disease	70.0	5.062009617818274e-05	8.997660608241857e-05	7.060246129620523e-05	7.036904083075577e-05	6.998931606372435e-06	-2.8550593493196597	5.062009617818274e-05	True	0.004302878725803594	True	0.004302878725803594
DIS_Angiomatous Meningioma	Disease	572.0	5.062009617818274e-05	0.0002560163850486431	8.384284715618231e-05	7.576618652999648e-05	2.7797830933033055e-05	-1.1951562356802417	5.062009617818274e-05	False	0.7000847807011664	False	0.7000847807011664
DIS_Angiomyofibroblastoma	Disease	131.0	5.062009617818274e-05	0.0001391691601141187	7.324605206238528e-05	7.219174126479931e-05	9.593250095029838e-06	-2.358528721764985	5.062009617818274e-05	False	0.17977018329870395	False	0.17977018329870395
DIS_Angiomyoma	Disease	177.0	5.062009617818274e-05	0.0001725327812284334	7.633139815528736e-05	7.464914899970141e-05	1.5135365280191189e-05	-1.6987566207440639	5.062009617818274e-05	False	0.34652747596091943	False	0.34652747596091943
DIS_Angiosarcoma non-metastatic	Disease	53.0	5.062009617818274e-05	9.246417013407305e-05	7.231453051488e-05	7.213966238638003e-05	8.246512737851668e-06	-2.630740414323178	5.062009617818274e-05	True	0.008519908504023399	True	0.008519908504023399
DIS_Angle Closure Glaucoma	Disease	1382.0	5.062009617818274e-05	0.0003891050583657588	0.00010388879106066727	7.981801505309725e-05	4.9625029533956166e-05	-1.0734239431743846	5.062009617818274e-05	False	0.8678755303111284	False	0.8678755303111284
DIS_Angle class 2 malocclusion	Disease	1973.0	5.4981306355839013e-05	0.0006111402130260171	0.00014570388012204432	0.00013894678338196472	7.658627017009912e-05	-0.5805699594316893	0.00010124019235636548	False	1	False	1
DIS_Angle class 3 malocclusion	Disease	1973.0	5.4981306355839013e-05	0.0006111402130260171	0.00014570388012204432	0.00013894678338196472	7.658627017009912e-05	-0.5805699594316893	0.00010124019235636548	False	1	False	1
DIS_Anhedonia	Disease	1312.0	5.3407391582995086e-05	0.00043645886375209136	0.00010555950655985832	7.998400332728335e-05	5.19349429944149e-05	-0.08316778558816051	0.00010124019235636548	False	1	False	1
DIS_Anhidrosis	Disease	1022.0	5.062009617818274e-05	0.00034237781391765814	9.284068173252896e-05	7.725891678384682e-05	3.9362859967332514e-05	-1.0725995415319252	5.062009617818274e-05	False	0.8692101439179216	False	0.8692101439179216
DIS_Animal Mammary Neoplasms	Disease	2400.0	6.0114217012323416e-05	0.0008603630732168976	0.00025368401913335956	0.00023507289568375315	0.00012665013834379984	0.3950770097061361	0.00030372057706909645	False	1	False	1
DIS_Anisakiasis	Disease	58.0	5.062009617818274e-05	9.048136083966703e-05	7.274675220282284e-05	7.23484436720205e-05	8.091153758558856e-06	-2.7346725429898586	5.062009617818274e-05	True	0.0062442359907078915	True	0.0062442359907078915
DIS_Ankle Injuries	Disease	169.0	5.062009617818274e-05	0.00016825103053756205	7.777051774974318e-05	7.582650894752806e-05	1.5025506666245805e-05	-1.80695547741846	5.062009617818274e-05	False	0.30627044973294987	False	0.30627044973294987
DIS_Ankle clonus	Disease	699.0	5.062009617818274e-05	0.0002759128115515497	8.769249727471973e-05	7.688167909587145e-05	3.1379053638755444e-05	-1.181437831851941	5.062009617818274e-05	False	0.7164374058271228	False	0.7164374058271228
DIS_Ankle contracture	Disease	774.0	5.3407391582995086e-05	0.0003220871245671954	8.859941526337055e-05	7.678133402379939e-05	3.310039625014486e-05	0.3818920171670034	0.00010124019235636548	False	1	False	1
DIS_Ankylosing spondylitis	Disease	2493.0	6.637902422834384e-05	0.00133616285467264	0.0005318006476394825	0.0005250262513125656	0.00019416460385254659	-0.9139666595821495	0.0003543406732472792	False	1	False	1
DIS_Ankylosis of the elbow joint	Disease	464.0	5.062009617818274e-05	0.00021767522855898998	8.068522112311212e-05	7.483070403656086e-05	2.2282654611658917e-05	-1.349261363553984	5.062009617818274e-05	False	0.5492977640341629	False	0.5492977640341629
DIS_Anophthalmos	Disease	1770.0	5.062009617818274e-05	0.0004828585224529213	0.00012614151001709482	8.78232996907068e-05	6.723293633080968e-05	-1.1232800166174535	5.062009617818274e-05	False	0.7925450073488717	False	0.7925450073488717
DIS_Anorexia	Disease	2292.0	5.848637267516669e-05	0.0007490126651232466	0.00019472261249767783	0.00017143846994178166	0.00010279102645033128	0.5679276723775506	0.0002531004808909137	False	1	False	1
DIS_Anorexia Nervosa	Disease	2191.0	5.062009617818274e-05	0.0007375840026225209	0.0001784702948987301	0.00015804030027657053	9.696314262497383e-05	-1.3185442969297723	5.062009617818274e-05	False	0.5751889718914546	False	0.5751889718914546
DIS_Anosmia	Disease	1433.0	5.062009617818274e-05	0.0003856536829926726	0.00011080281274563124	8.225037012666557e-05	5.380892448388504e-05	-1.1184523226341816	5.062009617818274e-05	False	0.7994016651170296	False	0.7994016651170296
DIS_Anovulation	Disease	688.0	5.479452054794521e-05	0.00032913683864066484	8.829864070156765e-05	7.728572948123913e-05	3.383942603221928e-05	0.3824400461897874	0.00010124019235636548	False	1	False	1
DIS_Anovulatory (finding)	Disease	506.0	5.062009617818274e-05	0.00021134946634259749	8.376882562744642e-05	7.662835294037582e-05	2.5348131148911614e-05	-1.3077385963693422	5.062009617818274e-05	False	0.5847336898741894	False	0.5847336898741894
DIS_Anoxemia	Disease	1337.0	5.4981306355839013e-05	0.0003466805338880222	0.0001045560504644236	7.940289026520565e-05	4.990057135485303e-05	-0.06644930144142792	0.00010124019235636548	False	1	False	1
DIS_Anoxia	Disease	2496.0	6.965243435258063e-05	0.0012860817376393256	0.0004895228725547541	0.00048496605237633366	0.0001737672117579591	-0.19533033077832512	0.00045558086560364467	False	1	False	1
DIS_Anterior Cerebral Circulation Infarction	Disease	287.0	5.062009617818274e-05	0.00023302780798508622	7.67526211031393e-05	7.337295472888693e-05	1.7176454157053937e-05	-1.5214155777445246	5.062009617818274e-05	False	0.43202042782326083	False	0.43202042782326083
DIS_Anterior Choroidal Artery Infarction	Disease	574.0	5.062009617818274e-05	0.00030330603579011223	8.44850904379806e-05	7.560293512234178e-05	2.8207912741305296e-05	-1.2005494546999507	5.062009617818274e-05	False	0.6938089380154808	False	0.6938089380154808
DIS_Anterior Circulation Brain Infarction	Disease	287.0	5.062009617818274e-05	0.00023302780798508622	7.67526211031393e-05	7.337295472888693e-05	1.7176454157053937e-05	-1.5214155777445246	5.062009617818274e-05	False	0.43202042782326083	False	0.43202042782326083
DIS_Anterior chamber anomalies	Disease	549.0	5.062009617818274e-05	0.00030072926847605444	8.45401437830702e-05	7.648183556405354e-05	2.8290564187375883e-05	-1.198988022304045	5.062009617818274e-05	False	0.6956171982181034	False	0.6956171982181034
DIS_Anterior hypopituitarism	Disease	1127.0	5.062009617818274e-05	0.0003307698668651286	0.00010069988010683799	7.907013520993121e-05	4.619612455027643e-05	-1.0840689433623838	5.062009617818274e-05	False	0.8509150290357004	False	0.8509150290357004
DIS_Anterior pituitary hypoplasia	Disease	662.0	5.062009617818274e-05	0.00023442994451824647	8.452646803923853e-05	7.624566895765849e-05	2.7922147742601063e-05	-1.2143181883292076	5.062009617818274e-05	False	0.6781644188068899	False	0.6781644188068899
DIS_Anterior uveitis	Disease	1165.0	5.062009617818274e-05	0.00036274598712251744	9.740653371846757e-05	7.785130400934215e-05	4.277095667046478e-05	-1.0938833540890356	5.062009617818274e-05	False	0.8357145680347233	False	0.8357145680347233
DIS_Anteriorly placed anus	Disease	682.0	5.062009617818274e-05	0.00022255192878338278	8.608977780610049e-05	7.654037549624409e-05	2.9288676463818227e-05	-1.2110373670088925	5.062009617818274e-05	False	0.6818438264486822	False	0.6818438264486822
DIS_Anteverted nostril	Disease	2497.0	5.741187277528993e-05	0.0012696109549288112	0.0004805699143115605	0.0004681282671451978	0.00018669828352580852	-0.6761135596987523	0.0003543406732472792	False	1	False	1
DIS_Anthrax disease	Disease	1473.0	5.062009617818274e-05	0.0004968532626697582	0.00010913333822400983	8.172605426610003e-05	5.201263008766424e-05	-1.1249814121532877	5.062009617818274e-05	False	0.790149567114921	False	0.790149567114921
DIS_Antibody measurement (procedure)	Disease	534.0	5.062009617818274e-05	0.00027736686390532545	8.317271881196089e-05	7.664903226814689e-05	2.640069013529807e-05	-1.2330216546216293	5.062009617818274e-05	False	0.657746570441144	False	0.657746570441144
DIS_Antiphospholipid Syndrome	Disease	1620.0	5.667649059170256e-05	0.000459896983075791	0.00011700077386822225	8.515350784232374e-05	5.71580460889139e-05	-0.27573688378605404	0.00010124019235636548	False	1	False	1
DIS_Antiphospholipid antibodies measurement	Disease	259.0	5.062009617818274e-05	0.00016172070833670252	7.720044851218286e-05	7.509198768491402e-05	1.325617873295451e-05	-2.005129296267111	5.062009617818274e-05	False	0.248722592183403	False	0.248722592183403
DIS_Antisocial Personality Disorder	Disease	1275.0	5.062009617818274e-05	0.0003327344113928262	0.00010317907129237776	7.965588657001752e-05	4.84438447183978e-05	-1.084946403814939	5.062009617818274e-05	False	0.8495392147906862	False	0.8495392147906862
DIS_Antisocial behavior	Disease	1655.0	5.062009617818274e-05	0.00047206923682140047	0.00012237387517398016	8.726764988218868e-05	6.210949654141263e-05	-1.1552787092381966	5.062009617818274e-05	False	0.7492494977463752	False	0.7492494977463752
DIS_Antley-Bixler Syndrome Phenotype	Disease	129.0	5.062009617818274e-05	0.00013852334118298935	7.499753736662657e-05	7.464914899970141e-05	1.0999403832491589e-05	-2.2162511313962585	5.062009617818274e-05	False	0.20359263317123352	False	0.20359263317123352
DIS_Antley-Bixler Syndrome with Disordered Steroidogenesis	Disease	186.0	5.062009617818274e-05	0.00016534391534391533	7.6239850314584e-05	7.479991693622808e-05	1.3569495559051683e-05	-1.8880402756984815	5.062009617818274e-05	False	0.28052882400395435	False	0.28052882400395435
DIS_Antley-Bixler Syndrome, Autosomal Dominant	Disease	621.0	5.062009617818274e-05	0.0002550153009180551	8.359230587203935e-05	7.536930961712391e-05	2.8321534341191267e-05	-1.1642098657734559	5.062009617818274e-05	False	0.7377979589467973	False	0.7377979589467973
DIS_Anuria	Disease	399.0	5.062009617818274e-05	0.00025762129669386005	8.091456585553866e-05	7.504127269998499e-05	2.362141430469701e-05	-1.2825002468769195	5.062009617818274e-05	False	0.6079741094167561	False	0.6079741094167561
DIS_Anus Neoplasms	Disease	305.0	5.062009617818274e-05	0.00016152479405588758	7.79110992948125e-05	7.352400558782443e-05	1.9560874984979022e-05	-1.395183146847305	5.062009617818274e-05	False	0.5137331100964516	False	0.5137331100964516
DIS_Anus, Imperforate	Disease	1893.0	5.3407391582995086e-05	0.0005591947595462534	0.00013737208805496723	0.00013190871916633689	7.275372054814369e-05	-0.49663296153620085	0.00010124019235636548	False	1	False	1
DIS_Anxiety	Disease	2500.0	0.00014384349827387802	0.0017145306472353193	0.0007555300740391402	0.0007404116729469083	0.00022550174148002776	-0.881186170780545	0.0005568210579600102	False	1	False	1
DIS_Anxiety Disorders	Disease	2500.0	0.0001344176355937899	0.001332556008994753	0.0006411602412875112	0.0006252035219670826	0.00020841591227746046	-0.6475478672953479	0.0005062009617818274	False	1	False	1
DIS_Anxiety States, Neurotic	Disease	1530.0	5.479452054794521e-05	0.00038141734686093526	0.00011240055651216789	8.308410173702101e-05	5.4094195483644525e-05	-0.206313525065305	0.00010124019235636548	False	1	False	1
DIS_Anxiety disease	Disease	2421.0	6.136475208640157e-05	0.000913728774842001	0.0002614309539878493	0.0002455594663174265	0.00012843707528392467	0.7233870675896538	0.0003543406732472792	False	1	False	1
DIS_Anxiety neurosis (finding)	Disease	1781.0	5.4981306355839013e-05	0.0004221546774738264	0.00012842763071969828	9.589566551591868e-05	6.583872548478091e-05	0.35590995485273436	0.00015186028853454822	False	1	False	1
DIS_Anxiety state	Disease	802.0	5.478851632697787e-05	0.00026896180742334586	8.840151484387596e-05	7.6063008311939e-05	3.358869426573449e-05	0.3822321109274826	0.00010124019235636548	False	1	False	1
DIS_Aortic Aneurysm	Disease	2203.0	5.663476241717166e-05	0.0006294256490952006	0.00017601807836102064	0.00015718327569946557	9.250347822418798e-05	-0.2611554753425001	0.00015186028853454822	False	1	False	1
DIS_Aortic Aneurysm, Abdominal	Disease	2497.0	7.00770847932726e-05	0.0010416666666666667	0.0004692909423426965	0.00046143704680290046	0.00017233168721435428	-0.07955633093755193	0.00045558086560364467	False	1	False	1
DIS_Aortic Aneurysm, Ruptured	Disease	593.0	5.629996622002027e-05	0.00021085184143941523	8.40499956670942e-05	7.55629439322956e-05	2.658273045047031e-05	0.646667832760842	0.00010124019235636548	False	1	False	1
DIS_Aortic Aneurysm, Thoracic	Disease	2197.0	5.667649059170256e-05	0.0005863137616215763	0.0001810933603115108	0.00015985932379506036	9.533406342499748e-05	-0.3066382647159609	0.00015186028853454822	False	1	False	1
DIS_Aortic Aneurysm, Thoracoabdominal	Disease	339.0	5.062009617818274e-05	0.0002099370188943317	7.881540927972495e-05	7.355104442483083e-05	2.0607881340210618e-05	-1.3681810680133721	5.062009617818274e-05	False	0.5342110249896168	False	0.5342110249896168
DIS_Aortic Diseases	Disease	1067.0	5.479452054794521e-05	0.0004198740377886634	9.55388612780236e-05	7.826563356030368e-05	4.140623656550265e-05	0.13769256883133188	0.00010124019235636548	False	1	False	1
DIS_Aortic Rupture	Disease	902.0	5.3407391582995086e-05	0.00035683699685983445	9.102188821452208e-05	7.730066103612632e-05	3.601324982054715e-05	0.2837373520235157	0.00010124019235636548	False	1	False	1
DIS_Aortic Valve Insufficiency	Disease	2481.0	6.0219197880284235e-05	0.0009697977279024661	0.00034964677986890313	0.0003399972800217598	0.00014644168651747742	0.7233875015643076	0.00045558086560364467	False	1	False	1
DIS_Aortic Valve Stenosis	Disease	2375.0	5.3407391582995086e-05	0.0007412440546049787	0.00022761117710427825	0.00021679433444139325	0.00011539827797784062	-0.21777441424535843	0.00020248038471273096	False	1	False	1
DIS_Aortic aneurysm and dissection	Disease	287.0	5.062009617818274e-05	0.00015943877551020407	7.80241540598819e-05	7.477753682793689e-05	1.5734851834677525e-05	-1.741615248089229	5.062009617818274e-05	False	0.3296822483309897	False	0.3296822483309897
DIS_Aortic aneurysm without mention of rupture NOS	Disease	1538.0	5.062009617818274e-05	0.000468055230517201	0.00010864448017544416	8.157273076643732e-05	5.169144875262687e-05	-1.1225141758928303	5.062009617818274e-05	False	0.7936268115836295	False	0.7936268115836295
DIS_Aortic root dilatation	Disease	1086.0	5.3407391582995086e-05	0.00031812686899535534	9.74824238489444e-05	7.845908438928736e-05	4.20590554336375e-05	1.2928931504751324	0.00015186028853454822	False	0.5982390122009833	False	0.5982390122009833
DIS_Aortic root dilation	Disease	231.0	5.062009617818274e-05	0.00016893318692457132	7.534027143656023e-05	7.334066740007334e-05	1.463544395123409e-05	-1.6890622068415655	5.062009617818274e-05	False	0.35051669718798706	False	0.35051669718798706
DIS_Aortic valve calcification	Disease	1307.0	5.062009617818274e-05	0.00034916201117318437	0.00010282977453524214	7.956082425013923e-05	4.6526265870235856e-05	-1.122154924331879	5.062009617818274e-05	False	0.794135043206798	False	0.794135043206798
DIS_Aortic valve disorder	Disease	1183.0	5.062009617818274e-05	0.0003486750348675035	0.00010008399537615154	7.959882193743533e-05	4.404841230955356e-05	-1.1229439746966925	5.062009617818274e-05	False	0.7930194178306963	False	0.7930194178306963
DIS_Apathy	Disease	1082.0	5.4981306355839013e-05	0.0003532944709415298	9.635651278697466e-05	7.784524412734563e-05	4.221663866959138e-05	2.51379255360274	0.00020248038471273096	False	0.1582490564157394	False	0.1582490564157394
DIS_Apert syndrome	Disease	883.0	5.3407391582995086e-05	0.0002861435009657343	8.931905207483562e-05	7.630093087135663e-05	3.451691014349218e-05	0.34537101472790654	0.00010124019235636548	False	1	False	1
DIS_Aphasia	Disease	1119.0	5.3407391582995086e-05	0.00030807147258163895	9.666636532616991e-05	7.867820613690008e-05	4.1126241893337885e-05	0.11121432009416099	0.00010124019235636548	False	1	False	1
DIS_Aphasia, Acquired	Disease	112.0	5.062009617818274e-05	0.0001374192661811186	7.395731397841007e-05	7.344582659457333e-05	9.712990590771363e-06	-2.4026809850305835	5.062009617818274e-05	False	0.17322388608047037	False	0.17322388608047037
DIS_Aphasia, Ageusic	Disease	112.0	5.062009617818274e-05	0.0001374192661811186	7.395731397841007e-05	7.344582659457333e-05	9.712990590771363e-06	-2.4026809850305835	5.062009617818274e-05	False	0.17322388608047037	False	0.17322388608047037
DIS_Aphasia, Auditory Discriminatory	Disease	112.0	5.062009617818274e-05	0.0001374192661811186	7.395731397841007e-05	7.344582659457333e-05	9.712990590771363e-06	-2.4026809850305835	5.062009617818274e-05	False	0.17322388608047037	False	0.17322388608047037
DIS_Aphasia, Commisural	Disease	112.0	5.062009617818274e-05	0.0001374192661811186	7.395731397841007e-05	7.344582659457333e-05	9.712990590771363e-06	-2.4026809850305835	5.062009617818274e-05	False	0.17322388608047037	False	0.17322388608047037
DIS_Aphasia, Functional	Disease	112.0	5.062009617818274e-05	0.0001374192661811186	7.395731397841007e-05	7.344582659457333e-05	9.712990590771363e-06	-2.4026809850305835	5.062009617818274e-05	False	0.17322388608047037	False	0.17322388608047037
DIS_Aphasia, Global	Disease	112.0	5.062009617818274e-05	0.0001374192661811186	7.395731397841007e-05	7.344582659457333e-05	9.712990590771363e-06	-2.4026809850305835	5.062009617818274e-05	False	0.17322388608047037	False	0.17322388608047037
DIS_Aphasia, Graphomotor	Disease	112.0	5.062009617818274e-05	0.0001374192661811186	7.395731397841007e-05	7.344582659457333e-05	9.712990590771363e-06	-2.4026809850305835	5.062009617818274e-05	False	0.17322388608047037	False	0.17322388608047037
DIS_Aphasia, Intellectual	Disease	112.0	5.062009617818274e-05	0.0001374192661811186	7.395731397841007e-05	7.344582659457333e-05	9.712990590771363e-06	-2.4026809850305835	5.062009617818274e-05	False	0.17322388608047037	False	0.17322388608047037
DIS_Aphasia, Mixed	Disease	112.0	5.062009617818274e-05	0.0001374192661811186	7.395731397841007e-05	7.344582659457333e-05	9.712990590771363e-06	-2.4026809850305835	5.062009617818274e-05	False	0.17322388608047037	False	0.17322388608047037
DIS_Aphasia, Post-Ictal	Disease	112.0	5.062009617818274e-05	0.0001374192661811186	7.395731397841007e-05	7.344582659457333e-05	9.712990590771363e-06	-2.4026809850305835	5.062009617818274e-05	False	0.17322388608047037	False	0.17322388608047037
DIS_Aphasia, Post-Traumatic	Disease	112.0	5.062009617818274e-05	0.0001374192661811186	7.395731397841007e-05	7.344582659457333e-05	9.712990590771363e-06	-2.4026809850305835	5.062009617818274e-05	False	0.17322388608047037	False	0.17322388608047037
DIS_Aphasia, Progressive	Disease	368.0	5.062009617818274e-05	0.00022466861379465288	7.924775005013151e-05	7.448234768359899e-05	2.1373717022311164e-05	-1.3393858373845555	5.062009617818274e-05	False	0.5574277629791858	False	0.5574277629791858
DIS_Aphasia, Semantic	Disease	112.0	5.062009617818274e-05	0.0001374192661811186	7.395731397841007e-05	7.344582659457333e-05	9.712990590771363e-06	-2.4026809850305835	5.062009617818274e-05	False	0.17322388608047037	False	0.17322388608047037
DIS_Aphasia, Syntactical	Disease	112.0	5.062009617818274e-05	0.0001374192661811186	7.395731397841007e-05	7.344582659457333e-05	9.712990590771363e-06	-2.4026809850305835	5.062009617818274e-05	False	0.17322388608047037	False	0.17322388608047037
DIS_Aplasia Cutis Congenita	Disease	2458.0	6.136475208640157e-05	0.0009513993498771109	0.00030679840092057636	0.00029496712884721023	0.00013810552037629828	-1.4884141343816177	0.00010124019235636548	False	0.4513905148265072	False	0.4513905148265072
DIS_Aplasia of frontal sinus	Disease	451.0	5.062009617818274e-05	0.00022960355120159193	7.928801743104302e-05	7.51597143930853e-05	1.9366684407384956e-05	-1.4802699651535889	5.062009617818274e-05	False	0.4563711112215189	False	0.4563711112215189
DIS_Aplasia/Hypoplasia involving the skeletal musculature	Disease	824.0	5.062009617818274e-05	0.0002432892709431514	9.011208431185697e-05	7.692900182238111e-05	3.298728693228671e-05	-1.1971881232530512	5.062009617818274e-05	False	0.6977104062843851	False	0.6977104062843851
DIS_Aplasia/Hypoplasia of the cerebellum	Disease	1818.0	5.062009617818274e-05	0.0005226025607525476	0.00013722011848148183	0.00013003058411317585	7.453431799571566e-05	-1.1618811928791914	5.062009617818274e-05	False	0.7407583508349022	False	0.7407583508349022
DIS_Aplasia/Hypoplasia of the corpus callosum	Disease	1312.0	5.479452054794521e-05	0.00039181882297625577	0.00010576085183997011	8.053482596140029e-05	5.1084220031832165e-05	-0.08849424500927414	0.00010124019235636548	False	1	False	1
DIS_Aplasia/Hypoplasia of the earlobes	Disease	603.0	5.062009617818274e-05	0.00023313646254274168	8.320488222471381e-05	7.521624670928921e-05	2.721944892472281e-05	-1.1971140979615884	5.062009617818274e-05	False	0.6977966968278532	False	0.6977966968278532
DIS_Aplasia/Hypoplasia of the eyebrow	Disease	1626.0	5.062009617818274e-05	0.00047308165389346203	0.00011825068860572339	8.517888552700742e-05	6.015612194612424e-05	-1.1242512023649154	5.062009617818274e-05	False	0.7911763168694259	False	0.7911763168694259
DIS_Aplasia/Hypoplasia of the mandible	Disease	2500.0	6.635700066357e-05	0.0015178345560333923	0.0006689730209307314	0.0006592682839195621	0.0002153669289966277	-0.520748303805165	0.0005568210579600102	False	1	False	1
DIS_Aplasia/Hypoplasia of the radius	Disease	1397.0	5.062009617818274e-05	0.0003549875754348598	0.00010998062280744077	8.192692118630181e-05	5.3656481166310405e-05	-1.1063067375825058	5.062009617818274e-05	False	0.8170504722667862	False	0.8170504722667862
DIS_Aplasia/Hypoplasia of the thumb	Disease	723.0	5.062009617818274e-05	0.0002447980416156671	8.49950980166918e-05	7.616726331022927e-05	2.7964918293491132e-05	-1.2292187474944236	5.062009617818274e-05	False	0.6618226853100122	False	0.6618226853100122
DIS_Aplasia/Hypoplasia of the tibia	Disease	119.0	5.062009617818274e-05	0.00016515276630883568	7.617579781254944e-05	7.50581700818134e-05	1.1326445282224941e-05	-2.2562861513552117	5.062009617818274e-05	False	0.19643173129685274	False	0.19643173129685274
DIS_Aplasia/hypoplasia of the femur	Disease	144.0	5.062009617818274e-05	0.00015644555694618273	7.747355342886302e-05	7.459070696767726e-05	1.5420067684461627e-05	-1.7414616978458377	5.062009617818274e-05	False	0.32974038916902504	False	0.32974038916902504
DIS_Aplastic Anemia	Disease	2423.0	5.667649059170256e-05	0.000781725006514375	0.00025893961456718736	0.00024131274131274132	0.0001250073547392899	-0.45164726485257933	0.00020248038471273096	False	1	False	1
DIS_Apraxia, Developmental Verbal	Disease	1029.0	5.062009617818274e-05	0.0003290014805066623	9.60318248113848e-05	7.818608287724784e-05	4.09873232581086e-05	-1.107945701826678	5.062009617818274e-05	False	0.8146349639219602	False	0.8146349639219602
DIS_Apraxias	Disease	1556.0	5.062009617818274e-05	0.0004241961482989734	0.00011568491010582439	8.41892598376263e-05	5.8327854300489195e-05	-1.1155015850993846	5.062009617818274e-05	False	0.8036364314767447	False	0.8036364314767447
DIS_Arachnodactyly	Disease	1945.0	5.4981306355839013e-05	0.0005552911312073616	0.00014117058818255882	0.00013458044546127448	7.735838768892773e-05	1.4469005372558374	0.0002531004808909137	False	0.47766414634644244	False	0.47766414634644244
DIS_Arachnoid Cysts	Disease	744.0	5.062009617818274e-05	0.0002546040906390563	8.695428557512757e-05	7.585815847315691e-05	3.2257256321244164e-05	-1.126388091879211	5.062009617818274e-05	False	0.7881772569511936	False	0.7881772569511936
DIS_Areas of hypopigmentation and hyperpigmentation that do not follow Blaschko lines	Disease	64.0	5.062009617818274e-05	0.0001040582726326743	7.449013815063592e-05	7.392176677131777e-05	9.053562456896111e-06	-2.6365358483026027	5.062009617818274e-05	False	0.14385754302072945	False	0.14385754302072945
DIS_Arnold Chiari Malformation	Disease	747.0	5.608839531101015e-05	0.0002465483234714004	8.806301080086511e-05	7.68403258029814e-05	3.100117749665211e-05	2.057898534356404	0.00015186028853454822	False	0.2361304986679968	False	0.2361304986679968
DIS_Aromatase deficiency	Disease	219.0	5.062009617818274e-05	0.00017019828099736192	7.63472274644055e-05	7.284382284382284e-05	1.6484519070929546e-05	-1.56068437153211	5.062009617818274e-05	False	0.41055357397871495	False	0.41055357397871495
DIS_Arrhythmogenic Right Ventricular Dysplasia	Disease	1514.0	5.062009617818274e-05	0.00040689000406890003	0.00011195419746324804	8.205128218938283e-05	5.531572836487218e-05	-1.1088003918251765	5.062009617818274e-05	False	0.8133795675239935	False	0.8133795675239935
DIS_Arrhythmogenic Right Ventricular Dysplasia, Familial, 9	Disease	227.0	5.062009617818274e-05	0.00020344500203445002	7.624205055311372e-05	7.421701053881549e-05	1.4911348314358428e-05	-1.7182855523708138	5.062009617818274e-05	False	0.33869541927519053	False	0.33869541927519053
DIS_Arsenic Encephalopathy	Disease	1868.0	5.478851632697787e-05	0.00047736494550083537	0.00013790027818913686	0.00013549223751147617	7.283362315563767e-05	0.19166985988847907	0.00015186028853454822	False	1	False	1
DIS_Arsenic Induced Polyneuropathy	Disease	1868.0	5.478851632697787e-05	0.00047736494550083537	0.00013790027818913686	0.00013549223751147617	7.283362315563767e-05	0.19166985988847907	0.00015186028853454822	False	1	False	1
DIS_Arsenic Poisoning	Disease	1868.0	5.478851632697787e-05	0.00047736494550083537	0.00013790027818913686	0.00013549223751147617	7.283362315563767e-05	0.19166985988847907	0.00015186028853454822	False	1	False	1
DIS_Arsenic Poisoning, Inorganic	Disease	1868.0	5.478851632697787e-05	0.00047736494550083537	0.00013790027818913686	0.00013549223751147617	7.283362315563767e-05	0.19166985988847907	0.00015186028853454822	False	1	False	1
DIS_Arterial Diseases, Common Carotid	Disease	557.0	5.062009617818274e-05	0.00021436227224008573	8.1531083932987e-05	7.417297136923305e-05	2.538981419232522e-05	-1.2174562413358647	5.062009617818274e-05	False	0.6746729204517408	False	0.6746729204517408
DIS_Arterial Occlusive Diseases	Disease	1540.0	5.062009617818274e-05	0.0003973931012557622	0.00011469113772888504	8.374858688944823e-05	5.519579578984387e-05	-1.1607956844149983	5.062009617818274e-05	False	0.7421444266861945	False	0.7421444266861945
DIS_Arteriopathic disease	Disease	1938.0	5.478851632697787e-05	0.0004970590671858172	0.00014147126920046314	0.0001358834385337126	7.561447881442241e-05	-0.5320552025867318	0.00010124019235636548	False	1	False	1
DIS_Arteriosclerosis	Disease	2500.0	0.0006209465985925211	0.002933230412967966	0.0017766207666751338	0.0017643819322366193	0.00031643942745042365	0.1444279434698608	0.0018223234624145787	False	1	False	1
DIS_Arteriovenous fistula	Disease	1248.0	5.479452054794521e-05	0.00030890416248358944	9.875822614363545e-05	7.863489816780687e-05	4.3437603289767424e-05	0.05713865463923293	0.00010124019235636548	False	1	False	1
DIS_Arteriovenous hemangioma	Disease	1397.0	5.062009617818274e-05	0.0003629500580720093	0.00010649641813210373	8.167932696234583e-05	4.89914228596329e-05	-1.1405327441502213	5.062009617818274e-05	False	0.7687488580288728	False	0.7687488580288728
DIS_Arthralgia	Disease	2377.0	5.869233478107759e-05	0.0007737760270118177	0.00022582377619421778	0.00021482277121374866	0.00011326576758156251	0.24082037564486558	0.0002531004808909137	False	1	False	1
DIS_Arthritis	Disease	2500.0	0.0002244165170556553	0.0019250083696016069	0.0010233624911777262	0.00101542101119517	0.0002536382903300875	-0.6419411514591226	0.0008605416350291066	False	1	False	1
DIS_Arthritis, Adjuvant-Induced	Disease	1580.0	5.3407391582995086e-05	0.00044786814761734145	0.00011362091324390758	8.194034962773539e-05	5.734829555354446e-05	-0.2158864665120269	0.00010124019235636548	False	1	False	1
DIS_Arthritis, Collagen-Induced	Disease	1580.0	5.3407391582995086e-05	0.00044786814761734145	0.00011362091324390758	8.194034962773539e-05	5.734829555354446e-05	-0.2158864665120269	0.00010124019235636548	False	1	False	1
DIS_Arthritis, Experimental	Disease	1580.0	5.3407391582995086e-05	0.00044786814761734145	0.00011362091324390758	8.194034962773539e-05	5.734829555354446e-05	-0.2158864665120269	0.00010124019235636548	False	1	False	1
DIS_Arthritis, Psoriatic	Disease	2476.0	6.233248145608676e-05	0.0011501689310617496	0.00032979426029512346	0.00031686682119333497	0.00014652501560278786	-0.8688883263969444	0.00020248038471273096	False	1	False	1
DIS_Arthritis, Reactive	Disease	1356.0	5.062009617818274e-05	0.00032583903551645487	0.00010387671733860141	8.000640102416386e-05	4.66226267126821e-05	-1.1422913060780424	5.062009617818274e-05	False	0.7663836962794564	False	0.7663836962794564
DIS_Arthrogryposis	Disease	2499.0	6.630420368651372e-05	0.001277751157961987	0.0005200478631417809	0.0005053421888535952	0.00019297371249104783	1.2398247224582952	0.0007593014426727411	False	0.6505481046212385	False	0.6505481046212385
DIS_Arthrogryposis renal dysfunction cholestasis syndrome	Disease	289.0	5.062009617818274e-05	0.00016893318692457132	7.730493110166707e-05	7.521624670928921e-05	1.3957454632960075e-05	-1.91186972304169	5.062009617818274e-05	False	0.2735794100730113	False	0.2735794100730113
DIS_Arthrogryposis, distal, type 2E	Disease	53.0	5.062009617818274e-05	9.40203083866115e-05	7.496428722534595e-05	7.320108337603396e-05	9.407563297573687e-06	-2.5877254584555214	5.062009617818274e-05	True	0.009661194789549632	True	0.009661194789549632
DIS_Arthrogryposis-like hand anomaly and sensorineural deafness	Disease	53.0	5.062009617818274e-05	9.40203083866115e-05	7.496428722534595e-05	7.320108337603396e-05	9.407563297573687e-06	-2.5877254584555214	5.062009617818274e-05	True	0.009661194789549632	True	0.009661194789549632
DIS_Arthropathy	Disease	2337.0	5.848637267516669e-05	0.0007438463619150663	0.00021856597490220065	0.0002081165452653486	0.00011040263354218213	-1.0627081871285968	0.00010124019235636548	False	0.8854661168671094	False	0.8854661168671094
DIS_Ascending aorta dilatation	Disease	322.0	5.062009617818274e-05	0.00017674089784376105	7.809035089703612e-05	7.419773707114272e-05	1.8330182196836915e-05	-1.4986351157815383	5.062009617818274e-05	False	0.4452543700089498	False	0.4452543700089498
DIS_Ascending aortic dissection	Disease	682.0	5.7182067703568164e-05	0.00025514543289675113	8.660707675609645e-05	7.695564430520237e-05	2.980148178212625e-05	0.49101973208075156	0.00010124019235636548	False	1	False	1
DIS_Ascites	Disease	1608.0	5.479452054794521e-05	0.00045637093829864917	0.00011936370828363238	8.372054802309323e-05	6.234955456096163e-05	-0.29067594876795494	0.00010124019235636548	False	1	False	1
DIS_Aseptic Meningitis	Disease	364.0	5.062009617818274e-05	0.00021417862497322766	7.724946435607359e-05	7.289427858261791e-05	1.9188523660894557e-05	-1.3877757689175658	5.062009617818274e-05	False	0.5192319396049435	False	0.5192319396049435
DIS_Aspergillosis	Disease	665.0	5.062009617818274e-05	0.0002925687536571094	8.459619808016971e-05	7.575757575757576e-05	2.8920140956912444e-05	-1.174824906718377	5.062009617818274e-05	False	0.7245255574452186	False	0.7245255574452186
DIS_Asthma	Disease	2500.0	0.0009762447120078099	0.003488270689805529	0.002129701312676768	0.0021258019238771983	0.00035818881114877007	-1.2821119044000449	0.0016704631738800305	False	0.6083424671670292	False	0.6083424671670292
DIS_Astigmatism	Disease	1635.0	5.062009617818274e-05	0.00045955882352941176	0.00012130987651041488	8.61103935244984e-05	6.153274359971728e-05	-1.1488156743356546	5.062009617818274e-05	False	0.7577035031723033	False	0.7577035031723033
DIS_Astrocytoma	Disease	2500.0	0.00036421911421911425	0.002325195150307258	0.0012294234823256834	0.0012137933956310296	0.00027007708262338347	0.883300813695036	0.0014679827891672995	False	1	False	1
DIS_Astrocytosis	Disease	1106.0	5.584096493187402e-05	0.0003151591553734636	9.501577669529612e-05	7.780284946807227e-05	4.1496396970566144e-05	0.14999894244997736	0.00010124019235636548	False	1	False	1
DIS_Asymmetric crying face association	Disease	692.0	5.062009617818274e-05	0.00031625553447185326	8.782647896960818e-05	7.668711656441718e-05	3.198711460117817e-05	-1.163167833526786	5.062009617818274e-05	False	0.7391204742609712	False	0.7391204742609712
DIS_Asymmetry of the posterior cranium	Disease	1076.0	5.062009617818274e-05	0.0003370407819346141	9.7522091372391e-05	7.866273657218579e-05	4.2919696005845345e-05	-1.0927848880341686	5.062009617818274e-05	False	0.8373955310182012	False	0.8373955310182012
DIS_Ataxia	Disease	2480.0	5.663476241717166e-05	0.0009688357823348943	0.0003466331892939809	0.000334784137823091	0.00015451997122695556	-1.2605030871598757	0.00015186028853454822	False	0.6293788907539212	False	0.6293788907539212
DIS_Ataxia Telangiectasia	Disease	2499.0	7.624857033930614e-05	0.0013603264783548052	0.0006501837781532406	0.0006475285991797971	0.00020365101132084038	-0.4584446676090542	0.0005568210579600102	False	1	False	1
DIS_Ataxia, Appendicular	Disease	1830.0	5.608839531101015e-05	0.0004695717505634861	0.00012991362197565523	9.279463141488473e-05	6.949801526113053e-05	-0.41257911483590926	0.00010124019235636548	False	1	False	1
DIS_Ataxia, Spinocerebellar	Disease	2281.0	5.608839531101015e-05	0.0007800920508620017	0.00020048481858637543	0.00017571604287471446	0.00010654026655954551	-0.9315222256792645	0.00010124019235636548	False	1	False	1
DIS_Ataxia, Truncal	Disease	1567.0	5.062009617818274e-05	0.0005514705882352941	0.00011688898059075959	8.404067568703252e-05	5.9394926978833545e-05	-1.1157330732335602	5.062009617818274e-05	False	0.8033029950950561	False	0.8033029950950561
DIS_Ataxias, Hereditary	Disease	2439.0	5.608839531101015e-05	0.0009201940772963025	0.00028555732313436223	0.0002726281352235551	0.00013738452354868536	1.9744853919409588	0.0005568210579600102	False	0.25650282347881653	False	0.25650282347881653
DIS_Atelectasis	Disease	628.0	5.062009617818274e-05	0.000270148581719946	8.463322237114847e-05	7.627765774923634e-05	2.7316360283953324e-05	-1.2451558640829008	5.062009617818274e-05	False	0.6449893794889581	False	0.6449893794889581
DIS_Atherogenesis	Disease	1829.0	5.062009617818274e-05	0.00043752187609380467	0.00012968299502202468	0.00011602947148575739	6.567770686845067e-05	-1.2038011467452903	5.062009617818274e-05	False	0.6900657849203651	False	0.6900657849203651
DIS_Atherosclerosis	Disease	2500.0	0.0007996446023989338	0.0031025349981082103	0.0018526288292145345	0.0018458666070685398	0.000321101102522689	0.063265835024006	0.0018729435585927614	False	1	False	1
DIS_Atonic Absence Seizures	Disease	2269.0	5.999880002399952e-05	0.0006231084208652305	0.0001883168443730153	0.00016552180749813787	9.73204460830748e-05	-0.8947416038590631	0.00010124019235636548	False	1	False	1
DIS_Atopic rhinitis	Disease	464.0	5.062009617818274e-05	0.000223081499107674	7.94716571215544e-05	7.440754744717862e-05	2.195692917479244e-05	-1.3140071051690856	5.062009617818274e-05	False	0.5791680193414657	False	0.5791680193414657
DIS_Atresia of vagina	Disease	672.0	5.062009617818274e-05	0.0002944640753828033	8.301230691213858e-05	7.608323516925969e-05	2.609021676709304e-05	-1.241546247895163	5.062009617818274e-05	False	0.6487452581109846	False	0.6487452581109846
DIS_Atrial Fibrillation	Disease	2495.0	7.079144839303412e-05	0.0012099213551119178	0.0004697044334497953	0.0004608294930875576	0.00017995887552251348	0.20280482541393888	0.0005062009617818274	False	1	False	1
DIS_Atrial Premature Complexes	Disease	2264.0	5.663476241717166e-05	0.0007712082262210797	0.0001935734517739903	0.00016885474300848416	0.00010078993703646451	1.0928385167584371	0.00030372057706909645	False	0.8373133462279424	False	0.8373133462279424
DIS_Atrial Septal Defects	Disease	2428.0	6.037553583288052e-05	0.0008453085376162299	0.0002837649252560629	0.0002694510241680053	0.00013635761054631393	1.631269685898566	0.0005062009617818274	False	0.37579281176750734	False	0.37579281176750734
DIS_Atrioventricular Block	Disease	1312.0	5.4981306355839013e-05	0.0003534817956875221	0.00010705543581892271	8.044405168298973e-05	5.017132452164953e-05	-0.11590771258286953	0.00010124019235636548	False	1	False	1
DIS_Atrioventricular nodal disease	Disease	581.0	5.062009617818274e-05	0.00024106066693451185	8.472070812069102e-05	7.603984487871645e-05	2.8501891213499053e-05	-1.1964333063750368	5.062009617818274e-05	False	0.6985910399389406	False	0.6985910399389406
DIS_Atrophic	Disease	1839.0	5.062009617818274e-05	0.00044583147570218456	0.00013095003819011485	0.000126031886067175	6.510906271605626e-05	-1.2337751253194174	5.062009617818274e-05	False	0.656943439583454	False	0.656943439583454
DIS_Atrophy of testis	Disease	866.0	5.062009617818274e-05	0.0002879147772259411	8.895765140154425e-05	7.705347922909117e-05	3.4703564809517254e-05	-1.1047151908972663	5.062009617818274e-05	False	0.8194063929533425	False	0.8194063929533425
DIS_Atrophy of tongue	Disease	304.0	5.062009617818274e-05	0.00019327406262079628	7.91572618731239e-05	7.640003234378939e-05	1.7918988257486404e-05	-1.5925656786464248	5.062009617818274e-05	False	0.39428049758213446	False	0.39428049758213446
DIS_Attention Deficit Disorder	Disease	2034.0	5.062009617818274e-05	0.0006210078069552874	0.0001468314247524521	0.0001404346467848981	7.783779860603725e-05	-1.2360489414818447	5.062009617818274e-05	False	0.6545286571196899	False	0.6545286571196899
DIS_Attention deficit hyperactivity disorder	Disease	2500.0	6.933851060879212e-05	0.0015127321623665854	0.0006514235483925221	0.000645819892639495	0.00021990166947680805	-1.5811747684803101	0.00030372057706909645	False	0.3999818170699829	False	0.3999818170699829
DIS_Attention deficit-hyperactivity	Disease	411.0	5.062009617818274e-05	0.0002560382350430998	7.969546574275079e-05	7.464914899970141e-05	2.1519564128829233e-05	-1.3511133120775662	5.062009617818274e-05	False	0.5477929694389423	False	0.5477929694389423
DIS_Attenuation of retinal blood vessels	Disease	1096.0	5.062009617818274e-05	0.00035363179857132753	9.598793983667947e-05	7.872466354928774e-05	4.065656715884405e-05	-1.115879840057471	5.062009617818274e-05	False	0.8030916990904589	False	0.8030916990904589
DIS_Atypical Burkitt's lymphoma	Disease	70.0	5.062009617818274e-05	8.997660608241857e-05	7.060246129620523e-05	7.036904083075577e-05	6.998931606372435e-06	-2.8550593493196597	5.062009617818274e-05	True	0.004302878725803594	True	0.004302878725803594
DIS_Atypical Endometrial Hyperplasia	Disease	785.0	5.478851632697787e-05	0.0002750527184377006	8.624422758424912e-05	7.530120481927712e-05	3.156552064722602e-05	0.47507420960072805	0.00010124019235636548	False	1	False	1
DIS_Atypical Inclusion-Body Disease	Disease	832.0	5.062009617818274e-05	0.00035568202027387515	9.113098515546238e-05	7.730066103612632e-05	3.87874577793591e-05	-1.0444326928494312	5.062009617818274e-05	False	0.9167250201240408	False	0.9167250201240408
DIS_Atypical Teratoid Rhabdoid Tumor	Disease	1523.0	5.479452054794521e-05	0.0004338018393197987	0.00011706952131404418	8.404773911581779e-05	5.709436779514805e-05	0.609355503249142	0.00015186028853454822	False	1	False	1
DIS_Atypical fibroxanthoma of skin	Disease	340.0	5.062009617818274e-05	0.00018206645425580337	7.749412225734276e-05	7.240343277667728e-05	1.9692380895535904e-05	-1.364691563794205	5.062009617818274e-05	False	0.5369464634713353	False	0.5369464634713353
DIS_Atypical meningioma	Disease	736.0	5.062009617818274e-05	0.0002536354413256679	8.490686212033857e-05	7.606876792528748e-05	2.835728672490557e-05	-1.2090989619272188	5.062009617818274e-05	False	0.684031817727895	False	0.684031817727895
DIS_Atypical scarring of skin	Disease	2146.0	5.062009617818274e-05	0.0005784805244890089	0.0001697118669563789	0.0001529110710386174	9.162072434796841e-05	-1.2998344165660036	5.062009617818274e-05	False	0.5918667410790879	False	0.5918667410790879
DIS_Aura	Disease	1879.0	5.4981306355839013e-05	0.0005195704883962591	0.00013874712929101205	0.00013296988232165414	7.527949127075672e-05	0.17419298433317315	0.00015186028853454822	False	1	False	1
DIS_Autism Spectrum Disorders	Disease	2500.0	0.00015741833923652105	0.0019964677877601167	0.0009203708903210867	0.0009051693479680986	0.00025738596198654435	-2.002479532751555	0.00040496076942546193	False	0.24938126767501323	False	0.24938126767501323
DIS_Autistic Disorder	Disease	2500.0	0.000332944897619444	0.0022917007693566867	0.0011144225207743988	0.0011007248004022943	0.0002673779838168835	-1.5174816134364912	0.0007086813464945584	False	0.43426329642086337	False	0.43426329642086337
DIS_Autistic behavior	Disease	1766.0	5.479452054794521e-05	0.00044726719742374093	0.00012678298098953711	8.757335946469003e-05	6.809095294025826e-05	-0.37512749536024853	0.00010124019235636548	False	1	False	1
DIS_Autoamputation of foot	Disease	121.0	5.062009617818274e-05	0.00020792182139515541	7.755661990979762e-05	7.465472191116088e-05	1.6530588435407896e-05	-1.6294957579318752	5.062009617818274e-05	False	0.3766114603999381	False	0.3766114603999381
DIS_Autoimmune Diseases	Disease	2500.0	0.0007154781779155736	0.0031198814445051086	0.001711878936512214	0.0016980812172436703	0.0003234251362989111	-2.00620435441573	0.0010630220197418376	False	0.24845609928516163	False	0.24845609928516163
DIS_Autoimmune Hypophysitis	Disease	163.0	5.062009617818274e-05	0.00015477480266212662	7.540433794056107e-05	7.385524372230428e-05	1.1158237970410234e-05	-2.221160888314263	5.062009617818274e-05	False	0.20269356676499023	False	0.20269356676499023
DIS_Autoimmune Lymphoproliferative Syndrome	Disease	1145.0	5.062009617818274e-05	0.00038034383082306405	9.793284785241094e-05	7.829627309740057e-05	4.293495515266499e-05	-1.101963458585131	5.062009617818274e-05	False	0.8235038106396497	False	0.8235038106396497
DIS_Autoimmune hemolytic anemia	Disease	1390.0	5.062009617818274e-05	0.000410711352061771	0.00010892124255835525	8.19034370853343e-05	5.217144099939617e-05	-1.117491586648858	5.062009617818274e-05	False	0.8007767879298772	False	0.8007767879298772
DIS_Autoimmune state	Disease	1379.0	5.478851632697787e-05	0.0004807692307692308	0.00010737998331071793	8.04052424218059e-05	5.2308610679139074e-05	-0.11737629569276678	0.00010124019235636548	False	1	False	1
DIS_Autoimmune thyroiditis	Disease	1797.0	5.062009617818274e-05	0.00047441545238902067	0.00013232080864803184	0.00011921793037672866	6.894783269765839e-05	-1.1849641863017375	5.062009617818274e-05	False	0.7121796348880508	False	0.7121796348880508
DIS_Autonomic nervous system disorders	Disease	1586.0	5.478851632697787e-05	0.00042394437849754114	0.00011815131151741762	8.437397475778699e-05	6.147457973496186e-05	-0.27509125290423797	0.00010124019235636548	False	1	False	1
DIS_Autonomic neuropathy	Disease	619.0	5.608839531101015e-05	0.00020889910173386254	8.39803126983109e-05	7.60051683514479e-05	2.6039145661824073e-05	0.6628435464900545	0.00010124019235636548	False	1	False	1
DIS_Autosomal Dominant Familial Dystonia	Disease	372.0	5.062009617818274e-05	0.0002418379685610641	8.338070539347927e-05	7.651111023275863e-05	2.689153442483139e-05	-1.2182499033988068	5.062009617818274e-05	False	0.6737941387180144	False	0.6737941387180144
DIS_Autosomal Recessive Familial Dystonia	Disease	372.0	5.062009617818274e-05	0.0002418379685610641	8.338070539347927e-05	7.651111023275863e-05	2.689153442483139e-05	-1.2182499033988068	5.062009617818274e-05	False	0.6737941387180144	False	0.6737941387180144
DIS_Autosomal Recessive Polycystic Kidney Disease	Disease	1396.0	5.062009617818274e-05	0.00047051442910915934	0.00010945560225249259	8.193363870693049e-05	5.406738080039733e-05	-1.0881885751321152	5.062009617818274e-05	False	0.8444844870495972	False	0.8444844870495972
DIS_Autosomal Recessive Primary Microcephaly	Disease	1129.0	5.478851632697787e-05	0.00033272334054233906	9.676624860124505e-05	7.913896802785692e-05	4.102191673797214e-05	3.8109928721335713	0.0002531004808909137	False	0.06885313623766637	False	0.06885313623766637
DIS_Awakening Epilepsy	Disease	1879.0	5.4981306355839013e-05	0.0005195704883962591	0.00013874712929101205	0.00013296988232165414	7.527949127075672e-05	0.17419298433317315	0.00015186028853454822	False	1	False	1
DIS_Axonal degeneration/regeneration	Disease	404.0	5.062009617818274e-05	0.0002310536044362292	8.049137096490269e-05	7.52786538485699e-05	2.1612802960011055e-05	-1.382110170623823	5.062009617818274e-05	False	0.5234975750656103	False	0.5234975750656103
DIS_Axonal neuropathy	Disease	2044.0	5.3407391582995086e-05	0.0005277840609213602	0.00015347206988112978	0.00014261775766259628	8.452088478093212e-05	-0.6179759909061883	0.00010124019235636548	False	1	False	1
DIS_Azoospermia	Disease	2435.0	5.835667600373483e-05	0.0008697332817935833	0.00028504133961885977	0.0002714072465734835	0.00013711783537677965	-0.6021168192982586	0.00020248038471273096	False	1	False	1
DIS_B Lymphoblastic Lymphoma	Disease	596.0	5.478851632697787e-05	0.0002831657935721365	8.478863667599871e-05	7.594168073391913e-05	2.9211095261268087e-05	0.5631954410891402	0.00010124019235636548	False	1	False	1
DIS_B-Cell Lymphomas	Disease	2500.0	0.0002940960223512977	0.0022753128555176336	0.0011803325140290425	0.001181816707948463	0.0002645693206131399	-1.0173922743496842	0.0009111617312072893	True	0.308966855751444	False	0.9661023290277164
DIS_BASAL LAMINAR DRUSEN (disorder)	Disease	200.0	5.062009617818274e-05	0.0001660715768496222	7.609279845025566e-05	7.401378642764536e-05	1.3602228750432951e-05	-1.8726859207732514	5.062009617818274e-05	False	0.2851478551536333	False	0.2851478551536333
DIS_BIRK-LANDAU-PEREZ SYNDROME	Disease	69.0	5.062009617818274e-05	9.641342074816814e-05	7.488355903433496e-05	7.456009543692216e-05	8.133624318152436e-06	-2.983105920198647	5.062009617818274e-05	True	0.0028533922745452855	True	0.0028533922745452855
DIS_BJORNSTAD SYNDROME WITH MILD MITOCHONDRIAL COMPLEX III DEFICIENCY	Disease	56.0	5.062009617818274e-05	9.77421561919656e-05	7.521258407243905e-05	7.411403315259912e-05	9.07163107561793e-06	-2.7109224007526285	5.062009617818274e-05	True	0.006709632680817035	True	0.006709632680817035
DIS_BONE MINERAL DENSITY QUANTITATIVE TRAIT LOCUS 15	Disease	115.0	5.062009617818274e-05	0.0001518372304889159	7.506742981138996e-05	7.379529186037931e-05	1.0916435747539593e-05	-2.2394977810149523	5.062009617818274e-05	False	0.19938786684006082	False	0.19938786684006082
DIS_BRANCHED-CHAIN KETO ACID DEHYDROGENASE KINASE DEFICIENCY	Disease	56.0	5.062009617818274e-05	9.881422924901186e-05	7.40880136164791e-05	7.361682672554842e-05	8.922736136045398e-06	-2.630125678993514	5.062009617818274e-05	True	0.008535330758327686	True	0.008535330758327686
DIS_BREAST AND COLORECTAL CANCER, SUSCEPTIBILITY TO	Disease	65.0	5.062009617818274e-05	9.563886763580719e-05	7.381177272676744e-05	7.319036814755179e-05	1.0250948745289952e-05	-2.2623931818253094	5.062009617818274e-05	True	0.02367312181206971	True	0.02367312181206971
DIS_BREAST CANCER, SUSCEPTIBILITY TO	Disease	370.0	5.062009617818274e-05	0.00025891084836454647	8.202261706637873e-05	7.556579902728284e-05	2.4588843536471023e-05	-1.2771044250868766	5.062009617818274e-05	False	0.6131223965146428	False	0.6131223965146428
DIS_Babinski Reflex	Disease	2399.0	5.584096493187402e-05	0.0007672830507174097	0.0002503952884975098	0.00023313646254274168	0.00012787775887908081	0.8128495968408276	0.0003543406732472792	False	1	False	1
DIS_Baby eczema	Disease	327.0	5.062009617818274e-05	0.00019579689335595874	7.879306085245551e-05	7.458790184232118e-05	1.9328189287290396e-05	-1.4576101390314102	5.062009617818274e-05	False	0.4706707815563488	False	0.4706707815563488
DIS_Back Pain	Disease	874.0	5.062009617818274e-05	0.00026283511477133344	9.065846772060975e-05	7.749835327635902e-05	3.4477108881217826e-05	-1.1613030454603692	5.062009617818274e-05	False	0.7414960982046844	False	0.7414960982046844
DIS_Back Pain with Radiation	Disease	67.0	5.062009617818274e-05	9.380863039399625e-05	7.378970991705318e-05	7.411799584939223e-05	8.023965820330087e-06	-2.887551400102711	5.062009617818274e-05	True	0.003882531645523213	True	0.003882531645523213
DIS_Back Pain without Radiation	Disease	67.0	5.062009617818274e-05	9.380863039399625e-05	7.378970991705318e-05	7.411799584939223e-05	8.023965820330087e-06	-2.887551400102711	5.062009617818274e-05	True	0.003882531645523213	True	0.003882531645523213
DIS_Bacteremia	Disease	2129.0	5.4981306355839013e-05	0.000576748784707918	0.0001681729547034032	0.00015248551387618176	8.948090284036458e-05	-0.18230332563761736	0.00015186028853454822	False	1	False	1
DIS_Bacterial Endocarditis	Disease	1401.0	5.479452054794521e-05	0.0004936646371564917	0.00010665471892363174	8.086035416835126e-05	5.2319714981316324e-05	-0.10348922139961611	0.00010124019235636548	False	1	False	1
DIS_Bacterial Infections	Disease	2493.0	6.682258603407952e-05	0.0010743801652892562	0.00044586745929356793	0.0004379242391066346	0.00017111095217290387	-0.5348972984137388	0.0003543406732472792	False	1	False	1
DIS_Bacterial gastroenteritis	Disease	65.0	5.062009617818274e-05	9.103322712790169e-05	7.448197300660046e-05	7.387706855791962e-05	7.960211839633475e-06	-2.9976434433077133	5.062009617818274e-05	True	0.0027207578571391	True	0.0027207578571391
DIS_Balkan Nephropathy	Disease	744.0	5.062009617818274e-05	0.0002553626149131767	8.443307211697505e-05	7.482510146920903e-05	2.86993431530651e-05	-1.1781794363186	5.062009617818274e-05	False	0.7204056715292614	False	0.7204056715292614
DIS_Bardet-Biedl Syndrome	Disease	1843.0	5.3407391582995086e-05	0.0004938678080500452	0.0001330859309881897	0.00012547838634795156	6.915354952951194e-05	0.27148798108109257	0.00015186028853454822	False	1	False	1
DIS_Bare Lymphocyte Syndrome	Disease	957.0	5.062009617818274e-05	0.00032318009210632626	9.389421079653206e-05	7.765180928715639e-05	3.906576643410423e-05	-1.1077247054999855	5.062009617818274e-05	False	0.8149600434155929	False	0.8149600434155929
DIS_Bare lymphocyte syndrome 2	Disease	1017.0	5.062009617818274e-05	0.0003417927027257968	9.516880823745985e-05	7.759155803848541e-05	4.062654945259133e-05	-1.0965418589452864	5.062009617818274e-05	False	0.8316671931658185	False	0.8316671931658185
DIS_Barrett Epithelium	Disease	1649.0	5.479452054794521e-05	0.0004344048653344917	0.00012049161947951033	8.565310492505354e-05	6.14787237454495e-05	0.5102361783715416	0.00015186028853454822	False	1	False	1
DIS_Barrett Esophagus	Disease	2498.0	6.44786897930234e-05	0.0013031741599180862	0.0005254255348377052	0.0005185601400837674	0.00018177529700284602	-0.10576009706960786	0.0005062009617818274	False	1	False	1
DIS_Barrett's Adenocarcinoma	Disease	1436.0	5.4981306355839013e-05	0.0003912975426514322	0.000105600298025449	8.069722874502752e-05	4.822750953771596e-05	-0.09040702517872558	0.00010124019235636548	False	1	False	1
DIS_Bartter Disease	Disease	1218.0	5.4981306355839013e-05	0.00039592200336533703	0.00010363328870373082	7.995522558509939e-05	4.8819204741900755e-05	-0.04901956842634472	0.00010124019235636548	False	1	False	1
DIS_Bartter syndrome, type 3	Disease	336.0	5.062009617818274e-05	0.00017284590787313111	8.026087288419917e-05	7.619629268110747e-05	1.9911748904627263e-05	-1.488607396968945	5.062009617818274e-05	False	0.4512733163817302	False	0.4512733163817302
DIS_Basal Cell Nevus Syndrome	Disease	1611.0	5.4981306355839013e-05	0.0003985969387755102	0.00011571177898709056	8.375209380234506e-05	5.773652485888159e-05	1.5028373449513703	0.00020248038471273096	False	0.44276781352224903	False	0.44276781352224903
DIS_Basal cell carcinoma	Disease	2290.0	5.629996622002027e-05	0.0006724384298562663	0.0001886236244575098	0.0001670704248454642	9.651322541367478e-05	0.14357369361378552	0.00020248038471273096	False	1	False	1
DIS_Basaloid squamous cell carcinoma	Disease	748.0	5.3407391582995086e-05	0.0002578205568924029	8.607664258813083e-05	7.465193545543115e-05	3.164382552049561e-05	0.4791945827919343	0.00010124019235636548	False	1	False	1
DIS_Beading of ribs	Disease	392.0	5.062009617818274e-05	0.00025329280648429586	8.085116995224558e-05	7.542049657198513e-05	2.259270927136749e-05	-1.338089797507186	5.062009617818274e-05	False	0.5585081067403153	False	0.5585081067403153
DIS_Beckwith-Wiedemann Syndrome	Disease	1802.0	5.062009617818274e-05	0.000542348368435325	0.00013630974023813344	0.00013040787397751755	7.349632286804437e-05	-1.1659038264240549	5.062009617818274e-05	False	0.7356555990808401	False	0.7356555990808401
DIS_Behavior Disorders	Disease	1543.0	5.062009617818274e-05	0.00046356387910254034	0.00011474540391465641	8.349336227769892e-05	5.631634850863083e-05	-1.138662385517521	5.062009617818274e-05	False	0.7712764148725441	False	0.7712764148725441
DIS_Behavioral Symptoms	Disease	1719.0	5.479452054794521e-05	0.000495458298926507	0.00012261760995062963	8.625894936599672e-05	6.345258494993817e-05	-0.3369038095316396	0.00010124019235636548	False	1	False	1
DIS_Behavioral variant of frontotemporal dementia	Disease	1025.0	5.479452054794521e-05	0.00033375052148518984	9.403363924618729e-05	7.794839816041781e-05	3.9832228457105156e-05	0.18092266964020967	0.00010124019235636548	False	1	False	1
DIS_Behcet Syndrome	Disease	2495.0	6.204243702692642e-05	0.0010864054465126384	0.00041744963991526923	0.0004088586030664395	0.0001632623677190584	-0.6966030471999375	0.00030372057706909645	False	1	False	1
DIS_Bell Palsy	Disease	2178.0	5.4981306355839013e-05	0.0006177076183939602	0.00017407861591435265	0.00015521322627003517	9.447823741765968e-05	-0.2351687328964863	0.00015186028853454822	False	1	False	1
DIS_Benign Mastocytoma	Disease	920.0	5.4981306355839013e-05	0.0002916940129803836	9.116888327385712e-05	7.702676782973437e-05	3.5622536467678195e-05	0.2827229636397867	0.00010124019235636548	False	1	False	1
DIS_Benign Meningioma	Disease	1134.0	5.062009617818274e-05	0.00032913683864066484	9.979313034386702e-05	7.874945969628885e-05	4.443839693567061e-05	-1.1065438349827867	5.062009617818274e-05	False	0.8167003735492268	False	0.8167003735492268
DIS_Benign Neoplasm	Disease	1973.0	5.062009617818274e-05	0.0005361108983686911	0.00014707219989960334	0.0001406271972999578	7.797840794020326e-05	-1.2369078347352727	5.062009617818274e-05	False	0.6536199797711975	False	0.6536199797711975
DIS_Benign Prostatic Hyperplasia	Disease	2500.0	7.78391842453491e-05	0.0016177490177952392	0.0006918950433187251	0.0006866298730334682	0.00021503393612649544	0.5488738087497441	0.0008099215388509239	False	1	False	1
DIS_Benign Rolandic Epilepsy	Disease	1001.0	5.062009617818274e-05	0.00031533307055577455	9.348289095124393e-05	7.764577995185961e-05	3.895358582114378e-05	-1.1003555608427584	5.062009617818274e-05	False	0.8259122636794463	False	0.8259122636794463
DIS_Benign Struma Ovarii	Disease	267.0	5.062009617818274e-05	0.00016730801405387318	7.694828476545534e-05	7.484469725319961e-05	1.4651229948385068e-05	-1.7969951109923452	5.062009617818274e-05	False	0.3096750446693807	False	0.3096750446693807
DIS_Benign essential blepharospasm	Disease	156.0	5.062009617818274e-05	0.0001779517750689563	7.82534643907385e-05	7.456287524810093e-05	1.7251918137253462e-05	-1.6017562796617257	5.062009617818274e-05	False	0.38976885148812784	False	0.38976885148812784
DIS_Benign melanocytic nevus	Disease	2010.0	5.3407391582995086e-05	0.0005213764337851929	0.0001459786209679602	0.0001391982243313371	7.824406253838433e-05	0.07517078453975538	0.00015186028853454822	False	1	False	1
DIS_Benign neoplasm of adrenal gland	Disease	1010.0	5.608839531101015e-05	0.0003371828373935767	9.4042638828401e-05	7.73844071578322e-05	3.975694880826484e-05	1.454277841717266	0.00015186028853454822	False	0.47283022021434173	False	0.47283022021434173
DIS_Benign neoplasm of aortic body and other paraganglia	Disease	972.0	5.608839531101015e-05	0.0003371828373935767	9.374460658251393e-05	7.724095419023452e-05	3.9466109803483185e-05	1.4725465023387012	0.00015186028853454822	False	0.461170971798478	False	0.461170971798478
DIS_Benign neoplasm of bladder	Disease	721.0	5.062009617818274e-05	0.00026226068712300026	8.48596241465706e-05	7.52049334436339e-05	2.833629957735161e-05	-1.2083274273312148	5.062009617818274e-05	False	0.6849056250909734	False	0.6849056250909734
DIS_Benign neoplasm of esophagus	Disease	316.0	5.062009617818274e-05	0.0001920860545524395	7.88561053188942e-05	7.416214962213686e-05	2.0642743853971796e-05	-1.3678418596120236	5.062009617818274e-05	False	0.5344760137166551	False	0.5344760137166551
DIS_Benign neoplasm of eye, unspecified	Disease	224.0	5.062009617818274e-05	0.00014853323431117713	7.309184831127105e-05	7.076139293852072e-05	1.3636716310849335e-05	-1.6478858708243307	5.062009617818274e-05	False	0.3682525305277628	False	0.3682525305277628
DIS_Benign neoplasm of liver	Disease	537.0	5.062009617818274e-05	0.0002550153009180551	8.125884722063561e-05	7.424456158586383e-05	2.4627282678637578e-05	-1.2440979153997291	5.062009617818274e-05	False	0.6460868104697425	False	0.6460868104697425
DIS_Bethlem myopathy	Disease	658.0	5.062009617818274e-05	0.0002874802357337933	8.510450600037156e-05	7.578630401171283e-05	2.8602271730199907e-05	-1.2056528288198245	5.062009617818274e-05	False	0.6879477602567361	False	0.6879477602567361
DIS_Biconcave vertebral bodies	Disease	645.0	5.062009617818274e-05	0.00023996160614301711	8.700756004188989e-05	7.627765064836003e-05	3.1188968911333944e-05	-1.1666773584965833	5.062009617818274e-05	False	0.7346804116413096	False	0.7346804116413096
DIS_Bicoronal synostosis	Disease	299.0	5.062009617818274e-05	0.00016534391534391533	7.746796179041127e-05	7.396996819291368e-05	1.6091606264119967e-05	-1.668439133518459	5.062009617818274e-05	False	0.3592355140594568	False	0.3592355140594568
DIS_Bicuspid aortic valve	Disease	1662.0	5.3407391582995086e-05	0.00048642075395216865	0.00012189427682121792	8.673785691256972e-05	6.206593026112475e-05	1.2983952315299216	0.00020248038471273096	False	0.5931795583500149	False	0.5931795583500149
DIS_Bifid scrotum	Disease	902.0	5.062009617818274e-05	0.00026776151374509105	9.162765809243781e-05	7.699711546128757e-05	3.674877709214457e-05	-1.1158891576563745	5.062009617818274e-05	False	0.80307828762384	False	0.80307828762384
DIS_Big calvaria	Disease	2480.0	6.173601679219657e-05	0.0009623095429029671	0.00036193807406946477	0.0003505143885729569	0.00015622905746018757	-0.6966539704452007	0.0002531004808909137	False	1	False	1
DIS_Bilateral Cryptorchidism	Disease	936.0	5.062009617818274e-05	0.0003040206734057916	9.168893317142577e-05	7.744738226528363e-05	3.806781774293883e-05	-1.0788334984308592	5.062009617818274e-05	False	0.8591938382608205	False	0.8591938382608205
DIS_Bilateral Wilms Tumor	Disease	1253.0	5.062009617818274e-05	0.00035407630344339204	0.00010025997032939614	7.814942169427946e-05	4.7912460817184167e-05	-1.0360535298034552	5.062009617818274e-05	False	0.9316131510970046	False	0.9316131510970046
DIS_Bilateral cataracts (disorder)	Disease	2320.0	5.062009617818274e-05	0.0006401536368728495	0.00020505238597410289	0.00018456444233651352	0.00010705136959361392	-1.4425998507274838	5.062009617818274e-05	False	0.48051642153445856	False	0.48051642153445856
DIS_Bilateral pheochromocytoma and islet cell adenoma of the pancreas	Disease	533.0	5.4981306355839013e-05	0.00017769880053309641	8.110409586549182e-05	7.464914899970141e-05	2.1854486791059408e-05	0.9213712810273481	0.00010124019235636548	False	1	False	1
DIS_Bilateral ptosis	Disease	629.0	5.062009617818274e-05	0.0002635740643120717	8.646469364310628e-05	7.65872711955273e-05	3.093387733111645e-05	-1.1587489366833232	5.062009617818274e-05	False	0.7447685049408113	False	0.7447685049408113
DIS_Bilateral renal hypoplasia	Disease	164.0	5.062009617818274e-05	0.00016728002676480428	7.617475714589529e-05	7.337027971973011e-05	1.4761563079656144e-05	-1.7311622644441405	5.062009617818274e-05	False	0.3336755970912542	False	0.3336755970912542
DIS_Bilateral single transverse palmar creases	Disease	1614.0	5.062009617818274e-05	0.00039894678049948136	0.00011621838265740655	8.358757903178173e-05	5.9113049648572445e-05	-1.109709055262859	5.062009617818274e-05	False	0.8120480731534399	False	0.8120480731534399
DIS_Bile duct carcinoma	Disease	1827.0	5.479452054794521e-05	0.0004834588024034809	0.0001337128580446595	0.00012704865963664082	6.984708291809256e-05	1.7092714234931796	0.0002531004808909137	False	0.3422771728658378	False	0.3422771728658378
DIS_Bile duct proliferation	Disease	907.0	5.478851632697787e-05	0.00029518842861359833	9.177575422120198e-05	7.800920508620017e-05	3.524160856070507e-05	1.7049316636568461	0.00015186028853454822	False	0.34402186591198464	False	0.34402186591198464
DIS_Biliary Atresia	Disease	2236.0	5.741187277528993e-05	0.0006076916398992968	0.00018273997482268166	0.0001597252850107422	9.615795477822187e-05	-0.32113501539580536	0.00015186028853454822	False	1	False	1
DIS_Biliary Cirrhosis, Secondary	Disease	1296.0	5.062009617818274e-05	0.0005009601736661936	0.00010456950531052703	7.981801505309725e-05	5.072834912711085e-05	-1.0634962513201913	5.062009617818274e-05	False	0.8841543198619866	False	0.8841543198619866
DIS_Biliary Tract Cancer	Disease	2357.0	6.087538808059901e-05	0.0007939028262940616	0.00022501856081238907	0.0002134775492777343	0.00011134675769499018	0.2522024049900837	0.0002531004808909137	False	1	False	1
DIS_Biliary Tract Neoplasm	Disease	778.0	5.062009617818274e-05	0.0002769699487605595	8.745359144207704e-05	7.647891194679391e-05	3.256580259823182e-05	-1.131048287625934	5.062009617818274e-05	False	0.7816956709978156	False	0.7816956709978156
DIS_Biliary cirrhosis	Disease	2409.0	6.0172092183645224e-05	0.0009066183136899365	0.00025471896315092883	0.0002363693665300977	0.00012376813834972085	0.3959146075196512	0.00030372057706909645	False	1	False	1
DIS_Biliary hyperplasia	Disease	132.0	5.062009617818274e-05	9.391435011269723e-05	7.428659209979163e-05	7.4654725655838e-05	7.385873372506455e-06	-3.204292130123194	5.062009617818274e-05	True	0.0013539502090595956	True	0.0013539502090595956
DIS_Biotin-Responsive Encephalopathy	Disease	832.0	5.062009617818274e-05	0.00035568202027387515	9.113098515546238e-05	7.730066103612632e-05	3.87874577793591e-05	-1.0444326928494312	5.062009617818274e-05	False	0.9167250201240408	False	0.9167250201240408
DIS_Bipolar Disorder	Disease	2500.0	0.0004748660199443728	0.002584424534803584	0.0013429520665964197	0.0013361861977362797	0.00030874122584417313	-0.9066817885728922	0.0010630220197418376	False	1	False	1
DIS_Bipolar I disorder	Disease	1892.0	5.629996622002027e-05	0.0005726147018824708	0.00014121608336201962	0.00013537295806594467	7.819069283405222e-05	0.7835242166319647	0.00020248038471273096	False	1	False	1
DIS_Birthmark	Disease	1567.0	5.4981306355839013e-05	0.0004508972855983407	0.00011382852335775174	8.313242996092776e-05	5.5602057054409205e-05	-0.22640045473619785	0.00010124019235636548	False	1	False	1
DIS_Bladder Diverticulum	Disease	585.0	5.062009617818274e-05	0.00024861191679787854	8.290851224461302e-05	7.55629439322956e-05	2.6630101407708125e-05	-1.2124781491475787	5.062009617818274e-05	False	0.6802243255555297	False	0.6802243255555297
DIS_Bladder Neoplasm	Disease	2500.0	0.0008833922261484099	0.003470883146934053	0.0019400890673980029	0.0019299918559676954	0.0003227930830255079	0.26244298339754824	0.0020248038471273096	False	1	False	1
DIS_Blast Phase	Disease	2479.0	6.549217368524462e-05	0.0009084152283425551	0.00035548412744772077	0.0003450357974639869	0.0001511743316754995	1.331819550851169	0.0005568210579600102	False	0.5637794324370097	False	0.5637794324370097
DIS_Bleeding tendency	Disease	1807.0	5.479452054794521e-05	0.0004780767654691982	0.00013242878683164544	0.00012547838634795156	6.923447015425308e-05	0.2806622432382276	0.00015186028853454822	False	1	False	1
DIS_Blepharophimosis	Disease	2130.0	5.479452054794521e-05	0.0007049976500078333	0.00017121625027124147	0.00015511694760356797	8.9991776769126e-05	-0.21508589375172565	0.00015186028853454822	False	1	False	1
DIS_Blepharoptosis	Disease	2499.0	6.836204539239814e-05	0.0012990982729634724	0.0005551555893193985	0.0005416698908922077	0.0001946944428653475	1.0485448395388037	0.0007593014426727411	False	0.9095487589660965	False	0.9095487589660965
DIS_Blepharospasm	Disease	846.0	5.062009617818274e-05	0.00032484407484407486	9.037754510068558e-05	7.712181952417683e-05	3.573038636379324e-05	-1.1127069413050164	5.062009617818274e-05	False	0.807678282613794	False	0.807678282613794
DIS_Blind spot located at fixation point	Disease	1111.0	5.062009617818274e-05	0.0003402286336418073	9.745515520267007e-05	7.887057338906853e-05	4.3532177594001214e-05	-1.075872184968327	5.062009617818274e-05	False	0.8639301702110074	False	0.8639301702110074
DIS_Blindness	Disease	2440.0	5.896921806816842e-05	0.0008453978653703899	0.00028461231241597195	0.0002727025018725522	0.00013893383379878684	0.866228575998173	0.00040496076942546193	False	1	False	1
DIS_Blindness, Cortical	Disease	1471.0	5.584096493187402e-05	0.00041918175720992624	0.00011312577842188504	8.252186829509821e-05	5.726530796987778e-05	3.3282768469081923	0.00030372057706909645	False	0.09027367282972606	False	0.09027367282972606
DIS_Blindness, Legal	Disease	2433.0	5.896921806816842e-05	0.0007713073659853452	0.0002755032024773521	0.00026600461074658625	0.00013565505277699644	0.5811613290920177	0.0003543406732472792	False	1	False	1
DIS_Blonde hair	Disease	616.0	5.062009617818274e-05	0.0002559508574353724	8.485184844515593e-05	7.675775298524352e-05	2.703207198126929e-05	-1.2663384549542709	5.062009617818274e-05	False	0.6235918195700508	False	0.6235918195700508
DIS_Blood Coagulation Disorders	Disease	2436.0	5.943183168905266e-05	0.000886041439476554	0.00029333626643452407	0.00028207750394956745	0.00013831958368793756	0.4410395490373004	0.0003543406732472792	False	1	False	1
DIS_Blood Pressure	Disease	2035.0	5.3407391582995086e-05	0.0005243380232456523	0.0001522463864030667	0.00014382281029771322	8.125883396602298e-05	-0.6277002949369	0.00010124019235636548	False	1	False	1
DIS_Blood Sedimentation	Disease	174.0	5.062009617818274e-05	0.00015500271254746957	7.629297629107252e-05	7.548597182033314e-05	9.98423118579999e-06	-2.571342713838885	5.062009617818274e-05	False	0.15124466756798613	False	0.15124466756798613
DIS_Blood basophil count (lab test)	Disease	2477.0	6.145903755147194e-05	0.0011174224788155322	0.0003488273764162242	0.00033440342429106473	0.00015713294654318597	-0.6092095746387675	0.0002531004808909137	False	1	False	1
DIS_Blood group antigen abnormality	Disease	197.0	5.062009617818274e-05	0.0001858045336306206	7.926652991300959e-05	7.444353457902182e-05	2.0801283661975402e-05	-1.377147401109304	5.062009617818274e-05	False	0.5272773868030424	False	0.5272773868030424
DIS_Blood pressure finding	Disease	2035.0	5.3407391582995086e-05	0.0005243380232456523	0.0001522463864030667	0.00014382281029771322	8.125883396602298e-05	-0.6277002949369	0.00010124019235636548	False	1	False	1
DIS_Bloom Syndrome	Disease	2110.0	5.629996622002027e-05	0.0005899705014749262	0.0001570125844282214	0.00014602271139584736	8.418792719987387e-05	1.141350068336595	0.0002531004808909137	False	0.7676482455481138	False	0.7676482455481138
DIS_Blue sclera	Disease	1528.0	5.062009617818274e-05	0.0004630058338735068	0.00011709639989952015	8.481044925729897e-05	5.913761228912438e-05	-1.1240951595464168	5.062009617818274e-05	False	0.7913959885766091	False	0.7913959885766091
DIS_Blunted affect	Disease	450.0	5.062009617818274e-05	0.00023004370830457787	8.102984664036129e-05	7.615276255186466e-05	2.263229234033782e-05	-1.3436442939533293	5.062009617818274e-05	False	0.5539000134452784	False	0.5539000134452784
DIS_Blurred vision	Disease	1107.0	5.062009617818274e-05	0.00035248501938667606	9.859663127514135e-05	7.884569896712135e-05	4.412003030368442e-05	-1.0874093867735204	5.062009617818274e-05	False	0.8456951593875652	False	0.8456951593875652
DIS_Body Height	Disease	2497.0	7.119971520113919e-05	0.0014794462643981823	0.0005010016189360589	0.0004843620260171603	0.00020265387054432756	-0.2241297104783357	0.00045558086560364467	False	1	False	1
DIS_Body Temperature Changes	Disease	717.0	5.062009617818274e-05	0.00024991669443518826	8.657650983796792e-05	7.633005114113426e-05	3.137240683891487e-05	-1.1461158796138087	5.062009617818274e-05	False	0.7612774058083873	False	0.7612774058083873
DIS_Body mass index	Disease	2499.0	6.296832693155343e-05	0.0016712544239087693	0.0005910249481131093	0.0005757789009020536	0.00020802241547697404	-0.8944429294363365	0.00040496076942546193	False	1	False	1
DIS_Body temperature instability	Disease	258.0	5.741187277528993e-05	0.00023279273686660975	7.797997962506085e-05	7.50750788833637e-05	1.7494632836772987e-05	1.3295627835305375	0.00010124019235636548	False	0.5656949475469435	False	0.5656949475469435
DIS_Bone Cysts	Disease	775.0	5.3407391582995086e-05	0.0003040206734057916	8.840312153586387e-05	7.625438462711606e-05	3.515316307993393e-05	0.3651754122754675	0.00010124019235636548	False	1	False	1
DIS_Bone Density	Disease	2263.0	5.478851632697787e-05	0.0006320541760722348	0.0001866864590252117	0.00016221915808256956	9.966126310510998e-05	1.1743190322648438	0.00030372057706909645	False	0.7251499157415505	False	0.7251499157415505
DIS_Bone Diseases	Disease	2447.0	5.584096493187402e-05	0.0008361204013377926	0.0002847809948964647	0.0002745744096650192	0.00013451796494979353	-1.3644333870840417	0.00010124019235636548	False	0.537149683633232	False	0.537149683633232
DIS_Bone Diseases, Developmental	Disease	1765.0	5.478851632697787e-05	0.00047797883236599524	0.00012932533023057697	9.271277582050807e-05	6.83289531525228e-05	-0.4110283646746394	0.00010124019235636548	False	1	False	1
DIS_Bone Fibrosarcoma	Disease	168.0	5.062009617818274e-05	0.00015118300703000984	7.463054799418555e-05	7.208769605416106e-05	1.420142245418143e-05	-1.6907075254939148	5.062009617818274e-05	False	0.3498348157430349	False	0.3498348157430349
DIS_Bone Marrow Diseases	Disease	1406.0	5.062009617818274e-05	0.00040905372238887375	0.00010846071788421036	8.138021048917268e-05	5.198601382741276e-05	-1.1126189035776324	5.062009617818274e-05	False	0.8078061053092805	False	0.8078061053092805
DIS_Bone Marrow failure syndromes	Disease	857.0	5.062009617818274e-05	0.00032825630252100843	9.16737153834337e-05	7.829627309740057e-05	3.5417323448627856e-05	-1.1591395172703673	5.062009617818274e-05	False	0.7442666790494176	False	0.7442666790494176
DIS_Bone marrow failure syndrome 1	Disease	204.0	5.062009617818274e-05	0.00017164435290078958	7.784604213427845e-05	7.464357733609492e-05	1.656109475397353e-05	-1.643970181956923	5.062009617818274e-05	False	0.37000886360284835	False	0.37000886360284835
DIS_Bone marrow failure syndrome 2	Disease	204.0	5.062009617818274e-05	0.00017164435290078958	7.784604213427845e-05	7.464357733609492e-05	1.656109475397353e-05	-1.643970181956923	5.062009617818274e-05	False	0.37000886360284835	False	0.37000886360284835
DIS_Bone marrow hypocellularity	Disease	1260.0	5.062009617818274e-05	0.00037491798669041145	0.00010440737592013315	7.959884664990422e-05	5.020681287996273e-05	-1.0713143626652435	5.062009617818274e-05	False	0.87129685271831	False	0.87129685271831
DIS_Bone neoplasms	Disease	2032.0	5.478851632697787e-05	0.0005587484035759898	0.00015148369041887585	0.0001435544071202986	7.684069787616913e-05	1.3224345077630095	0.0002531004808909137	False	0.5718098780025226	False	0.5718098780025226
DIS_Bone pain	Disease	1829.0	5.4981306355839013e-05	0.0004885794552339074	0.00012782353863105705	9.266123054114158e-05	6.546640743669903e-05	-0.4060608687042375	0.00010124019235636548	False	1	False	1
DIS_Bone-marrow foam cells	Disease	302.0	5.478851632697787e-05	0.00018492264069530913	7.884856586669262e-05	7.476646213413534e-05	1.9731483570560488e-05	1.1348171773095324	0.00010124019235636548	False	0.7765120474878378	False	0.7765120474878378
DIS_Borderline Personality Disorder	Disease	2283.0	5.478851632697787e-05	0.0006567904838356564	0.00020906078404341362	0.0001920860545524395	0.00010988598968520055	-0.059883879187274586	0.00020248038471273096	False	1	False	1
DIS_Borna Disease	Disease	1106.0	5.062009617818274e-05	0.0003049710277523635	9.658954335864317e-05	7.814331483941548e-05	4.1875893572876704e-05	-1.0977544180749172	5.062009617818274e-05	False	0.8298309196311708	False	0.8298309196311708
DIS_Bowel diverticula	Disease	341.0	5.062009617818274e-05	0.00017624250969333803	7.918266994944255e-05	7.427764985515858e-05	2.055762477097571e-05	-1.3893907535264427	5.062009617818274e-05	False	0.5180255630177596	False	0.5180255630177596
DIS_Bowel diverticulosis	Disease	341.0	5.062009617818274e-05	0.00017624250969333803	7.918266994944255e-05	7.427764985515858e-05	2.055762477097571e-05	-1.3893907535264427	5.062009617818274e-05	False	0.5180255630177596	False	0.5180255630177596
DIS_Bowen's Disease	Disease	1291.0	5.062009617818274e-05	0.0003597639948193985	0.00010243014514930373	7.973210014351777e-05	4.584826308453973e-05	-1.130032971490944	5.062009617818274e-05	False	0.7831009835796712	False	0.7831009835796712
DIS_Bowing of the long bones	Disease	1536.0	5.478851632697787e-05	0.00037027894347074796	0.00011420789789076396	8.356662713793762e-05	5.4970685304458394e-05	-0.23590219882790395	0.00010124019235636548	False	1	False	1
DIS_Brachycephaly	Disease	2348.0	5.584096493187402e-05	0.0008428472913952953	0.0002336203417916595	0.00022157391366677128	0.0001200125436521528	1.4276876601367567	0.00040496076942546193	False	0.49060682819849416	False	0.49060682819849416
DIS_Brachydactyly	Disease	2479.0	5.761032377001959e-05	0.000944149901953664	0.00035115450272678767	0.0003412678099138299	0.00015064328908186126	0.35717665902418877	0.00040496076942546193	False	1	False	1
DIS_Brachyonychia	Disease	479.0	5.062009617818274e-05	0.00026221484136002097	8.304607326496169e-05	7.51597143930853e-05	2.756982363132473e-05	-1.1761401712391324	5.062009617818274e-05	False	0.722906005710292	False	0.722906005710292
DIS_Brachyturricephaly	Disease	386.0	5.062009617818274e-05	0.0001950078003120125	7.983761432583944e-05	7.459904515782105e-05	2.0465446642038822e-05	-1.4276511360196718	5.062009617818274e-05	False	0.4906319312646391	False	0.4906319312646391
DIS_Brain Aneurysm	Disease	1161.0	5.3407391582995086e-05	0.0004338018393197987	9.881690504933142e-05	7.863489816780687e-05	4.435142697920009e-05	0.05463831655677142	0.00010124019235636548	False	1	False	1
DIS_Brain Diseases	Disease	2489.0	6.892273761113791e-05	0.0010451661067562524	0.0004212145574689075	0.00041288191577208916	0.00016402009978068463	1.1353888756213026	0.0006074411541381929	False	0.7757302556793306	False	0.7757302556793306
DIS_Brain Diseases, Metabolic, Inborn	Disease	233.0	5.062009617818274e-05	0.00020105891026070638	7.671106002725296e-05	7.464914899970141e-05	1.4958367846230252e-05	-1.7442386841453135	5.062009617818274e-05	False	0.32869127172314916	False	0.32869127172314916
DIS_Brain Diseases, Metabolic, Inherited	Disease	233.0	5.062009617818274e-05	0.00020105891026070638	7.671106002725296e-05	7.464914899970141e-05	1.4958367846230252e-05	-1.7442386841453135	5.062009617818274e-05	False	0.32869127172314916	False	0.32869127172314916
DIS_Brain Edema	Disease	1898.0	5.3407391582995086e-05	0.0005052327679538073	0.00013792317203995078	0.00013190872433053682	7.350799103222323e-05	3.6327696300182053	0.00040496076942546193	False	0.0757747101142305	False	0.0757747101142305
DIS_Brain Embolism and Thrombosis	Disease	127.0	5.062009617818274e-05	0.00013259082471492973	7.404811692850103e-05	7.375175160410059e-05	9.475178086913412e-06	-2.472567854178463	5.062009617818274e-05	False	0.1635699657050173	False	0.1635699657050173
DIS_Brain Infarction	Disease	1862.0	5.479452054794521e-05	0.00047770700636942675	0.00013361039689861498	0.00012901566457565081	6.861985494132507e-05	-0.47173233709002105	0.00010124019235636548	False	1	False	1
DIS_Brain Infarction, Posterior Circulation	Disease	287.0	5.062009617818274e-05	0.00023302780798508622	7.67526211031393e-05	7.337295472888693e-05	1.7176454157053937e-05	-1.5214155777445246	5.062009617818274e-05	False	0.43202042782326083	False	0.43202042782326083
DIS_Brain Injuries	Disease	2003.0	5.062009617818274e-05	0.0005713061486824251	0.00014612491268531342	0.00013860974426502183	7.810741855264518e-05	-1.2227368190738435	5.062009617818274e-05	False	0.6688581452785219	False	0.6688581452785219
DIS_Brain Injuries, Focal	Disease	2003.0	5.062009617818274e-05	0.0005713061486824251	0.00014612491268531342	0.00013860974426502183	7.810741855264518e-05	-1.2227368190738435	5.062009617818274e-05	False	0.6688581452785219	False	0.6688581452785219
DIS_Brain Ischemia	Disease	2495.0	7.034327518289252e-05	0.0010404994397310709	0.00043011285111653876	0.0004213483146067416	0.00016405419593640795	1.389470094920316	0.0006580612503163756	False	0.5179664042105092	False	0.5179664042105092
DIS_Brain Lacerations	Disease	2003.0	5.062009617818274e-05	0.0005713061486824251	0.00014612491268531342	0.00013860974426502183	7.810741855264518e-05	-1.2227368190738435	5.062009617818274e-05	False	0.6688581452785219	False	0.6688581452785219
DIS_Brain Neoplasms	Disease	2500.0	0.00024287564766839378	0.0019668100799016593	0.0010694342895317028	0.0010631923153377725	0.00024359459272890033	-0.6497375682741741	0.0009111617312072893	False	1	False	1
DIS_Brain Stem Glioma	Disease	797.0	5.062009617818274e-05	0.0002533783783783784	8.526558070748194e-05	7.559150351500492e-05	2.9316141202462505e-05	-1.181788704387501	5.062009617818274e-05	False	0.7160120490925714	False	0.7160120490925714
DIS_Brain Thrombosis	Disease	190.0	5.062009617818274e-05	0.00016957775139901646	7.52962769658841e-05	7.407684052482938e-05	1.2718645507086474e-05	-1.9401579180701654	5.062009617818274e-05	False	0.26565979852855054	False	0.26565979852855054
DIS_Brain Thrombus	Disease	190.0	5.062009617818274e-05	0.00016957775139901646	7.52962769658841e-05	7.407684052482938e-05	1.2718645507086474e-05	-1.9401579180701654	5.062009617818274e-05	False	0.26565979852855054	False	0.26565979852855054
DIS_Brain hemorrhage	Disease	1186.0	5.478851632697787e-05	0.000374784498913125	0.0001033691335020107	7.990412322450596e-05	4.787047678439326e-05	1.0129657837113213	0.00015186028853454822	False	0.9745641875688988	False	0.9745641875688988
DIS_Breaking out	Disease	1475.0	5.479452054794521e-05	0.00038162112654556554	0.00011281286819307967	8.259684480052862e-05	5.575437274120406e-05	-0.2075653490073552	0.00010124019235636548	False	1	False	1
DIS_Breast Cancer, Familial	Disease	2418.0	5.960896518836433e-05	0.0008639930880552956	0.000254121558302768	0.00024010564686896048	0.00012263018776851323	0.8172466891569389	0.0003543406732472792	False	1	False	1
DIS_Breast Cancer, Familial Male	Disease	535.0	5.062009617818274e-05	0.00026032627559875043	8.359202951341025e-05	7.517666516313337e-05	2.7213093116432396e-05	-1.2116202003996999	5.062009617818274e-05	False	0.6811880008574838	False	0.6811880008574838
DIS_Breast Carcinoma	Disease	2500.0	0.005696495992581307	0.010823347506764593	0.007852662389306308	0.007813142581016615	0.0007970403031870509	-0.770335745094792	0.007238673753480132	False	1	False	1
DIS_Breast Diffuse Large B-Cell Lymphoma	Disease	284.0	5.062009617818274e-05	0.00017001020061203673	7.705155167434458e-05	7.383889362065545e-05	1.6263191384880566e-05	-1.6252317808136003	5.062009617818274e-05	False	0.3785902172131232	False	0.3785902172131232
DIS_Breast Diseases	Disease	1648.0	5.479452054794521e-05	0.0003840835765862652	0.00012003000333829043	8.527332325192796e-05	6.0603732330768254e-05	-0.31004379201221977	0.00010124019235636548	False	1	False	1
DIS_Breast Fibrocystic Change, Proliferative Type	Disease	715.0	5.062009617818274e-05	0.0002595155709342561	8.492489284200817e-05	7.590132827324479e-05	2.8607615611580524e-05	-1.1991491052452012	5.062009617818274e-05	False	0.6954303248131485	False	0.6954303248131485
DIS_Breast Fibrocystic Disease	Disease	2041.0	5.4981306355839013e-05	0.0005132717407244464	0.00015339544988308344	0.00014437305998700643	8.080877115490959e-05	-0.01899745939202973	0.00015186028853454822	False	1	False	1
DIS_Breast Neoplasms, Male	Disease	594.0	5.062009617818274e-05	0.00023864449924429243	8.467954458492156e-05	7.611221416904771e-05	2.9256827565448846e-05	-1.1641538485519762	5.062009617818274e-05	False	0.7378689639708792	False	0.7378689639708792
DIS_Breast adenocarcinoma	Disease	2447.0	6.093102607847916e-05	0.0009149828440716736	0.000283694062837029	0.0002726281352235551	0.00013078786281841558	2.0883206532871297	0.0005568210579600102	False	0.22930083316186642	False	0.22930083316186642
DIS_Breast cancer recurrent	Disease	1120.0	5.062009617818274e-05	0.00036268678369360223	9.736292703407653e-05	7.783312577833126e-05	4.2342085440296536e-05	-1.1039331287024685	5.062009617818274e-05	False	0.8205677925648138	False	0.8205677925648138
DIS_Brenner Tumor	Disease	378.0	5.062009617818274e-05	0.00016042351808775166	7.658602145308444e-05	7.14822036113405e-05	1.852243121637093e-05	-1.401863771098898	5.062009617818274e-05	False	0.508848355733181	False	0.508848355733181
DIS_Bright Disease	Disease	1266.0	5.062009617818274e-05	0.00036651517372819235	0.0001016749603555241	7.888301844995833e-05	4.730342126860433e-05	-1.07930595310295	5.062009617818274e-05	False	0.8584417970140259	False	0.8584417970140259
DIS_Brittle hair	Disease	1387.0	5.062009617818274e-05	0.0004150066401062417	0.00010704952730253799	8.071676487206392e-05	5.065610081139325e-05	-1.1139710759511023	5.062009617818274e-05	False	0.8058462156985046	False	0.8058462156985046
DIS_Broad cranium shape	Disease	2318.0	5.584096493187402e-05	0.0007662248103593594	0.00022037097208449748	0.00020878284584691705	0.0001142784995796292	1.6152626961324634	0.00040496076942546193	False	0.38327780734786127	False	0.38327780734786127
DIS_Broad eyebrow	Disease	311.0	5.062009617818274e-05	0.00019029495718363463	8.1652302754377e-05	7.680491551459293e-05	2.217737348034872e-05	-1.3992733000457322	5.062009617818274e-05	False	0.5107341590086432	False	0.5107341590086432
DIS_Broad flat nasal bridge	Disease	2499.0	6.928086462519052e-05	0.0012853470437017994	0.0005535851201254859	0.0005357416194703812	0.00019975425850192916	0.26961144366384976	0.0006074411541381929	False	1	False	1
DIS_Broad foot	Disease	1244.0	5.479452054794521e-05	0.0004102732419791581	0.00010218874901599738	7.9551330621861e-05	4.811224840756202e-05	-0.019715492229683704	0.00010124019235636548	False	1	False	1
DIS_Broad forehead	Disease	2227.0	5.584096493187402e-05	0.0006919816624859441	0.00018484929660759111	0.00016273393002441008	9.712409855566359e-05	-0.860848187984033	0.00010124019235636548	False	1	False	1
DIS_Broad hallux	Disease	1472.0	5.478851632697787e-05	0.0004770233741453331	0.00011202439435638108	8.23079140453227e-05	5.541902647779889e-05	-0.19459385495224824	0.00010124019235636548	False	1	False	1
DIS_Broad hallux phalanx	Disease	589.0	5.062009617818274e-05	0.00021984464311886268	8.360754255545579e-05	7.518231711901361e-05	2.685235321197045e-05	-1.228475065737168	5.062009617818274e-05	False	0.6626242228396716	False	0.6626242228396716
DIS_Broad jaw	Disease	327.0	5.062009617818274e-05	0.000188040616773223	8.045613349699451e-05	7.56372437788367e-05	2.0107206102505043e-05	-1.4838479879656012	5.062009617818274e-05	False	0.45417285703994076	False	0.45417285703994076
DIS_Broad metacarpals	Disease	342.0	5.3407391582995086e-05	0.0001819505094614265	7.836266299072881e-05	7.481390136486886e-05	1.798854530126353e-05	1.2717831810463147	0.00010124019235636548	False	0.6182638378928518	False	0.6182638378928518
DIS_Broad metatarsal	Disease	345.0	5.3407391582995086e-05	0.00016893318692457132	7.856915609046229e-05	7.340527049842179e-05	2.062023690537004e-05	1.0994556643526763	0.00010124019235636548	False	0.8272648233828738	False	0.8272648233828738
DIS_Broad nail	Disease	415.0	5.062009617818274e-05	0.00022999080036798528	8.203592543759069e-05	7.532956685499058e-05	2.5025058592850978e-05	-1.2553748532833666	5.062009617818274e-05	False	0.6345314466668187	False	0.6345314466668187
DIS_Broad nasal tip	Disease	1778.0	5.3407391582995086e-05	0.0005159958720330237	0.0001310265636023147	0.00011297645681172283	6.947347544785416e-05	0.2998802751399852	0.00015186028853454822	False	1	False	1
DIS_Broad phalanges of the hand	Disease	183.0	5.062009617818274e-05	0.0001441753171856978	7.484871173942556e-05	7.356727727506805e-05	1.0944865267195586e-05	-2.2136970140566143	5.062009617818274e-05	False	0.2040627060435051	False	0.2040627060435051
DIS_Broad phalanx	Disease	287.0	5.062009617818274e-05	0.0001631986944104447	7.865088654776867e-05	7.509198768491402e-05	1.7547958971449806e-05	-1.597381804641297	5.062009617818274e-05	False	0.39190656050866585	False	0.39190656050866585
DIS_Broad ribs	Disease	745.0	5.062009617818274e-05	0.00028435345134001565	8.71294449329935e-05	7.67341927562922e-05	3.172350112511947e-05	-1.150861268774074	5.062009617818274e-05	False	0.7550123419806172	False	0.7550123419806172
DIS_Broad skull	Disease	176.0	5.062009617818274e-05	0.00015421389467190993	7.530757372924945e-05	7.361876461366486e-05	1.1542802019069904e-05	-2.138776833413624	5.062009617818274e-05	False	0.21860951331503498	False	0.21860951331503498
DIS_Broad thumbs	Disease	1572.0	5.4981306355839013e-05	0.0003973931012557622	0.00011701077885300534	8.354916868577158e-05	6.070342267210501e-05	-0.25979731953214735	0.00010124019235636548	False	1	False	1
DIS_Bronchiectasis	Disease	2275.0	5.062009617818274e-05	0.0006462557557153243	0.00019711194878839838	0.00017336030049118752	0.0001021505652278982	-1.4340777486976397	5.062009617818274e-05	False	0.4862443918751008	False	0.4862443918751008
DIS_Bronchiolitis	Disease	1905.0	5.062009617818274e-05	0.0005354035604336768	0.00013892329788140533	0.00013510774842937244	7.463176745565915e-05	-1.1831851865988037	5.062009617818274e-05	False	0.7143228663267497	False	0.7143228663267497
DIS_Bronchiolitis Obliterans	Disease	1910.0	5.062009617818274e-05	0.000449707690001499	0.00013617732021557966	0.00013204370661073134	7.029635715086328e-05	-1.2170932820001217	5.062009617818274e-05	False	0.675075379905478	False	0.675075379905478
DIS_Bronchioloalveolar Adenocarcinoma	Disease	2100.0	5.848637267516669e-05	0.0006995942353435008	0.0001626053683167311	0.0001497681319255144	8.573160278456603e-05	1.6460115543036344	0.00030372057706909645	False	0.369091667748151	False	0.369091667748151
DIS_Bronchitis	Disease	976.0	5.062009617818274e-05	0.0002863073509412354	9.302476560735286e-05	7.75103699220329e-05	3.768166435389424e-05	-1.1253396089652228	5.062009617818274e-05	False	0.7896466362495875	False	0.7896466362495875
DIS_Bronchitis, Chronic	Disease	1832.0	5.479452054794521e-05	0.000570884871550904	0.00013589995123009522	0.0001273317649727355	7.339397595811324e-05	0.21746113486973032	0.00015186028853454822	False	1	False	1
DIS_Bronchogenic Carcinoma	Disease	1581.0	5.478851632697787e-05	0.00041652782405864714	0.00011803724896895397	8.445232666159953e-05	5.8797040359867e-05	2.297109362908505	0.0002531004808909137	False	0.18951197430117467	False	0.18951197430117467
DIS_Bronchomalacia	Disease	485.0	5.770673437590167e-05	0.0001779517750689563	8.31238546397248e-05	7.60051683514479e-05	2.3431938646614976e-05	0.7731471983543197	0.00010124019235636548	False	1	False	1
DIS_Bronchopneumonia	Disease	322.0	5.062009617818274e-05	0.0001808481779546071	7.913260191075217e-05	7.461574935143398e-05	1.9538313430316096e-05	-1.4593125365840827	5.062009617818274e-05	False	0.46957327653739683	False	0.46957327653739683
DIS_Bronchopulmonary Dysplasia	Disease	2467.0	6.351626016260163e-05	0.0008608938948274625	0.0003220518654114904	0.00030771597815216557	0.00014410033146633719	1.6292064713491892	0.0005568210579600102	False	0.3767452167002139	False	0.3767452167002139
DIS_Brucellosis	Disease	1390.0	5.3407391582995086e-05	0.0003912975426514322	0.00010364166644930261	7.97829907743199e-05	4.8458567327490944e-05	-0.049557265626686255	0.00010124019235636548	False	1	False	1
DIS_Bruck syndrome	Disease	107.0	5.062009617818274e-05	0.00014467592592592592	7.696539536471223e-05	7.582650894752806e-05	1.0744389900597356e-05	-2.4520051329359123	5.062009617818274e-05	False	0.16632489196805808	False	0.16632489196805808
DIS_Bruck syndrome 1	Disease	107.0	5.062009617818274e-05	0.00014467592592592592	7.696539536471223e-05	7.582650894752806e-05	1.0744389900597356e-05	-2.4520051329359123	5.062009617818274e-05	False	0.16632489196805808	False	0.16632489196805808
DIS_Bruck syndrome 2	Disease	107.0	5.062009617818274e-05	0.00014467592592592592	7.696539536471223e-05	7.582650894752806e-05	1.0744389900597356e-05	-2.4520051329359123	5.062009617818274e-05	False	0.16632489196805808	False	0.16632489196805808
DIS_Brugada Syndrome (disorder)	Disease	1771.0	5.4981306355839013e-05	0.0005047530916126861	0.00013251916317796257	0.00011999760004799904	7.00632631512809e-05	0.2760523059684533	0.00015186028853454822	False	1	False	1
DIS_Buffalo hump	Disease	69.0	5.062009617818274e-05	0.00010240655401945725	7.44972796164172e-05	7.23222680263253e-05	8.699924108439254e-06	-2.7445277844518996	5.062009617818274e-05	False	0.13275923355860483	False	0.13275923355860483
DIS_Bulbar palsy	Disease	1086.0	5.062009617818274e-05	0.00031710797526557794	9.548629763337773e-05	7.840984936160542e-05	3.970354103093821e-05	-1.1300302262771442	5.062009617818274e-05	False	0.7831047884022114	False	0.7831047884022114
DIS_Bulbar signs	Disease	307.0	5.062009617818274e-05	0.00024131274131274132	7.794257813328764e-05	7.50581700818134e-05	1.8630028700240267e-05	-1.4665829234472694	5.062009617818274e-05	False	0.4649291242625583	False	0.4649291242625583
DIS_Bulbar weakness	Disease	1153.0	5.062009617818274e-05	0.00031710797526557794	9.754314645450473e-05	7.903264048051846e-05	4.146436651436518e-05	-1.1316475861283368	5.062009617818274e-05	False	0.7808679486491489	False	0.7808679486491489
DIS_Bulbo-Spinal Atrophy, X-Linked	Disease	1834.0	5.663476241717166e-05	0.0004458646057813777	0.0001330396068819188	0.0001269318990322781	6.875915578200974e-05	-0.46247534839386967	0.00010124019235636548	False	1	False	1
DIS_Bulbous nasal tip	Disease	2129.0	5.478851632697787e-05	0.0005624824224242992	0.0001663340911615551	0.00015008254539996998	9.049325384289689e-05	0.3994363338280282	0.00020248038471273096	False	1	False	1
DIS_Bulbous nose	Disease	2129.0	5.478851632697787e-05	0.0005624824224242992	0.0001663340911615551	0.00015008254539996998	9.049325384289689e-05	0.3994363338280282	0.00020248038471273096	False	1	False	1
DIS_Bulging forehead	Disease	2284.0	5.660590965696819e-05	0.0006546109156370183	0.00019952488747546293	0.00017670186840779167	0.00010460385366654657	-0.4556677146222421	0.00015186028853454822	False	1	False	1
DIS_Bulimia	Disease	1209.0	5.478851632697787e-05	0.0005078720162519045	0.00010396592544605055	7.978935609989628e-05	4.911088813659921e-05	0.9752290155144855	0.00015186028853454822	False	1	False	1
DIS_Bulimia Nervosa	Disease	1523.0	5.478851632697787e-05	0.0004958677685950413	0.00011554012928272802	8.302200083022001e-05	5.94517608730688e-05	0.6109181413375591	0.00015186028853454822	False	1	False	1
DIS_Bullet vertebral body	Disease	1019.0	5.062009617818274e-05	0.00031857279388340236	9.380768310912553e-05	7.77907429015947e-05	3.800054843935327e-05	-1.1364990428984925	5.062009617818274e-05	False	0.774215481456634	False	0.774215481456634
DIS_Bullous pemphigoid	Disease	1872.0	5.3407391582995086e-05	0.0004715868898844612	0.00013073408173546358	0.00012156221016759551	6.705532902169073e-05	-0.43984407815756993	0.00010124019235636548	False	1	False	1
DIS_Bundle-Branch Block	Disease	457.0	5.062009617818274e-05	0.00022298201278430206	8.056274354727137e-05	7.540909433677702e-05	2.251054714346181e-05	-1.3301607987696322	5.062009617818274e-05	False	0.5651864103020104	False	0.5651864103020104
DIS_Burkitt Lymphoma	Disease	2500.0	0.000151952590791673	0.0015690808489553225	0.0006609971839324731	0.0006481815210759283	0.0002055945564554035	-0.014280210851469122	0.0006580612503163756	False	1	False	1
DIS_Burkitt-like lymphoma	Disease	448.0	5.3407391582995086e-05	0.00020508613617719443	7.938639623906761e-05	7.409879655054908e-05	2.0675111728715958e-05	1.0570098195379916	0.00010124019235636548	False	0.8950389933164301	False	0.8950389933164301
DIS_Bursitis	Disease	281.0	5.062009617818274e-05	0.00018492264069530913	7.570071399634632e-05	7.218652999350322e-05	1.6352228055051286e-05	-1.5337737300218275	5.062009617818274e-05	False	0.42508659509820346	False	0.42508659509820346
DIS_Byzanthine arch palate	Disease	2495.0	6.621201085876978e-05	0.0010886967659301952	0.0004727985564025741	0.00046015798757573434	0.00017846135917517635	0.47081621447789257	0.0005568210579600102	False	1	False	1
DIS_C-reactive protein measurement	Disease	1645.0	5.062009617818274e-05	0.0004253207627419012	0.00012307434383749833	8.681309141418526e-05	6.303469844978269e-05	-1.1494343503052862	5.062009617818274e-05	False	0.7568880641830031	False	0.7568880641830031
DIS_CANDIDIASIS, FAMILIAL, 5	Disease	62.0	5.062009617818274e-05	9.066183136899366e-05	7.546638466966338e-05	7.575228210707627e-05	7.580921967598503e-06	-3.2774758265123634	5.062009617818274e-05	True	0.001047396986179061	True	0.001047396986179061
DIS_CARDIOMYOPATHY, DILATED, 1S	Disease	343.0	5.062009617818274e-05	0.00018134010336385892	7.857317643717594e-05	7.453786523553965e-05	1.904562702893505e-05	-1.4676902060785666	5.062009617818274e-05	False	0.4642278676262857	False	0.4642278676262857
DIS_CARDIOMYOPATHY, FAMILIAL, WITH CONDUCTION DISTURBANCE	Disease	225.0	5.062009617818274e-05	0.00016903313049357674	7.937198699927686e-05	7.650524060898171e-05	1.7850817050785017e-05	-1.6106764603152834	5.062009617818274e-05	False	0.3854636032321156	False	0.3854636032321156
DIS_CARDIOMYOPATHY, INFANTILE HYPERTROPHIC	Disease	443.0	5.062009617818274e-05	0.00024861191679787854	8.252366657565487e-05	7.553440592189743e-05	2.5155572258669354e-05	-1.2682506312881519	5.062009617818274e-05	False	0.6217128240944642	False	0.6217128240944642
DIS_CATARACT 41	Disease	64.0	5.062009617818274e-05	9.371192952862899e-05	7.550084360636187e-05	7.516821950849075e-05	7.891150277060736e-06	-3.1529937404064503	5.062009617818274e-05	True	0.0016160527214273968	True	0.0016160527214273968
DIS_CATARACT, ANTERIOR POLAR	Disease	1513.0	5.062009617818274e-05	0.00046110269415717013	0.00011433939013684516	8.3948959032908e-05	5.587771246587798e-05	-1.14033469064384	5.062009617818274e-05	False	0.7690159140604155	False	0.7690159140604155
DIS_CATARACT, MARNER TYPE	Disease	954.0	5.062009617818274e-05	0.00029568302779420464	9.25772269582601e-05	7.688167955030313e-05	3.876731197841231e-05	-1.0822811445746177	5.062009617818274e-05	False	0.8537285703020869	False	0.8537285703020869
DIS_CEREBELLAR ATAXIA, DEAFNESS, AND NARCOLEPSY, AUTOSOMAL DOMINANT	Disease	193.0	5.062009617818274e-05	0.000188040616773223	7.798062230274735e-05	7.464357692020602e-05	1.911966226919627e-05	-1.4310151371577942	5.062009617818274e-05	False	0.48832790754392824	False	0.48832790754392824
DIS_CEREBELLAR ATROPHY, VISUAL IMPAIRMENT, AND PSYCHOMOTOR RETARDATION	Disease	60.0	5.062009617818274e-05	9.299730307821073e-05	7.580941201623814e-05	7.572893400127344e-05	7.967054459899876e-06	-3.1616849068673187	5.062009617818274e-05	True	0.0015685919496644107	True	0.0015685919496644107
DIS_CEREBELLOFACIODENTAL SYNDROME	Disease	60.0	5.062009617818274e-05	9.191176470588235e-05	7.632258043788972e-05	7.664058832811653e-05	8.271945366302152e-06	-3.1071873811464603	5.062009617818274e-05	True	0.0018887663650615227	True	0.0018887663650615227
DIS_CEROID LIPOFUSCINOSIS, NEURONAL, 1	Disease	60.0	5.062009617818274e-05	9.285913269570062e-05	7.47056644223331e-05	7.566034430236592e-05	8.39107462368121e-06	-2.8703794596434995	5.062009617818274e-05	True	0.0040997947717987815	True	0.0040997947717987815
DIS_CHARCOT-MARIE-TOOTH DISEASE, AXONAL, TYPE 2B (disorder)	Disease	336.0	5.062009617818274e-05	0.0002464065708418891	8.18008662277973e-05	7.62922125554183e-05	2.342150577292018e-05	-1.3312880201607535	5.062009617818274e-05	False	0.5642297119991112	False	0.5642297119991112
DIS_CHARGE Syndrome	Disease	1267.0	5.062009617818274e-05	0.00036421911421911425	0.00010388588849286515	7.978935609989628e-05	4.979647071288061e-05	-1.0696700298662813	5.062009617818274e-05	False	0.8739776854076513	False	0.8739776854076513
DIS_CHROMOSOME 8p11 MYELOPROLIFERATIVE SYNDROME	Disease	315.0	5.062009617818274e-05	0.0002004141893246042	7.82116034609979e-05	7.432733759476735e-05	1.810098448703499e-05	-1.5243097579901166	5.062009617818274e-05	False	0.43038144601226935	False	0.43038144601226935
DIS_CNS disorder	Disease	2335.0	5.629996622002027e-05	0.0007845872199459507	0.00021858559679796089	0.0002061713971548347	0.00011379057368338936	-0.14153379813376307	0.00020248038471273096	False	1	False	1
DIS_CNS hypomyelination	Disease	954.0	5.062009617818274e-05	0.0003229452607782981	9.357795991283387e-05	7.762468476665228e-05	3.822963110639244e-05	-1.1236797868935773	5.062009617818274e-05	False	0.7919811819958781	False	0.7919811819958781
DIS_CNS metastases	Disease	1047.0	5.062009617818274e-05	0.0003093102381688834	9.47132552253465e-05	7.755545214828603e-05	3.8706249205990166e-05	-1.139174163130741	5.062009617818274e-05	False	0.7705835737768602	False	0.7705835737768602
DIS_COLCHICINE RESISTANCE	Disease	449.0	5.062009617818274e-05	0.00020273009866198134	8.013459034723002e-05	7.482229704451927e-05	2.1301770493158324e-05	-1.3855418345872568	5.062009617818274e-05	False	0.5209076236073645	False	0.5209076236073645
DIS_COLORBLINDNESS, PARTIAL, DEUTAN SERIES	Disease	1248.0	5.062009617818274e-05	0.00033453207326252405	0.00010195306454869689	7.983394590239972e-05	4.5853726448555895e-05	-1.1194939287672838	5.062009617818274e-05	False	0.7979147891441976	False	0.7979147891441976
DIS_COMBINED OXIDATIVE PHOSPHORYLATION DEFICIENCY 21	Disease	119.0	5.062009617818274e-05	0.0001040582726326743	7.659697709298512e-05	7.633587786259542e-05	8.244597860156345e-06	-3.1507759814873215	5.062009617818274e-05	True	0.0016283733362227881	True	0.0016283733362227881
DIS_COMBINED OXIDATIVE PHOSPHORYLATION DEFICIENCY 24	Disease	125.0	5.062009617818274e-05	0.00014379178948882018	7.855976326307199e-05	7.783312577833126e-05	1.3341275060867093e-05	-2.0942276474639563	5.062009617818274e-05	False	0.22800912214706195	False	0.22800912214706195
DIS_COMPLEMENT COMPONENT 4, PARTIAL DEFICIENCY OF, DUE TO DYSFUNCTIONAL C1 INHIBITOR	Disease	67.0	5.062009617818274e-05	9.744689144416293e-05	7.532342945334448e-05	7.546600256584409e-05	8.647976048000178e-06	-2.8565450618788795	5.062009617818274e-05	True	0.004282792064847718	True	0.004282792064847718
DIS_CONGENITAL DISORDER OF GLYCOSYLATION, TYPE Ip	Disease	103.0	5.062009617818274e-05	0.00015362162992549352	7.651969368577153e-05	7.437156031533541e-05	1.3125601221224492e-05	-1.9732122796560636	5.062009617818274e-05	False	0.25683392038709113	False	0.25683392038709113
DIS_CONOTRUNCAL ANOMALY FACE SYNDROME	Disease	927.0	5.062009617818274e-05	0.0003016363773471081	9.366672876772228e-05	7.758553805570642e-05	3.847992657752427e-05	-1.1186776176096613	5.062009617818274e-05	False	0.7990797081205604	False	0.7990797081205604
DIS_CONSTRICTING BANDS, CONGENITAL	Disease	1054.0	5.3407391582995086e-05	0.0003652034183039953	9.460949229804092e-05	7.71247897418581e-05	4.0745699663171946e-05	0.16273373909732447	0.00010124019235636548	False	1	False	1
DIS_COWDEN SYNDROME 2	Disease	66.0	5.062009617818274e-05	9.71628449280995e-05	7.50678012562916e-05	7.443815813687972e-05	7.942782945282439e-06	-3.077977233738888	5.062009617818274e-05	True	0.0020841083628023727	True	0.0020841083628023727
DIS_COWDEN-LIKE SYNDROME (disorder)	Disease	349.0	5.062009617818274e-05	0.00022298201278430206	7.853691221395676e-05	7.408504963698325e-05	1.927793496279517e-05	-1.4481227418627143	5.062009617818274e-05	False	0.4768581967669648	False	0.4768581967669648
DIS_CRANIOSYNOSTOSIS 3	Disease	54.0	5.062009617818274e-05	9.744689144416293e-05	7.391335114192708e-05	7.238619463699879e-05	8.72024669901004e-06	-2.671169264785673	5.062009617818274e-05	True	0.007558752023984261	True	0.007558752023984261
DIS_CREST Syndrome	Disease	1276.0	5.062009617818274e-05	0.00043599581444018137	0.00010558046522088576	8.006084739777537e-05	4.97577086474155e-05	-1.1045598870348656	5.062009617818274e-05	False	0.8196368302986033	False	0.8196368302986033
DIS_CUSHING SYNDROME, ACTH-INDEPENDENT ADRENAL, SOMATIC	Disease	69.0	5.062009617818274e-05	0.00010240655401945725	7.44972796164172e-05	7.23222680263253e-05	8.699924108439254e-06	-2.7445277844518996	5.062009617818274e-05	False	0.13275923355860483	False	0.13275923355860483
DIS_CUTIS LAXA, AUTOSOMAL DOMINANT 1	Disease	120.0	5.062009617818274e-05	9.271277582050807e-05	7.31207107318552e-05	7.311634985988973e-05	7.682093740775091e-06	-2.9289690171630522	5.062009617818274e-05	True	0.003400883196912896	True	0.003400883196912896
DIS_CUTIS LAXA, AUTOSOMAL RECESSIVE, TYPE IIC	Disease	173.0	5.062009617818274e-05	0.00017118890695882907	7.819554016773311e-05	7.558578987150416e-05	1.5775463145932952e-05	-1.7479958423065096	5.062009617818274e-05	False	0.32727980624582587	False	0.32727980624582587
DIS_CUTIS LAXA, AUTOSOMAL RECESSIVE, TYPE IID	Disease	173.0	5.062009617818274e-05	0.00017118890695882907	7.819554016773311e-05	7.558578987150416e-05	1.5775463145932952e-05	-1.7479958423065096	5.062009617818274e-05	False	0.32727980624582587	False	0.32727980624582587
DIS_Cachexia	Disease	2402.0	5.629996622002027e-05	0.0007463243525636242	0.0002471484712066178	0.00023579344639887211	0.00011673064588930295	0.4846379922897593	0.00030372057706909645	False	1	False	1
DIS_Cafe au lait spots, multiple	Disease	858.0	5.062009617818274e-05	0.0002944423997055576	8.641412400081954e-05	7.570310125681648e-05	3.123216251020184e-05	-1.146063062746451	5.062009617818274e-05	False	0.7613475750958919	False	0.7613475750958919
DIS_Cafe-au-Lait Spots	Disease	1594.0	5.4981306355839013e-05	0.0004508972855983407	0.00011475336259777004	8.356662713793762e-05	5.598715468655554e-05	-0.24136197520767272	0.00010124019235636548	False	1	False	1
DIS_Cakut	Disease	2016.0	5.479452054794521e-05	0.0005893744211501221	0.00014700448386320206	0.0001391643197848204	8.014693198251407e-05	-0.5710049077963599	0.00010124019235636548	False	1	False	1
DIS_Calcaneonavicular fusion	Disease	124.0	5.062009617818274e-05	0.00016534391534391533	7.358180864519234e-05	7.174031700517302e-05	1.4134541271104273e-05	-1.6245106244764387	5.062009617818274e-05	False	0.3789264210281591	False	0.3789264210281591
DIS_Calcification of coronary artery	Disease	2500.0	6.273919317397578e-05	0.0014007667354762607	0.0005780437674594629	0.000563850287611402	0.00021071305875378722	-1.78234507613298	0.00020248038471273096	False	0.31478673177489186	False	0.31478673177489186
DIS_Calcification of muscle	Disease	156.0	5.062009617818274e-05	0.00018537399202891834	7.978000727795294e-05	7.591862618364138e-05	2.044710348444843e-05	-1.4261145165107867	5.062009617818274e-05	False	0.49168979969670146	False	0.49168979969670146
DIS_Calcinosis	Disease	1726.0	5.3407391582995086e-05	0.00038921864357302716	0.00012095932362866936	8.698300288644506e-05	5.968709169654989e-05	-0.33037513994744877	0.00010124019235636548	False	1	False	1
DIS_Calcium measurement	Disease	575.0	5.062009617818274e-05	0.00024215029461619177	8.52873033825344e-05	7.659900421294524e-05	2.866290959769253e-05	-1.2094796966160928	5.062009617818274e-05	False	0.6836012298467697	False	0.6836012298467697
DIS_Calf muscle hypoplasia	Disease	53.0	5.062009617818274e-05	9.40203083866115e-05	7.496428722534595e-05	7.320108337603396e-05	9.407563297573687e-06	-2.5877254584555214	5.062009617818274e-05	True	0.009661194789549632	True	0.009661194789549632
DIS_Camptodactyly of 2nd-5th fingers	Disease	54.0	5.062009617818274e-05	9.104151493080845e-05	7.44743863711067e-05	7.51268126883345e-05	7.768350556621535e-06	-3.0707020774945852	5.062009617818274e-05	True	0.002135561204622438	True	0.002135561204622438
DIS_Cancer Pain	Disease	754.0	5.479452054794521e-05	0.0003104625892579944	8.681219336527297e-05	7.613827812744891e-05	3.1869699008933685e-05	2.0410639947067284	0.00015186028853454822	False	0.24004173478008467	False	0.24004173478008467
DIS_Cancer of Digestive System	Disease	1046.0	5.062009617818274e-05	0.00042426813746287653	9.495499764569331e-05	7.760661500464983e-05	4.127438951361913e-05	-1.074150386958033	5.062009617818274e-05	False	0.8667020454772595	False	0.8667020454772595
DIS_Cancer of Head	Disease	1232.0	5.3407391582995086e-05	0.0004536381781890764	9.94606904730138e-05	7.916403233078633e-05	4.4455660923017345e-05	2.3173582869032936	0.00020248038471273096	False	0.1862145575383856	False	0.1862145575383856
DIS_Cancer of Nasopharynx	Disease	1878.0	5.4981306355839013e-05	0.00045024763619990995	0.00013839234626410887	0.00013404825797483027	7.052521477200264e-05	0.19096634181092784	0.00015186028853454822	False	1	False	1
DIS_Cancer of Neck	Disease	1216.0	5.478851632697787e-05	0.0004536381781890764	9.988388170837574e-05	7.911705677613256e-05	4.456366354188917e-05	2.3022457053584935	0.00020248038471273096	False	0.1886673098386601	False	0.1886673098386601
DIS_Cancer of Urinary Tract	Disease	1314.0	5.062009617818274e-05	0.00038294613224406433	0.00010418462056726468	7.979572345733781e-05	4.905892558632428e-05	-1.0918405519262666	5.062009617818274e-05	False	0.8388446891582653	False	0.8388446891582653
DIS_Cancer-Associated Retinopathy	Disease	155.0	5.062009617818274e-05	0.00014961101137043686	7.580162354517486e-05	7.504127269998499e-05	1.0788213278218282e-05	-2.334170331785557	5.062009617818274e-05	False	0.18354176790558566	False	0.18354176790558566
DIS_Candidiasis, Chronic Mucocutaneous	Disease	1032.0	5.062009617818274e-05	0.00035683699685983445	9.48028632697557e-05	7.768800544091254e-05	4.101860955301134e-05	-1.077139561117311	5.062009617818274e-05	False	0.8618983437317811	False	0.8618983437317811
DIS_Canine Osteosarcoma	Disease	546.0	5.062009617818274e-05	0.0002109259649862898	8.070998198615603e-05	7.354022809476835e-05	2.3841482511467323e-05	-1.2620811559642149	5.062009617818274e-05	False	0.6278059613855903	False	0.6278059613855903
DIS_Cannabis Abuse	Disease	760.0	5.478851632697787e-05	0.00031449013287208113	8.871869343722062e-05	7.698527112541745e-05	3.4191205125730636e-05	1.8467203734158617	0.00015186028853454822	False	0.2932227882367532	False	0.2932227882367532
DIS_Cannabis Dependence	Disease	1305.0	5.478851632697787e-05	0.000445302063232893	0.00010454231001936954	8.035355564483728e-05	5.060566744686469e-05	-0.06525193381692357	0.00010124019235636548	False	1	False	1
DIS_Cannabis-Related Disorder	Disease	541.0	5.478851632697787e-05	0.00026721891909947226	8.430379852840453e-05	7.647598654022637e-05	2.6968853248599718e-05	0.6279982938777839	0.00010124019235636548	False	1	False	1
DIS_Capillary malformation (disorder)	Disease	996.0	5.062009617818274e-05	0.00038034383082306405	9.3112643847008e-05	7.742037991387898e-05	3.9325867247593794e-05	-1.0805241090118674	5.062009617818274e-05	False	0.8565073163638499	False	0.8565073163638499
DIS_Carcinogenesis	Disease	2500.0	0.004453441295546558	0.009067005168192945	0.006447147727690464	0.006430873903614159	0.0006859661977192598	-0.3957862571870967	0.006175651733738294	False	1	False	1
DIS_Carcinoid Tumor	Disease	2469.0	6.0114217012323416e-05	0.0009034051424600417	0.00032437877633455903	0.00031188273209273315	0.00014670908875122284	-0.485847850670746	0.0002531004808909137	False	1	False	1
DIS_Carcinoma	Disease	2475.0	6.367398917542184e-05	0.0010666229077781425	0.0003523789502636207	0.0003418102269619907	0.00015225603602831805	1.34275207098105	0.0005568210579600102	False	0.5546363616053908	False	0.5546363616053908
DIS_Carcinoma in situ of anus	Disease	53.0	5.062009617818274e-05	9.246417013407305e-05	7.231453051488e-05	7.213966238638003e-05	8.246512737851668e-06	-2.630740414323178	5.062009617818274e-05	True	0.008519908504023399	True	0.008519908504023399
DIS_Carcinoma in situ of bladder	Disease	760.0	5.062009617818274e-05	0.00026226068712300026	8.555043905204481e-05	7.515406625944188e-05	2.9255670754668653e-05	-1.1939682794074322	5.062009617818274e-05	False	0.701478593019762	False	0.701478593019762
DIS_Carcinoma in situ of endometrium	Disease	865.0	5.478851632697787e-05	0.00035053280987100394	8.969604914217491e-05	7.681671531725304e-05	3.496078991301027e-05	0.33020258532243707	0.00010124019235636548	False	1	False	1
DIS_Carcinoma in situ of esophagus	Disease	316.0	5.062009617818274e-05	0.0001920860545524395	7.88561053188942e-05	7.416214962213686e-05	2.0642743853971796e-05	-1.3678418596120236	5.062009617818274e-05	False	0.5344760137166551	False	0.5344760137166551
DIS_Carcinoma in situ of uterine cervix	Disease	1643.0	5.062009617818274e-05	0.0004356159609688099	0.00011679135785124431	8.389965601141036e-05	5.7993626894381416e-05	-1.1410091973308265	5.062009617818274e-05	False	0.7681069764966988	False	0.7681069764966988
DIS_Carcinoma of Male Breast	Disease	1740.0	5.478851632697787e-05	0.0005066711704104037	0.00012631778070585744	8.986744569930708e-05	6.573192509775205e-05	-0.38151306708571636	0.00010124019235636548	False	1	False	1
DIS_Carcinoma of ampulla of Vater	Disease	919.0	5.478851632697787e-05	0.00030660738923808065	9.020831748933627e-05	7.650524060898171e-05	3.478794736962663e-05	0.317117729017296	0.00010124019235636548	False	1	False	1
DIS_Carcinoma of anal margin	Disease	549.0	5.062009617818274e-05	0.00023892959541255176	8.203213715585058e-05	7.396996819291368e-05	2.6243225978242967e-05	-1.1969580646720068	5.062009617818274e-05	False	0.6979786357176895	False	0.6979786357176895
DIS_Carcinoma of bladder	Disease	2500.0	0.0008097762073027091	0.0031398667935299716	0.0018423736303848192	0.0018369714297438136	0.0003157691230224192	-0.5444181966220407	0.0016704631738800305	False	1	True	0.5861537267228625
DIS_Carcinoma of extrahepatic bile duct	Disease	817.0	5.479452054794521e-05	0.00027857739808710187	8.985523235368887e-05	7.701786814540974e-05	3.349587922092987e-05	0.33989136178765317	0.00010124019235636548	False	1	False	1
DIS_Carcinoma of larynx	Disease	2440.0	6.233248145608676e-05	0.0008145131432802666	0.00029443137150992173	0.0002852456808865052	0.0001333751235648656	-0.30988455353825545	0.0002531004808909137	False	1	False	1
DIS_Carcinoma of lung	Disease	2500.0	0.0025222551928783385	0.006194856391965459	0.003920119366129102	0.0038936462439869116	0.0004896383177967674	-0.25245604412991296	0.0037965072133637054	False	1	False	1
DIS_Carcinoma of urinary bladder, superficial	Disease	1574.0	5.062009617818274e-05	0.00041152263374485596	0.00011235559707597879	8.31808403153773e-05	5.352451306526697e-05	-1.1534061192208647	5.062009617818274e-05	False	0.7516843314850905	False	0.7516843314850905
DIS_Carcinoma testes	Disease	1311.0	5.478851632697787e-05	0.0003629500580720093	0.00010521016126530417	8.080808080808081e-05	4.822578195029333e-05	-0.08232046735977384	0.00010124019235636548	False	1	False	1
DIS_Carcinoma, Cribriform	Disease	2309.0	5.4981306355839013e-05	0.0007383706620723603	0.00020947613899451094	0.00019907100199071002	0.00010482987401056783	-0.06673435743206883	0.00020248038471273096	False	1	False	1
DIS_Carcinoma, Endometrioid	Disease	2303.0	5.778676683039584e-05	0.0006556302245533519	0.00020295201806946393	0.00019246808237633926	0.00010085019689304379	0.4972569649480655	0.0002531004808909137	False	1	False	1
DIS_Carcinoma, Granular Cell	Disease	2309.0	5.4981306355839013e-05	0.0007383706620723603	0.00020947613899451094	0.00019907100199071002	0.00010482987401056783	-0.06673435743206883	0.00020248038471273096	False	1	False	1
DIS_Carcinoma, Large Cell	Disease	1979.0	5.479452054794521e-05	0.00044786814761734145	0.00014443650956114728	0.00013987970345502866	7.535401744752079e-05	-0.5732450460901469	0.00010124019235636548	False	1	False	1
DIS_Carcinoma, Lewis Lung	Disease	2277.0	6.0845756008518406e-05	0.0006641576267434137	0.00019765556725298802	0.00017690765420450526	0.00010134872314846223	0.5470706676462648	0.0002531004808909137	False	1	False	1
DIS_Carcinoma, Lobular	Disease	1766.0	5.478851632697787e-05	0.0005065428450823132	0.00013079411419990948	0.00011502219654530951	6.821008953873325e-05	-0.4332778631929773	0.00010124019235636548	False	1	False	1
DIS_Carcinoma, Neuroendocrine	Disease	2098.0	5.479452054794521e-05	0.0006121556624398776	0.0001650420072708006	0.00015072728984375633	8.647884041257195e-05	0.4329195126035447	0.00020248038471273096	False	1	False	1
DIS_Carcinoma, Pancreatic Ductal	Disease	1625.0	5.478851632697787e-05	0.00038098140810728437	0.00011910014499147975	8.534607834769993e-05	5.8815363036959305e-05	-0.3036613516079321	0.00010124019235636548	False	1	False	1
DIS_Carcinoma, Papillary	Disease	2472.0	6.367398917542184e-05	0.0009787347628792597	0.0003322472476244274	0.0003228670594882557	0.00014321323990470214	0.5077290469053003	0.00040496076942546193	False	1	False	1
DIS_Carcinoma, Signet Ring Cell	Disease	1242.0	5.062009617818274e-05	0.0003722315280104225	9.945287276433778e-05	7.908889641371824e-05	4.456678229038828e-05	-1.0957213888130939	5.062009617818274e-05	False	0.8329131550898513	False	0.8329131550898513
DIS_Carcinoma, Small Cell	Disease	2312.0	5.667649059170256e-05	0.000695195427158968	0.00020671895999393398	0.00019580974056647178	0.00010561045156642466	0.43917548129985645	0.0002531004808909137	False	1	False	1
DIS_Carcinoma, Spindle-Cell	Disease	2454.0	5.4981306355839013e-05	0.0008603630732168976	0.0003188961163342635	0.0003062318192806983	0.00014475733979992712	1.643612282144649	0.0005568210579600102	False	0.37017002146505745	False	0.37017002146505745
DIS_Carcinoma, Transitional Cell	Disease	2500.0	7.334604664808566e-05	0.0014199503017394391	0.0006616284042786101	0.0006515264390023229	0.00020503998446918514	0.970119224625627	0.0008605416350291066	False	1	False	1
DIS_Carcinomatosis	Disease	2437.0	5.629996622002027e-05	0.0008750298305624056	0.0003026225624395307	0.0002916940129803836	0.0001376869233101503	1.4785601598760458	0.0005062009617818274	False	0.4574272155695213	False	0.4574272155695213
DIS_Cardiac Arrest	Disease	2469.0	5.835667600373483e-05	0.0008789277081960009	0.0003331070743247647	0.0003188267176789415	0.00014629455499747955	-1.2389168263531003	0.00015186028853454822	False	0.6515019160296893	False	0.6515019160296893
DIS_Cardiac Arrhythmia	Disease	2381.0	5.869233478107759e-05	0.0007091080995902931	0.00023123794488534482	0.00021845190417243136	0.00011649644117614818	-0.24685355090917374	0.00020248038471273096	False	1	False	1
DIS_Cardiac Hypertrophy	Disease	2091.0	5.4981306355839013e-05	0.0005531410509679968	0.00015778090307527447	0.00014759058372075862	8.178353890449763e-05	-0.07239371907884812	0.00015186028853454822	False	1	False	1
DIS_Cardiac Lymphoma	Disease	1185.0	5.062009617818274e-05	0.0003373591525538088	9.823737666562067e-05	7.79848709350386e-05	4.320873468700705e-05	-1.1020290418676975	5.062009617818274e-05	False	0.8234057978396094	False	0.8234057978396094
DIS_Cardiac Paraganglioma	Disease	66.0	5.062009617818274e-05	9.71628449280995e-05	7.50678012562916e-05	7.443815813687972e-05	7.942782945282439e-06	-3.077977233738888	5.062009617818274e-05	True	0.0020841083628023727	True	0.0020841083628023727
DIS_Cardiac Tamponade	Disease	125.0	5.062009617818274e-05	0.00018137299356125872	7.580509138571529e-05	7.387706855791962e-05	1.557459980230923e-05	-1.617055688570463	5.062009617818274e-05	False	0.3824283211819951	False	0.3824283211819951
DIS_Cardiac conduction abnormality	Disease	2256.0	5.3407391582995086e-05	0.0006754474839581223	0.0001888659663567703	0.00016720311027000042	9.866798942664601e-05	-0.3750525174097489	0.00015186028853454822	False	1	False	1
DIS_Cardiac fibrosis	Disease	2202.0	5.608839531101015e-05	0.0006438228771729022	0.00017854528593367507	0.0001608363531754454	9.24810136283703e-05	0.2588109476744895	0.00020248038471273096	False	1	False	1
DIS_Cardio-Renal Syndrome	Disease	224.0	5.062009617818274e-05	0.00017464198393293747	7.636019895235622e-05	7.401105693365533e-05	1.427051496620148e-05	-1.8037262730277612	5.062009617818274e-05	False	0.3073680610569786	False	0.3073680610569786
DIS_Cardiomegaly	Disease	2432.0	6.203089138390919e-05	0.0008145975887911372	0.00027284799334220347	0.00025881870830906327	0.00013157488198444324	1.0040881214613502	0.00040496076942546193	False	0.9918736233835105	False	0.9918736233835105
DIS_Cardiomyopathies	Disease	2500.0	0.00015118300703000984	0.0016755764780978218	0.0007966208955328469	0.0007835595219463645	0.00022638710752410126	0.28235150046896834	0.0008605416350291066	False	1	False	1
DIS_Cardiomyopathies, Primary	Disease	2192.0	5.660590965696819e-05	0.0005780346820809249	0.00017443600824047697	0.00015613411944628852	9.204472758533809e-05	-0.7952200827173824	0.00010124019235636548	False	1	False	1
DIS_Cardiomyopathy, Dilated	Disease	2499.0	0.000151894888736994	0.0013881658858233559	0.0006734099498849855	0.0006624953993375046	0.00020754102427783858	-0.07395501502422137	0.0006580612503163756	False	1	False	1
DIS_Cardiomyopathy, Familial Idiopathic	Disease	2499.0	6.887526689165921e-05	0.0014009064688916357	0.0006273156142724408	0.0006150534327669716	0.00019863840518410922	0.15478193159796097	0.0006580612503163756	False	1	False	1
DIS_Cardiomyopathy, Hypertrophic, Familial	Disease	2034.0	5.062009617818274e-05	0.0006026170798898072	0.0001495778451081786	0.0001411930822426928	8.07904849750533e-05	-1.2248688562836614	5.062009617818274e-05	False	0.6665317095062868	False	0.6665317095062868
DIS_Cardiovascular Abnormalities	Disease	1670.0	5.741187277528993e-05	0.00039717213440305027	0.00012172803576238769	8.582217645039479e-05	6.176209989543576e-05	1.3074741481759575	0.00020248038471273096	False	0.5849702489005143	False	0.5849702489005143
DIS_Cardiovascular Diseases	Disease	2500.0	0.0004268396790165614	0.002435723951285521	0.001280507589156136	0.001272312242173825	0.00027758806408717014	0.6753719783581591	0.0014679827891672995	False	1	False	1
DIS_Carney Complex, Type 1	Disease	729.0	5.3407391582995086e-05	0.00026229508196721314	8.6074138414431e-05	7.66342248448157e-05	2.9973652318349675e-05	0.5059795109670342	0.00010124019235636548	False	1	False	1
DIS_Carney Triad	Disease	521.0	5.062009617818274e-05	0.00022361359570661896	8.284636879421535e-05	7.591861524445795e-05	2.403045659129377e-05	-1.34105952142866	5.062009617818274e-05	False	0.5560372568048485	False	0.5560372568048485
DIS_Carnitine deficiency	Disease	453.0	5.584096493187402e-05	0.0002212552548123018	8.07195533559609e-05	7.624857033930614e-05	2.0568067235521235e-05	0.9976940840102493	0.00010124019235636548	False	1	False	1
DIS_Caroli Disease	Disease	397.0	5.062009617818274e-05	0.00022062067951169288	7.995264612148219e-05	7.500187504687617e-05	2.1744060714071886e-05	-1.3489913558012	5.062009617818274e-05	False	0.5495176757440777	False	0.5495176757440777
DIS_Carotid Artery Diseases	Disease	1832.0	5.062009617818274e-05	0.00039301996541424305	0.00013143190112646625	0.0001224408791840551	6.658052490037906e-05	-1.213745386795883	5.062009617818274e-05	False	0.6788046606309356	False	0.6788046606309356
DIS_Carotid Atherosclerosis	Disease	2271.0	5.584096493187402e-05	0.0007464357692020602	0.0001918933763617637	0.00017047391749062393	9.842802658663414e-05	-0.40672447894685004	0.00015186028853454822	False	1	False	1
DIS_Carotid Body Paraganglioma	Disease	330.0	5.062009617818274e-05	0.00017769880053309641	8.008609251206636e-05	7.525587166268697e-05	2.011540062538359e-05	-1.4648476002362354	5.062009617818274e-05	False	0.4660313279150348	False	0.4660313279150348
DIS_Carotid Stenosis	Disease	1815.0	5.062009617818274e-05	0.00046425255338904364	0.0001284932893301147	0.00010996261271167803	6.567782669557521e-05	-1.1856846833998294	5.062009617818274e-05	False	0.711314366972702	False	0.711314366972702
DIS_Carpal Tunnel Syndrome	Disease	1118.0	5.062009617818274e-05	0.00044682752457551384	9.869425627389863e-05	7.833307222309259e-05	4.4435908623395596e-05	-1.0818763829756537	5.062009617818274e-05	False	0.8543674994589481	False	0.8543674994589481
DIS_Carpal synostosis	Disease	696.0	5.062009617818274e-05	0.0002544529262086514	8.708858749123499e-05	7.59387960695507e-05	3.232633396488667e-05	-1.128135697436797	5.062009617818274e-05	False	0.7857372028542464	False	0.7857372028542464
DIS_Cartilage-hair hypoplasia	Disease	1117.0	5.4981306355839013e-05	0.0003742795119395164	9.92705643715155e-05	7.833307222309259e-05	4.466527982791e-05	0.04409751808202545	0.00010124019235636548	False	1	False	1
DIS_Cartilaginous exostosis	Disease	890.0	5.062009617818274e-05	0.00027151778441487917	8.996487062690866e-05	7.721709690093663e-05	3.382758840644322e-05	-1.163097232235208	5.062009617818274e-05	False	0.7392102078489243	False	0.7392102078489243
DIS_Cartilaginous trachea	Disease	124.0	5.062009617818274e-05	0.00016534391534391533	7.358180864519234e-05	7.174031700517302e-05	1.4134541271104273e-05	-1.6245106244764387	5.062009617818274e-05	False	0.3789264210281591	False	0.3789264210281591
DIS_Cataplexy	Disease	1295.0	5.3407391582995086e-05	0.0003093102381688834	0.00010321252465509869	7.975117632985087e-05	4.7399626787056886e-05	-0.041610713679116576	0.00010124019235636548	False	1	False	1
DIS_Cataract	Disease	2500.0	0.00020344500203445002	0.0016667989522978013	0.0008637561798660466	0.000850952444937741	0.0002454983644606904	-0.21928716769004303	0.0008099215388509239	False	1	False	1
DIS_Cataract, Nuclear Total	Disease	64.0	5.062009617818274e-05	9.371192952862899e-05	7.550084360636187e-05	7.516821950849075e-05	7.891150277060736e-06	-3.1529937404064503	5.062009617818274e-05	True	0.0016160527214273968	True	0.0016160527214273968
DIS_Cataract, autosomal recessive congenital 2	Disease	83.0	5.062009617818274e-05	9.750390015600624e-05	7.678536965167004e-05	7.687576875768758e-05	8.97706961226882e-06	-2.914678687322155	5.062009617818274e-05	True	0.003560549146668479	True	0.003560549146668479
DIS_Cavernous Hemangioma of Brain	Disease	1830.0	5.479452054794521e-05	0.0004963394962154114	0.00013372055395164637	0.00013018718387448024	6.863660095954914e-05	-0.4732221750669607	0.00010124019235636548	False	1	False	1
DIS_Celiac Disease	Disease	2493.0	6.930487213251092e-05	0.0012130401819560274	0.0004882242975399575	0.0004753981459472308	0.00018029246994100522	-1.3041244413922575	0.0002531004808909137	False	0.5879791570335755	False	0.5879791570335755
DIS_Cellular Blue Nevus	Disease	233.0	5.062009617818274e-05	0.00017464198393293747	7.676136153297052e-05	7.381163271331562e-05	1.6223128092221444e-05	-1.6113578840150942	5.062009617818274e-05	False	0.38513765640361136	False	0.38513765640361136
DIS_Cellular fibroma	Disease	177.0	5.062009617818274e-05	0.000177430801987225	7.716594710815862e-05	7.356727727506805e-05	1.6630494709344736e-05	-1.5962153498091471	5.062009617818274e-05	False	0.3924795512799233	False	0.3924795512799233
DIS_Central Core Myopathy (disorder)	Disease	1019.0	5.062009617818274e-05	0.0003155818540433925	9.744752560000547e-05	7.868439688409789e-05	4.14534840943911e-05	-1.1296379651754955	5.062009617818274e-05	False	0.7836487412262135	False	0.7836487412262135
DIS_Central Diabetes Insipidus	Disease	1248.0	5.3407391582995086e-05	0.0004102059233735335	0.00010326020743046111	7.989455463507718e-05	4.867746876048531e-05	-0.04149794813766913	0.00010124019235636548	False	1	False	1
DIS_Central Nervous System Embryonal Tumor, Not Otherwise Specified	Disease	820.0	5.062009617818274e-05	0.00028302554305526076	8.899206457078374e-05	7.638835841417768e-05	3.364470986022309e-05	-1.140505254823635	5.062009617818274e-05	False	0.768785916416822	False	0.768785916416822
DIS_Central Nervous System Inborn Metabolic Diseases	Disease	233.0	5.062009617818274e-05	0.00020105891026070638	7.671106002725296e-05	7.464914899970141e-05	1.4958367846230252e-05	-1.7442386841453135	5.062009617818274e-05	False	0.32869127172314916	False	0.32869127172314916
DIS_Central Nervous System Neoplasms	Disease	2026.0	5.629996622002027e-05	0.0006336633663366337	0.00014605291588993944	0.00014033611343557654	7.730494778281022e-05	2.039554591280851	0.00030372057706909645	False	0.2403971593306492	False	0.2403971593306492
DIS_Central Nervous System Neoplasms, Primary	Disease	111.0	5.062009617818274e-05	0.00013094146916328402	7.185262096744999e-05	7.079646017699115e-05	9.642811931091196e-06	-2.2019017835251447	5.062009617818274e-05	False	0.20625482337009646	False	0.20625482337009646
DIS_Central Neurocytoma	Disease	348.0	5.062009617818274e-05	0.0001719986240110079	7.806635390762558e-05	7.315826633523493e-05	1.9991309538523054e-05	-1.3729094473052992	5.062009617818274e-05	False	0.5305376544111438	False	0.5305376544111438
DIS_Central Precocious Puberty	Disease	561.0	5.062009617818274e-05	0.00024954250540675427	8.494341205184522e-05	7.654623392529088e-05	2.7911130892797138e-05	-1.2297357640395752	5.062009617818274e-05	False	0.6612663034294721	False	0.6612663034294721
DIS_Central Serous Chorioretinopathy	Disease	2222.0	5.4981306355839013e-05	0.0006368267831149927	0.00017302758037769414	0.0001544699769718938	9.453778792226372e-05	-0.2239029737035026	0.00015186028853454822	False	1	False	1
DIS_Central hypothyroidism	Disease	867.0	5.062009617818274e-05	0.00034569181574626223	9.171968239298136e-05	7.72379701861435e-05	3.6850482187122934e-05	-1.1153066059244265	5.062009617818274e-05	False	0.8039174413158554	False	0.8039174413158554
DIS_Central hypotonia	Disease	458.0	5.062009617818274e-05	0.00025616394492475184	8.185400362798308e-05	7.558579030334179e-05	2.4699270339517287e-05	-1.2645680224742526	5.062009617818274e-05	False	0.6253391356927326	False	0.6253391356927326
DIS_Central nervous system demyelination	Disease	1686.0	5.4981306355839013e-05	0.0004489337822671156	0.00012472261025966053	8.873115091916143e-05	6.474513514686212e-05	1.200982502804135	0.00020248038471273096	False	0.6933086834718286	False	0.6933086834718286
DIS_Central neuroblastoma	Disease	2500.0	0.001463876689916473	0.004517810599478714	0.0027011941983078117	0.0026859348552596245	0.0004010857919205556	0.837754862305638	0.0030372057706909645	False	1	False	1
DIS_Central retinal vessel vascular tortuosity	Disease	487.0	5.062009617818274e-05	0.00025329280648429586	8.480056252060277e-05	7.603984487871645e-05	2.8368997116905093e-05	-1.2048528258354216	5.062009617818274e-05	False	0.6888616361504786	False	0.6888616361504786
DIS_Central visual impairment	Disease	1577.0	5.478851632697787e-05	0.00041918175720992624	0.00011908341739274742	8.431703204047218e-05	6.250856919475263e-05	2.953789569252349	0.00030372057706909645	False	0.1146148512071974	False	0.1146148512071974
DIS_Centrally nucleated skeletal muscle fibers	Disease	759.0	5.062009617818274e-05	0.0003321431536992444	8.97825929535017e-05	7.682261657832066e-05	3.528372392785824e-05	-1.1099309374314155	5.062009617818274e-05	False	0.8117234385804015	False	0.8117234385804015
DIS_Centriacinar Emphysema	Disease	674.0	5.062009617818274e-05	0.00025945384964649415	8.263595555663646e-05	7.464079129634722e-05	2.625871991104045e-05	-1.2192467678134107	5.062009617818274e-05	False	0.6726927918344296	False	0.6726927918344296
DIS_Centrocytic lymphoma	Disease	270.0	5.062009617818274e-05	0.000154475940372287	7.547381844364408e-05	7.222043262680941e-05	1.5921475419260274e-05	-1.561018788208264	5.062009617818274e-05	False	0.410377687235788	False	0.410377687235788
DIS_Cerebellar Ataxia	Disease	2500.0	0.00022525904790509084	0.002031263799346463	0.0009176396877639299	0.0009035189433095872	0.00025095027443600067	0.17589994559977903	0.0009617818273854721	False	1	False	1
DIS_Cerebellar Ataxia, Deafness, and Narcolepsy	Disease	64.0	5.062009617818274e-05	9.097525473071325e-05	7.399795112503625e-05	7.433587190957557e-05	7.686521791317826e-06	-3.0414087908082883	5.062009617818274e-05	True	0.0023547389499085636	True	0.0023547389499085636
DIS_Cerebellar Ataxia, Early Onset	Disease	349.0	5.062009617818274e-05	0.00017784101013693757	8.043110509030824e-05	7.593591009188245e-05	2.1468712057633883e-05	-1.3885792884126578	5.062009617818274e-05	False	0.5186311928178313	False	0.5186311928178313
DIS_Cerebellar Ataxia, Late Onset	Disease	296.0	5.062009617818274e-05	0.00018742385905725798	7.769149263328086e-05	7.414547994074497e-05	1.7323460596641587e-05	-1.5627014189270194	5.062009617818274e-05	False	0.40949441888942206	False	0.40949441888942206
DIS_Cerebellar Degenerations, Primary	Disease	51.0	5.062009617818274e-05	9.641342074816814e-05	7.60909244519874e-05	7.614986293024673e-05	8.942162328317736e-06	-2.848396991535761	5.062009617818274e-05	True	0.004394007515902354	True	0.004394007515902354
DIS_Cerebellar Diseases	Disease	1480.0	5.062009617818274e-05	0.00041393583994480857	0.00011246946337492293	8.30254474426756e-05	5.523631494396544e-05	-1.1197229080086781	5.062009617818274e-05	False	0.7975884811970042	False	0.7975884811970042
DIS_Cerebellar Dysmetria	Disease	2104.0	5.4981306355839013e-05	0.000595136881482741	0.00016309481381008588	0.0001478907186722326	8.900609589371175e-05	-0.1262219757279723	0.00015186028853454822	False	1	False	1
DIS_Cerebellar Hypoplasia	Disease	2400.0	5.714285714285714e-05	0.0008800492827598346	0.0002483597227908993	0.00023112494457809015	0.00012645040046937886	2.439385988688961	0.0005568210579600102	False	0.16805016762928432	False	0.16805016762928432
DIS_Cerebellar Neoplasms	Disease	695.0	5.062009617818274e-05	0.0002544529262086514	8.688473862372805e-05	7.647013841095053e-05	3.1067637681160195e-05	-1.167280332599496	5.062009617818274e-05	False	0.7339215899037159	False	0.7339215899037159
DIS_Cerebellar atrophy	Disease	2463.0	5.608839531101015e-05	0.0008988764044943821	0.00031821383552646775	0.0003034671117517639	0.00014651284945335402	1.9740747633456395	0.0006074411541381929	False	0.2566095452207352	False	0.2566095452207352
DIS_Cerebellar cortical atrophy	Disease	225.0	5.062009617818274e-05	0.00017548477669562167	7.764914197685451e-05	7.466587023071754e-05	1.6169664243772935e-05	-1.6715897987233017	5.062009617818274e-05	False	0.3578825934085687	False	0.3578825934085687
DIS_Cerebellar cyst	Disease	515.0	5.062009617818274e-05	0.00019314340898116852	8.230431359140361e-05	7.595321282090232e-05	2.349371893039087e-05	-1.3486250306772412	5.062009617818274e-05	False	0.5498162457184035	False	0.5498162457184035
DIS_Cerebellar degeneration	Disease	2466.0	5.714285714285714e-05	0.0009887640449438202	0.00032266633721920914	0.00031175714166046	0.00014724639460598192	1.5902237971080917	0.0005568210579600102	False	0.3954426461083981	False	0.3954426461083981
DIS_Cerebellar malformation	Disease	759.0	5.062009617818274e-05	0.00033375052148518984	8.780094425199092e-05	7.689941556444171e-05	3.322619283523424e-05	-1.1190222201557887	5.062009617818274e-05	False	0.7985876312024265	False	0.7985876312024265
DIS_Cerebellar medulloblastoma	Disease	53.0	5.062009617818274e-05	9.246417013407305e-05	7.231453051488e-05	7.213966238638003e-05	8.246512737851668e-06	-2.630740414323178	5.062009617818274e-05	True	0.008519908504023399	True	0.008519908504023399
DIS_Cerebellar vermis hypoplasia	Disease	1725.0	5.3407391582995086e-05	0.00048457438216766274	0.00012563477834712374	8.805917576611483e-05	6.745642261635103e-05	-0.36163474202447793	0.00010124019235636548	False	1	False	1
DIS_Cerebelloparenchymal Disorder V	Disease	115.0	5.062009617818274e-05	0.00016086222150727902	7.653593825761314e-05	7.521624670928921e-05	1.2931524350206255e-05	-2.004082533318436	5.062009617818274e-05	False	0.24898248326373315	False	0.24898248326373315
DIS_Cerebral Amyloid Angiopathy	Disease	1596.0	5.062009617818274e-05	0.0004221546774738264	0.00011789106706586603	8.434904006302994e-05	6.174957295110527e-05	-1.0894159695800647	5.062009617818274e-05	False	0.8425826759825675	False	0.8425826759825675
DIS_Cerebral Aneurysm	Disease	1762.0	5.479452054794521e-05	0.0006035458317615994	0.0001259780442665363	8.958165439620825e-05	6.510928369044242e-05	-0.3799435427332486	0.00010124019235636548	False	1	False	1
DIS_Cerebral Astrocytoma	Disease	1151.0	5.4981306355839013e-05	0.0003563283922462942	9.896982333928506e-05	7.860399308284861e-05	4.433280235049658e-05	0.051211944580692365	0.00010124019235636548	False	1	False	1
DIS_Cerebral Convexity Meningioma	Disease	572.0	5.062009617818274e-05	0.0002560163850486431	8.384284715618231e-05	7.576618652999648e-05	2.7797830933033055e-05	-1.1951562356802417	5.062009617818274e-05	False	0.7000847807011664	False	0.7000847807011664
DIS_Cerebral Edema	Disease	1515.0	5.4981306355839013e-05	0.0004060364079312445	0.00011201174536972839	8.244023083264634e-05	5.5918040066823105e-05	3.4283896837276915	0.00030372057706909645	False	0.08507846403913409	False	0.08507846403913409
DIS_Cerebral Embolism and Thrombosis	Disease	127.0	5.062009617818274e-05	0.00013259082471492973	7.404811692850103e-05	7.375175160410059e-05	9.475178086913412e-06	-2.472567854178463	5.062009617818274e-05	False	0.1635699657050173	False	0.1635699657050173
DIS_Cerebral Hemorrhage	Disease	1971.0	5.479452054794521e-05	0.0005468963631391851	0.00014645995102045836	0.00013995801259622114	7.79734661980847e-05	2.0168479576004916	0.00030372057706909645	False	0.2458406416014072	False	0.2458406416014072
DIS_Cerebral Infarction	Disease	2494.0	6.876633200385091e-05	0.0012579605314883245	0.0004669788956729989	0.00045876820803375854	0.000172304972114376	0.22763165582240386	0.0005062009617818274	False	1	False	1
DIS_Cerebral Infarction, Left Hemisphere	Disease	574.0	5.062009617818274e-05	0.00030330603579011223	8.44850904379806e-05	7.560293512234178e-05	2.8207912741305296e-05	-1.2005494546999507	5.062009617818274e-05	False	0.6938089380154808	False	0.6938089380154808
DIS_Cerebral Infarction, Right Hemisphere	Disease	574.0	5.062009617818274e-05	0.00030330603579011223	8.44850904379806e-05	7.560293512234178e-05	2.8207912741305296e-05	-1.2005494546999507	5.062009617818274e-05	False	0.6938089380154808	False	0.6938089380154808
DIS_Cerebral Ischemia	Disease	2490.0	6.44786897930234e-05	0.0012131996117761242	0.00044669608273709615	0.00043947084269984325	0.00017035650030112668	0.6464383515055437	0.0005568210579600102	False	1	False	1
DIS_Cerebral Palsy	Disease	2195.0	5.608839531101015e-05	0.0005212987786714328	0.00016942580521353388	0.00015337423312883436	8.760920816434525e-05	-0.7782927649484023	0.00010124019235636548	False	1	False	1
DIS_Cerebral Primitive Neuroectodermal Tumor	Disease	482.0	5.062009617818274e-05	0.00017373175816539263	8.170237008199723e-05	7.576044818915741e-05	2.2150099571916277e-05	-1.4032566220705915	5.062009617818274e-05	False	0.507838706937031	False	0.507838706937031
DIS_Cerebral Small Vessel Diseases	Disease	840.0	5.062009617818274e-05	0.00028439388553146107	8.808143954529616e-05	7.607744783160261e-05	3.3195269983532245e-05	-1.1285144957609177	5.062009617818274e-05	False	0.7852098086836483	False	0.7852098086836483
DIS_Cerebral Thrombosis	Disease	429.0	5.062009617818274e-05	0.00024939728988278325	8.152889142308916e-05	7.471049682480388e-05	2.462211081482473e-05	-1.2553267864547397	5.062009617818274e-05	False	0.6345800403852985	False	0.6345800403852985
DIS_Cerebral Thrombus	Disease	190.0	5.062009617818274e-05	0.00016957775139901646	7.52962769658841e-05	7.407684052482938e-05	1.2718645507086474e-05	-1.9401579180701654	5.062009617818274e-05	False	0.26565979852855054	False	0.26565979852855054
DIS_Cerebral Vasospasm	Disease	891.0	5.4981306355839013e-05	0.00033678538351435545	9.071602680403735e-05	7.675186123263489e-05	3.551436203711069e-05	0.29633548087759315	0.00010124019235636548	False	1	False	1
DIS_Cerebral arterial aneurysm	Disease	2074.0	5.479452054794521e-05	0.0006104473707159675	0.000157971349129379	0.00014607603744526897	8.46004216437276e-05	0.5261089096079219	0.00020248038471273096	False	1	False	1
DIS_Cerebral atrophy	Disease	2498.0	6.145903755147194e-05	0.0013247372604433454	0.0005626826976044733	0.0005448027294648812	0.00019990927535446282	2.249616608142749	0.0010124019235636548	False	0.19759819849611354	False	0.19759819849611354
DIS_Cerebral calcification	Disease	1778.0	5.3407391582995086e-05	0.0004158004158004158	0.00012670150017063343	8.896801659959555e-05	6.570438875759917e-05	-0.3875130458667142	0.00010124019235636548	False	1	False	1
DIS_Cerebral cortex myoclonus	Disease	374.0	5.062009617818274e-05	0.00017373175816539263	7.78604468018449e-05	7.521624670928921e-05	1.6251007434101146e-05	-1.6762253499743625	5.062009617818274e-05	False	0.35590590313900916	False	0.35590590313900916
DIS_Cerebral cortical hemiatrophy	Disease	178.0	5.062009617818274e-05	0.00015360983102918587	7.550825350698783e-05	7.481417271090628e-05	1.0231041427820446e-05	-2.4326123107202684	5.062009617818274e-05	False	0.16898735153817654	False	0.16898735153817654
DIS_Cerebral dysfunction	Disease	528.0	5.062009617818274e-05	0.00022741055184960583	8.488418177810701e-05	7.62805919678838e-05	2.7437134655001588e-05	-1.2488215708661172	5.062009617818274e-05	False	0.6412084200092829	False	0.6412084200092829
DIS_Cerebral hypomyelination	Disease	715.0	5.062009617818274e-05	0.00023743569449940642	8.63909877800459e-05	7.726781023025808e-05	2.9453117392207226e-05	-1.2145027341427534	5.062009617818274e-05	False	0.6779583379273576	False	0.6779583379273576
DIS_Cerebral hypoplasia	Disease	262.0	5.062009617818274e-05	0.00017424638438752395	7.764031748519979e-05	7.423353912186314e-05	1.7429283949830488e-05	-1.550277187794616	5.062009617818274e-05	False	0.41608425983269903	False	0.41608425983269903
DIS_Cerebrospinal Fluid Hypovolemia	Disease	69.0	5.062009617818274e-05	8.730574471800244e-05	7.354047421411851e-05	7.340527049842179e-05	6.649488515792813e-06	-3.446938509856648	5.062009617818274e-05	True	0.0005669776117944725	True	0.0005669776117944725
DIS_Cerebrovascular Disorders	Disease	2442.0	5.3407391582995086e-05	0.0008160304651373652	0.00029662737961905303	0.00028315577142328777	0.0001358824767363678	0.05220097263759233	0.00030372057706909645	False	1	False	1
DIS_Cerebrovascular accident	Disease	2500.0	0.000388651379712398	0.002232142857142857	0.0012488330508504026	0.0012364824701582085	0.0002714741506903176	0.24786687650091827	0.0013161225006327513	False	1	False	1
DIS_Ceroid lipofuscinosis, neuronal 1, infantile	Disease	627.0	5.062009617818274e-05	0.00024725954009725544	8.539128335545756e-05	7.564868749527195e-05	2.9462937972355873e-05	-1.18016700201112	5.062009617818274e-05	False	0.7179811877494336	False	0.7179811877494336
DIS_Cervical Adenocarcinoma	Disease	1935.0	5.479452054794521e-05	0.0005522682445759368	0.00014267145572233438	0.00013775053378331842	7.494448870514195e-05	-0.5528260193884851	0.00010124019235636548	False	1	False	1
DIS_Cervical Dystonia	Disease	1379.0	5.4981306355839013e-05	0.00048824151680364555	0.00010500447574479042	8.012178511337233e-05	5.0791717627243595e-05	-0.07411214985976089	0.00010124019235636548	False	1	False	1
DIS_Cervical Intraepithelial Neoplasia	Disease	2469.0	6.032818532818533e-05	0.0009768009768009768	0.0003454489790002587	0.0003341129301703976	0.00014631244581864814	0.4067445533578673	0.00040496076942546193	False	1	False	1
DIS_Cervical Squamous Cell Carcinoma	Disease	2419.0	6.09979260705136e-05	0.0008418098912662224	0.00026100406957070386	0.00024644705495769324	0.00012685267731231024	0.3367410795219158	0.00030372057706909645	False	1	False	1
DIS_Cervical Squamous Intraepithelial Neoplasia	Disease	1676.0	5.479452054794521e-05	0.00047992321228603423	0.00012502955927415943	8.97666531162534e-05	6.313883405112011e-05	0.4249481268321395	0.00015186028853454822	False	1	False	1
DIS_Cervical dysplasia	Disease	1191.0	5.062009617818274e-05	0.0003121748178980229	9.610974081393184e-05	7.786342754808066e-05	3.9845913526817596e-05	-1.1416388936630375	5.062009617818274e-05	False	0.7672598771942636	False	0.7672598771942636
DIS_Cervical instability	Disease	59.0	5.062009617818274e-05	9.391435011269723e-05	7.302926527956491e-05	7.444353457902182e-05	7.971821684336437e-06	-2.8110474605087052	5.062009617818274e-05	True	0.004938050129234317	True	0.004938050129234317
DIS_Cervical intraepithelial neoplasia grade 1	Disease	1336.0	5.478851632697787e-05	0.0003795930762222897	0.00010521078883723344	8.118860165556459e-05	4.7250152342392915e-05	-0.08403351701589186	0.00010124019235636548	False	1	False	1
DIS_Cervical intraepithelial neoplasia grade 2	Disease	1424.0	5.667649059170256e-05	0.0003962593120938342	0.0001085661300514418	8.133057468420214e-05	5.208631114250694e-05	-0.14064996223350745	0.00010124019235636548	False	1	False	1
DIS_Cervix Diseases	Disease	1075.0	5.062009617818274e-05	0.0003660590087122044	9.353443451745261e-05	7.748334108166744e-05	3.82225537776174e-05	-1.1227491127084217	5.062009617818274e-05	False	0.7932947113021248	False	0.7932947113021248
DIS_Cervix Intraepithelial Neoplasia Grade 3 AJCC v7	Disease	641.0	5.062009617818274e-05	0.00023801023444008093	8.360445113254417e-05	7.487832272557094e-05	2.9118856218193786e-05	-1.1327489894246752	5.062009617818274e-05	False	0.7793501677194543	False	0.7793501677194543
DIS_Cervix carcinoma	Disease	2500.0	0.0007043355767725779	0.003041568097330179	0.001757754788917503	0.0017487137509468247	0.000322118833042129	-0.2709919634722379	0.0016704631738800305	False	1	False	1
DIS_Chagas Cardiomyopathy	Disease	907.0	5.062009617818274e-05	0.0003303873792021145	9.270436664505473e-05	7.750135627373479e-05	3.83635627369746e-05	-1.09698545871266	5.062009617818274e-05	False	0.8309947088098356	False	0.8309947088098356
DIS_Chagas Disease	Disease	2163.0	5.062009617818274e-05	0.0006185931424531637	0.0001704513689138899	0.0001537633581917429	9.061062184355046e-05	-1.3224859326383331	5.062009617818274e-05	False	0.5717654092044089	False	0.5717654092044089
DIS_Channelopathies	Disease	1752.0	5.062009617818274e-05	0.0004960727573377428	0.00013214700636665467	0.00012070372116106584	6.949524741645416e-05	-1.1731292889701848	5.062009617818274e-05	False	0.7266215007377639	False	0.7266215007377639
DIS_Charcot-Marie-Tooth Disease	Disease	2493.0	6.614631565021828e-05	0.001229580186193571	0.00048050468916752115	0.0004649926929719676	0.0001858797624550655	0.4105684652514966	0.0005568210579600102	False	1	False	1
DIS_Chediak-Higashi Syndrome	Disease	914.0	5.478851632697787e-05	0.0003281916639317361	9.244525476993478e-05	7.689350295368019e-05	3.741225392447476e-05	0.23508173563093282	0.00010124019235636548	False	1	False	1
DIS_Cheilitis	Disease	544.0	5.062009617818274e-05	0.0002536354413256679	8.601905693378812e-05	7.582076015988988e-05	3.1495221782984165e-05	-1.1239470228061792	5.062009617818274e-05	False	0.7916046150428178	False	0.7916046150428178
DIS_Chemical Carcinogenesis	Disease	1446.0	5.478851632697787e-05	0.00040381198513971895	0.0001138651063320126	8.354916868577158e-05	5.392972857164692e-05	1.6431619577500909	0.00020248038471273096	False	0.3703729466026781	False	0.3703729466026781
DIS_Chemical and Drug Induced Liver Injury	Disease	2488.0	6.415602745877976e-05	0.001053444764379521	0.0004000546840843773	0.00038683472848170044	0.00016557768419133423	0.6410663261529383	0.0005062009617818274	False	1	False	1
DIS_Chemically-Induced Liver Toxicity	Disease	2488.0	6.415602745877976e-05	0.001053444764379521	0.0004000546840843773	0.00038683472848170044	0.00016557768419133423	0.6410663261529383	0.0005062009617818274	False	1	False	1
DIS_Cherry red spot of the macula	Disease	433.0	5.062009617818274e-05	0.00022934026450577172	8.101240514422048e-05	7.489514679448772e-05	2.3184138908685146e-05	-1.3109095440526495	5.062009617818274e-05	False	0.5819082967080588	False	0.5819082967080588
DIS_Chest Pain	Disease	2070.0	5.478851632697787e-05	0.0005844535359438924	0.00015729810039161987	0.00014545983971202687	8.424191541530056e-05	2.339008697561869	0.0003543406732472792	False	0.18278322115229167	False	0.18278322115229167
DIS_Chiari malformation type II	Disease	328.0	5.062009617818274e-05	0.0001725476662928134	7.888220970588882e-05	7.466029940028671e-05	1.878990638401786e-05	-1.5041114601691152	5.062009617818274e-05	False	0.4420180043664054	False	0.4420180043664054
DIS_Chikungunya Fever	Disease	1543.0	5.4981306355839013e-05	0.0004187253998827569	0.00011356813945504524	8.3236224404861e-05	5.6802441405459665e-05	1.5652891505670348	0.00020248038471273096	False	0.4081415880096597	False	0.4081415880096597
DIS_Childhood Acute Lymphoblastic Leukemia	Disease	2500.0	9.261831990367695e-05	0.0015110812625923438	0.0007058033023945926	0.000693319005209233	0.00021670452148001606	0.24687136157923661	0.0007593014426727411	False	1	False	1
DIS_Childhood Acute Megakaryoblastic Leukemia	Disease	591.0	5.062009617818274e-05	0.00023520188161505292	8.420472603087023e-05	7.572889057175312e-05	2.7556220641301353e-05	-1.2187676347151442	5.062009617818274e-05	False	0.6732218061058285	False	0.6732218061058285
DIS_Childhood Acute Myeloid Leukemia	Disease	2223.0	5.479452054794521e-05	0.0006591957811470006	0.00017888375053405473	0.00015931177314003505	9.466967749001785e-05	-0.8201523469420938	0.00010124019235636548	False	1	False	1
DIS_Childhood Ataxia with Central Nervous System Hypomyelinization	Disease	1271.0	5.062009617818274e-05	0.00038022813688212925	0.00010368818315257701	7.981482959533881e-05	4.8436993060869154e-05	-1.095610681441463	5.062009617818274e-05	False	0.8330814891276225	False	0.8330814891276225
DIS_Childhood Brain Neoplasm	Disease	1218.0	5.062009617818274e-05	0.00038916562889165627	0.0001000847077782528	7.958616461193115e-05	4.3944819293306434e-05	-1.1256073502071353	5.062009617818274e-05	False	0.7892710242276425	False	0.7892710242276425
DIS_Childhood Burkitt Lymphoma	Disease	1069.0	5.3407391582995086e-05	0.0003433771139153575	9.610857944334114e-05	7.814942169427946e-05	4.045243849902227e-05	1.3782039145193832	0.00015186028853454822	False	0.5264692885229362	False	0.5264692885229362
DIS_Childhood Cerebral Astrocytoma	Disease	1121.0	5.4981306355839013e-05	0.0003563283922462942	9.809130178659668e-05	7.814942169427946e-05	4.4106982728697925e-05	0.07139211015946449	0.00010124019235636548	False	1	False	1
DIS_Childhood Diffuse Large B-Cell Lymphoma	Disease	1576.0	5.4981306355839013e-05	0.0003662198784150004	0.00011654648648063883	8.411136582545938e-05	5.755438240985312e-05	0.6135727737018299	0.00015186028853454822	False	1	False	1
DIS_Childhood Glioblastoma	Disease	2453.0	6.071645415907711e-05	0.0009339975093399751	0.0002934179878608065	0.00027806743135210286	0.00013733292329267218	-0.2935749564142864	0.0002531004808909137	False	1	False	1
DIS_Childhood Leukemia	Disease	2439.0	6.232471174820816e-05	0.0009612863759503626	0.0002814988391901197	0.00026345832967418985	0.00013616558356476966	1.2784583435558048	0.00045558086560364467	False	0.6118244611018795	False	0.6118244611018795
DIS_Childhood Lymphoma	Disease	1713.0	5.3407391582995086e-05	0.0004432624113475177	0.00012521134527740852	8.726764988218868e-05	6.471982405597001e-05	0.41175858627325024	0.00015186028853454822	False	1	False	1
DIS_Childhood Malignant Peripheral Nerve Sheath Tumor	Disease	266.0	5.062009617818274e-05	0.0001967922857423989	7.989058050881018e-05	7.603443293757522e-05	2.0620480251521032e-05	-1.4194860630594845	5.062009617818274e-05	False	0.49629252529750956	False	0.49629252529750956
DIS_Childhood Medulloblastoma	Disease	2151.0	5.479452054794521e-05	0.0005950862875116892	0.00017578330404891454	0.00015625	9.224062889450394e-05	0.8382117269649929	0.0002531004808909137	False	1	False	1
DIS_Childhood Myelodysplastic Syndrome	Disease	712.0	5.3407391582995086e-05	0.00034521446448606196	8.65791028993584e-05	7.617887505534604e-05	3.144783717656646e-05	0.46620342679501914	0.00010124019235636548	False	1	False	1
DIS_Childhood Neuroblastoma	Disease	2208.0	5.663476241717166e-05	0.0007637828079433412	0.0001864760484903375	0.0001650777999387868	9.846768966700594e-05	-0.3515443499573461	0.00015186028853454822	False	1	False	1
DIS_Childhood Non-Hodgkin Lymphoma	Disease	1028.0	5.062009617818274e-05	0.0002967359050445104	9.26108861296641e-05	7.726781023025808e-05	3.8193808935940977e-05	-1.0994135207072095	5.062009617818274e-05	False	0.8273282474230267	False	0.8273282474230267
DIS_Childhood Oligodendroglioma	Disease	387.0	5.062009617818274e-05	0.00018096272167933406	7.841881829304173e-05	7.464914899970141e-05	1.900851299834072e-05	-1.4624353897269913	5.062009617818274e-05	False	0.4675699843246161	False	0.4675699843246161
DIS_Childhood Onset Dystonias	Disease	426.0	5.062009617818274e-05	0.0002418379685610641	8.415412742699317e-05	7.628938888573603e-05	2.8420449251189098e-05	-1.1799261493872193	5.062009617818274e-05	False	0.7182743337272792	False	0.7182743337272792
DIS_Childhood Osteosarcoma	Disease	2424.0	5.8014735742878694e-05	0.000939207650273224	0.00026807280728126544	0.00024888017856440484	0.00013370123401731221	-0.4905895076483833	0.00020248038471273096	False	1	False	1
DIS_Childhood Solid Neoplasm	Disease	979.0	5.3407391582995086e-05	0.00035310734463276836	9.650356484462101e-05	7.859781498074354e-05	4.1563413779106866e-05	0.11396146468905993	0.00010124019235636548	False	1	False	1
DIS_Childhood T Acute Lymphoblastic Leukemia	Disease	1198.0	5.3407391582995086e-05	0.00031994880819068947	9.999493574501246e-05	7.854225767165758e-05	4.4735178279170436e-05	0.027836183049992174	0.00010124019235636548	False	1	False	1
DIS_Childhood Teratoma	Disease	124.0	5.062009617818274e-05	9.563886763580719e-05	7.459178748568487e-05	7.461018848522029e-05	8.734457885963942e-06	-2.744496753029636	5.062009617818274e-05	True	0.006060375399010942	True	0.006060375399010942
DIS_Childhood asthma	Disease	2337.0	5.3407391582995086e-05	0.0006492452523940919	0.0002224220401893834	0.00021095562899936713	0.00011156857697167423	-1.0861646811519732	0.00010124019235636548	False	0.847634542396282	False	0.847634542396282
DIS_Chlamydia Infections	Disease	1784.0	5.629996622002027e-05	0.0004655493482309125	0.00012828083649904019	9.117451933538231e-05	6.705554714370407e-05	-0.4032573783153984	0.00010124019235636548	False	1	False	1
DIS_Choanal Atresia	Disease	1544.0	5.4981306355839013e-05	0.0004266211604095563	0.00011503516216671822	8.41007528504465e-05	5.628674159434795e-05	0.6542415731438931	0.00015186028853454822	False	1	False	1
DIS_Choanal stenosis	Disease	746.0	5.3407391582995086e-05	0.00024991669443518826	8.612181560087153e-05	7.623113323762659e-05	2.9721652951241265e-05	0.5086654090301045	0.00010124019235636548	False	1	False	1
DIS_Choking	Disease	188.0	5.062009617818274e-05	0.0001665972511453561	7.639576748824317e-05	7.515125046902818e-05	1.2852430328304654e-05	-2.005509514670947	5.062009617818274e-05	False	0.24862829201500036	False	0.24862829201500036
DIS_Cholangiocarcinoma	Disease	2500.0	7.825950853028643e-05	0.0014824227022448115	0.0007453571648763118	0.0007354683767169383	0.00021139868581044818	1.7421345342417751	0.0011136421159200203	False	0.3294857377770353	False	0.3294857377770353
DIS_Cholangiolocellular Carcinoma	Disease	320.0	5.062009617818274e-05	0.0002525252525252525	7.980132145696627e-05	7.513995080494233e-05	2.091975108937919e-05	-1.3949126427990166	5.062009617818274e-05	False	0.5139323775718689	False	0.5139323775718689
DIS_Cholangitis	Disease	1275.0	5.062009617818274e-05	0.00034083162917518747	0.00010519372389217638	8.007046200656577e-05	4.8040047291643685e-05	-1.1360027891455975	5.062009617818274e-05	False	0.774892048910251	False	0.774892048910251
DIS_Cholangitis, Sclerosing	Disease	2357.0	5.4981306355839013e-05	0.0008126410835214447	0.00022381684523232356	0.0002103049421661409	0.0001181203743250424	-1.0377265867669276	0.00010124019235636548	False	0.9286116178555902	False	0.9286116178555902
DIS_Cholelithiasis	Disease	2386.0	5.479452054794521e-05	0.0007980138322397589	0.00023072815082402772	0.00021524663926445462	0.00011536685957528644	-1.1224016926902705	0.00010124019235636548	False	0.7937858886041556	False	0.7937858886041556
DIS_Cholera	Disease	2313.0	5.478851632697787e-05	0.0006929406669553919	0.00020132057042670712	0.0001807501129688206	0.0001058037058834757	0.4893960001857885	0.0002531004808909137	False	1	False	1
DIS_Cholestasis	Disease	2498.0	6.189650903689032e-05	0.0012849066301182115	0.0004981476385311324	0.00048481770743951475	0.00019138585587029637	0.3065713459444004	0.0005568210579600102	False	1	False	1
DIS_Cholestasis in newborn	Disease	2155.0	5.4981306355839013e-05	0.0007780082987551867	0.0001767264276340255	0.00015566625155666251	9.767100971899524e-05	0.2636806679156996	0.00020248038471273096	False	1	False	1
DIS_Cholestatic liver disease	Disease	1289.0	5.062009617818274e-05	0.00042556813345816664	0.00010278509852331154	7.905763301446754e-05	4.99066630644191e-05	-1.045251257889045	5.062009617818274e-05	False	0.9152897571331153	False	0.9152897571331153
DIS_Cholesteatoma	Disease	1013.0	5.062009617818274e-05	0.0002935995302407516	9.281916593722236e-05	7.72499034376207e-05	3.6806497240416755e-05	-1.1465114293109464	5.062009617818274e-05	False	0.760752210689603	False	0.760752210689603
DIS_Cholesterol Embolism	Disease	127.0	5.062009617818274e-05	0.00013259082471492973	7.404811692850103e-05	7.375175160410059e-05	9.475178086913412e-06	-2.472567854178463	5.062009617818274e-05	False	0.1635699657050173	False	0.1635699657050173
DIS_Cholesteryl Ester Transfer Protein Deficiency	Disease	894.0	5.062009617818274e-05	0.0003383808476440233	9.163348864119585e-05	7.724691989430857e-05	3.770926354295411e-05	-1.0876211468912753	5.062009617818274e-05	False	0.845365877315129	False	0.845365877315129
DIS_Choline Deficiency	Disease	398.0	5.062009617818274e-05	0.00029694150252400277	8.065969225227237e-05	7.521624670928921e-05	2.441638305695303e-05	-1.230304914696826	5.062009617818274e-05	False	0.6606546288879143	False	0.6606546288879143
DIS_Chondrodysplasia Punctata	Disease	550.0	5.062009617818274e-05	0.00022939287352806239	8.419975385912402e-05	7.592149728132851e-05	2.7346282014609187e-05	-1.2279423456176617	5.062009617818274e-05	False	0.6631992821268485	False	0.6631992821268485
DIS_Chondroma	Disease	521.0	5.062009617818274e-05	0.0002914885347842985	8.494407720842954e-05	7.60051683514479e-05	2.8326802155092776e-05	-1.2117139394104115	5.062009617818274e-05	False	0.6810826106043187	False	0.6810826106043187
DIS_Chondrosarcoma	Disease	2492.0	6.799020940984498e-05	0.001130673558391213	0.00040203406940426256	0.00039341682681766	0.00015690694153662515	-0.6265719755439745	0.00030372057706909645	False	1	False	1
DIS_Chordee	Disease	336.0	5.3407391582995086e-05	0.00021872265966754156	8.007242205343586e-05	7.45574155080625e-05	2.1481055434703424e-05	0.9854157477165819	0.00010124019235636548	False	1	False	1
DIS_Chordoma	Disease	2159.0	5.629996622002027e-05	0.0007101642254771416	0.00016167868974760206	0.00014815912289799243	8.443574340552246e-05	-0.1162825222713876	0.00015186028853454822	False	1	False	1
DIS_Chorea	Disease	2031.0	5.062009617818274e-05	0.0007346863807512168	0.00015031869669796818	0.00014211610886093938	8.20118072995355e-05	-1.2156615468264422	5.062009617818274e-05	False	0.6766664450002374	False	0.6766664450002374
DIS_Choreatic disease	Disease	1481.0	5.062009617818274e-05	0.0005510147855634127	0.00011234834732461817	8.236553825879252e-05	5.6333751702712714e-05	-1.0957596339791256	5.062009617818274e-05	False	0.8328550139702029	False	0.8328550139702029
DIS_Choreoathetoid movements	Disease	1616.0	5.478851632697787e-05	0.0004574565416285453	0.00011926054160363182	8.509190479626328e-05	6.113770275154993e-05	-0.29475018583045304	0.00010124019235636548	False	1	False	1
DIS_Choreoathetosis	Disease	1744.0	5.478851632697787e-05	0.0004574565416285453	0.0001274569027142548	9.032608892971009e-05	6.630259136414657e-05	0.36806081509341537	0.00015186028853454822	False	1	False	1
DIS_Choriocarcinoma	Disease	2499.0	6.881365262868153e-05	0.0013259496139146711	0.0004965846254994904	0.0004869226488592098	0.00017853389804236278	-1.0802657116948788	0.00030372057706909645	False	0.8569171149155934	False	0.8569171149155934
DIS_Choroid Plexus Carcinoma	Disease	717.0	5.478851632697787e-05	0.00023936806829968882	8.642455971634975e-05	7.577479730241721e-05	3.0652455743023294e-05	0.48334243638498264	0.00010124019235636548	False	1	False	1
DIS_Choroid Plexus Papilloma	Disease	854.0	5.062009617818274e-05	0.00026436376454000703	8.943477834842603e-05	7.66313138679676e-05	3.414034331293401e-05	-1.1369154028260289	5.062009617818274e-05	False	0.7736485205812683	False	0.7736485205812683
DIS_Choroidal Neovascularization	Disease	733.0	5.062009617818274e-05	0.0003188521323236349	8.686594779451829e-05	7.544322897019993e-05	3.266351487152875e-05	-1.1096739514683813	5.062009617818274e-05	False	0.8120994511631909	False	0.8120994511631909
DIS_Choroideremia	Disease	1069.0	5.062009617818274e-05	0.0003734129947722181	9.598767560115383e-05	7.859163784973278e-05	4.1600616120557827e-05	-1.0905506613531075	5.062009617818274e-05	False	0.8408302140757091	False	0.8408302140757091
DIS_Chromophobe Renal Cell Carcinoma	Disease	2403.0	5.584096493187402e-05	0.0008244702778464837	0.00025811396791389397	0.0002402691013935608	0.00012696830115535725	-1.2355349652633312	0.00010124019235636548	False	0.6550733315262004	False	0.6550733315262004
DIS_Chromosome 17p13.3 Duplication Syndrome	Disease	117.0	5.062009617818274e-05	0.00016003840921821236	7.518983478860916e-05	7.444353457902182e-05	1.1284495524963604e-05	-2.177300576359231	5.062009617818274e-05	False	0.21094208041778365	False	0.21094208041778365
DIS_Chromosome 8, trisomy	Disease	1979.0	5.479452054794521e-05	0.0005362289697700918	0.0001465764415947289	0.00014037057832678272	7.729278090532255e-05	-0.58655218129487	0.00010124019235636548	False	1	False	1
DIS_Chromosome Breakage	Disease	1564.0	5.478851632697787e-05	0.0004622781065088757	0.0001174385243332571	8.336112269058906e-05	6.0654845297085894e-05	-0.2670575103695773	0.00010124019235636548	False	1	False	1
DIS_Chromosome Breaks	Disease	518.0	5.062009617818274e-05	0.00024583615020588775	8.299835418329182e-05	7.564582721548887e-05	2.729990165276083e-05	-1.186021049340838	5.062009617818274e-05	False	0.7109109542370757	False	0.7109109542370757
DIS_Chronic Airflow Obstruction	Disease	1305.0	5.478851632697787e-05	0.00031854742374771045	0.00010179587743017594	7.942811755361398e-05	4.496441327363186e-05	1.1134229818524324	0.00015186028853454822	False	0.8066397834138274	False	0.8066397834138274
DIS_Chronic Cancer Pain	Disease	152.0	5.667649059170256e-05	0.0001785076758300607	7.703731336626402e-05	7.486778230256003e-05	1.6176077453944506e-05	1.4962143362017368	0.00010124019235636548	False	0.44669632203046367	False	0.44669632203046367
DIS_Chronic Daily Headache	Disease	66.0	5.062009617818274e-05	8.925383791503035e-05	7.325382973338025e-05	7.236162129994366e-05	8.237332480443036e-06	-2.7477018329579654	5.062009617818274e-05	True	0.0060014558409288155	True	0.0060014558409288155
DIS_Chronic Fatigue Syndrome	Disease	1845.0	5.4981306355839013e-05	0.00043040371868812945	0.000132708453406912	0.00012354067576749646	6.90211952401947e-05	-0.45592170551432115	0.00010124019235636548	False	1	False	1
DIS_Chronic Headache	Disease	66.0	5.062009617818274e-05	8.925383791503035e-05	7.325382973338025e-05	7.236162129994366e-05	8.237332480443036e-06	-2.7477018329579654	5.062009617818274e-05	True	0.0060014558409288155	True	0.0060014558409288155
DIS_Chronic Kidney Diseases	Disease	2499.0	7.84375245117264e-05	0.0014098406880022557	0.0006259434988932103	0.0006212833939824266	0.00020118244478279138	-1.0984195450370162	0.00040496076942546193	False	0.8288262473966308	False	0.8288262473966308
DIS_Chronic Lung Injury	Disease	1113.0	5.062009617818274e-05	0.0003040437823046519	9.878927288558149e-05	7.848061528802385e-05	4.306400890551876e-05	-1.1185483639732796	5.062009617818274e-05	False	0.7992643937878754	False	0.7992643937878754
DIS_Chronic Lymphocytic Leukemia	Disease	2500.0	0.0006526563111865292	0.0029431000654022237	0.0017847219666600775	0.0017890481789524645	0.0003143010526111348	0.2806913664455176	0.0018729435585927614	True	0.7789471312305043	True	0.7789471312305043
DIS_Chronic Lymphocytic Leukemia/Small Lymphocytic Lymphoma	Disease	1798.0	5.479452054794521e-05	0.000496207556532218	0.00013044903511466764	9.686727470934188e-05	6.818509942881902e-05	0.31401660478962257	0.00015186028853454822	False	1	False	1
DIS_Chronic Obstructive Airway Disease	Disease	2500.0	0.0003768749528906309	0.0020557519940794344	0.00108752022376589	0.0010796013190571456	0.0002573334047597812	0.6916404065567142	0.0012655024044545685	False	1	False	1
DIS_Chronic Periodontitis	Disease	2394.0	5.869233478107759e-05	0.0007728638900815801	0.0002435872840001357	0.00023024675624121654	0.00011837988083653728	-0.774852912651999	0.00015186028853454822	False	1	False	1
DIS_Chronic Persistent Hepatitis	Disease	1283.0	5.062009617818274e-05	0.0003125	0.00010189611984855068	7.937137868084769e-05	4.6094226542688935e-05	-1.1124174873154673	5.062009617818274e-05	False	0.808098657373579	False	0.808098657373579
DIS_Chronic active hepatitis	Disease	2138.0	5.478851632697787e-05	0.000543393882937432	0.00016695777710032584	0.0001533448452388092	8.443859553844735e-05	-0.17879843298558054	0.00015186028853454822	False	1	False	1
DIS_Chronic anemia	Disease	438.0	5.062009617818274e-05	0.00026001040041601667	7.979596726016784e-05	7.439929584534315e-05	2.24351044874609e-05	-1.3004562157618498	5.062009617818274e-05	False	0.5913008869176913	False	0.5913008869176913
DIS_Chronic colitis	Disease	1045.0	5.478851632697787e-05	0.000314821810855056	9.583998179165273e-05	7.764577995185961e-05	4.1761967048495856e-05	0.12930929614598352	0.00010124019235636548	False	1	False	1
DIS_Chronic diarrhea	Disease	1548.0	5.062009617818274e-05	0.0005716463414634146	0.00011605832667834905	8.368551117263028e-05	6.053105023671705e-05	-1.0810688108707662	5.062009617818274e-05	False	0.8556444229232693	False	0.8556444229232693
DIS_Chronic ear infection	Disease	1906.0	5.062009617818274e-05	0.000489853044086774	0.00014053313054456965	0.00013618875777593014	7.509415015283588e-05	-1.1973373982312976	5.062009617818274e-05	False	0.6975364466076679	False	0.6975364466076679
DIS_Chronic eosinophilic leukemia	Disease	1355.0	5.660590965696819e-05	0.00038034383082306405	0.00010729517882561971	8.147967082212988e-05	4.984484767363928e-05	0.8940765553286465	0.00015186028853454822	False	1	False	1
DIS_Chronic gastritis	Disease	2120.0	5.4981306355839013e-05	0.0005290538753196367	0.00016562676578147801	0.00015199300854107492	8.715681017012458e-05	-0.7387440327317396	0.00010124019235636548	False	1	False	1
DIS_Chronic glomerulonephritis	Disease	950.0	5.062009617818274e-05	0.0003522367030644593	9.155030164528761e-05	7.653457131194787e-05	3.777563945552787e-05	-1.0835079447242917	5.062009617818274e-05	False	0.8517963991347567	False	0.8517963991347567
DIS_Chronic graft-versus-host disease	Disease	2271.0	5.629996622002027e-05	0.0006275775506544738	0.00018986313840622316	0.00016590626296142678	0.00010104603578850418	-0.8770551497473011	0.00010124019235636548	False	1	False	1
DIS_Chronic idiopathic neutropenia	Disease	492.0	5.062009617818274e-05	0.0003704161007531794	8.15295567118486e-05	7.41839762611276e-05	2.8080354013523505e-05	-1.1007503865079429	5.062009617818274e-05	False	0.8253198807370431	False	0.8253198807370431
DIS_Chronic kidney disease stage 5	Disease	2499.0	7.337295472888693e-05	0.0016511558090663465	0.0006331468490315052	0.0006239600665557404	0.00020035796821516334	-0.6335954011739191	0.0005062009617818274	False	1	False	1
DIS_Chronic lactic acidosis	Disease	156.0	5.7182067703568164e-05	0.00017041581458759374	7.701842259623967e-05	7.51738404596872e-05	1.4103219029563218e-05	1.717463914397986	0.00010124019235636548	False	0.339019561845412	False	0.339019561845412
DIS_Chronic leukemia (category)	Disease	1391.0	5.629996622002027e-05	0.0003762227238525207	0.00010866260159109807	8.145312372729494e-05	5.181320248571491e-05	0.8337196867026297	0.00015186028853454822	False	1	False	1
DIS_Chronic liver disease	Disease	2357.0	5.869233478107759e-05	0.0007783918424534911	0.00022732639827294384	0.00021778584392014518	0.00011137647577785441	0.6859094639385463	0.00030372057706909645	False	1	False	1
DIS_Chronic lung disease	Disease	1866.0	5.3407391582995086e-05	0.0005778438170711573	0.00013141735372608634	0.00010486650290198653	7.003399804172911e-05	0.29190015392639945	0.00015186028853454822	False	1	False	1
DIS_Chronic lymphocytic leukaemia refractory	Disease	738.0	5.062009617818274e-05	0.00024713732597413297	8.608409703480135e-05	7.569450091339903e-05	3.07891089601591e-05	-1.1518358943907336	5.062009617818274e-05	False	0.7537351755865378	False	0.7537351755865378
DIS_Chronic myeloproliferative disorder	Disease	2484.0	6.310342651605982e-05	0.0010655679477161327	0.00038247101824577886	0.0003723565678507539	0.0001573110488602542	1.1083140121271045	0.0005568210579600102	False	0.8140936216827515	False	0.8140936216827515
DIS_Chronic myocardial ischemia	Disease	891.0	5.062009617818274e-05	0.0003335112059765208	8.993503646429583e-05	7.668123610152595e-05	3.401852625572562e-05	-1.1556920482261055	5.062009617818274e-05	False	0.7487136479968457	False	0.7487136479968457
DIS_Chronic otitis media	Disease	1978.0	5.062009617818274e-05	0.0005352500382321456	0.00014697823047296247	0.00014056296869306007	7.838612381007736e-05	-1.2292754075740109	5.062009617818274e-05	False	0.6617616769117538	False	0.6617616769117538
DIS_Chronic pain	Disease	1649.0	5.3407391582995086e-05	0.0004684206417362792	0.00012153360623086441	8.614748449345279e-05	6.261651651237604e-05	-0.32409043180305264	0.00010124019235636548	False	1	False	1
DIS_Chronic pain syndrome	Disease	66.0	5.062009617818274e-05	8.925383791503035e-05	7.325382973338025e-05	7.236162129994366e-05	8.237332480443036e-06	-2.7477018329579654	5.062009617818274e-05	True	0.0060014558409288155	True	0.0060014558409288155
DIS_Chronic progressive external ophthalmoplegia	Disease	1598.0	5.4981306355839013e-05	0.00046498651539105364	0.00011939435847594174	8.535336540976333e-05	6.0418135004978717e-05	-0.30047544695115586	0.00010124019235636548	False	1	False	1
DIS_Chronic rejection of renal transplant	Disease	1425.0	5.062009617818274e-05	0.0003549371761198268	0.00010885825849126219	8.113590263691683e-05	5.180280584305864e-05	-1.1242279518510505	5.062009617818274e-05	False	0.7912090423431409	False	0.7912090423431409
DIS_Chronic schizophrenia	Disease	1676.0	5.478851632697787e-05	0.0004585052728106373	0.00012136835283334547	8.601041505379415e-05	6.349491184830395e-05	1.2774571933129177	0.00020248038471273096	False	0.6127838172852572	False	0.6127838172852572
DIS_Chronic sinusitis	Disease	2115.0	5.608839531101015e-05	0.0004785833931562575	0.00016208605461520914	0.00014927601134497685	8.486241293793198e-05	-0.7169942516641151	0.00010124019235636548	False	1	False	1
DIS_Chronic skin ulcer	Disease	496.0	5.062009617818274e-05	0.00021425510641336952	8.11672367584335e-05	7.508916849330549e-05	2.2604371965119515e-05	-1.351381963957575	5.062009617818274e-05	False	0.5475751909175268	False	0.5475751909175268
DIS_Chronic superficial gastritis	Disease	617.0	5.062009617818274e-05	0.0003551136363636364	8.397183270513251e-05	7.467702188036741e-05	2.9351933787517136e-05	-1.1362705015753911	5.062009617818274e-05	False	0.774526953107968	False	0.774526953107968
DIS_Chronic tension-type headache	Disease	119.0	5.062009617818274e-05	0.00014409221902017292	7.546015603756403e-05	7.419498441905327e-05	1.1684455838051452e-05	-2.125906435324738	5.062009617818274e-05	False	0.22126448275590432	False	0.22126448275590432
DIS_Chubby cheeks	Disease	2128.0	5.478851632697787e-05	0.000554016620498615	0.00016662627436086794	0.00015196991193204746	8.72985790948121e-05	0.9905568615971284	0.0002531004808909137	False	1	False	1
DIS_Chylopericardium	Disease	127.0	5.062009617818274e-05	0.0001549666821633349	7.335435613388596e-05	7.168972686214065e-05	1.2195091601738657e-05	-1.8642139557575765	5.062009617818274e-05	False	0.28774546675430324	False	0.28774546675430324
DIS_Chylothorax, congenital	Disease	221.0	5.062009617818274e-05	0.00015572685509616132	7.767698721373602e-05	7.444353457902182e-05	1.539343515134115e-05	-1.7576902601363773	5.062009617818274e-05	False	0.32367958427527055	False	0.32367958427527055
DIS_Cicatrix, Hypertrophic	Disease	2076.0	5.629996622002027e-05	0.0005046499891860716	0.00015472966858351035	0.00014515368623888486	7.999507419438608e-05	-0.03586945918681945	0.00015186028853454822	False	1	False	1
DIS_Ciliopathies	Disease	2465.0	5.608839531101015e-05	0.0010378337579016888	0.0003108046445177605	0.00029697824634345533	0.0001459110949174808	0.2983736689395708	0.0003543406732472792	False	1	False	1
DIS_Cirrhosis	Disease	2500.0	7.465472191116088e-05	0.0015582102841878757	0.000715731863786401	0.000706378221025061	0.00021168068310651914	1.4014980272336304	0.0010124019235636548	False	0.509113975013167	False	0.509113975013167
DIS_Class III malocclusion	Disease	2288.0	5.584096493187402e-05	0.0006367905754994826	0.00019907636301478505	0.0001819008775712297	0.00010174189552931698	0.03345742361331417	0.00020248038471273096	False	1	False	1
DIS_Classical Burkitt Lymphoma	Disease	53.0	5.062009617818274e-05	9.246417013407305e-05	7.231453051488e-05	7.213966238638003e-05	8.246512737851668e-06	-2.630740414323178	5.062009617818274e-05	True	0.008519908504023399	True	0.008519908504023399
DIS_Classical Hodgkin's Lymphoma	Disease	2432.0	6.036824630244491e-05	0.0007783918424534911	0.0002841950949939711	0.0002724888705944701	0.0001299337426376787	-1.0184791400062996	0.00015186028853454822	False	0.964041485291284	False	0.964041485291284
DIS_Classical galactosemia	Disease	888.0	5.062009617818274e-05	0.0003039975680194558	9.23517977810624e-05	7.72887176392883e-05	3.7588022616635934e-05	-1.110239344817511	5.062009617818274e-05	False	0.8112725326841425	False	0.8112725326841425
DIS_Claw hand	Disease	1681.0	5.479452054794521e-05	0.00047863247863247864	0.00012884372810265365	9.391435011269723e-05	6.686984153586032e-05	-0.4127949926647457	0.00010124019235636548	False	1	False	1
DIS_Clear Cell Meningioma	Disease	654.0	5.062009617818274e-05	0.00026518164942985947	8.622064196367379e-05	7.618467562371938e-05	3.1198661951697024e-05	-1.1410920712115535	5.062009617818274e-05	False	0.7679954102243615	False	0.7679954102243615
DIS_Clear Cell Sarcoma of Soft Tissue	Disease	1523.0	5.062009617818274e-05	0.00047632008709853023	0.00011428030951436006	8.33541718763024e-05	5.642465225199624e-05	-1.128234039473856	5.062009617818274e-05	False	0.7856002319301801	False	0.7856002319301801
DIS_Clear cell sarcoma of kidney	Disease	783.0	5.062009617818274e-05	0.0003165809259992085	8.884139484837677e-05	7.636502481863306e-05	3.4163479839600194e-05	-1.1187765078278198	5.062009617818274e-05	False	0.7989384508207985	False	0.7989384508207985
DIS_Clear-cell metastatic renal cell carcinoma	Disease	2395.0	5.845218611176058e-05	0.0007802137785753296	0.0002294166420953502	0.00021677866897897247	0.00011577681050056172	0.20456461611929272	0.0002531004808909137	False	1	False	1
DIS_Cleft Palate	Disease	2310.0	5.667649059170256e-05	0.000708918190840777	0.00020345146892659273	0.00018388270188973227	0.00010713988958621192	0.46340361331406876	0.0002531004808909137	False	1	False	1
DIS_Cleft Soft Palate	Disease	304.0	5.062009617818274e-05	0.00016636167027116953	7.966135655514612e-05	7.598207525054355e-05	1.8551587116783416e-05	-1.565432660512915	5.062009617818274e-05	False	0.40806675924967123	False	0.40806675924967123
DIS_Cleft palate with cleft lip	Disease	1833.0	5.062009617818274e-05	0.0004576659038901602	0.00013531005380060688	0.00012764871074802145	7.205584648262422e-05	-1.1753377658653494	5.062009617818274e-05	False	0.7238934013098695	False	0.7238934013098695
DIS_Cleft palate, isolated	Disease	2364.0	5.741187277528993e-05	0.000762582613116421	0.00022984449407836054	0.00021664562677836633	0.00011671597718559691	-0.2344504156625987	0.00020248038471273096	False	1	False	1
DIS_Cleft upper lip	Disease	2442.0	5.845218611176058e-05	0.0008125677139761647	0.0002789684372246032	0.0002637507563323587	0.00013460163969968388	-0.9443283824301992	0.00015186028853454822	False	1	False	1
DIS_Cleft uvula	Disease	1550.0	5.062009617818274e-05	0.0004975831674722775	0.00011611352448628146	8.36120407183088e-05	6.0051070598022665e-05	-1.0906288207000803	5.062009617818274e-05	False	0.8407097030744406	False	0.8407097030744406
DIS_Clinodactyly of the 5th finger	Disease	2432.0	5.770673437590167e-05	0.0008541035794704558	0.00027422638343058007	0.00025818666943973746	0.00013342334965200242	-0.91712653905924	0.00015186028853454822	False	1	False	1
DIS_Clinodactyly of the 5th toe	Disease	321.0	5.062009617818274e-05	0.00017374685083832854	8.055223015236441e-05	7.556865412227008e-05	2.0214170457768844e-05	-1.4807500528758009	5.062009617818274e-05	False	0.45607523056439014	False	0.45607523056439014
DIS_Clitoral hypoplasia	Disease	1095.0	5.3407391582995086e-05	0.0003852376916557516	9.899406352926222e-05	7.853608733212911e-05	4.519918554679809e-05	0.0496940110741083	0.00010124019235636548	False	1	False	1
DIS_Clonus	Disease	1211.0	5.3407391582995086e-05	0.00034782608695652176	0.00010416501095853676	8.026326350429408e-05	4.978918632487399e-05	0.9579445075643577	0.00015186028853454822	False	1	False	1
DIS_Clostridium difficile infection	Disease	792.0	5.062009617818274e-05	0.00028571428571428574	9.05494355947817e-05	7.738141344795196e-05	3.48408615019779e-05	-1.1460491415900316	5.062009617818274e-05	False	0.7613660715157579	False	0.7613660715157579
DIS_Clouding of corneal stroma	Disease	2051.0	5.584096493187402e-05	0.0005154639175257732	0.0001508244938569747	0.00014219694276573053	8.100849531569045e-05	0.012786247584738349	0.00015186028853454822	False	1	False	1
DIS_Cloudy cornea	Disease	1538.0	5.062009617818274e-05	0.00041652782405864714	0.00011503696386477505	8.33090350093805e-05	5.64417714584097e-05	-1.1412977662130825	5.062009617818274e-05	False	0.7677186050187229	False	0.7677186050187229
DIS_Cloverleaf cranium shape	Disease	336.0	5.3407391582995086e-05	0.00019489378288832586	7.971028586655277e-05	7.474408363761841e-05	2.1975478491263148e-05	0.9797241274346958	0.00010124019235636548	False	1	False	1
DIS_Cloverleaf skull	Disease	394.0	5.479452054794521e-05	0.00019489378288832586	8.037901849320267e-05	7.464636295995372e-05	2.3010209480701077e-05	0.9066051258968032	0.00010124019235636548	False	1	False	1
DIS_Coagulation factor deficiency syndrome	Disease	447.0	5.7372346528973036e-05	0.0002642007926023778	8.389410817315287e-05	7.638835841417768e-05	2.67704672994323e-05	0.6479559728709128	0.00010124019235636548	False	1	False	1
DIS_Coarse facial features	Disease	2427.0	5.667649059170256e-05	0.0008365400702693659	0.00026488713912639557	0.000250354669114579	0.0001273132296934855	-0.4901827921883118	0.00020248038471273096	False	1	False	1
DIS_Coarse hair	Disease	1582.0	5.478851632697787e-05	0.0003933910306845004	0.00011819261649062206	8.462743153736399e-05	5.987763087456245e-05	-0.28311781689843707	0.00010124019235636548	False	1	False	1
DIS_Cocaine Abuse	Disease	2325.0	5.4981306355839013e-05	0.0006680472977486806	0.00021154110111494702	0.00020120724346076458	0.00011027904308136085	-0.08216172492112858	0.00020248038471273096	False	1	False	1
DIS_Cocaine Dependence	Disease	2406.0	5.660590965696819e-05	0.0008016567572984168	0.00025200209143539526	0.00023663971934519953	0.00012727331587369852	-0.3890973247825794	0.00020248038471273096	False	1	False	1
DIS_Cocaine-Related Disorders	Disease	2252.0	5.4981306355839013e-05	0.0006680472977486806	0.00019031866210421873	0.00016660419038440748	0.00010076647984171467	0.12069214512222745	0.00020248038471273096	False	1	False	1
DIS_Cockayne Syndrome	Disease	2008.0	5.4981306355839013e-05	0.0005264543300868649	0.0001499882124420989	0.00014121307686334558	8.104289293277042e-05	-0.6015088840198807	0.00010124019235636548	False	1	False	1
DIS_Cockayne Syndrome, Type I	Disease	1688.0	5.478851632697787e-05	0.0005667149423839808	0.000125758595048998	8.98755240349276e-05	6.556215540386569e-05	0.39812134492471585	0.00015186028853454822	False	1	False	1
DIS_Cockayne Syndrome, Type II	Disease	955.0	5.062009617818274e-05	0.00035395097778957615	9.536650672050503e-05	7.76156473144986e-05	4.094106197560826e-05	-1.0929469921659865	5.062009617818274e-05	False	0.8371471471354387	False	0.8371471471354387
DIS_Codependency	Disease	764.0	5.629996622002027e-05	0.0003440860215053763	8.85993651533652e-05	7.681671531725304e-05	3.3521877894528394e-05	1.8871533265595717	0.00015186028853454822	False	0.28079257922300604	False	0.28079257922300604
DIS_Coffin-Siris syndrome	Disease	1404.0	5.062009617818274e-05	0.0003951007506914263	0.00010774264059541588	8.037939124353721e-05	5.450434285431054e-05	-1.048036567836824	5.062009617818274e-05	False	0.9104311900022687	False	0.9104311900022687
DIS_Cognition Disorders	Disease	2490.0	6.360918516633803e-05	0.0010695187165775401	0.0003915996265555117	0.0003760529503823078	0.0001627104342336326	-0.8512001477774307	0.0002531004808909137	False	1	False	1
DIS_Cognitive changes	Disease	1065.0	5.478851632697787e-05	0.00031854742374771045	9.393432266623103e-05	7.696451935657662e-05	4.1436607377815294e-05	0.17631437881774892	0.00010124019235636548	False	1	False	1
DIS_Cognitive delay	Disease	2500.0	0.0005618879434901268	0.002982530890498509	0.0016134211688197037	0.0015994119428089963	0.0003391762856992102	1.5113759194785743	0.002126044039483675	False	0.4377790789681025	False	0.4377790789681025
DIS_Coinfection	Disease	2441.0	6.002400960384154e-05	0.0009299730307821073	0.0002811921920053581	0.00026483050847457627	0.00013335823440339668	-0.9698081565746626	0.00015186028853454822	False	1	False	1
DIS_Colitis	Disease	2500.0	9.730466089325679e-05	0.0020069471246622925	0.001003474098769802	0.0009936748950034394	0.00024912711933067856	-1.3864923633421986	0.0006580612503163756	False	0.5201936377769341	False	0.5201936377769341
DIS_Collapse of vertebra	Disease	991.0	5.062009617818274e-05	0.0003268775026558797	9.383581457418145e-05	7.737542556484061e-05	3.8048628870817954e-05	-1.1358022530253051	5.062009617818274e-05	False	0.7751657014106075	False	0.7751657014106075
DIS_Collecting Duct Carcinoma of the Kidney	Disease	2386.0	5.869233478107759e-05	0.0008244702778464837	0.00024463116257204766	0.00022838003627225295	0.00012379680339569537	-0.7493802060540542	0.00015186028853454822	False	1	False	1
DIS_Coloboma of eyelid	Disease	966.0	5.062009617818274e-05	0.00028439388553146107	9.441572024048887e-05	7.814331483941548e-05	3.933663988584941e-05	-1.1133544753541786	5.062009617818274e-05	False	0.806739054164083	False	0.806739054164083
DIS_Coloboma of iris	Disease	1824.0	5.478851632697787e-05	0.0005287741253194677	0.00013500309690290806	0.00012831617117750168	7.184434881432043e-05	-0.46994516762622196	0.00010124019235636548	False	1	False	1
DIS_Colon Carcinoma	Disease	2500.0	0.002044701403088204	0.004883546205860256	0.003340679957000849	0.003327661118560921	0.0004417545489765231	-1.3745070985364092	0.002733485193621868	False	0.5293050357834715	False	0.5293050357834715
DIS_Colonic Neoplasms	Disease	2500.0	0.0003726893261776983	0.002188183807439825	0.0012841223047016564	0.001278222540150762	0.00027338632077793056	0.8576895141519989	0.0015186028853454822	False	1	False	1
DIS_Color Blindness, Blue	Disease	755.0	5.062009617818274e-05	0.00025824223121287767	9.157862566747685e-05	7.738740133106331e-05	3.637324739945324e-05	-1.1260619388608617	5.062009617818274e-05	False	0.7886338990076934	False	0.7886338990076934
DIS_Colorectal Cancer	Disease	2500.0	0.0034574659655694016	0.007384376214535562	0.005231981073359079	0.005207928519612414	0.000590480731157841	0.22650886721744418	0.00536573019488737	False	1	False	1
DIS_Colorectal Carcinoma	Disease	2500.0	0.0030252827198732264	0.0065172468605945	0.004591175864478983	0.004562879982838752	0.0005212336558876552	0.6119586891631821	0.004910149329283725	False	1	False	1
DIS_Colorectal Neoplasms	Disease	2500.0	0.0008872552126243742	0.003127748998142899	0.0017692771490861487	0.0017592521933462787	0.000321157993308688	-0.7805325383875015	0.0015186028853454822	False	1	False	1
DIS_Columnar Cell Change of the Breast	Disease	1227.0	5.478851632697787e-05	0.0003969514131470308	0.00010312189732489853	7.902015013828527e-05	4.8275589780631547e-05	3.1067167536954146	0.0002531004808909137	False	0.10360880891160505	False	0.10360880891160505
DIS_Columnar Cell Hyperplasia of the Breast	Disease	697.0	5.062009617818274e-05	0.00026226068712300026	8.570604866773385e-05	7.631840036632832e-05	3.072101717582449e-05	-1.142083033538406	5.062009617818274e-05	False	0.7666632402847174	False	0.7666632402847174
DIS_Comatose	Disease	2042.0	5.4981306355839013e-05	0.0005751848808545604	0.0001506555691217518	0.00014100394881141123	8.230644382033002e-05	1.2446766864668937	0.0002531004808909137	False	0.6454860931635072	False	0.6454860931635072
DIS_Combined Oxidative Phosphorylation Deficiency 1	Disease	188.0	5.062009617818274e-05	0.00017113031573543253	8.016787999727066e-05	7.792410618323806e-05	1.6961924442933257e-05	-1.7420065699796363	5.062009617818274e-05	False	0.3295341462602507	False	0.3295341462602507
DIS_Combined immunodeficiency	Disease	1419.0	5.479452054794521e-05	0.0003834355828220859	0.00010908776852405658	8.139345596614032e-05	5.362760666691872e-05	-0.1463346335112887	0.00010124019235636548	False	1	False	1
DIS_Comedone	Disease	1430.0	5.4981306355839013e-05	0.0004206098843322818	0.00011141125809587511	8.312551953449709e-05	5.265504253168847e-05	1.7295423617225132	0.00020248038471273096	False	0.33430093608077954	False	0.33430093608077954
DIS_Common Cold	Disease	701.0	5.062009617818274e-05	0.00023476933912431035	8.769819464797375e-05	7.67341927562922e-05	3.062635449678366e-05	-1.210659873792191	5.062009617818274e-05	False	0.6822691012153375	False	0.6822691012153375
DIS_Common Migraine	Disease	1795.0	5.062009617818274e-05	0.0004828585224529213	0.00012994517101138218	9.097525473071325e-05	7.03307554320818e-05	-1.1278860058570455	5.062009617818274e-05	False	0.7860851346114189	False	0.7860851346114189
DIS_Common Variable Immunodeficiency	Disease	2408.0	5.848637267516669e-05	0.0008732099196646874	0.0002528882206934439	0.00023904384898462935	0.00012390861432908524	-1.2238699396179258	0.00010124019235636548	False	0.6676201933828657	False	0.6676201933828657
DIS_Common acute lymphoblastic leukemia	Disease	1352.0	5.062009617818274e-05	0.0004046944556859571	0.00010837021771880419	8.151289257489109e-05	5.2687299612438624e-05	-1.096091884864556	5.062009617818274e-05	False	0.8323501751332346	False	0.8323501751332346
DIS_Communicating Hydrocephalus	Disease	816.0	5.062009617818274e-05	0.0003698224852071006	9.176142803973979e-05	7.695564430520237e-05	3.745197002420772e-05	-1.0985091527886157	5.062009617818274e-05	False	0.8286910346363985	False	0.8286910346363985
DIS_Community acquired pneumonia	Disease	1207.0	5.062009617818274e-05	0.0003150400100812803	9.93837152852328e-05	7.860399308284861e-05	4.464609044964027e-05	-1.0922259623617943	5.062009617818274e-05	False	0.8382527924861937	False	0.8382527924861937
DIS_Compensated hemolytic anemia	Disease	104.0	5.062009617818274e-05	0.00014775413711583924	7.63351396906075e-05	7.444639235138124e-05	1.0245795302343725e-05	-2.5098142948983617	5.062009617818274e-05	False	0.15875112912747227	False	0.15875112912747227
DIS_Compensatory Hyperinsulinemia	Disease	878.0	5.3407391582995086e-05	0.00030501753850846426	9.101788037044365e-05	7.659313770423627e-05	3.672892770513511e-05	1.6565255771297167	0.00015186028853454822	False	0.36442126240913403	False	0.36442126240913403
DIS_Complement Component 4, Partial Deficiency Of	Disease	67.0	5.062009617818274e-05	9.744689144416293e-05	7.532342945334448e-05	7.546600256584409e-05	8.647976048000178e-06	-2.8565450618788795	5.062009617818274e-05	True	0.004282792064847718	True	0.004282792064847718
DIS_Complete atrioventricular block	Disease	2420.0	6.0219197880284235e-05	0.0008542627712284299	0.00026885239028898167	0.0002540811799618441	0.00012847479790553708	-1.3046309522576982	0.00010124019235636548	False	0.587522690752947	False	0.587522690752947
DIS_Complete hydatidiform mole	Disease	1308.0	5.062009617818274e-05	0.00036202371255317223	0.00010220904394662966	7.988497380617785e-05	4.713889359074146e-05	-1.0944030255852142	5.062009617818274e-05	False	0.8349210871726088	False	0.8349210871726088
DIS_Complete trisomy 18 syndrome	Disease	1305.0	5.3407391582995086e-05	0.00037163668797383676	0.00010390328569106649	8.034064433196755e-05	4.8390986226920255e-05	-0.055032838599588435	0.00010124019235636548	False	1	False	1
DIS_Complex Endometrial Hyperplasia	Disease	372.0	5.062009617818274e-05	0.00018336847895846704	7.935633369718323e-05	7.415647382222032e-05	2.0319300489858815e-05	-1.4142336018576274	5.062009617818274e-05	False	0.49998583024577575	False	0.49998583024577575
DIS_Complex Partial Status Epilepticus	Disease	2006.0	5.062009617818274e-05	0.00048652330446628393	0.0001487282115002372	0.00014189429518289857	7.720187422406422e-05	-1.270799657496834	5.062009617818274e-05	False	0.6192212072917992	False	0.6192212072917992
DIS_Complex partial seizure with impairment of consciousness	Disease	690.0	5.062009617818274e-05	0.00027053837135900444	8.751312434508134e-05	7.628058486619032e-05	3.297477621339244e-05	-1.118825732982982	5.062009617818274e-05	False	0.7988681503211048	False	0.7988681503211048
DIS_Complex partial seizures	Disease	2336.0	6.032818532818533e-05	0.0006472491909385113	0.0002099347958696201	0.00019753736834180575	0.0001059299118305762	-0.07037116361251848	0.00020248038471273096	False	1	False	1
DIS_Complications of Diabetes Mellitus	Disease	1064.0	5.4981306355839013e-05	0.0003466805338880222	9.507027588224992e-05	7.730066103612632e-05	4.107112044706266e-05	0.1502251802959232	0.00010124019235636548	False	1	False	1
DIS_Compression fracture of vertebral column	Disease	991.0	5.062009617818274e-05	0.0003268775026558797	9.383581457418145e-05	7.737542556484061e-05	3.8048628870817954e-05	-1.1358022530253051	5.062009617818274e-05	False	0.7751657014106075	False	0.7751657014106075
DIS_Compression of spinal cord	Disease	811.0	5.062009617818274e-05	0.0002477905344015859	8.673462397318326e-05	7.582650894752806e-05	3.1052232344466976e-05	-1.1630251697970297	5.062009617818274e-05	False	0.7393018153938028	False	0.7393018153938028
DIS_Compulsive hoarding	Disease	606.0	5.062009617818274e-05	0.00023004370830457787	8.326051702220272e-05	7.634462061412584e-05	2.5364076304914996e-05	-1.2868759915256598	5.062009617818274e-05	False	0.6038465687404717	False	0.6038465687404717
DIS_Concave bridge of nose	Disease	2496.0	6.856829402084476e-05	0.0012310939148786493	0.00046462404195495304	0.00045427014191350395	0.00018201328060050084	-0.8840204646331387	0.00030372057706909645	False	1	False	1
DIS_Condition, Preneoplastic	Disease	2223.0	5.479452054794521e-05	0.0006469351447517387	0.0001778007026685997	0.00015666614444618518	9.374527410834514e-05	-0.8166866121032426	0.00010124019235636548	False	1	False	1
DIS_Conduct Disorder	Disease	1006.0	5.062009617818274e-05	0.00036371571979340947	9.394255200920875e-05	7.803660023425413e-05	3.8695210725728616e-05	-1.1195818557003157	5.062009617818274e-05	False	0.7977894647743572	False	0.7977894647743572
DIS_Conduction disorder of the heart	Disease	2121.0	5.479452054794521e-05	0.0007107320540156361	0.00016011646714972282	0.0001458470064901918	8.885330608982563e-05	0.4767849326864736	0.00020248038471273096	False	1	False	1
DIS_Conductive hearing loss	Disease	2447.0	5.4981306355839013e-05	0.0009906711797242633	0.00031316326686178726	0.0002995805871779509	0.00014424369320765887	-0.4163980042053195	0.0002531004808909137	False	1	False	1
DIS_Condyloma acuminata of vulva	Disease	128.0	5.062009617818274e-05	0.00017001020061203673	7.485680596679014e-05	7.218913562915126e-05	1.3180852401564397e-05	-1.838781669820596	5.062009617818274e-05	False	0.2957601572449192	False	0.2957601572449192
DIS_Condylomata Acuminata	Disease	1166.0	5.3407391582995086e-05	0.00040381198513971895	0.0001003302188706068	7.837297808066368e-05	4.6828548907362515e-05	1.1003986001334267	0.00015186028853454822	False	0.8258476580305116	False	0.8258476580305116
DIS_Cone-shaped epiphysis	Disease	1466.0	5.3407391582995086e-05	0.0004546487838145033	0.00010842557691947995	8.171937620969653e-05	5.356299544543165e-05	-0.13414829591512903	0.00010124019235636548	False	1	False	1
DIS_Congenital Abnormality	Disease	2500.0	0.0002244668911335578	0.002088061733999092	0.0009997688553031383	0.0009843762232804492	0.00025988529514904557	-0.7305042647500929	0.0008099215388509239	False	1	False	1
DIS_Congenital Bilateral Cataracts	Disease	1954.0	5.7182067703568164e-05	0.0005217261682939554	0.00014570438539375448	0.0001385425352166852	7.863153725980235e-05	3.2971043561708835	0.00040496076942546193	False	0.09198872802651646	False	0.09198872802651646
DIS_Congenital Camptodactyly	Disease	1923.0	5.478851632697787e-05	0.0005290538753196367	0.00014081737774349266	0.0001371836202757391	7.304015805206858e-05	0.844234303618021	0.00020248038471273096	False	1	False	1
DIS_Congenital Disorder Of Glycosylation, Type IIB	Disease	120.0	5.062009617818274e-05	0.00014587892049598833	7.687733111781518e-05	7.677545403677263e-05	1.1441303353980446e-05	-2.2949513816096405	5.062009617818274e-05	False	0.18986854444663137	False	0.18986854444663137
DIS_Congenital Disorder Of Glycosylation, Type In	Disease	210.0	5.062009617818274e-05	0.00018537399202891834	7.712982654080837e-05	7.573779893514497e-05	1.3911599256331656e-05	-1.905584676079576	5.062009617818274e-05	False	0.27538703903206685	False	0.27538703903206685
DIS_Congenital Disorders of Glycosylation	Disease	2348.0	5.770673437590167e-05	0.000750938673341677	0.00022522592122392796	0.0002131060269659293	0.00011819834280188105	0.6640926935561002	0.00030372057706909645	False	1	False	1
DIS_Congenital Epicanthus	Disease	2493.0	6.0219197880284235e-05	0.0011349127535820683	0.0004306690286570119	0.00041626196753156655	0.00017571213289602246	-1.0105650921167422	0.0002531004808909137	False	0.9792000236452354	False	0.9792000236452354
DIS_Congenital Heart Defects	Disease	2493.0	6.321512105695683e-05	0.0011994242763473534	0.0004650714608727533	0.0004540638716512789	0.00017744938448498418	-0.6240133655399871	0.0003543406732472792	False	1	False	1
DIS_Congenital Hemidysplasia with Ichthyosiform Erythroderma and Limb Defects	Disease	155.0	5.062009617818274e-05	0.00017700681476236836	7.682558932548403e-05	7.559150351500492e-05	1.3326063722837949e-05	-1.9664841540860127	5.062009617818274e-05	False	0.2585943891609177	False	0.2585943891609177
DIS_Congenital Hypothyroidism	Disease	1970.0	5.062009617818274e-05	0.0006199628022318661	0.0001427798904769875	0.0001374712301162089	7.669218005183457e-05	-1.201684372989736	5.062009617818274e-05	False	0.6924990356194329	False	0.6924990356194329
DIS_Congenital Methemoglobinemia	Disease	212.0	5.062009617818274e-05	0.0001651118632873772	7.857299272799437e-05	7.531538583713384e-05	1.6048866394761377e-05	-1.7417365103703477	5.062009617818274e-05	False	0.32963634399405434	False	0.32963634399405434
DIS_Congenital Nonbullous Ichthyosiform Erythroderma	Disease	1223.0	5.062009617818274e-05	0.00040215555376819754	0.0001012339499651026	7.921419518377693e-05	4.842802201379074e-05	-1.0451356814140926	5.062009617818274e-05	False	0.9154922032169082	False	0.9154922032169082
DIS_Congenital abnormal Synostosis	Disease	684.0	5.062009617818274e-05	0.0002923406743324888	8.719945334286179e-05	7.633005114113426e-05	3.235840031999989e-05	-1.1304439280970973	5.062009617818274e-05	False	0.7825317169086189	False	0.7825317169086189
DIS_Congenital absence of germinal epithelium of testes	Disease	1512.0	5.479452054794521e-05	0.00044487943767239076	0.0001126981538728636	8.182301695158135e-05	5.806585339985924e-05	-0.19732701485665055	0.00010124019235636548	False	1	False	1
DIS_Congenital absence of kidney	Disease	1670.0	5.608839531101015e-05	0.00047782113562156565	0.00012321246833888575	8.739730883047453e-05	6.333023806478339e-05	0.452356110936411	0.00015186028853454822	False	1	False	1
DIS_Congenital absence of spleen	Disease	832.0	5.062009617818274e-05	0.0003773940937824323	9.221648638186801e-05	7.727080484551445e-05	3.790490536388199e-05	-1.0973880505534974	5.062009617818274e-05	False	0.8303850970650352	False	0.8303850970650352
DIS_Congenital adrenal hyperplasia	Disease	1670.0	5.478851632697787e-05	0.00044169611307420494	0.00012042404834559171	8.469193446018448e-05	6.224932814526509e-05	-0.3081777195162455	0.00010124019235636548	False	1	False	1
DIS_Congenital adrenal hyperplasia due to 21 hydroxylase deficiency	Disease	1215.0	5.062009617818274e-05	0.0004270158707565298	0.00010034999891568817	7.913896802785692e-05	4.548812833409007e-05	-1.0932501414932139	5.062009617818274e-05	False	0.836682943383394	False	0.836682943383394
DIS_Congenital anemia	Disease	2480.0	5.761032377001959e-05	0.0010819808572617561	0.0003508176144307089	0.00034278565665266027	0.0001538622717423005	-0.6350948314571802	0.0002531004808909137	False	1	False	1
DIS_Congenital aneurysm of ascending aorta	Disease	1814.0	5.478851632697787e-05	0.0005458515283842794	0.00013403692187521015	0.00012399640517666367	7.200858323280307e-05	0.9504903410784205	0.00020248038471273096	False	1	False	1
DIS_Congenital anomaly of brain	Disease	1525.0	5.062009617818274e-05	0.000429553264604811	0.00011533931236304431	8.361903169161301e-05	5.832069571879174e-05	-1.1097126909617463	5.062009617818274e-05	False	0.8120427522132294	False	0.8120427522132294
DIS_Congenital anomaly of face	Disease	2329.0	5.7372346528973036e-05	0.0007651759904778099	0.00022748625099993175	0.00021423980575590944	0.00011528282090126936	2.8567552770254268	0.0005568210579600102	False	0.12253324175893526	False	0.12253324175893526
DIS_Congenital anomaly of testis	Disease	2041.0	5.062009617818274e-05	0.0005295808745649871	0.00015648231073195766	0.00014491703499746396	8.446599321703525e-05	-1.253311664515234	5.062009617818274e-05	False	0.6366222844882934	False	0.6366222844882934
DIS_Congenital anomaly of the kidney	Disease	1451.0	5.3407391582995086e-05	0.0003295164346321773	0.00011157184950768381	8.171937566396992e-05	5.507746169393999e-05	0.7314868512050045	0.00015186028853454822	False	1	False	1
DIS_Congenital arteriovenous malformation	Disease	1903.0	5.062009617818274e-05	0.0004667444574095683	0.0001383363798567321	0.00013402130938819273	7.172608631670977e-05	-1.2229341956737212	5.062009617818274e-05	False	0.6686422607387262	False	0.6686422607387262
DIS_Congenital bilateral aplasia of vas deferens	Disease	778.0	5.062009617818274e-05	0.0002640147848279504	8.63077410149979e-05	7.545461447924234e-05	3.108828105464082e-05	-1.1479452586680647	5.062009617818274e-05	False	0.7588529779072326	False	0.7588529779072326
DIS_Congenital cataract	Disease	2260.0	5.4981306355839013e-05	0.0006884681583476765	0.00019317796033439688	0.00016919761710552768	0.00010372034367787197	2.529907788236819	0.00045558086560364467	False	0.15623941924727305	False	0.15623941924727305
DIS_Congenital cerebral hernia	Disease	1666.0	5.062009617818274e-05	0.0004604475550234828	0.00012301453557384532	8.60141063134354e-05	6.412329738831343e-05	-1.1289880955007872	5.062009617818274e-05	False	0.7845511708050467	False	0.7845511708050467
DIS_Congenital chromosomal disease	Disease	2500.0	0.00016612675471384668	0.0017652992602555481	0.0007925526412617909	0.000779072698145544	0.00023156267037703247	0.9494159051798085	0.0010124019235636548	False	1	False	1
DIS_Congenital clinodactyly	Disease	2142.0	5.3407391582995086e-05	0.0007046664578766051	0.00016271221333576542	0.00014968939450639922	8.857302791887742e-05	0.4489873758565481	0.00020248038471273096	False	1	False	1
DIS_Congenital clubfoot	Disease	2476.0	5.4981306355839013e-05	0.0011311232924388758	0.0003380000387442936	0.00032694430177997245	0.0001527749415151562	-0.5557165135288719	0.0002531004808909137	False	1	False	1
DIS_Congenital contractural arachnodactyly	Disease	2480.0	6.592827004219409e-05	0.0009618230245634804	0.00035663957679987247	0.00034343614125330633	0.00014928435542724023	3.3754512104574226	0.0008605416350291066	False	0.08776802586656281	False	0.08776802586656281
DIS_Congenital contracture	Disease	1090.0	5.062009617818274e-05	0.0003414717432132491	9.801147001714832e-05	7.825950853028643e-05	4.32948768536609e-05	-1.0946185156999308	5.062009617818274e-05	False	0.8345923890394581	False	0.8345923890394581
DIS_Congenital cystic kidney disease	Disease	834.0	5.062009617818274e-05	0.00033215970238490664	9.022960506523262e-05	7.78422148938367e-05	3.51732388917175e-05	-1.1261262862083772	5.062009617818274e-05	False	0.7885437758121959	False	0.7885437758121959
DIS_Congenital deafness	Disease	2498.0	6.982265046781176e-05	0.0013388001004100076	0.0004886744129612248	0.000475586568705484	0.00018397737267045937	0.09526469786040581	0.0005062009617818274	False	1	False	1
DIS_Congenital diaphragmatic hernia	Disease	2195.0	5.4981306355839013e-05	0.0005954912803062527	0.0001758413961632957	0.0001555814858031894	9.627733436666176e-05	-0.7748573877504714	0.00010124019235636548	False	1	False	1
DIS_Congenital dislocation of radial head	Disease	982.0	5.062009617818274e-05	0.0002900021750163126	9.384963426955085e-05	7.7594568497011e-05	3.987929964889445e-05	-1.0840094603458397	5.062009617818274e-05	False	0.8510084163783453	False	0.8510084163783453
DIS_Congenital disorder of glycosylation type 1A	Disease	360.0	5.062009617818274e-05	0.0002501876407305479	8.206758058447236e-05	7.67106546603547e-05	2.3570098465029847e-05	-1.3342109899518315	5.062009617818274e-05	False	0.5617602077522585	False	0.5617602077522585
DIS_Congenital disorder of glycosylation type 1H	Disease	153.0	5.062009617818274e-05	0.00015718327569946557	7.677761014847957e-05	7.62660158633313e-05	1.229819051388111e-05	-2.1269400519346755	5.062009617818274e-05	False	0.22104948179834102	False	0.22104948179834102
DIS_Congenital emphysema	Disease	635.0	5.062009617818274e-05	0.00017690765420450526	8.227932713952439e-05	7.524454477050414e-05	2.3519358923518683e-05	-1.3460924281266582	5.062009617818274e-05	False	0.5518870930438341	False	0.5518870930438341
DIS_Congenital heart disease	Disease	2313.0	5.062009617818274e-05	0.0006893910379165071	0.0002161099289067702	0.00020252480928913792	0.00011199050851962748	-1.477713021542211	5.062009617818274e-05	False	0.4579518305619148	False	0.4579518305619148
DIS_Congenital hemivertebra	Disease	1296.0	5.479452054794521e-05	0.00036117381489841985	0.00010304093323239287	7.93713831810735e-05	4.7688226032505716e-05	-0.03776070166250153	0.00010124019235636548	False	1	False	1
DIS_Congenital hernia of foramen of Bochdalek	Disease	816.0	5.062009617818274e-05	0.00031284217112466763	8.989904293406032e-05	7.662543565909453e-05	3.5515927319499713e-05	-1.105953010955505	5.062009617818274e-05	False	0.8175732046495915	False	0.8175732046495915
DIS_Congenital hernia of foramen of Morgagni	Disease	816.0	5.062009617818274e-05	0.00031284217112466763	8.989904293406032e-05	7.662543565909453e-05	3.5515927319499713e-05	-1.105953010955505	5.062009617818274e-05	False	0.8175732046495915	False	0.8175732046495915
DIS_Congenital hypogonadotropic hypogonadism	Disease	573.0	5.062009617818274e-05	0.00023078698361412417	8.254468417324628e-05	7.544322897019993e-05	2.5322203017749116e-05	-1.2607350147491754	5.062009617818274e-05	False	0.6291473482003004	False	0.6291473482003004
DIS_Congenital hypoplasia of adrenal gland	Disease	980.0	5.062009617818274e-05	0.00032499187520311994	9.587843362994595e-05	7.78179838538508e-05	4.098647979629819e-05	-1.1042260198166822	5.062009617818274e-05	False	0.8201325462718096	False	0.8201325462718096
DIS_Congenital hypoplasia of breast	Disease	1386.0	5.062009617818274e-05	0.0003856536829926726	0.00010765313238670225	8.083420956544898e-05	5.201894019719307e-05	-1.0963898147928242	5.062009617818274e-05	False	0.8318978755375038	False	0.8318978755375038
DIS_Congenital hypoplasia of femur	Disease	729.0	5.478851632697787e-05	0.00024650780608052587	8.422483332930084e-05	7.58322590429969e-05	2.7238086483302225e-05	2.4831206570516606	0.00015186028853454822	False	0.16218263581380543	False	0.16218263581380543
DIS_Congenital hypoplasia of kidney	Disease	1815.0	5.479452054794521e-05	0.0005413696652530903	0.00012978743623712135	9.237021984112322e-05	6.944646977603066e-05	0.31783980335664647	0.00015186028853454822	False	1	False	1
DIS_Congenital hypoplasia of lung	Disease	2378.0	5.4981306355839013e-05	0.000729181857955374	0.00022042086929592046	0.00020879006791379453	0.00011348281555883514	-0.15808987902567734	0.00020248038471273096	False	1	False	1
DIS_Congenital hypoplasia of ovary	Disease	1584.0	5.062009617818274e-05	0.0005008765339343851	0.00011463324027225867	8.314625656050546e-05	5.7948760426775444e-05	-1.104650791883003	5.062009617818274e-05	False	0.8195019353682658	False	0.8195019353682658
DIS_Congenital hypoplasia of penis	Disease	2495.0	5.855486590935707e-05	0.0015026960134358702	0.0004711356231950182	0.0004578055852281398	0.0001867709478656342	-0.3543102100502452	0.00040496076942546193	False	1	False	1
DIS_Congenital hypoplasia of thymus	Disease	1087.0	5.4981306355839013e-05	0.00030434451799436963	9.764073730342217e-05	7.881462799495586e-05	4.196457256546518e-05	0.08577366175547546	0.00010124019235636548	False	1	False	1
DIS_Congenital ichthyosis	Disease	1752.0	5.062009617818274e-05	0.0005032712632108706	0.00012574446772447683	8.90909767734835e-05	6.553513926399942e-05	-1.146321994429061	5.062009617818274e-05	False	0.7610036669358211	False	0.7610036669358211
DIS_Congenital keratoglobus	Disease	827.0	5.062009617818274e-05	0.0003187504980476532	9.053150199383443e-05	7.72379701861435e-05	3.4821597542728715e-05	-1.146168143683741	5.062009617818274e-05	False	0.7612079804825115	False	0.7612079804825115
DIS_Congenital kyphoscoliosis	Disease	347.0	5.062009617818274e-05	0.00018058690744920993	7.822029181897619e-05	7.422802850356295e-05	1.8365333037764665e-05	-1.5028420984274622	5.062009617818274e-05	False	0.4427650125854247	False	0.4427650125854247
DIS_Congenital kyphosis	Disease	468.0	5.062009617818274e-05	0.00021691973969631235	8.316124561335517e-05	7.564296693550933e-05	2.465870390015645e-05	-1.3196617943478355	5.062009617818274e-05	False	0.5742152374966405	False	0.5742152374966405
DIS_Congenital long QT syndrome	Disease	1235.0	5.3407391582995086e-05	0.00030833269097356046	0.00010139847032622907	7.906388361796332e-05	4.5520749535794784e-05	1.1085454155063728	0.00015186028853454822	False	0.8137537811126728	False	0.8137537811126728
DIS_Congenital malformation syndrome	Disease	1157.0	5.062009617818274e-05	0.0004162330905306972	9.96924252765539e-05	7.84990972603815e-05	4.7449619080340146e-05	-1.0341985889345813	5.062009617818274e-05	False	0.9349580349076362	False	0.9349580349076362
DIS_Congenital malformation syndromes affecting facial appearance	Disease	331.0	5.062009617818274e-05	0.00021460762572430073	7.99817980242729e-05	7.556865412227008e-05	2.1619374917912092e-05	-1.3581198326767252	5.062009617818274e-05	False	0.5421554369878391	False	0.5421554369878391
DIS_Congenital malformation syndromes involving limbs	Disease	54.0	5.062009617818274e-05	9.104151493080845e-05	7.44743863711067e-05	7.51268126883345e-05	7.768350556621535e-06	-3.0707020774945852	5.062009617818274e-05	True	0.002135561204622438	True	0.002135561204622438
DIS_Congenital malrotation of intestine	Disease	1314.0	5.062009617818274e-05	0.00041115039881588683	0.00010366242225070461	7.999360102383619e-05	4.9763768357102936e-05	-1.0658824245762928	5.062009617818274e-05	False	0.8802000678398674	False	0.8802000678398674
DIS_Congenital muscular dystrophy (disorder)	Disease	1949.0	5.7182067703568164e-05	0.0006062705698943357	0.00014100333851926726	0.0001374192661811186	7.424826582965055e-05	-0.5355430961058572	0.00010124019235636548	False	1	False	1
DIS_Congenital muscular hypertrophy-cerebral syndrome	Disease	284.0	5.062009617818274e-05	0.00017229496898690558	7.860580734194602e-05	7.503002256434478e-05	1.7991637376680665e-05	-1.555484394101681	5.062009617818274e-05	False	0.41330311972293693	False	0.41330311972293693
DIS_Congenital myopathy (disorder)	Disease	2289.0	5.741187277528993e-05	0.000699239576960056	0.00019983042934842806	0.00017663163472577938	0.00010554677017319435	-0.4544917929289965	0.00015186028853454822	False	1	False	1
DIS_Congenital neutropenia	Disease	1587.0	5.062009617818274e-05	0.00044483985765124553	0.00011979735043764145	8.481764206955047e-05	6.094818914464085e-05	-1.135017384934749	5.062009617818274e-05	False	0.7762381311165168	False	0.7762381311165168
DIS_Congenital ocular coloboma (disorder)	Disease	2286.0	5.4981306355839013e-05	0.0006841950933437591	0.00019620592269251592	0.00017057640765052572	0.00010385363721258335	-0.914418915745437	0.00010124019235636548	False	1	False	1
DIS_Congenital omphalocele	Disease	1446.0	5.062009617818274e-05	0.0003937007874015748	0.00010888793111137189	8.12843080565663e-05	5.187167558090205e-05	-1.1233073595687357	5.062009617818274e-05	False	0.7925064243989886	False	0.7925064243989886
DIS_Congenital pectus carinatum	Disease	2070.0	5.4981306355839013e-05	0.0006372906045156591	0.00015806438203490216	0.00014650411812167243	8.580762160788032e-05	1.1075484563632714	0.0002531004808909137	False	0.8152194405227855	False	0.8152194405227855
DIS_Congenital pes cavus	Disease	2350.0	5.761032377001959e-05	0.0008770531015786956	0.00022508462625463755	0.00021315901770254292	0.0001154176201046334	0.6813166892816749	0.00030372057706909645	False	1	False	1
DIS_Congenital pontocerebellar hypoplasia	Disease	776.0	5.062009617818274e-05	0.00027909572983533354	8.82594417530594e-05	7.704754976562919e-05	3.219964554698924e-05	-1.1689366431052544	5.062009617818274e-05	False	0.7318432209336089	False	0.7318432209336089
DIS_Congenital posterior urethral valves	Disease	410.0	5.062009617818274e-05	0.00025762129669386005	8.268736583305163e-05	7.510890961134089e-05	2.704065127563988e-05	-1.1858911728120003	5.062009617818274e-05	False	0.7110666779748077	False	0.7110666779748077
DIS_Congenital secretory diarrhea, sodium type (disorder)	Disease	425.0	5.062009617818274e-05	0.0002317497103128621	8.4318831199562e-05	7.681671531725304e-05	2.7010092171602813e-05	-1.2476349509391373	5.062009617818274e-05	False	0.6424287008587138	False	0.6424287008587138
DIS_Congenital sensorineural hearing loss	Disease	1138.0	5.062009617818274e-05	0.0003834355828220859	9.948217493015236e-05	7.899830165976877e-05	4.507755977934823e-05	-1.0839557196784024	5.062009617818274e-05	False	0.8510928015486274	False	0.8510928015486274
DIS_Congenital small ears	Disease	2019.0	5.479452054794521e-05	0.000631256199837677	0.00015265102473776963	0.00014158289678606824	8.381867180577707e-05	-0.009433890876410934	0.00015186028853454822	False	1	False	1
DIS_Congenital torticollis	Disease	542.0	5.062009617818274e-05	0.0002340276152586005	8.41136478077277e-05	7.6748956721941e-05	2.5396927093774768e-05	-1.3188033145062974	5.062009617818274e-05	False	0.5749630558334489	False	0.5749630558334489
DIS_Congenital total cataract	Disease	758.0	5.062009617818274e-05	0.00025817555938037863	8.83886866049571e-05	7.709506003967254e-05	3.3313662947341694e-05	-1.133726738079643	5.062009617818274e-05	False	0.7780064929750554	False	0.7780064929750554
DIS_Congenital, Hereditary, and Neonatal Diseases and Abnormalities	Disease	596.0	5.062009617818274e-05	0.0002920987293705272	8.436859013162556e-05	7.593591184334804e-05	2.802225093701817e-05	-1.204346289999856	5.062009617818274e-05	False	0.6894412144432288	False	0.6894412144432288
DIS_Congestive heart failure	Disease	2500.0	0.0005094985078972268	0.0024649222601441033	0.0014036016179880025	0.0013973842000983058	0.00029224502613168894	0.5667208976245555	0.001569222981523665	False	1	False	1
DIS_Conjugated hyperbilirubinemia	Disease	1052.0	5.062009617818274e-05	0.0003977724741447892	9.703873790889091e-05	7.861017409938192e-05	4.231811638686232e-05	-1.0968976337783989	5.062009617818274e-05	False	0.8311277840853032	False	0.8311277840853032
DIS_Conjunctival hamartoma	Disease	403.0	5.062009617818274e-05	0.00022298201278430206	8.108086079457752e-05	7.489514679448772e-05	2.2648802798966736e-05	-1.3449172076231966	5.062009617818274e-05	False	0.5528520184680734	False	0.5528520184680734
DIS_Conjunctival hyperemia	Disease	115.0	5.062009617818274e-05	9.068649678062936e-05	7.405943460808517e-05	7.391529307413703e-05	7.384747936388991e-06	-3.1740201062791926	5.062009617818274e-05	True	0.0015034327583834939	True	0.0015034327583834939
DIS_Conjunctival telangiectasis	Disease	665.0	5.3407391582995086e-05	0.00024036535534011698	8.611959474114974e-05	7.628346937218705e-05	2.9987793547064942e-05	0.5042250804976504	0.00010124019235636548	False	1	False	1
DIS_Conjunctivitis	Disease	1538.0	5.062009617818274e-05	0.0004102059233735335	0.00011627142563839497	8.362253156370337e-05	5.869323972142026e-05	-1.1185501051197315	5.062009617818274e-05	False	0.799261905503669	False	0.799261905503669
DIS_Conjunctivitis, recurrent	Disease	1470.0	5.062009617818274e-05	0.0004102059233735335	0.00011246937665549458	8.254230517977118e-05	5.588382177817878e-05	-1.1067475077637303	5.062009617818274e-05	False	0.8163998093654041	False	0.8163998093654041
DIS_Conn Syndrome	Disease	1844.0	5.062009617818274e-05	0.00048582995951417006	0.00013082695729209012	0.00010762588291262723	6.890162263618584e-05	-1.1640779715365404	5.062009617818274e-05	False	0.7379651587633619	False	0.7379651587633619
DIS_Connective Tissue Diseases	Disease	2069.0	5.478851632697787e-05	0.0005530099541791753	0.00015785860264247952	0.0001458470064901918	8.428358918155148e-05	1.1300168772271664	0.0002531004808909137	False	0.7831232903678272	False	0.7831232903678272
DIS_Constipation	Disease	2467.0	6.416014371872192e-05	0.0010871253300201895	0.00034544421290620404	0.00033433634236041456	0.0001540743999202919	-1.2564314673417751	0.00015186028853454822	False	0.633464658783577	False	0.633464658783577
DIS_Contact Dermatitis	Disease	2151.0	5.3407391582995086e-05	0.000621062904799929	0.00017109109664596023	0.00015373971865631486	8.921011625240787e-05	0.35185794375560525	0.00020248038471273096	False	1	False	1
DIS_Contact hypersensitivity	Disease	2028.0	5.3407391582995086e-05	0.0005726908287654422	0.0001537668728897316	0.00014301550354736637	8.196771876978807e-05	0.5943011780017274	0.00020248038471273096	False	1	False	1
DIS_Contracture	Disease	2435.0	6.036824630244491e-05	0.0009075782786265315	0.0002884365628407145	0.0002747630168979255	0.00013852734332899346	2.6682435293502054	0.0006580612503163756	False	0.14045883766191103	False	0.14045883766191103
DIS_Contracture of joint	Disease	2391.0	5.667649059170256e-05	0.0007632293080054274	0.0002461669532320849	0.00022923511882020327	0.00012487516779550027	2.4877172156169816	0.0005568210579600102	False	0.1615838593410852	False	0.1615838593410852
DIS_Contracture of joint of hand	Disease	1509.0	5.062009617818274e-05	0.00039426994348797475	0.00011110319796296619	8.216926869350862e-05	5.452140583894242e-05	-1.109345968874171	5.062009617818274e-05	False	0.8125797230830623	False	0.8125797230830623
DIS_Conus Medullaris Syndrome	Disease	174.0	5.062009617818274e-05	0.0001419244961680386	7.311054201665867e-05	7.092228582889382e-05	1.3279980138595497e-05	-1.6935602014277213	5.062009617818274e-05	False	0.34865726697954424	False	0.34865726697954424
DIS_Conventional (Clear Cell) Renal Cell Carcinoma	Disease	2500.0	0.0002256487401278676	0.0020077096048827497	0.000999318044343149	0.0009885330341759596	0.0002548302799906315	-0.5445836708225742	0.0008605416350291066	False	1	False	1
DIS_Convex nasal bridge	Disease	2156.0	5.663476241717166e-05	0.0005826050769870995	0.00016783774301172566	0.0001526077017894943	9.11575111632975e-05	-0.17527304413298192	0.00015186028853454822	False	1	False	1
DIS_Convex nasal ridge	Disease	1744.0	5.062009617818274e-05	0.0004567699836867863	0.00012549447807626114	8.769240363928665e-05	6.64053485636626e-05	-1.1275354096861123	5.062009617818274e-05	False	0.786574061669818	False	0.786574061669818
DIS_Convulsions	Disease	2346.0	5.478851632697787e-05	0.0006231084208652305	0.00021091339459715518	0.0001993422344268562	0.00010612488573832149	-0.07946307622151882	0.00020248038471273096	False	1	False	1
DIS_Convulsive Seizures	Disease	2312.0	5.896921806816842e-05	0.0006682010542727745	0.0001998419132827278	0.00017945268236112006	0.00010236113626388592	-0.9632730206527614	0.00010124019235636548	False	1	False	1
DIS_Cornea verticillata	Disease	60.0	5.062009617818274e-05	9.71628449280995e-05	7.446119996250018e-05	7.52755938081362e-05	8.236221967391083e-06	-2.8946650392266418	5.062009617818274e-05	True	0.003795633211004956	True	0.003795633211004956
DIS_Corneal Diseases	Disease	1075.0	5.062009617818274e-05	0.0003147128245476003	9.895899911247991e-05	7.852375343541422e-05	4.346365889455573e-05	-1.112168284119129	5.062009617818274e-05	False	0.8084608387680903	False	0.8084608387680903
DIS_Corneal Dystrophy, Subepithelial Mucinous	Disease	220.0	5.062009617818274e-05	0.00016410929679166325	7.67665633216235e-05	7.354833974569482e-05	1.6399691617558593e-05	-1.594326756452336	5.062009617818274e-05	False	0.39340994185709843	False	0.39340994185709843
DIS_Corneal Neovascularization	Disease	1582.0	5.478851632697787e-05	0.0003920031360250882	0.00011571111611185641	8.377314468222822e-05	5.759035537213081e-05	-0.25127338878158256	0.00010124019235636548	False	1	False	1
DIS_Corneal Opacity	Disease	2110.0	5.7182067703568164e-05	0.0005154639175257732	0.0001563840801644098	0.0001458098471210355	8.331619709787926e-05	-0.054296664843536534	0.00015186028853454822	False	1	False	1
DIS_Corneal Scar	Disease	549.0	5.062009617818274e-05	0.00023377230577417596	8.433959811985273e-05	7.638835841417768e-05	2.8195127889956817e-05	-1.1959336404954193	5.062009617818274e-05	False	0.6991749101712297	False	0.6991749101712297
DIS_Corneal Ulcer	Disease	1276.0	5.062009617818274e-05	0.00034624040625541	0.00010249975103677662	8e-05	4.525835386647196e-05	-1.1463000844365017	5.062009617818274e-05	False	0.76103275834784	False	0.76103275834784
DIS_Corneal diameter increased	Disease	750.0	5.062009617818274e-05	0.0003187504980476532	8.766760332097265e-05	7.695564430520237e-05	3.079247398117588e-05	-1.2031351285849219	5.062009617818274e-05	False	0.690829994264435	False	0.690829994264435
DIS_Corneal dystrophy	Disease	1104.0	5.584096493187402e-05	0.0003061849357011635	9.770029586411469e-05	7.872466354928774e-05	4.2603486226462656e-05	0.08308936206380278	0.00010124019235636548	False	1	False	1
DIS_Corneal dystrophy, Fuchs' endothelial, 1	Disease	272.0	5.062009617818274e-05	0.00019863603257630935	7.622760003327066e-05	7.360523922807964e-05	1.58643821733074e-05	-1.6141507167025888	5.062009617818274e-05	False	0.38380606513155924	False	0.38380606513155924
DIS_Corneal stromal opacities	Disease	1538.0	5.062009617818274e-05	0.00041652782405864714	0.00011503696386477505	8.33090350093805e-05	5.64417714584097e-05	-1.1412977662130825	5.062009617818274e-05	False	0.7677186050187229	False	0.7677186050187229
DIS_Cornelia De Lange Syndrome	Disease	1263.0	5.3407391582995086e-05	0.00033941450997030124	0.00010185262235198103	7.939658594680428e-05	4.652395903234722e-05	-0.01316375494161477	0.00010124019235636548	False	1	False	1
DIS_Cornelia de Lange Syndrome 3	Disease	284.0	5.062009617818274e-05	0.00017229496898690558	7.860580734194602e-05	7.503002256434478e-05	1.7991637376680665e-05	-1.555484394101681	5.062009617818274e-05	False	0.41330311972293693	False	0.41330311972293693
DIS_Coronal craniosynostosis	Disease	901.0	5.3407391582995086e-05	0.0003897875657766517	9.074462588297553e-05	7.759155803848541e-05	3.588265225586008e-05	1.7032091779556722	0.00015186028853454822	False	0.34471804861493194	False	0.34471804861493194
DIS_Coronary Aneurysm	Disease	1199.0	5.062009617818274e-05	0.0003233891179561808	0.0001013437345259252	7.859781498074354e-05	4.5760308065415736e-05	-1.1084636553414695	5.062009617818274e-05	False	0.8138738303298649	False	0.8138738303298649
DIS_Coronary Arteriosclerosis	Disease	2500.0	0.0004347826086956522	0.0022701475595913734	0.0012395474081355298	0.0012294341003238518	0.0002767180850970239	-0.2720646032619445	0.001164262212098203	False	1	False	1
DIS_Coronary Artery Disease	Disease	2500.0	0.0006151742993848256	0.0027857308674456393	0.0015762541431610158	0.0015683023947239785	0.00031229886437107105	0.3016630589058953	0.0016704631738800305	False	1	False	1
DIS_Coronary Occlusion	Disease	617.0	5.062009617818274e-05	0.00022255192878338278	8.265678441539272e-05	7.385524372230428e-05	2.6630333527966368e-05	-1.2030149079269332	5.062009617818274e-05	False	0.6909680743260088	False	0.6909680743260088
DIS_Coronary Restenosis	Disease	792.0	5.3407391582995086e-05	0.00026162030173541465	8.72358177702283e-05	7.582363433577025e-05	3.142593906864881e-05	0.4456310615108475	0.00010124019235636548	False	1	False	1
DIS_Coronary Stenosis	Disease	1729.0	5.062009617818274e-05	0.0005102908657935023	0.0001242807072001674	8.812125484666901e-05	6.411925449256056e-05	-1.148806417119699	5.062009617818274e-05	False	0.7577157145477194	False	0.7577157145477194
DIS_Coronary Thrombosis	Disease	1140.0	5.062009617818274e-05	0.00036788374873539964	9.583206225519843e-05	7.762469879869443e-05	4.196886585810922e-05	-1.0772739542181324	5.062009617818274e-05	False	0.8616833084284813	False	0.8616833084284813
DIS_Coronary heart disease	Disease	2500.0	0.0005217391304347826	0.0025163563160543532	0.0014716016660248576	0.0014662551945526531	0.0003005277689422691	-0.5173537405189788	0.0013161225006327513	False	1	False	1
DIS_Coronavirus Infections	Disease	506.0	5.479452054794521e-05	0.00021511544528897175	8.27899774827364e-05	7.533525721820051e-05	2.554759313994943e-05	0.7221899445696902	0.00010124019235636548	False	1	False	1
DIS_Corpus Callosum, Agenesis of, with Facial Anomalies and Robin Sequence	Disease	162.0	5.062009617818274e-05	0.00016535758577924763	7.572388623646802e-05	7.456843611431462e-05	1.1540280488114686e-05	-2.1753188827723577	5.062009617818274e-05	False	0.21132658769940718	False	0.21132658769940718
DIS_Cortical Dysplasia	Disease	1902.0	5.062009617818274e-05	0.00046451133407655144	0.0001364899319917482	0.00013042530949633783	7.248714071167162e-05	-1.1846216442048048	5.062009617818274e-05	False	0.7125915584366549	False	0.7125915584366549
DIS_Cortical gyral simplification	Disease	1105.0	5.062009617818274e-05	0.00037064492216456633	9.837971785915218e-05	7.903264048051846e-05	4.3112337846907e-05	-1.1077947535706614	5.062009617818274e-05	False	0.8148569835776718	False	0.8148569835776718
DIS_Cortical visual impairment	Disease	1432.0	5.584096493187402e-05	0.00041918175720992624	0.00011268231012431702	8.234181770350776e-05	5.68206420147139e-05	2.471252801582828	0.0002531004808909137	False	0.16374409628390432	False	0.16374409628390432
DIS_Cortical white matter abnormalities seen on MRI	Disease	1166.0	5.062009617818274e-05	0.0003792188092529389	0.00010178513053694767	7.889235150928964e-05	4.6832052089692445e-05	-1.0925217255219561	5.062009617818274e-05	False	0.8377989969586775	False	0.8377989969586775
DIS_Corticosteroid-induced glaucoma	Disease	200.0	5.062009617818274e-05	0.0001623640201331385	7.655642535021684e-05	7.376808321357583e-05	1.4768615678509277e-05	-1.756178760191834	5.062009617818274e-05	False	0.3242369901885242	False	0.3242369901885242
DIS_Corticostriatal-Spinal Degeneration	Disease	51.0	5.062009617818274e-05	9.641342074816814e-05	7.60909244519874e-05	7.614986293024673e-05	8.942162328317736e-06	-2.848396991535761	5.062009617818274e-05	True	0.004394007515902354	True	0.004394007515902354
DIS_Coughing	Disease	2159.0	5.848637267516669e-05	0.000568101121999716	0.000170329231492759	0.00015363343063450608	8.992128875688198e-05	-0.7683279464909349	0.00010124019235636548	False	1	False	1
DIS_Coumarin Resistance	Disease	311.0	5.062009617818274e-05	0.00016156393892883107	7.877892281539872e-05	7.454342154304882e-05	1.885503933877318e-05	-1.4934377028485244	5.062009617818274e-05	False	0.4483588820585066	False	0.4483588820585066
DIS_Coumarin Sensitivity	Disease	120.0	5.062009617818274e-05	9.744689144416293e-05	7.550956677757503e-05	7.525872576428316e-05	7.400158768841252e-06	-3.363369810954689	5.062009617818274e-05	True	0.0007699714359622467	True	0.0007699714359622467
DIS_Coxa valga	Disease	1364.0	5.062009617818274e-05	0.00038529706403637206	0.00010829311860419718	8.172271496503499e-05	5.1330103747015913e-05	-1.1235711252457243	5.062009617818274e-05	False	0.7921343759321507	False	0.7921343759321507
DIS_Coxa valga deformity	Disease	1364.0	5.062009617818274e-05	0.00038529706403637206	0.00010829311860419718	8.172271496503499e-05	5.1330103747015913e-05	-1.1235711252457243	5.062009617818274e-05	False	0.7921343759321507	False	0.7921343759321507
DIS_Cranial nerve palsies	Disease	811.0	5.062009617818274e-05	0.0003075030750307503	8.941385866042528e-05	7.636502481863306e-05	3.390277640573325e-05	-1.144265060122987	5.062009617818274e-05	False	0.7637420909762127	False	0.7637420909762127
DIS_Craniofacial Abnormalities	Disease	2467.0	6.0219197880284235e-05	0.0009073037955542114	0.0003183249453708517	0.0003046551303923958	0.00014492266938577036	-1.4979350983152764	0.00010124019235636548	False	0.4456706212404647	False	0.4456706212404647
DIS_Craniofacial Dysostosis	Disease	345.0	5.062009617818274e-05	0.0001779517750689563	8.001576386733081e-05	7.543753771876886e-05	2.017444187760112e-05	-1.4570746426341	5.062009617818274e-05	False	0.47101680202109913	False	0.47101680202109913
DIS_Craniofacial dysostosis type 1	Disease	436.0	5.062009617818274e-05	0.00026692766260343444	8.306980254305205e-05	7.563731690860692e-05	2.6641951955078006e-05	-1.2179928264859863	5.062009617818274e-05	False	0.6740785988451921	False	0.6740785988451921
DIS_Craniofacial hyperostosis	Disease	791.0	5.062009617818274e-05	0.0002488593944421402	8.859517762314642e-05	7.656381594058648e-05	3.147621301784066e-05	-1.2064691970231447	5.062009617818274e-05	False	0.6870170632008201	False	0.6870170632008201
DIS_Craniosynostosis	Disease	2479.0	6.691201070592172e-05	0.0009955652095212236	0.0003580358843546071	0.0003469331112961421	0.0001525775282327049	0.6393142055641773	0.00045558086560364467	False	1	False	1
DIS_Craniosynostosis, Philadelphia Type	Disease	112.0	5.062009617818274e-05	9.77421561919656e-05	7.412784092413666e-05	7.281760409721374e-05	8.816936892226685e-06	-2.666203130781071	5.062009617818274e-05	False	0.14067390130053753	False	0.14067390130053753
DIS_Creatine phosphokinase serum increased	Disease	2424.0	5.3407391582995086e-05	0.0009253806679565912	0.0002677545208117025	0.0002515407225163209	0.000129841186728094	0.2770003660911695	0.00030372057706909645	False	1	False	1
DIS_Creatinine measurement, serum (procedure)	Disease	1919.0	5.062009617818274e-05	0.0006784260515603799	0.0001422481879142737	0.00013666803334700013	7.94412532713869e-05	-1.1534069260346564	5.062009617818274e-05	False	0.751683279871718	False	0.751683279871718
DIS_Creutzfeldt-Jakob disease	Disease	2108.0	5.062009617818274e-05	0.0006231084208652305	0.00016033607573713305	0.0001471075149212065	8.869011782207155e-05	-1.2370710768369984	5.062009617818274e-05	False	0.6534474896671942	False	0.6534474896671942
DIS_Crigler Najjar syndrome, type 1	Disease	711.0	5.062009617818274e-05	0.00026910656620021526	8.73376510877406e-05	7.71366862079605e-05	3.1142170322766166e-05	-1.1790300588882165	5.062009617818274e-05	False	0.719366559309776	False	0.719366559309776
DIS_Crohn Disease	Disease	2500.0	0.0004993935934936149	0.0029512642577969213	0.0014417559997405502	0.001427069282615477	0.0003037903591797329	-1.579951956510604	0.0009617818273854721	False	0.4006011926443912	False	0.4006011926443912
DIS_Crohn's disease of large bowel	Disease	2049.0	5.629996622002027e-05	0.0005170248910554694	0.00015826518986057224	0.00014723203769140164	8.344102143907186e-05	-0.6834168196975642	0.00010124019235636548	False	1	False	1
DIS_Crowded carpal bones	Disease	59.0	5.062009617818274e-05	9.391435011269723e-05	7.302926527956491e-05	7.444353457902182e-05	7.971821684336437e-06	-2.8110474605087052	5.062009617818274e-05	True	0.004938050129234317	True	0.004938050129234317
DIS_Crumpled ear	Disease	172.0	5.479452054794521e-05	0.00017352073572791948	7.683493827444085e-05	7.361876461366486e-05	1.559740172590586e-05	1.564699974444444	0.00010124019235636548	False	0.40844901122855287	False	0.40844901122855287
DIS_Cryoglobulinemia	Disease	1122.0	5.3407391582995086e-05	0.00030721966205837174	9.903109305322789e-05	7.887990644839983e-05	4.3106020555758874e-05	0.051248045508632774	0.00010124019235636548	False	1	False	1
DIS_Cryptogenic Chronic Hepatitis	Disease	991.0	5.062009617818274e-05	0.00026876903780684465	9.250593623774397e-05	7.768197001475957e-05	3.60287184813648e-05	-1.162568135228732	5.062009617818274e-05	False	0.7398832056652328	False	0.7398832056652328
DIS_Cryptogenic sexual precocity	Disease	305.0	5.062009617818274e-05	0.00016973606042603752	7.873319672886626e-05	7.571168988491823e-05	1.6892879801244658e-05	-1.6641982232426802	5.062009617818274e-05	False	0.361068741287304	False	0.361068741287304
DIS_Cryptophthalmos syndrome	Disease	375.0	5.062009617818274e-05	0.00022723829722769278	8.191906285977111e-05	7.608612949859241e-05	2.4972594443909157e-05	-1.2533325983365027	5.062009617818274e-05	False	0.6366010182644036	False	0.6366010182644036
DIS_Cryptorchidism	Disease	2500.0	6.69254450542096e-05	0.0015562856648798202	0.0006897923325622991	0.0006789922657140035	0.0002162741843572735	-0.8488825022092721	0.0005062009617818274	False	1	False	1
DIS_Curvature of digit	Disease	2115.0	5.3407391582995086e-05	0.0006263701847792045	0.00015891440813863535	0.00014708045300779526	8.63994940594427e-05	0.5042387926961969	0.00020248038471273096	False	1	False	1
DIS_Curvature of little finger	Disease	2427.0	5.770673437590167e-05	0.0008415147265077139	0.0002711152275098668	0.0002542588354945334	0.00013235486326647244	-0.901024231616034	0.00015186028853454822	False	1	False	1
DIS_Curvature of spine	Disease	2500.0	7.417297136923305e-05	0.0015742198351699232	0.0006777237561539323	0.0006622795733091571	0.00021764101426470967	0.6074120870260405	0.0008099215388509239	False	1	False	1
DIS_Curvature of the little toe	Disease	321.0	5.062009617818274e-05	0.00017374685083832854	8.055223015236441e-05	7.556865412227008e-05	2.0214170457768844e-05	-1.4807500528758009	5.062009617818274e-05	False	0.45607523056439014	False	0.45607523056439014
DIS_Cushing Syndrome	Disease	1937.0	5.479452054794521e-05	0.0005113781641523907	0.00014413149407552063	0.00013845621322256836	7.582020840028493e-05	-0.5656974917915678	0.00010124019235636548	False	1	False	1
DIS_Cushingoid facies	Disease	251.0	5.062009617818274e-05	0.00018417902200939314	7.604761868181148e-05	7.222824124232574e-05	1.6655982598591484e-05	-1.5266299873403462	5.062009617818274e-05	False	0.42907422051728017	False	0.42907422051728017
DIS_Cutaneous Follicular Lymphoma	Disease	287.0	5.062009617818274e-05	0.0001650982334489021	7.78152689134736e-05	7.480550568521843e-05	1.638508683426198e-05	-1.6597515173630015	5.062009617818274e-05	False	0.3630060400291386	False	0.3630060400291386
DIS_Cutaneous Mastocytosis	Disease	1603.0	5.3407391582995086e-05	0.0004358564579398518	0.00011795416093159061	8.495454931611588e-05	5.9825431050615324e-05	-0.2793789912033273	0.00010124019235636548	False	1	False	1
DIS_Cutaneous Melanoma	Disease	2494.0	7.090187180941577e-05	0.0012217470983506415	0.0004934100863678586	0.0004852700327519251	0.0001791982730448271	-0.21110259670164808	0.00045558086560364467	False	1	False	1
DIS_Cutaneous lymphoma	Disease	1070.0	5.3407391582995086e-05	0.0003570153516601214	9.75028208563351e-05	7.889235150928964e-05	4.198165177903657e-05	0.08902392692172806	0.00010124019235636548	False	1	False	1
DIS_Cutis Laxa	Disease	1808.0	5.479452054794521e-05	0.0004445234708392603	0.00012994935584157436	0.00011328240024867074	6.66610984444936e-05	1.8474211785136283	0.0002531004808909137	False	0.2930003667865143	False	0.2930003667865143
DIS_Cutis Laxa, Autosomal Dominant	Disease	180.0	5.062009617818274e-05	0.00014467592592592592	7.622270024896736e-05	7.400556267706772e-05	1.4890950643695346e-05	-1.7193397979345573	5.062009617818274e-05	False	0.33828019167197565	False	0.33828019167197565
DIS_Cutis Laxa, Autosomal Recessive, Type I	Disease	710.0	5.479452054794521e-05	0.00028812216379745014	8.896299886084269e-05	7.681671531725304e-05	3.2383958158241156e-05	0.3791134312714784	0.00010124019235636548	False	1	False	1
DIS_Cutis Laxa, Autosomal Recessive, Type IIA	Disease	173.0	5.062009617818274e-05	0.00017118890695882907	7.819554016773311e-05	7.558578987150416e-05	1.5775463145932952e-05	-1.7479958423065096	5.062009617818274e-05	False	0.32727980624582587	False	0.32727980624582587
DIS_Cutis laxa, acquired type	Disease	120.0	5.062009617818274e-05	9.271277582050807e-05	7.31207107318552e-05	7.311634985988973e-05	7.682093740775091e-06	-2.9289690171630522	5.062009617818274e-05	True	0.003400883196912896	True	0.003400883196912896
DIS_Cutis laxa, autosomal recessive	Disease	69.0	5.062009617818274e-05	9.271277582050807e-05	7.420133119558592e-05	7.422802850356295e-05	7.889791626939956e-06	-2.9888286196157914	5.062009617818274e-05	True	0.0028004916534478674	True	0.0028004916534478674
DIS_Cutis laxa, recessive	Disease	166.0	5.062009617818274e-05	0.0001474491300501327	7.699758109635667e-05	7.465472357546179e-05	1.491768422858485e-05	-1.7682023907993794	5.062009617818274e-05	False	0.3198424128930843	False	0.3198424128930843
DIS_Cutis laxa, recessive, type I	Disease	128.0	5.062009617818274e-05	0.0001444564824846515	7.568037014056763e-05	7.460739621550943e-05	1.1485147024894898e-05	-2.1819724125485647	5.062009617818274e-05	False	0.210039748359738	False	0.210039748359738
DIS_Cutis laxa, x-linked	Disease	334.0	5.3407391582995086e-05	0.00019100372457262916	7.952134283775235e-05	7.483072582584261e-05	1.942222197834802e-05	1.1182474148851453	0.00010124019235636548	False	0.7996946568132974	False	0.7996946568132974
DIS_Cutis marmorata	Disease	1609.0	5.478851632697787e-05	0.0004534119247336205	0.00011897622725547423	8.454514710855597e-05	6.092645700343971e-05	-0.2911056340943545	0.00010124019235636548	False	1	False	1
DIS_Cutis marmorata telangiectatica congenita	Disease	119.0	5.062009617818274e-05	0.00014502211587267058	7.562970435489177e-05	7.432733759476735e-05	9.937273839541364e-06	-2.5167474078447354	5.062009617818274e-05	False	0.15787768152656617	False	0.15787768152656617
DIS_Cyanosis	Disease	1055.0	5.062009617818274e-05	0.00031113876789047915	9.659741612167601e-05	7.870916961826053e-05	4.103574428349382e-05	-1.120421250943099	5.062009617818274e-05	False	0.7965945395026366	False	0.7965945395026366
DIS_Cyclic neutropenia	Disease	1101.0	5.062009617818274e-05	0.0003281647386988268	9.883918830468907e-05	7.833307222309259e-05	4.46389777887345e-05	-1.080201530481178	5.062009617818274e-05	False	0.8570189470511778	False	0.8570189470511778
DIS_Cyclocephaly	Disease	686.0	5.062009617818274e-05	0.00023830328064183018	8.73144898370159e-05	7.671948889852604e-05	3.1026776005850674e-05	-1.1826685973403668	5.062009617818274e-05	False	0.7149470346063272	False	0.7149470346063272
DIS_Cyst	Disease	2431.0	5.3407391582995086e-05	0.0009341825902335456	0.00028555192693731785	0.00027427317608337906	0.00013399430550132754	0.5133706693922139	0.0003543406732472792	False	1	False	1
DIS_Cystadenocarcinoma, Serous	Disease	2183.0	5.4981306355839013e-05	0.0006760494130661914	0.00016754325709233766	0.00015273004963726612	8.827521741163902e-05	1.5426449684258032	0.00030372057706909645	False	0.4202115893870211	False	0.4202115893870211
DIS_Cystadenoma	Disease	1705.0	5.3407391582995086e-05	0.0004420215117135701	0.00012117475450046608	8.710042679209128e-05	6.078891482952818e-05	-0.3279308768712778	0.00010124019235636548	False	1	False	1
DIS_Cystic Fibrosis	Disease	2500.0	0.000246669955599408	0.0019783176386800666	0.0009681196240227521	0.000956899658840212	0.00024915051961888314	-1.4476328222645352	0.0006074411541381929	False	0.4771810157922137	False	0.4771810157922137
DIS_Cystic Kidney Diseases	Disease	2037.0	5.3407391582995086e-05	0.0005573692172943706	0.0001535344234805039	0.00014384349827387802	8.309766565135417e-05	-0.02014659416522849	0.00015186028853454822	False	1	False	1
DIS_Cystic kidney	Disease	2196.0	5.479452054794521e-05	0.0005279831045406547	0.00016807252252287627	0.0001525029549664222	9.073489451580492e-05	0.3792131172187703	0.00020248038471273096	False	1	False	1
DIS_Cystic medial necrosis of aorta	Disease	682.0	5.7182067703568164e-05	0.00025514543289675113	8.660707675609645e-05	7.695564430520237e-05	2.980148178212625e-05	0.49101973208075156	0.00010124019235636548	False	1	False	1
DIS_Cystitis	Disease	1796.0	5.062009617818274e-05	0.0005767963085036256	0.00013004155674346983	9.238309115896933e-05	6.841119841540198e-05	-1.160942395469077	5.062009617818274e-05	False	0.7419568654225517	False	0.7419568654225517
DIS_Cytochrome-c Oxidase Deficiency	Disease	1636.0	5.062009617818274e-05	0.00045330915684496827	0.00011760040200458075	8.44416310781824e-05	6.008502879371693e-05	-1.1147586540459828	5.062009617818274e-05	False	0.8047079556300094	False	0.8047079556300094
DIS_Cytogenetically normal acute myeloid leukemia	Disease	1788.0	5.663476241717166e-05	0.0004598546859192495	0.00013351226462691507	0.0001279795234072849	6.932418037813974e-05	-0.4655240364114866	0.00010124019235636548	False	1	False	1
DIS_Cytokine Measurement	Disease	1704.0	5.3407391582995086e-05	0.0004637860400401948	0.00012361707690838726	8.710801658111718e-05	6.47217835553794e-05	0.43637875958709593	0.00015186028853454822	False	1	False	1
DIS_Cytomegalovirus Infections	Disease	2496.0	6.381213706847043e-05	0.0011009982384028185	0.00044471161382923606	0.0004330097928993519	0.00016996136428957146	0.36178426908734945	0.0005062009617818274	False	1	False	1
DIS_Cytopenia	Disease	2480.0	5.761032377001959e-05	0.0010819808572617561	0.00034744305754489107	0.0003374331807324589	0.00015349840200878646	-0.6146160182734479	0.0002531004808909137	False	1	False	1
DIS_DEAFNESS, AUTOSOMAL DOMINANT 6	Disease	64.0	5.062009617818274e-05	9.371192952862899e-05	7.550084360636187e-05	7.516821950849075e-05	7.891150277060736e-06	-3.1529937404064503	5.062009617818274e-05	True	0.0016160527214273968	True	0.0016160527214273968
DIS_DEAFNESS, AUTOSOMAL RECESSIVE, 24	Disease	52.0	5.062009617818274e-05	9.311853990129435e-05	7.646198573500196e-05	7.675680649973468e-05	8.89295040538991e-06	-2.9058848164897855	5.062009617818274e-05	True	0.003662162305181127	True	0.003662162305181127
DIS_DIABETES MELLITUS, NONINSULIN-DEPENDENT, ASSOCIATION WITH	Disease	64.0	5.062009617818274e-05	9.371192952862899e-05	7.550084360636187e-05	7.516821950849075e-05	7.891150277060736e-06	-3.1529937404064503	5.062009617818274e-05	True	0.0016160527214273968	True	0.0016160527214273968
DIS_DOSAGE-SENSITIVE SEX REVERSAL	Disease	2135.0	5.660590965696819e-05	0.0005715102157451065	0.00016619284022035202	0.00015263680073265663	8.66756788378091e-05	-0.7493757041756598	0.00010124019235636548	False	1	False	1
DIS_DOWLING-DEGOS DISEASE 2	Disease	46.0	5.062009617818274e-05	0.00010567473317129874	7.555256241201085e-05	7.460464588688318e-05	8.983037840588151e-06	-2.7755049768548785	5.062009617818274e-05	False	0.12981234017191134	False	0.12981234017191134
DIS_DOWN SYNDROME CRITICAL REGION	Disease	1390.0	5.062009617818274e-05	0.00037730153939028073	0.00010580719831073095	8.004803920397653e-05	5.1823900528326843e-05	-1.0648967285351871	5.062009617818274e-05	False	0.8818302940205401	False	0.8818302940205401
DIS_DYSTONIA 1, TORSION, AUTOSOMAL DOMINANT	Disease	268.0	5.062009617818274e-05	0.0001676305422848043	7.614549987320599e-05	7.421979426241081e-05	1.3676133994773448e-05	-1.8664195382100077	5.062009617818274e-05	False	0.2870658003099752	False	0.2870658003099752
DIS_DYSTONIA 12	Disease	228.0	5.062009617818274e-05	0.00014925373134328358	7.598357963746837e-05	7.399197796658504e-05	1.3044431394212708e-05	-1.9443916482659716	5.062009617818274e-05	False	0.2645041595267128	False	0.2645041595267128
DIS_Dandy-Walker Syndrome	Disease	2085.0	5.4981306355839013e-05	0.0005129081894340913	0.00015315098797389763	0.00014281633818908883	8.332046015751467e-05	0.5920442187378427	0.00020248038471273096	False	1	False	1
DIS_Deafness	Disease	2491.0	6.676458806249166e-05	0.001255125094134382	0.0004633104128757507	0.0004511181285042212	0.0001775378252803924	0.24158541335255165	0.0005062009617818274	False	1	False	1
DIS_Death in early adulthood	Disease	1085.0	5.479452054794521e-05	0.0002984183825723665	9.769918083847402e-05	7.914523149980213e-05	4.2758916068527214e-05	0.08281340696795225	0.00010124019235636548	False	1	False	1
DIS_Decreased Concentration	Disease	992.0	5.062009617818274e-05	0.00026876903780684465	9.260985804605973e-05	7.769404508797131e-05	3.689447325632862e-05	-1.138104386967345	5.062009617818274e-05	False	0.7720328949090696	False	0.7720328949090696
DIS_Decreased activities of mitochondrial-encoded respiratory chain complexes	Disease	322.0	5.4981306355839013e-05	0.00018599460615642145	8.104552890014762e-05	7.636502481863306e-05	2.096696759613939e-05	0.9631656730340096	0.00010124019235636548	False	1	False	1
DIS_Decreased activity of mitochondrial complex I	Disease	339.0	5.062009617818274e-05	0.00021134946634259749	7.976159797362465e-05	7.56372437788367e-05	2.0150231640545072e-05	-1.4462117515713888	5.062009617818274e-05	False	0.47811924785396875	False	0.47811924785396875
DIS_Decreased activity of mitochondrial respiratory chain	Disease	322.0	5.4981306355839013e-05	0.00018599460615642145	8.104552890014762e-05	7.636502481863306e-05	2.096696759613939e-05	0.9631656730340096	0.00010124019235636548	False	1	False	1
DIS_Decreased activity of mitochondrial respiratory complexes	Disease	322.0	5.4981306355839013e-05	0.00018599460615642145	8.104552890014762e-05	7.636502481863306e-05	2.096696759613939e-05	0.9631656730340096	0.00010124019235636548	False	1	False	1
DIS_Decreased adipose tissue around neck	Disease	118.0	5.062009617818274e-05	9.418856550814731e-05	7.400966652808994e-05	7.296075682779681e-05	7.626707423233977e-06	-3.066797905299643	5.062009617818274e-05	False	0.10632360273783653	True	0.0021636508717884917
DIS_Decreased albumin	Disease	1122.0	5.062009617818274e-05	0.00031628054083972484	9.697990543689708e-05	7.825646087202678e-05	4.2382717264818905e-05	-1.0938375887757614	5.062009617818274e-05	False	0.8357845007916761	False	0.8357845007916761
DIS_Decreased antibody level in blood	Disease	1757.0	5.4981306355839013e-05	0.0004063388866314506	0.00012565937467287698	8.852691218130312e-05	6.431184943772884e-05	-0.3796995814924562	0.00010124019235636548	False	1	False	1
DIS_Decreased calcification of skull	Disease	881.0	5.584096493187402e-05	0.0003439972480220158	9.063610099669495e-05	7.65872711955273e-05	3.569323419125997e-05	0.2970896753947588	0.00010124019235636548	False	1	False	1
DIS_Decreased circulating cortisol level	Disease	656.0	5.062009617818274e-05	0.0002637362637362637	8.621012517842484e-05	7.681966594778685e-05	2.847990187319508e-05	-1.2496542003095517	5.062009617818274e-05	False	0.6403542458739768	False	0.6403542458739768
DIS_Decreased corneal diameter	Disease	1974.0	5.062009617818274e-05	0.0005449591280653951	0.0001517360456439538	0.0001427755633732062	8.300942277326165e-05	-1.2181261607127059	5.062009617818274e-05	False	0.6739310396962577	False	0.6739310396962577
DIS_Decreased fertility	Disease	1643.0	5.062009617818274e-05	0.00047593146586891486	0.00011712486916938604	8.359806052499582e-05	6.044846833102974e-05	-1.100189547020577	5.062009617818274e-05	False	0.8261615356288445	False	0.8261615356288445
DIS_Decreased fertility in females	Disease	1039.0	5.062009617818274e-05	0.0003901068892876648	9.602417532144494e-05	7.79058896852602e-05	4.1571497238513926e-05	-1.0921925395844916	5.062009617818274e-05	False	0.8383040969294469	False	0.8383040969294469
DIS_Decreased fertility in males	Disease	432.0	5.062009617818274e-05	0.00023762376237623762	8.021034682433088e-05	7.527310979518241e-05	2.2478830740978457e-05	-1.3163607567988718	5.062009617818274e-05	False	0.5770987673047173	False	0.5770987673047173
DIS_Decreased light- and dark-adapted electroretinogram amplitude	Disease	681.0	5.062009617818274e-05	0.0002304501459517591	8.644616166501814e-05	7.653451706719731e-05	2.8906672824293662e-05	-1.2393700826311136	5.062009617818274e-05	False	0.6510254750692727	False	0.6510254750692727
DIS_Decreased liver function	Disease	1345.0	5.062009617818274e-05	0.00038508934072704865	0.00010795894889709623	8.116883116883117e-05	5.281154957282397e-05	-1.0857256259797232	5.062009617818274e-05	False	0.848320228668064	False	0.848320228668064
DIS_Decreased mitochondrial complex III activity in liver tissue	Disease	56.0	5.062009617818274e-05	9.77421561919656e-05	7.521258407243905e-05	7.411403315259912e-05	9.07163107561793e-06	-2.7109224007526285	5.062009617818274e-05	True	0.006709632680817035	True	0.006709632680817035
DIS_Decreased motor nerve conduction velocity	Disease	1514.0	5.629996622002027e-05	0.00042162071000927565	0.00011428513682486874	8.341675530740671e-05	5.772874920675475e-05	-0.22596963640738113	0.00010124019235636548	False	1	False	1
DIS_Decreased muscle mass	Disease	1532.0	5.478851632697787e-05	0.0004472271914132379	0.00011589405633329924	8.359107305754972e-05	6.007347556553698e-05	2.28397680117458	0.0002531004808909137	False	0.19169757686100117	False	0.19169757686100117
DIS_Decreased nerve conduction velocity	Disease	1614.0	5.3407391582995086e-05	0.0004416180886769122	0.00011733453932081576	8.399481735997026e-05	6.128508224983354e-05	0.5633630232066179	0.00015186028853454822	False	1	False	1
DIS_Decreased number of peripheral myelinated nerve fibers	Disease	1108.0	5.4981306355839013e-05	0.00029848518767256176	0.00010069334054490841	7.973210014351777e-05	4.429698988323816e-05	0.01234512351513065	0.00010124019235636548	False	1	False	1
DIS_Decreased platelet count	Disease	2397.0	5.4981306355839013e-05	0.0009163802978235968	0.0002597724581032282	0.00024228719108383137	0.0001288569602827356	-0.444617607498951	0.00020248038471273096	False	1	False	1
DIS_Decreased projection of lower jaw	Disease	2500.0	6.635700066357e-05	0.0015178345560333923	0.000665208471699021	0.0006538084384956835	0.00021510230136030328	-0.5038877457543258	0.0005568210579600102	False	1	False	1
DIS_Decreased projection of mandible	Disease	2500.0	6.635700066357e-05	0.0015178345560333923	0.000665208471699021	0.0006538084384956835	0.00021510230136030328	-0.5038877457543258	0.0005568210579600102	False	1	False	1
DIS_Decreased projection of maxilla	Disease	2110.0	5.608839531101015e-05	0.0005363573672515517	0.00016883803801330158	0.00015274171465289564	8.81622542827668e-05	-0.192573903842112	0.00015186028853454822	False	1	False	1
DIS_Decreased projection of midface	Disease	2419.0	5.667649059170256e-05	0.0009960922534671672	0.0002752468752183855	0.0002599090318388564	0.00013257215289415672	-1.3125432382541444	0.00010124019235636548	False	0.5804606208535266	False	0.5804606208535266
DIS_Decreased resting energy expenditure	Disease	216.0	5.062009617818274e-05	0.00015774114677813707	7.675807377688739e-05	7.482829847901853e-05	1.3856407282797795e-05	-1.8863459383987622	5.062009617818274e-05	False	0.28103299866788317	False	0.28103299866788317
DIS_Decreased serum testosterone level	Disease	297.0	5.062009617818274e-05	0.00026518164942985947	7.971531471370073e-05	7.556865412227008e-05	2.2013339235462137e-05	-1.3217085433657143	5.062009617818274e-05	False	0.5724381974888743	False	0.5724381974888743
DIS_Decreased size of eyeball	Disease	2411.0	5.963740458015267e-05	0.0008920606601248885	0.0002524478816676234	0.00023952095808383233	0.00012475799298009135	-0.8062617130200768	0.00015186028853454822	False	1	False	1
DIS_Decreased size of teeth	Disease	2125.0	5.478851632697787e-05	0.0006387225548902196	0.00016514009686675706	0.0001501163401636268	9.111216743656887e-05	-0.7013322842404981	0.00010124019235636548	False	1	False	1
DIS_Decreased tendon reflex	Disease	2467.0	6.0727515637335276e-05	0.0009194697724312313	0.00032258569003003915	0.00030771597815216557	0.0001512093326809855	1.8838484308976398	0.0006074411541381929	False	0.28177865024994597	False	0.28177865024994597
DIS_Decreased testosterone in males	Disease	1359.0	5.062009617818274e-05	0.00039166536111546297	0.00010742090227219093	8.033419023136246e-05	5.342525705416313e-05	-1.0631826448008082	5.062009617818274e-05	False	0.8846759940151121	False	0.8846759940151121
DIS_Decreased testosterone level	Disease	297.0	5.062009617818274e-05	0.00026518164942985947	7.971531471370073e-05	7.556865412227008e-05	2.2013339235462137e-05	-1.3217085433657143	5.062009617818274e-05	False	0.5724381974888743	False	0.5724381974888743
DIS_Decreased transferrin saturation	Disease	101.0	5.062009617818274e-05	0.0001355380862022228	7.595852592968073e-05	7.532956685499058e-05	1.0444056192467566e-05	-2.4261100557628654	5.062009617818274e-05	False	0.16989437658885295	False	0.16989437658885295
DIS_Decreased visual acuity, progressive	Disease	1827.0	5.479452054794521e-05	0.0006072106261859583	0.0001297558565240893	8.965393580778196e-05	7.13280045720191e-05	0.3098983652085813	0.00015186028853454822	False	1	False	1
DIS_Decreased visual acuity, slowly progressive	Disease	831.0	5.062009617818274e-05	0.00028040658955485456	9.184635393799729e-05	7.730364873222017e-05	3.680207786211291e-05	-1.1202154920240592	5.062009617818274e-05	False	0.7968872001300416	False	0.7968872001300416
DIS_Decreased width of tooth	Disease	2080.0	5.478851632697787e-05	0.0006387225548902196	0.00015795638259680832	0.00014658995618073957	8.712735090484132e-05	-0.6509573589857802	0.00010124019235636548	False	1	False	1
DIS_Deep Vein Thrombosis	Disease	2277.0	5.663476241717166e-05	0.0006134133042529989	0.00019653877188669734	0.0001722207870489968	0.00010387413695980357	1.0318430392723794	0.00030372057706909645	False	0.9392316575666009	False	0.9392316575666009
DIS_Deep philtrum	Disease	1184.0	5.584096493187402e-05	0.00043652872359001223	9.999530088375118e-05	7.860090403179608e-05	4.573067159565513e-05	0.02722224339107635	0.00010124019235636548	False	1	False	1
DIS_Defect of skull ossification	Disease	881.0	5.584096493187402e-05	0.0003439972480220158	9.063610099669495e-05	7.65872711955273e-05	3.569323419125997e-05	0.2970896753947588	0.00010124019235636548	False	1	False	1
DIS_Defective DNA repair after ultraviolet radiation damage	Disease	349.0	5.062009617818274e-05	0.00024036535534011698	7.948426538441559e-05	7.471049682480388e-05	2.1400145361805717e-05	-1.3487837918030536	5.062009617818274e-05	False	0.5496868190313292	False	0.5496868190313292
DIS_Defective dehydrogenation of isovaleryl CoA and butyryl CoA	Disease	168.0	5.062009617818274e-05	0.00017374685083832854	7.726010791509363e-05	7.465193545543115e-05	1.600032632569174e-05	-1.6649667759672497	5.062009617818274e-05	False	0.36073547779946114	False	0.36073547779946114
DIS_Defective enamel matrix	Disease	1542.0	5.062009617818274e-05	0.0003435835767050335	0.0001125984058311128	8.276439107848567e-05	5.5090737748210364e-05	-1.1250223211059365	5.062009617818274e-05	False	0.7900921040709952	False	0.7900921040709952
DIS_Defective or absent horizontal voluntary eye movements	Disease	1607.0	5.062009617818274e-05	0.00040966816878328555	0.00012032251470816654	8.501232678738417e-05	6.285829752339313e-05	-1.1088817431627636	5.062009617818274e-05	False	0.8132602273166512	False	0.8132602273166512
DIS_Defective tooth enamel	Disease	1560.0	5.062009617818274e-05	0.00035290796160361375	0.00011380464473854559	8.315317733504092e-05	5.564776948408225e-05	-1.1354372178104364	5.062009617818274e-05	False	0.7756642023567144	False	0.7756642023567144
DIS_Deficiency of glucose-6-phosphate dehydrogenase	Disease	1236.0	5.584096493187402e-05	0.00042607584149978694	0.00010087438951302396	7.865964752595238e-05	4.722065384277554e-05	0.007746670441275211	0.00010124019235636548	False	1	False	1
DIS_Deficiency of mevalonate kinase	Disease	669.0	5.062009617818274e-05	0.00031533307055577455	8.304569596763618e-05	7.509198768491402e-05	2.8066673449374624e-05	-1.1553061266038973	5.062009617818274e-05	False	0.7492139362562138	False	0.7492139362562138
DIS_Deficiency of testosterone biosynthesis	Disease	369.0	5.062009617818274e-05	0.00017301038062283736	7.725589387464462e-05	7.364854912358227e-05	1.7042519307602817e-05	-1.5629025976564053	5.062009617818274e-05	False	0.40938900443188847	False	0.40938900443188847
DIS_Deficiency of upper jaw bones	Disease	2110.0	5.608839531101015e-05	0.0005363573672515517	0.00016883803801330158	0.00015274171465289564	8.81622542827668e-05	-0.192573903842112	0.00015186028853454822	False	1	False	1
DIS_Deficit in expressive language	Disease	504.0	5.062009617818274e-05	0.0002506265664160401	8.329993780882587e-05	7.633879433738469e-05	2.7626552080681107e-05	-1.1829142317580672	5.062009617818274e-05	False	0.7146501451778983	False	0.7146501451778983
DIS_Deformity of face	Disease	1993.0	5.479452054794521e-05	0.0005139626520472845	0.00015064811926586148	0.00014282653717060629	7.955230534959637e-05	1.2878616298398955	0.0002531004808909137	False	0.6029226394174798	False	0.6029226394174798
DIS_Degeneration of lumbar intervertebral disc	Disease	789.0	5.062009617818274e-05	0.0003659518407377589	8.984061223987584e-05	7.656967840735069e-05	3.625655051577581e-05	-1.0817497942786263	5.062009617818274e-05	False	0.8545674710185004	False	0.8545674710185004
DIS_Degenerative Diseases, Central Nervous System	Disease	1509.0	5.062009617818274e-05	0.0003824091778202677	0.00011462033806073462	8.34306691139663e-05	5.69165337536812e-05	-1.1244578273077377	5.062009617818274e-05	False	0.7908855781019676	False	0.7908855781019676
DIS_Degenerative Diseases, Spinal Cord	Disease	1447.0	5.062009617818274e-05	0.0003824091778202677	0.00011263562737387818	8.272667107875579e-05	5.5304245685451744e-05	-1.1213520847642473	5.062009617818274e-05	False	0.7952725829272238	False	0.7952725829272238
DIS_Degenerative brain disorder	Disease	2447.0	5.770673437590167e-05	0.0008730574471800245	0.00029064356385795576	0.0002748574177145606	0.00014129993217474145	1.8837765171244425	0.0005568210579600102	False	0.28180016464143515	False	0.28180016464143515
DIS_Degenerative polyarthritis	Disease	2500.0	0.0005218298834579927	0.003001054424527537	0.0015999035410750508	0.0015874278894223814	0.0003076478561558078	-0.42880439199595877	0.0014679827891672995	False	1	False	1
DIS_Deglutition Disorders	Disease	2469.0	5.9502558610020234e-05	0.0009605309116311561	0.0003189271371182833	0.00030759766225776686	0.00014702311986999753	0.9294710152130828	0.00045558086560364467	False	1	False	1
DIS_Dehydration	Disease	2157.0	5.062009617818274e-05	0.0005965061780997018	0.0001716071525312331	0.00015441630636195183	9.318674444790687e-05	-1.2983290388547095	5.062009617818274e-05	False	0.5932400440074632	False	0.5932400440074632
DIS_Dejerine-Lichtheim Phenomenon	Disease	112.0	5.062009617818274e-05	0.0001374192661811186	7.395731397841007e-05	7.344582659457333e-05	9.712990590771363e-06	-2.4026809850305835	5.062009617818274e-05	False	0.17322388608047037	False	0.17322388608047037
DIS_Delayed Graft Function	Disease	333.0	5.3407391582995086e-05	0.0001973164956590371	7.869524950480912e-05	7.380073800738008e-05	2.0244784385112717e-05	1.113617335837624	0.00010124019235636548	False	0.8063582504832232	False	0.8063582504832232
DIS_Delayed Hypersensitivity	Disease	54.0	5.062009617818274e-05	8.837044892188053e-05	7.379831705848053e-05	7.373793931102264e-05	7.957535081335285e-06	-2.9127387618639884	5.062009617818274e-05	True	0.003582741890557073	True	0.003582741890557073
DIS_Delayed Puberty	Disease	2361.0	5.478851632697787e-05	0.0007713073659853452	0.00022743510730463117	0.00021062978305132345	0.0001199050053110542	1.480552556253166	0.00040496076942546193	False	0.4561969139520378	False	0.4561969139520378
DIS_Delayed bone age	Disease	2466.0	5.8599472604746556e-05	0.000906823849467241	0.0003162273319579861	0.0003032715421925283	0.0001457261473509517	0.2615408557909988	0.0003543406732472792	False	1	False	1
DIS_Delayed closure of the soft spot on the skull	Disease	847.0	5.062009617818274e-05	0.0003179903012958105	9.067478790544626e-05	7.765180928715639e-05	3.556771061172505e-05	-1.1261532170153037	5.062009617818274e-05	False	0.7885060618209938	False	0.7885060618209938
DIS_Delayed myelination	Disease	1642.0	5.584096493187402e-05	0.00045392646391284613	0.00012046759881625411	8.606226904211121e-05	6.131315954001354e-05	-0.3135934700501063	0.00010124019235636548	False	1	False	1
DIS_Delayed speech and language development	Disease	2494.0	6.071645415907711e-05	0.001124543154343548	0.00037053374348608865	0.0003586318203289146	0.0001621625121841374	0.21229953505086918	0.00040496076942546193	False	1	False	1
DIS_Delirium	Disease	1586.0	5.478851632697787e-05	0.0004225947316523454	0.0001160058053756094	8.366450665128103e-05	5.676258806064034e-05	-0.2601293126992304	0.00010124019235636548	False	1	False	1
DIS_Delirium, Dementia, Amnestic, Cognitive Disorders	Disease	1214.0	5.062009617818274e-05	0.00040913182227313643	0.00010012979274809203	7.866273657218579e-05	4.5826376505636026e-05	-1.0803755466858755	5.062009617818274e-05	False	0.8567428890186406	False	0.8567428890186406
DIS_Delusions	Disease	1282.0	5.062009617818274e-05	0.0003512777728989198	0.00010543723198297948	8.044405168298973e-05	4.957511633461445e-05	-1.105738924237727	5.062009617818274e-05	False	0.8178898228030897	False	0.8178898228030897
DIS_Dementia	Disease	2500.0	8.958967926894822e-05	0.0017738359201773836	0.0007014108809678984	0.0006905838895012364	0.0002185646162796969	2.1176864718944	0.001164262212098203	False	0.22298552679134695	False	0.22298552679134695
DIS_Dementia, Vascular	Disease	2121.0	5.7182067703568164e-05	0.0004997144488863507	0.00015545179873579037	0.00014640216675206792	7.90222311105934e-05	-0.6860298123391951	0.00010124019235636548	False	1	False	1
DIS_Demyelinating Diseases	Disease	2129.0	5.629996622002027e-05	0.0006098955553861401	0.00016366657476579255	0.00014993627708224006	8.633372262748288e-05	-0.7230822500124034	0.00010124019235636548	False	1	False	1
DIS_Dengue Fever	Disease	2446.0	5.778676683039584e-05	0.0007995929345060697	0.0002970504517045119	0.00028545601663165977	0.00013327488108094959	1.949134031473768	0.0005568210579600102	False	0.263218610081837	False	0.263218610081837
DIS_Dent's disease	Disease	792.0	5.062009617818274e-05	0.0002712722669319107	8.990751763271037e-05	7.706240774068235e-05	3.508280072092529e-05	-1.119848491203682	5.062009617818274e-05	False	0.7974096032608851	False	0.7974096032608851
DIS_Dental Diseases	Disease	293.0	5.062009617818274e-05	0.00018571826539140124	7.845618781864278e-05	7.543753771876886e-05	1.686195014011992e-05	-1.6508227938730031	5.062009617818274e-05	False	0.36694340480876475	False	0.36694340480876475
DIS_Dental Enamel Hypoplasia	Disease	1666.0	5.062009617818274e-05	0.0003961023528479759	0.00012068202301505013	8.552858218255439e-05	6.127043906530148e-05	-1.1434866128867793	5.062009617818274e-05	False	0.7647823047963023	False	0.7647823047963023
DIS_Dental Fluorosis, Acquired	Disease	607.0	5.062009617818274e-05	0.0002770850651149903	8.408043151825748e-05	7.627183281214248e-05	2.6975295987177298e-05	-1.240406605954578	5.062009617818274e-05	False	0.6499378943641256	False	0.6499378943641256
DIS_Dental Plaque	Disease	820.0	5.4981306355839013e-05	0.00028260562385191464	9.065321639173579e-05	7.737542602808392e-05	3.500652516396982e-05	0.30242864480380505	0.00010124019235636548	False	1	False	1
DIS_Dental caries	Disease	2450.0	5.4981306355839013e-05	0.000812072815862489	0.00029313823229036546	0.00027886224747379753	0.00013701426712022627	-0.6616672079710116	0.00020248038471273096	False	1	False	1
DIS_Dentatorubral-Pallidoluysian Atrophy	Disease	1867.0	5.3407391582995086e-05	0.000487012987012987	0.0001381207271710616	0.00013202191563799591	7.35082349439128e-05	0.8755435032656701	0.00020248038471273096	False	1	False	1
DIS_Dentinogenesis Imperfecta	Disease	984.0	5.062009617818274e-05	0.00033947212085207504	9.852331461804096e-05	7.930528582198598e-05	4.2528865748102816e-05	-1.1263695280186294	5.062009617818274e-05	False	0.7882032372940926	False	0.7882032372940926
DIS_Depletion of mitochondrial DNA	Disease	971.0	5.062009617818274e-05	0.00032	9.425679956139401e-05	7.874015748031496e-05	3.945134369423937e-05	-1.1060891543114422	5.062009617818274e-05	False	0.8173719544895445	False	0.8173719544895445
DIS_Depletion of mitochondrial DNA in muscle tissue	Disease	60.0	5.062009617818274e-05	9.299730307821073e-05	7.62964722190314e-05	7.640587198507891e-05	7.460786978328308e-06	-3.441510408410268	5.062009617818274e-05	True	0.0005784762157285961	True	0.0005784762157285961
DIS_Depressed nasal bridge	Disease	2496.0	6.856829402084476e-05	0.0012310939148786493	0.00046832082065094416	0.0004593653163213401	0.00018275802073307074	-0.9006457988634952	0.00030372057706909645	False	1	False	1
DIS_Depressed nasal ridge	Disease	2090.0	5.062009617818274e-05	0.0005227391531625719	0.00016229838768919638	0.00014929829799940282	8.686945089283206e-05	-1.2855876302106182	5.062009617818274e-05	False	0.6050574739586323	False	0.6050574739586323
DIS_Depressed nasal root/bridge	Disease	2496.0	6.856829402084476e-05	0.0012310939148786493	0.00046462404195495304	0.00045427014191350395	0.00018201328060050084	-0.8840204646331387	0.00030372057706909645	False	1	False	1
DIS_Depressed philtrum	Disease	1159.0	5.584096493187402e-05	0.00043652872359001223	9.905597324345763e-05	7.824113919098662e-05	4.5185986750127085e-05	0.0483384179477215	0.00010124019235636548	False	1	False	1
DIS_Depression, Bipolar	Disease	1824.0	5.479452054794521e-05	0.00046139649338665026	0.00013570660981536086	0.0001304844268932852	7.218684787027363e-05	0.2237759258891176	0.00015186028853454822	False	1	False	1
DIS_Depression, Neurotic	Disease	1487.0	5.4981306355839013e-05	0.0004182000669120107	0.00011242941993089467	8.252186829509821e-05	5.5828595284100504e-05	0.706284448014459	0.00015186028853454822	False	1	False	1
DIS_Depressive Symptoms	Disease	2400.0	6.309148264984228e-05	0.0008812125484666902	0.0002511852874565133	0.00023589078338804713	0.00012503786428540894	-1.199197506747925	0.00010124019235636548	False	0.6953741886165863	False	0.6953741886165863
DIS_Depressive Syndrome	Disease	1556.0	5.4981306355839013e-05	0.00044353765634702386	0.00011542656756211988	8.350730921869579e-05	5.78907527478738e-05	1.5037603247231637	0.00020248038471273096	False	0.44222445523157095	False	0.44222445523157095
DIS_Depressive disorder	Disease	2500.0	0.00037784327061135043	0.002412157272654177	0.001222537127295685	0.0012136283255687755	0.000277424914115734	0.51979999696455	0.001366742596810934	False	1	False	1
DIS_Dermatitis	Disease	2456.0	6.404098623118796e-05	0.0008889547373879547	0.0003153863615122788	0.0003054834293057913	0.0001392209884652874	-1.1745791692787992	0.00015186028853454822	False	0.7248287497451147	False	0.7248287497451147
DIS_Dermatitis Herpetiformis	Disease	1072.0	5.062009617818274e-05	0.00030504079920689394	9.602643796291194e-05	7.765483378862493e-05	4.0198718023979666e-05	-1.1295470108684322	5.062009617818274e-05	False	0.7837749495154387	False	0.7837749495154387
DIS_Dermatitis, Allergic Contact	Disease	2277.0	5.3407391582995086e-05	0.0007067137809187279	0.00019344291647586508	0.00017118890695882907	0.00010000385642853452	-0.9219916852445603	0.00010124019235636548	False	1	False	1
DIS_Dermatitis, Atopic	Disease	2500.0	7.608034083992696e-05	0.001556477912837237	0.0007857491155521165	0.0007644574055799265	0.00023157701821427672	-0.7699726112240394	0.0006074411541381929	False	1	False	1
DIS_Dermatitis, Phototoxic	Disease	629.0	5.062009617818274e-05	0.00028758357897764035	8.45828406325606e-05	7.49288176232579e-05	2.922463456780896e-05	-1.1621272586172195	5.062009617818274e-05	False	0.7404446916350019	False	0.7404446916350019
DIS_Dermatofibrosarcoma Protuberans	Disease	1272.0	5.062009617818274e-05	0.00034002040122407346	0.00010286031631241212	7.980209284761755e-05	4.744203387202453e-05	-1.1011378701669499	5.062009617818274e-05	False	0.8247391329334649	False	0.8247391329334649
DIS_Dermatologic disorders	Disease	2500.0	7.714858818083629e-05	0.0014992503748125937	0.0006653399583382059	0.0006535681004625554	0.00021163287337628162	-0.5127695836990788	0.0005568210579600102	False	1	False	1
DIS_Dermatomyositis	Disease	2304.0	5.062009617818274e-05	0.0007636502481863307	0.0002023853480236349	0.00018305830605177306	0.00010524432644435675	-1.442027869556382	5.062009617818274e-05	False	0.48089769135636123	False	0.48089769135636123
DIS_Dermoid choristoma of eye proper	Disease	224.0	5.062009617818274e-05	0.00014853323431117713	7.309184831127105e-05	7.076139293852072e-05	1.3636716310849335e-05	-1.6478858708243307	5.062009617818274e-05	False	0.3682525305277628	False	0.3682525305277628
DIS_Descending aortic dissection	Disease	682.0	5.7182067703568164e-05	0.00025514543289675113	8.660707675609645e-05	7.695564430520237e-05	2.980148178212625e-05	0.49101973208075156	0.00010124019235636548	False	1	False	1
DIS_Desmoplastic	Disease	2114.0	5.3407391582995086e-05	0.000588235294117647	0.00016179067945879956	0.00014909796067246183	8.288808288788605e-05	-0.11980480882496859	0.00015186028853454822	False	1	False	1
DIS_Desmoplastic Medulloblastoma	Disease	1725.0	5.3407391582995086e-05	0.0004422821760283061	0.00012658737248431658	8.866820358219543e-05	6.620416722461917e-05	1.1463479628241928	0.00020248038471273096	False	0.7609691890622186	False	0.7609691890622186
DIS_Developmental Academic Disorder	Disease	1209.0	5.478851632697787e-05	0.00042351346772827374	0.00010102914791235672	7.953551260637875e-05	4.528960255388299e-05	2.240055798230363	0.00020248038471273096	False	0.19928854073918065	False	0.19928854073918065
DIS_Developmental Disabilities	Disease	2435.0	5.4981306355839013e-05	0.0009812667261373774	0.0002831881155445818	0.00027116805640295573	0.00013542035306125707	-1.343578857056388	0.00010124019235636548	False	0.553953968418662	False	0.553953968418662
DIS_Developmental absence of tooth	Disease	653.0	5.062009617818274e-05	0.000288496213487198	8.596123347737551e-05	7.599939200486396e-05	3.068338123708253e-05	-1.1518006123940827	5.062009617818274e-05	False	0.753781353178315	False	0.753781353178315
DIS_Developmental arithmetic disorder	Disease	540.0	5.062009617818274e-05	0.00023004370830457787	8.175229204532977e-05	7.589274554858363e-05	2.4100302890330265e-05	-1.2917761245083008	5.062009617818274e-05	False	0.5992740792262721	False	0.5992740792262721
DIS_Developmental delay (disorder)	Disease	2469.0	5.8599472604746556e-05	0.0010879419764279238	0.0003231327211179842	0.00030842778934381986	0.00015002629458319583	0.208016549472192	0.0003543406732472792	False	1	False	1
DIS_Developmental regression	Disease	2420.0	5.663476241717166e-05	0.0008170541484067444	0.00025638196429524887	0.00024047135508225236	0.00012835601019629242	0.7631797591887121	0.0003543406732472792	False	1	False	1
DIS_Developmental stagnation	Disease	445.0	5.4981306355839013e-05	0.00022598870056497175	7.919595091930311e-05	7.482229704451927e-05	2.069255516224025e-05	1.0653223472995097	0.00010124019235636548	False	0.8811258151438879	False	0.8811258151438879
DIS_Dextraposition of aorta	Disease	240.0	5.062009617818274e-05	0.00016534391534391533	7.818696286009656e-05	7.464914899970141e-05	1.659098361336715e-05	-1.66155710380568	5.062009617818274e-05	False	0.3622175234554031	False	0.3622175234554031
DIS_DiGeorge Syndrome	Disease	1958.0	5.478851632697787e-05	0.0005575023892959542	0.00014249806871669628	0.00013572666544254305	7.833931327445614e-05	0.11950857655660171	0.00015186028853454822	False	1	False	1
DIS_Diabetes	Disease	2500.0	0.0011160714285714285	0.003275734993039063	0.002060123401102156	0.002049260553727666	0.00034512673473435876	-0.9823641489405309	0.0017210832700582132	False	1	False	1
DIS_Diabetes Insipidus	Disease	1082.0	5.478851632697787e-05	0.0004338771259979174	9.634368105123118e-05	7.803051099837784e-05	4.118246245786505e-05	0.11889797289669266	0.00010124019235636548	False	1	False	1
DIS_Diabetes Mellitus	Disease	2500.0	0.0014131338320864505	0.003909965127338054	0.0024394799375009654	0.0024203254227494657	0.00037933518478264314	-0.8262768933414051	0.002126044039483675	False	1	False	1
DIS_Diabetes Mellitus, Experimental	Disease	2331.0	5.970862192500597e-05	0.0006196640044064996	0.00020977584197934328	0.00019859658413875282	0.0001048741185010956	1.3784605137484485	0.0003543406732472792	False	0.5262733031630061	False	0.5262733031630061
DIS_Diabetes Mellitus, Insulin-Dependent	Disease	2500.0	0.00041827003513468297	0.0028387743174417635	0.0014949153910695635	0.0014861028791256156	0.0003066794307574995	-1.2432306731749065	0.0011136421159200203	False	0.6469885082873346	False	0.6469885082873346
DIS_Diabetes Mellitus, Non-Insulin-Dependent	Disease	2500.0	0.0013802622498274672	0.004213734982965752	0.0026513798548680936	0.002633658151171978	0.00039981207616230215	-0.6809082334546396	0.0023791445203745886	False	1	False	1
DIS_Diabetes, Autoimmune	Disease	2290.0	5.062009617818274e-05	0.00064263222157959	0.0001936519259422168	0.00017136739063933925	0.00010237413059174352	-1.3971481753962711	5.062009617818274e-05	False	0.5122890394725559	False	0.5122890394725559
DIS_Diabetic Angiopathies	Disease	1990.0	5.479452054794521e-05	0.0005131588593211641	0.0001426657962555027	0.0001381740435460398	7.342680586338817e-05	0.12521983178938795	0.00015186028853454822	False	1	False	1
DIS_Diabetic Cardiomyopathies	Disease	1718.0	5.062009617818274e-05	0.00042520622501913426	0.0001217060714936211	8.659133626556434e-05	6.10451136191064e-05	-1.1644826440815943	5.062009617818274e-05	False	0.7374523433068579	False	0.7374523433068579
DIS_Diabetic Foot	Disease	1618.0	5.062009617818274e-05	0.00040241448692152917	0.00011714536996135524	8.445589306052949e-05	5.787681173434853e-05	-1.14942879176759	5.062009617818274e-05	False	0.7568953846904404	False	0.7568953846904404
DIS_Diabetic Ketoacidosis	Disease	903.0	5.062009617818274e-05	0.00034704147145583897	9.397540480212672e-05	7.692899453804139e-05	3.934451188246988e-05	-1.1019404371683446	5.062009617818274e-05	False	0.8235382197997918	False	0.8235382197997918
DIS_Diabetic Nephropathy	Disease	2500.0	0.00015784073869465709	0.0018599932363882314	0.0009268492641525778	0.0009184412411625451	0.0002372392445386417	0.14724614091916988	0.0009617818273854721	False	1	False	1
DIS_Diabetic Neuropathies	Disease	2133.0	5.3407391582995086e-05	0.0005938830050480055	0.0001658659191407956	0.0001512744875576734	8.631943424114261e-05	0.42417406802793584	0.00020248038471273096	False	1	False	1
DIS_Diabetic Retinopathy	Disease	2492.0	6.351626016260163e-05	0.0011901725750233785	0.0004112979914802628	0.00040074538786680404	0.00016524414871431356	-0.344685840171295	0.0003543406732472792	False	1	False	1
DIS_Diabetic foot ulcer	Disease	1002.0	5.062009617818274e-05	0.00038255547054322876	9.530202517063518e-05	7.800616260550259e-05	4.218279675340443e-05	-1.0592452950347897	5.062009617818274e-05	False	0.891265124464984	False	0.891265124464984
DIS_Diagnosis, Psychiatric	Disease	1244.0	5.062009617818274e-05	0.0003708511032820323	0.00010220237761719373	7.998400332728335e-05	4.676199182122405e-05	-1.103081357958733	5.062009617818274e-05	False	0.8218355240587374	False	0.8218355240587374
DIS_Diamond-Blackfan Anemia 4	Disease	57.0	5.062009617818274e-05	9.371192952862899e-05	7.4657231224655e-05	7.454342154304882e-05	7.814543264291707e-06	-3.0759488089737936	5.062009617818274e-05	True	0.002098338672486988	True	0.002098338672486988
DIS_Diaphragm, Complete Agenesis Of	Disease	268.0	5.062009617818274e-05	0.00017977528089887642	7.85217989670487e-05	7.502178246014308e-05	1.8346924698530024e-05	-1.5207836325344204	5.062009617818274e-05	False	0.43237954526513694	False	0.43237954526513694
DIS_Diaphragmatic paresis	Disease	391.0	5.062009617818274e-05	0.00022404779686333083	7.997510503339494e-05	7.463800567248842e-05	2.1150933812177146e-05	-1.3878824034857387	5.062009617818274e-05	False	0.5191521548242061	False	0.5191521548242061
DIS_Diarrhea	Disease	2497.0	7.41839762611276e-05	0.001238390092879257	0.0005406986104734135	0.0005302226935312832	0.00018923703238720146	-0.9847857730342328	0.0003543406732472792	False	1	False	1
DIS_Diastolic blood pressure	Disease	2294.0	5.3407391582995086e-05	0.0008595167605768313	0.00020572943263600193	0.00018627190139112163	0.00011218501402087745	-0.02896151461608163	0.00020248038471273096	False	1	False	1
DIS_Diastolic hypertension	Disease	649.0	5.062009617818274e-05	0.0002550153009180551	8.788700706158354e-05	7.651694850409365e-05	3.219069650879245e-05	-1.157691970822124	5.062009617818274e-05	False	0.7461290641503141	False	0.7461290641503141
DIS_Diastrophic dysplasia	Disease	864.0	5.062009617818274e-05	0.0002490453262493774	8.860996405310954e-05	7.704754016066671e-05	3.3575248648277704e-05	-1.1314843345732168	5.062009617818274e-05	False	0.7810932935335227	False	0.7810932935335227
DIS_Diencephalic Neoplasm	Disease	58.0	5.062009617818274e-05	8.582954252853832e-05	7.135704664829665e-05	7.174031700517302e-05	7.388364405511541e-06	-2.8067038023523376	5.062009617818274e-05	True	0.00500512403432285	True	0.00500512403432285
DIS_Differentiated Thyroid Gland Carcinoma	Disease	2366.0	5.4981306355839013e-05	0.0006822316555488174	0.00023057030290272066	0.00021893815026414836	0.00011406730681728418	-0.6900313206679989	0.00015186028853454822	False	1	False	1
DIS_Difficulties with night vision	Disease	2326.0	5.7182067703568164e-05	0.0008770531015786956	0.00022106257859188288	0.00021094821247465194	0.00011378236035003561	-1.0530840269695627	0.00010124019235636548	False	0.9017246646782249	False	0.9017246646782249
DIS_Difficulty making arithmetical calculations	Disease	496.0	5.062009617818274e-05	0.00023004370830457787	8.157927470939702e-05	7.597918707725158e-05	2.3738069585158872e-05	-1.3041995019919426	5.062009617818274e-05	False	0.5879114790471358	False	0.5879114790471358
DIS_Difficulty speaking	Disease	2025.0	5.478851632697787e-05	0.0005141388174807198	0.0001503422579987948	0.00014197487044793073	8.23676423578498e-05	0.6329928260835705	0.00020248038471273096	False	1	False	1
DIS_Diffuse Astrocytoma	Disease	1960.0	5.478851632697787e-05	0.0005394990366088632	0.00014415260908960735	0.00013747122102328763	7.703337519452965e-05	2.0714134305622434	0.00030372057706909645	False	0.23305929287734042	False	0.23305929287734042
DIS_Diffuse Intrinsic Pontine Glioma	Disease	660.0	5.062009617818274e-05	0.0002800924305020657	8.6719272690879e-05	7.657554356805689e-05	3.1290467357216146e-05	-1.1536796846331263	5.062009617818274e-05	False	0.751327888607105	False	0.751327888607105
DIS_Diffuse Large B-Cell Lymphoma	Disease	2500.0	0.00020610057708161583	0.0019793459552495695	0.0009306542609366813	0.0009220710454078703	0.00023868093885066674	0.7666630434105478	0.0011136421159200203	False	1	False	1
DIS_Diffuse Large B-Cell Lymphoma Germinal Center B-Cell Type	Disease	397.0	5.478851632697787e-05	0.00023919630043055335	7.772803926960021e-05	7.293414047115454e-05	1.963812143240196e-05	1.1972709898804956	0.00010124019235636548	False	0.6976138284704205	False	0.6976138284704205
DIS_Diffuse Mixed-Cell Lymphoma	Disease	1018.0	5.4981306355839013e-05	0.00030959752321981426	9.29161633059021e-05	7.747733834374665e-05	3.746911559314735e-05	0.22215707306381538	0.00010124019235636548	False	1	False	1
DIS_Diffuse Scleroderma	Disease	1456.0	5.3407391582995086e-05	0.00040150967638320084	0.00011161727164492515	8.204455032882036e-05	5.5298925607294354e-05	-0.18765426587584288	0.00010124019235636548	False	1	False	1
DIS_Diffuse cerebellar atrophy	Disease	243.0	5.062009617818274e-05	0.00017029972752043596	7.742637791748967e-05	7.464357692020602e-05	1.6414135286108216e-05	-1.6331217741329274	5.062009617818274e-05	False	0.3749409380173379	False	0.3749409380173379
DIS_Diffuse large B-cell lymphoma refractory	Disease	109.0	5.062009617818274e-05	0.00014742739200943535	7.50615387167551e-05	7.237461098646595e-05	1.2134539094908133e-05	-2.0142044413395497	5.062009617818274e-05	False	0.2464863657255603	False	0.2464863657255603
DIS_Diffusely thickened skin	Disease	1178.0	5.062009617818274e-05	0.0003576793762071679	0.00010216622624574733	7.963051643287752e-05	4.6458843397144585e-05	-1.1095009324044574	5.062009617818274e-05	False	0.8123527535957218	False	0.8123527535957218
DIS_Dilatation of aorta	Disease	135.0	5.062009617818274e-05	0.00014041985536754898	7.527376601144932e-05	7.411799584939223e-05	1.0201298270431436e-05	-2.4167188508471993	5.062009617818274e-05	False	0.17121733803409048	False	0.17121733803409048
DIS_Dilatation of descending aorta	Disease	69.0	5.062009617818274e-05	8.730574471800244e-05	7.354047421411851e-05	7.340527049842179e-05	6.649488515792813e-06	-3.446938509856648	5.062009617818274e-05	True	0.0005669776117944725	True	0.0005669776117944725
DIS_Dilatation of pulmonary artery, unspecified	Disease	130.0	5.062009617818274e-05	9.378223764419019e-05	7.416529420208773e-05	7.39700365924885e-05	6.974538783684898e-06	-3.375878857965892	5.062009617818274e-05	True	0.0007358030954449646	True	0.0007358030954449646
DIS_Dilatation of the cerebral artery	Disease	429.0	5.062009617818274e-05	0.00019709611720649102	8.072558566471251e-05	7.539772298876574e-05	2.1796934609364648e-05	-1.3811799698474805	5.062009617818274e-05	False	0.5242029456041514	False	0.5242029456041514
DIS_Dilatation of the ventricular cavity	Disease	106.0	5.062009617818274e-05	9.285913269570062e-05	7.613353556381736e-05	7.539207331128846e-05	7.99211261787648e-06	-3.1923273113753483	5.062009617818274e-05	True	0.0014113130666748575	True	0.0014113130666748575
DIS_Dilatation of ureter	Disease	1182.0	5.062009617818274e-05	0.00048723445722081467	0.00010153718944417816	7.930843048616068e-05	5.033889289862561e-05	-1.0114861558146344	5.062009617818274e-05	False	0.9774175079874745	False	0.9774175079874745
DIS_Dilated ventricles (finding)	Disease	2465.0	5.629996622002027e-05	0.0012376237623762376	0.00033654961182119923	0.0003274608684262231	0.00015020023118201344	0.7924838253957328	0.00045558086560364467	False	1	False	1
DIS_Diminished diaphragmatic motion	Disease	391.0	5.062009617818274e-05	0.00022404779686333083	7.997510503339494e-05	7.463800567248842e-05	2.1150933812177146e-05	-1.3878824034857387	5.062009617818274e-05	False	0.5191521548242061	False	0.5191521548242061
DIS_Diminished sweating	Disease	1600.0	5.478851632697787e-05	0.0004801920768307323	0.00011735001830054274	8.405834019764439e-05	5.975216464932453e-05	-0.26961075031713305	0.00010124019235636548	False	1	False	1
DIS_Diphtheria	Disease	1966.0	5.4981306355839013e-05	0.00044742729306487697	0.00014361696757120277	0.00013920790768354012	7.331322671643964e-05	-0.5780235997351728	0.00010124019235636548	False	1	False	1
DIS_Diplopia	Disease	721.0	5.062009617818274e-05	0.0002843332385555871	8.684562516577917e-05	7.560864962951762e-05	3.203303188838626e-05	-1.1308804334793603	5.062009617818274e-05	False	0.7819277390282168	False	0.7819277390282168
DIS_Direct Hyperbilirubinemia, Neonatal	Disease	166.0	5.062009617818274e-05	0.00017744654422855114	7.732451793721497e-05	7.530692719381402e-05	1.3241786965208049e-05	-2.0166780985977497	5.062009617818274e-05	False	0.24588205624743664	False	0.24588205624743664
DIS_Discordant ventriculoarterial connection	Disease	1174.0	5.062009617818274e-05	0.0003770454716838851	0.0001011373309974369	7.841292437813427e-05	4.7012908000727954e-05	-1.074539673624783	5.062009617818274e-05	False	0.8660741776703891	False	0.8660741776703891
DIS_Disease Exacerbation	Disease	2384.0	5.663476241717166e-05	0.0008574858514834505	0.0002445696349173153	0.00023305496529314135	0.00012213104997145735	0.48432353742643663	0.00030372057706909645	False	1	False	1
DIS_Disease caused by Shigella boydii	Disease	210.0	5.062009617818274e-05	0.0001808481779546071	7.740592876793719e-05	7.41097688621019e-05	1.6199852125314e-05	-1.6534615490655449	5.062009617818274e-05	False	0.3657731312303281	False	0.3657731312303281
DIS_Disease of capillaries	Disease	1199.0	5.062009617818274e-05	0.00031561671506122964	9.758566402028262e-05	7.884569896712135e-05	4.142654807220717e-05	-1.1337070074059297	5.062009617818274e-05	False	0.7780335735624344	False	0.7780335735624344
DIS_Diseases of mitral valve	Disease	448.0	5.062009617818274e-05	0.00023818975784041285	8.00618231433929e-05	7.478033287702557e-05	2.2863520007945427e-05	-1.2877162814377972	5.062009617818274e-05	False	0.6030587544751815	False	0.6030587544751815
DIS_Dislocations	Disease	1524.0	5.062009617818274e-05	0.00043431053203040176	0.00011066116383873528	8.174275568483832e-05	5.4584426141581215e-05	-1.0999670034968925	5.062009617818274e-05	False	0.8264958647450822	False	0.8264958647450822
DIS_Disorder of endocrine ovary	Disease	687.0	5.062009617818274e-05	0.00029251170046801873	8.478227855254868e-05	7.519927808693036e-05	2.894745775632559e-05	-1.1801444763107332	5.062009617818274e-05	False	0.718008596568934	False	0.718008596568934
DIS_Disorder of eye	Disease	2349.0	5.8095625399407424e-05	0.0007411067193675889	0.00022489419057410666	0.00021402582578297782	0.0001163458865532483	-0.6277308481046542	0.00015186028853454822	False	1	False	1
DIS_Disorder of face	Disease	660.0	5.479452054794521e-05	0.0002594706798131811	8.678935111543523e-05	7.585240968551874e-05	3.1075257602883824e-05	0.4650272388921145	0.00010124019235636548	False	1	False	1
DIS_Disorder of lymph node	Disease	382.0	5.062009617818274e-05	0.00019717384160368058	7.815280290347947e-05	7.354563546436424e-05	2.022031137653229e-05	-1.3616361396516972	5.062009617818274e-05	False	0.5393589139631495	False	0.5393589139631495
DIS_Disorder of macula of retina	Disease	1396.0	5.062009617818274e-05	0.0004282349582470916	0.0001097961948012181	8.184980574379763e-05	5.4909267033171785e-05	-1.077706948579115	5.062009617818274e-05	False	0.8609910440568076	False	0.8609910440568076
DIS_Disorder of skeletal muscle	Disease	789.0	5.062009617818274e-05	0.0002642007926023778	8.917817443455584e-05	7.656381594058648e-05	3.277981251370014e-05	-1.1762751309287678	5.062009617818274e-05	False	0.7227401302774857	False	0.7227401302774857
DIS_Disorder of the genitourinary system	Disease	473.0	5.062009617818274e-05	0.00022689456965663287	8.240672629307761e-05	7.659900421294524e-05	2.4161023966481263e-05	-1.3156160168953375	5.062009617818274e-05	False	0.5777523168532901	False	0.5777523168532901
DIS_Disorders of Sex Development	Disease	1908.0	5.062009617818274e-05	0.0006187571820030054	0.00013711611437170357	0.00013126805840446413	7.408420472020027e-05	-1.167536568964967	5.062009617818274e-05	False	0.7335994813385721	False	0.7335994813385721
DIS_Disproportionate short stature	Disease	663.0	5.062009617818274e-05	0.0002490453262493774	8.521565667126583e-05	7.620208793720948e-05	2.8680594094748036e-05	-1.206235839424895	5.062009617818274e-05	False	0.6872829086588125	False	0.6872829086588125
DIS_Disproportionate tall stature	Disease	729.0	5.478851632697787e-05	0.0002602811035918792	8.654562186609117e-05	7.627765064836003e-05	3.163918411780504e-05	0.4644421435003093	0.00010124019235636548	False	1	False	1
DIS_Disruptive Behavior Disorder	Disease	381.0	5.062009617818274e-05	0.0001835704451583295	7.874015087765124e-05	7.397544015386891e-05	2.0103231224352335e-05	-1.3987828317571591	5.062009617818274e-05	False	0.5110923887789587	False	0.5110923887789587
DIS_Disruptive, Impulse Control, and Conduct Disorders	Disease	957.0	5.062009617818274e-05	0.0003151591553734636	9.062102215837688e-05	7.692899453804139e-05	3.5661258472757726e-05	-1.121691373027443	5.062009617818274e-05	False	0.7947915489254542	False	0.7947915489254542
DIS_Dissecting aortic aneurysm	Disease	251.0	5.062009617818274e-05	0.00015941335883947074	7.564393215746917e-05	7.340527049842179e-05	1.3280456940961683e-05	-1.8842601644303336	5.062009617818274e-05	False	0.28165551964870444	False	0.28165551964870444
DIS_Dissection of aorta	Disease	1572.0	5.479452054794521e-05	0.00042524238816125194	0.00011509852255248387	8.334027893537812e-05	5.708425166063874e-05	1.5307525213735866	0.00020248038471273096	False	0.4267662169191251	False	0.4267662169191251
DIS_Disseminated Intravascular Coagulation	Disease	1576.0	5.062009617818274e-05	0.00038880248833592535	0.00011540644578048776	8.3580592732369e-05	5.740430802164489e-05	-1.1285973446082942	5.062009617818274e-05	False	0.7850945304754289	False	0.7850945304754289
DIS_Disseminated Malignant Neoplasm	Disease	2471.0	6.0845756008518406e-05	0.000985309924758151	0.0003277930082880297	0.00031655587211142766	0.00014577089033728595	0.18211911100922318	0.0003543406732472792	False	1	False	1
DIS_Disseminated eosinophilic collagen disease	Disease	623.0	5.062009617818274e-05	0.00024334847501622324	8.342088550464067e-05	7.52049334436339e-05	2.6031428201875435e-05	-1.260045705986074	5.062009617818274e-05	False	0.6298358873539323	False	0.6298358873539323
DIS_Disseminated neuroblastoma	Disease	1547.0	5.3407391582995086e-05	0.00034729457525873447	0.00011422315204152915	8.36050497450046e-05	5.5317774004223885e-05	0.6803805317644419	0.00015186028853454822	False	1	False	1
DIS_Dissociative Amnesia	Disease	821.0	5.062009617818274e-05	0.00030039050765995795	8.977125934450157e-05	7.662248103593594e-05	3.573045841712532e-05	-1.0957363801286688	5.062009617818274e-05	False	0.8328903642456954	False	0.8328903642456954
DIS_Distal Renal Tubular Acidosis	Disease	843.0	5.3407391582995086e-05	0.00029207740051113545	8.993540392613607e-05	7.676364473785215e-05	3.6036336753269515e-05	0.3137052610988199	0.00010124019235636548	False	1	False	1
DIS_Distal amyotrophy	Disease	2072.0	5.667649059170256e-05	0.0007026172492534692	0.00015219499831437794	0.00014254151594034935	8.201261475877123e-05	-0.621304492094161	0.00010124019235636548	False	1	False	1
DIS_Distal arthrogryposis syndrome	Disease	746.0	5.062009617818274e-05	0.00025926886180969663	8.840883041525963e-05	7.726781023025808e-05	3.2048261683462445e-05	-1.1791196230957088	5.062009617818274e-05	False	0.7192572793901922	False	0.7192572793901922
DIS_Distal limb muscle weakness due to peripheral neuropathy	Disease	2165.0	5.479452054794521e-05	0.0006721433905899926	0.00016999708020678592	0.00015335071308081582	9.058549116837218e-05	0.35859279545736517	0.00020248038471273096	False	1	False	1
DIS_Distal muscle weakness	Disease	2153.0	5.478851632697787e-05	0.0006721433905899926	0.00016897342677111597	0.0001527067267313125	8.988548443722545e-05	0.3727738483182532	0.00020248038471273096	False	1	False	1
DIS_Distal sensory impairment	Disease	2107.0	5.667649059170256e-05	0.0008782715615668365	0.0001598814536684944	0.00014597474636887818	8.956484532935016e-05	-0.6547352490420965	0.00010124019235636548	False	1	False	1
DIS_Distortion of face	Disease	1993.0	5.479452054794521e-05	0.0005139626520472845	0.00015064811926586148	0.00014282653717060629	7.955230534959637e-05	1.2878616298398955	0.0002531004808909137	False	0.6029226394174798	False	0.6029226394174798
DIS_Disturbance of consciousness	Disease	727.0	5.062009617818274e-05	0.0002955956251847473	8.817572044394062e-05	7.701786814540974e-05	3.267193766598028e-05	-1.1494764911008857	5.062009617818274e-05	False	0.7568325688670285	False	0.7568325688670285
DIS_Disuse osteoporosis	Disease	70.0	5.062009617818274e-05	8.997660608241857e-05	7.060246129620523e-05	7.036904083075577e-05	6.998931606372435e-06	-2.8550593493196597	5.062009617818274e-05	True	0.004302878725803594	True	0.004302878725803594
DIS_Diverticulosis	Disease	607.0	5.062009617818274e-05	0.00027626217280198907	8.451611534671284e-05	7.651694850409365e-05	2.8553353147936166e-05	-1.1871116850239392	5.062009617818274e-05	False	0.7096052831742735	False	0.7096052831742735
DIS_Diverticulum of renal calyx	Disease	128.0	5.062009617818274e-05	0.0001444564824846515	7.568037014056763e-05	7.460739621550943e-05	1.1485147024894898e-05	-2.1819724125485647	5.062009617818274e-05	False	0.210039748359738	False	0.210039748359738
DIS_Dizziness	Disease	1748.0	5.479452054794521e-05	0.000562474889513861	0.00012751270885756779	8.899568811475555e-05	6.885359979333479e-05	0.35361375077062196	0.00015186028853454822	False	1	False	1
DIS_Dopa-Responsive Dystonia	Disease	747.0	5.062009617818274e-05	0.00027151778441487917	8.714660251911885e-05	7.61556621734826e-05	3.205160007205144e-05	-1.1396156902876973	5.062009617818274e-05	False	0.769986587146708	False	0.769986587146708
DIS_Down Syndrome	Disease	2500.0	0.00017490161783996502	0.0018363273453093811	0.0007745380848720333	0.0007618018911164993	0.00022839365938957568	-0.5099827852794319	0.0006580612503163756	False	1	False	1
DIS_Downturned corners of mouth	Disease	2069.0	5.714285714285714e-05	0.0005954912803062527	0.00016098265201501674	0.00014708045300779526	8.980616291062022e-05	-0.10157836817443773	0.00015186028853454822	False	1	False	1
DIS_Downward slant of palpebral fissure	Disease	2481.0	6.203089138390919e-05	0.0009922149290184704	0.000372400157055862	0.00036143489653926085	0.00015558512687527433	0.20927843826423267	0.00040496076942546193	False	1	False	1
DIS_Dropped beats - heart	Disease	1566.0	5.4981306355839013e-05	0.0004356159609688099	0.0001149796236743719	8.241305926546952e-05	5.974505924482393e-05	0.6173006659688185	0.00015186028853454822	False	1	False	1
DIS_Drug Dependence	Disease	2460.0	6.0219197880284235e-05	0.0010156580617858655	0.00029949180089162535	0.00028533723620909887	0.00013651727037857585	-1.0814127175827672	0.00015186028853454822	False	0.8551002919632138	False	0.8551002919632138
DIS_Drug Resistant Epilepsy	Disease	1845.0	5.479452054794521e-05	0.00045024763619990995	0.0001356832803946486	0.00012999675008124796	7.074623510954105e-05	0.9441789264779392	0.00020248038471273096	False	1	False	1
DIS_Drug Use Disorders	Disease	2338.0	5.584096493187402e-05	0.0008463817181548879	0.00021361833063694388	0.00020204061222448775	0.0001115072758178992	-0.5538476449128912	0.00015186028853454822	False	1	False	1
DIS_Drug abuse	Disease	2491.0	5.770673437590167e-05	0.0012695725772323319	0.0003848039364694728	0.00036667644470519213	0.00016339201104686606	-0.186442795011904	0.0003543406732472792	False	1	False	1
DIS_Drug habituation	Disease	2390.0	5.584096493187402e-05	0.0008463817181548879	0.00024159106577269142	0.0002260057267610514	0.00012134380994269154	-0.7394755223238945	0.00015186028853454822	False	1	False	1
DIS_Drug toxicity	Disease	2106.0	5.660590965696819e-05	0.0006426218973411519	0.00016481777858193378	0.00015048344526415901	8.768273473305705e-05	0.4295327494683865	0.00020248038471273096	False	1	False	1
DIS_Drug-Induced Acute Liver Injury	Disease	2488.0	6.415602745877976e-05	0.001053444764379521	0.0004000546840843773	0.00038683472848170044	0.00016557768419133423	0.6410663261529383	0.0005062009617818274	False	1	False	1
DIS_Drug-Induced Liver Disease	Disease	2498.0	6.879471656576775e-05	0.001254255509765275	0.00048635621351920185	0.0004753510891324482	0.000181698550806075	0.6664056487067074	0.0006074411541381929	False	1	False	1
DIS_Drug-Induced Stevens Johnson Syndrome	Disease	1231.0	5.3407391582995086e-05	0.0003546728143287817	0.00010323256264533362	7.987858455148175e-05	4.742151716248457e-05	-0.0420140562382579	0.00010124019235636548	False	1	False	1
DIS_Drusen	Disease	1580.0	5.478851632697787e-05	0.00037255048059012	0.00011708648855602103	8.50267840514883e-05	5.683671463184833e-05	0.6118193179139486	0.00015186028853454822	False	1	False	1
DIS_Dry Eye Syndromes	Disease	1871.0	5.062009617818274e-05	0.0004950495049504951	0.0001350532871209651	0.00013347570742124932	6.840039882051545e-05	-1.2343961789511988	5.062009617818274e-05	False	0.6562825586126078	False	0.6562825586126078
DIS_Dry hair	Disease	523.0	5.062009617818274e-05	0.00023581197924854583	8.372320161198111e-05	7.625438462711606e-05	2.5704219073342966e-05	-1.2878471561164273	5.062009617818274e-05	False	0.6029361916228819	False	0.6029361916228819
DIS_Dry skin	Disease	2308.0	5.663476241717166e-05	0.0007132667617689016	0.00020053692982571132	0.00017743868986758412	0.00010499913228646922	-0.4635908910023997	0.00015186028853454822	False	1	False	1
DIS_Dryness of eye	Disease	1688.0	5.062009617818274e-05	0.00043374539145521576	0.00012208500965892396	8.852299402107557e-05	5.947489174798318e-05	-1.2015980421379182	5.062009617818274e-05	False	0.6925985467324243	False	0.6925985467324243
DIS_Duchenne and Becker Muscular Dystrophy	Disease	716.0	5.062009617818274e-05	0.00025777625021481353	8.602442806772255e-05	7.620499153757288e-05	2.9625878213742608e-05	-1.1950475065787833	5.062009617818274e-05	False	0.7002121782339482	False	0.7002121782339482
DIS_Ductal Breast Carcinoma	Disease	2213.0	5.741187277528993e-05	0.0006726080376660501	0.00018321926483207392	0.00016335865392469166	9.449769396960354e-05	-0.33184911694895686	0.00015186028853454822	False	1	False	1
DIS_Ductal Carcinoma	Disease	2484.0	6.289703754953141e-05	0.0010648871219650718	0.00038264451038862667	0.0003706609543392636	0.00016479588169088778	-0.1717508766052648	0.0003543406732472792	False	1	False	1
DIS_Dull burning sensation with urination	Disease	274.0	5.062009617818274e-05	0.00017233950883239983	7.881567403746546e-05	7.516821950849075e-05	1.716202494717648e-05	-1.642905073618454	5.062009617818274e-05	False	0.3704887784575522	False	0.3704887784575522
DIS_Dull intelligence	Disease	2500.0	0.0005343103579879398	0.0027901785714285715	0.0015844816282518637	0.0015635981711614668	0.00032294866796862967	0.7364694694632344	0.0018223234624145787	False	1	False	1
DIS_Duodenal atresia	Disease	433.0	5.062009617818274e-05	0.0002485295335929086	8.237848605461079e-05	7.581501137225171e-05	2.517586377039733e-05	-1.2614617780769328	5.062009617818274e-05	False	0.6284226183453663	False	0.6284226183453663
DIS_Duodenitis	Disease	222.0	5.062009617818274e-05	0.0001656726308813784	7.764710589318141e-05	7.420599747893438e-05	1.716330532380593e-05	-1.5746972512055437	5.062009617818274e-05	False	0.4032792355915453	False	0.4032792355915453
DIS_Dural ectasia	Disease	267.0	5.062009617818274e-05	0.00017009695526450075	7.750533945236662e-05	7.345379756133391e-05	1.8300444316702528e-05	-1.4691033074888864	5.062009617818274e-05	False	0.46333523393076365	False	0.46333523393076365
DIS_Dwarfism	Disease	2497.0	6.36213258684311e-05	0.0011953143676786994	0.00047337366693690134	0.0004669260700389105	0.00017881799697637708	1.0328243605361076	0.0006580612503163756	False	0.9374477141026211	False	0.9374477141026211
DIS_Dysalbuminemic Hyperthyroxinemia	Disease	54.0	5.062009617818274e-05	8.837044892188053e-05	7.379831705848053e-05	7.373793931102264e-05	7.957535081335285e-06	-2.9127387618639884	5.062009617818274e-05	True	0.003582741890557073	True	0.003582741890557073
DIS_Dysarthria	Disease	2494.0	5.761032377001959e-05	0.0012073649260488982	0.0004699190037502111	0.00045039973547066547	0.000183964046382376	1.0227120476307854	0.0006580612503163756	False	0.9560778483090367	False	0.9560778483090367
DIS_Dysautonomia	Disease	1324.0	5.584096493187402e-05	0.0005247966413014956	0.00010467768465643639	7.996801739735713e-05	5.022244114224937e-05	0.9394725307053963	0.00015186028853454822	False	1	False	1
DIS_Dysautonomia, Familial	Disease	1571.0	5.3407391582995086e-05	0.0004242381390086969	0.0001133995006641772	8.318083513558476e-05	5.638893586799971e-05	-0.2156328740850036	0.00010124019235636548	False	1	False	1
DIS_Dyschezia	Disease	2448.0	6.289703754953141e-05	0.00100150225338007	0.00030004174770496746	0.00028580615234220444	0.00013983656312024955	-1.0596760665734732	0.00015186028853454822	False	0.8905406509685128	False	0.8905406509685128
DIS_Dyschondroplasias	Disease	926.0	5.062009617818274e-05	0.00031723372194464273	9.109401970456672e-05	7.691420505124156e-05	3.6394058463780215e-05	-1.1121025033980227	5.062009617818274e-05	False	0.80855648230747	False	0.80855648230747
DIS_Dysequilibrium syndrome	Disease	1201.0	5.062009617818274e-05	0.000383670963781461	0.0001006526731117807	7.929585282689715e-05	4.627710343251447e-05	-1.0811518704181662	5.062009617818274e-05	False	0.8555129581207911	False	0.8555129581207911
DIS_Dysferlinopathy	Disease	669.0	5.478851632697787e-05	0.00033189512114171923	8.737742928560769e-05	7.606876616461281e-05	3.4356049058003246e-05	0.40350283140396387	0.00010124019235636548	False	1	False	1
DIS_Dysgraphia	Disease	824.0	5.062009617818274e-05	0.0003169773044250032	9.016490934258336e-05	7.719921360322435e-05	3.4224031058930374e-05	-1.1554691817661218	5.062009617818274e-05	False	0.7490024990629852	False	0.7490024990629852
DIS_Dyskeratosis Congenita	Disease	1476.0	5.062009617818274e-05	0.0004970884817497514	0.00011528806101696002	8.365050832317134e-05	5.743685700719522e-05	-1.1258966490919968	5.062009617818274e-05	False	0.7888654703217761	False	0.7888654703217761
DIS_Dyskinetic syndrome	Disease	2060.0	5.478851632697787e-05	0.000562474889513861	0.00016197347546864223	0.0001496278027297377	8.451673784038313e-05	-0.7185947383224444	0.00010124019235636548	False	1	False	1
DIS_Dyslexia	Disease	1984.0	5.478851632697787e-05	0.0006467782359123616	0.00014984655765016926	0.00014000700103612042	8.20415528120449e-05	0.024545255609585637	0.00015186028853454822	False	1	False	1
DIS_Dyslipidemias	Disease	2478.0	6.651589729945457e-05	0.0009468881811138849	0.0003520550373430125	0.00033938571430474	0.00015072503505034508	-0.32067970830307935	0.00030372057706909645	False	1	False	1
DIS_Dysmorphic facies	Disease	2162.0	5.479452054794521e-05	0.0006326253953908721	0.00017358312014880128	0.00015514701018677144	9.338045158607447e-05	0.8515418312023948	0.0002531004808909137	False	1	False	1
DIS_Dysmorphic features	Disease	1751.0	5.3407391582995086e-05	0.0004250977724876722	0.00012967002421710702	9.285913269570062e-05	6.859346812978155e-05	-0.41446850022149595	0.00010124019235636548	False	1	False	1
DIS_Dyspareunia	Disease	640.0	5.478851632697787e-05	0.0002536354413256679	8.573676501785612e-05	7.64088005049619e-05	2.97048057479118e-05	0.5219164693443326	0.00010124019235636548	False	1	False	1
DIS_Dyspepsia	Disease	1068.0	5.062009617818274e-05	0.0003440564252537416	9.628806764412177e-05	7.803660023425413e-05	4.317438824550647e-05	-1.0577560753438606	5.062009617818274e-05	False	0.8937765237426237	False	0.8937765237426237
DIS_Dysphasia	Disease	1484.0	5.4981306355839013e-05	0.00038508934072704865	0.00011303790710882894	8.283974665249604e-05	5.576836783819733e-05	1.6038209664554741	0.00020248038471273096	False	0.3887659557568896	False	0.3887659557568896
DIS_Dysphonia	Disease	1264.0	5.3407391582995086e-05	0.000383670963781461	0.00010270043007425918	7.970032727760756e-05	4.804367695988428e-05	1.0232326410265549	0.00015186028853454822	False	0.9551052421226793	False	0.9551052421226793
DIS_Dysplasia of tooth enamel	Disease	1542.0	5.062009617818274e-05	0.0003435835767050335	0.0001125984058311128	8.276439107848567e-05	5.5090737748210364e-05	-1.1250223211059365	5.062009617818274e-05	False	0.7900921040709952	False	0.7900921040709952
DIS_Dysplastic Nevus	Disease	2006.0	5.478851632697787e-05	0.0005338553252068689	0.00014655178023579733	0.00013996291000025908	7.765404470506559e-05	0.06836100191449015	0.00015186028853454822	False	1	False	1
[truncated: 15,401 more rows]
