# Supplementary material for: CovMulNet19, Integrating Proteins, Diseases, Drugs, and Symptoms: A Network Medicine Approach to COVID-19
Source: Netw Syst Med. 2020 Nov 17;3(1):130–41. doi: 10.1089/nsm.2020.0011 (PMC7703682; doi:10.1089/nsm.2020.0011)
Supplement: Supplemental data [file Supp_TableS2.tsv]

node_name	node_type	# of nets it is found in	min-degree	max-degree	mean-degree	median-degree	sd-degree	z-score	deg_in_covmulnet	isNormalShapiro	p-value-shapiro	isNormalDagostino	p-value-dagostino
DIS_21-hydroxylase deficiency	Disease	1171.0	1.0	6.0	1.300597779675491	1.0	0.5742775371088988	-0.5234364227248008	1.0	False	1	False	1
DIS_22q11 Deletion Syndrome	Disease	868.0	1.0	4.0	1.1981566820276497	1.0	0.4894239192006918	-0.40487739616664326	1.0	False	1	False	1
DIS_22q11 partial monosomy syndrome	Disease	544.0	1.0	3.0	1.1213235294117647	1.0	0.3637848605157785	-0.33350351424671926	1.0	False	1	False	1
DIS_3-@METHYLGLUTACONIC ACIDURIA, TYPE V	Disease	161.0	1.0	2.0	1.0248447204968945	1.0	0.15565172777815736	-0.15961737689352473	1.0	False	1	False	1
DIS_3-Methylglutaconic aciduria type 2	Disease	813.0	1.0	3.0	1.1955719557195572	1.0	0.43509066372284155	-0.4494970175782469	1.0	False	1	False	1
DIS_3-Methylglutaric aciduria	Disease	101.0	1.0	2.0	1.00990099009901	1.0	0.09900990099009901	-0.10000000000000009	1.0	False	1	False	1
DIS_46, XY female	Disease	917.0	1.0	4.0	1.2333696837513632	1.0	0.48764326270896	-0.4785664062186484	1.0	False	1	False	1
DIS_5,10-Methylenetetrahydrofolate reductase deficiency	Disease	946.0	1.0	3.0	1.221987315010571	1.0	0.465946788793616	-0.47642203004621797	1.0	False	1	False	1
DIS_ACTH-Secreting Pituitary Adenoma	Disease	1411.0	1.0	5.0	1.452161587526577	1.0	0.7150904088380861	0.7661106983151651	2.0	False	1	False	1
DIS_ACTH-independent hypercortisolemia	Disease	234.0	1.0	2.0	1.0512820512820513	1.0	0.22057244274468274	-0.23249527748763874	1.0	False	1	False	1
DIS_AICARDI-GOUTIERES SYNDROME 1	Disease	1809.0	1.0	6.0	1.7086788280818133	1.0	0.8914165168553093	0.3268070160354373	2.0	False	1	False	1
DIS_AIDS related complex	Disease	1518.0	1.0	5.0	1.5434782608695652	1.0	0.7702601389627876	-0.7055775489062682	1.0	False	1	False	1
DIS_AIDS with Kaposi's sarcoma	Disease	996.0	1.0	4.0	1.2670682730923695	1.0	0.529226000870535	1.3849125434162641	2.0	False	0.5213811221617565	False	0.5213811221617565
DIS_ALAZAMI SYNDROME	Disease	79.0	1.0	1.0	1.0	1.0	0.0	0.0	1.0	True	0.5	False	1
DIS_ALBINOIDISM, OCULOCUTANEOUS, AUTOSOMAL DOMINANT	Disease	1198.0	1.0	5.0	1.315525876460768	1.0	0.5725577579818768	1.195467381233	2.0	False	0.6997204045211184	False	0.6997204045211184
DIS_ALZHEIMER DISEASE 19	Disease	107.0	1.0	1.0	1.0	1.0	0.0	0.0	1.0	True	0.5	False	1
DIS_AMYLOIDOSIS, HEREDITARY, TRANSTHYRETIN-RELATED	Disease	1539.0	1.0	6.0	1.534762833008447	1.0	0.7513860652989496	-0.7117018237431434	1.0	False	1	False	1
DIS_AMYOTROPHIC LATERAL SCLEROSIS 1	Disease	2184.0	1.0	8.0	2.2683150183150182	2.0	1.2275021913223578	3.040063804419713	6.0	False	0.10820182919944299	False	0.10820182919944299
DIS_AMYOTROPHIC LATERAL SCLEROSIS 1, AUTOSOMAL RECESSIVE	Disease	999.0	1.0	4.0	1.2442442442442443	1.0	0.49055585762872944	-0.4978928300334296	1.0	False	1	False	1
DIS_AMYOTROPHIC LATERAL SCLEROSIS 16, JUVENILE	Disease	55.0	1.0	1.0	1.0	1.0	0.0	0.0	1.0	True	0.5	False	1
DIS_AMYOTROPHIC LATERAL SCLEROSIS 2, JUVENILE (disorder)	Disease	817.0	1.0	4.0	1.2619339045287639	1.0	0.506924082094305	-0.5167122923941802	1.0	False	1	False	1
DIS_AMYOTROPHIC LATERAL SCLEROSIS 20	Disease	123.0	1.0	2.0	1.008130081300813	1.0	0.0897996830665631	-0.0905357460425178	1.0	False	1	False	1
DIS_AMYOTROPHIC LATERAL SCLEROSIS 6 (disorder)	Disease	826.0	1.0	3.0	1.1670702179176755	1.0	0.4160000784703793	-0.4016110250074665	1.0	False	1	False	1
DIS_ANALBUMINEMIA BAGHDAD	Disease	54.0	1.0	1.0	1.0	1.0	0.0	0.0	1.0	True	0.5	False	1
DIS_ANOPHTHALMIA AND PULMONARY HYPOPLASIA	Disease	887.0	1.0	4.0	1.222096956031567	1.0	0.4715668665762211	-0.47097659266030883	1.0	False	1	False	1
DIS_ANTLEY-BIXLER SYNDROME WITH GENITAL ANOMALIES AND DISORDERED STEROIDOGENESIS	Disease	62.0	1.0	1.0	1.0	1.0	0.0	0.0	1.0	True	0.5	False	1
DIS_AORTIC ANEURYSM, FAMILIAL THORACIC 10	Disease	122.0	1.0	2.0	1.0163934426229508	1.0	0.12698306053139072	-0.12909944487358072	1.0	False	1	False	1
DIS_AORTIC VALVE DISEASE 2	Disease	913.0	1.0	4.0	1.2146768893756845	1.0	0.4608712755426779	-0.4658066162246748	1.0	False	1	False	1
DIS_ARTHROGRYPOSIS MULTIPLEX CONGENITA, DISTAL, TYPE IIA	Disease	455.0	1.0	3.0	1.09010989010989	1.0	0.301299363765479	-0.2990709604685008	1.0	False	1	False	1
DIS_ARTHROGRYPOSIS, DISTAL, TYPE 1	Disease	359.0	1.0	2.0	1.0668523676880224	1.0	0.24976614787141943	-0.2676598420472827	1.0	False	1	False	1
DIS_ARTHROGRYPOSIS, DISTAL, TYPE 10	Disease	53.0	1.0	1.0	1.0	1.0	0.0	0.0	1.0	True	0.5	False	1
DIS_ARTHROGRYPOSIS, DISTAL, TYPE 1B	Disease	111.0	1.0	2.0	1.018018018018018	1.0	0.13301642396606667	-0.13545709229571956	1.0	False	1	False	1
DIS_ARTHROGRYPOSIS, DISTAL, TYPE 2B	Disease	538.0	1.0	3.0	1.104089219330855	1.0	0.31731624286800447	-0.32802991233623485	1.0	False	1	False	1
DIS_ARTHROGRYPOSIS, DISTAL, TYPE 4 (disorder)	Disease	53.0	1.0	1.0	1.0	1.0	0.0	0.0	1.0	True	0.5	False	1
DIS_ARTHROGRYPOSIS, DISTAL, TYPE 5D	Disease	109.0	1.0	2.0	1.0091743119266054	1.0	0.09534224628819507	-0.09622504486493706	1.0	False	1	False	1
DIS_ARTHROGRYPOSIS, PERTHES DISEASE, AND UPWARD GAZE PALSY	Disease	66.0	1.0	1.0	1.0	1.0	0.0	0.0	1.0	True	0.5	False	1
DIS_ATRICHIA WITH PAPULAR LESIONS	Disease	1618.0	1.0	6.0	1.603213844252163	1.0	0.7929164485894393	0.500413576302649	2.0	False	1	False	1
DIS_AURAL ATRESIA, CONGENITAL	Disease	1873.0	1.0	7.0	1.813667912439936	2.0	0.9879060733385582	0.1886131613002115	2.0	False	1	False	1
DIS_Aase Smith syndrome 2	Disease	894.0	1.0	5.0	1.2024608501118568	1.0	0.46143752880135563	-0.4387611268588737	1.0	False	1	False	1
DIS_Abdominal Cryptorchidism	Disease	487.0	1.0	3.0	1.0985626283367556	1.0	0.31154708952821647	-0.3163651070726143	1.0	False	1	False	1
DIS_Abdominal Pain	Disease	2395.0	1.0	13.0	3.3741127348643007	3.0	1.678402037225985	0.3729066405151342	4.0	False	1	False	1
DIS_Abdominal discomfort	Disease	2366.0	1.0	12.0	3.0760777683854608	3.0	1.5842507317667203	0.5831919235310703	4.0	False	1	False	1
DIS_Aberrant melanosome maturation	Disease	63.0	1.0	1.0	1.0	1.0	0.0	0.0	1.0	True	0.5	False	1
DIS_Abnormal aldolase level	Disease	713.0	1.0	3.0	1.1669004207573632	1.0	0.3912415056588112	-0.4265918067059878	1.0	False	1	False	1
DIS_Abnormal apolipoprotein level	Disease	173.0	1.0	2.0	1.0346820809248556	1.0	0.18297331550687182	-0.18954720708196957	1.0	False	1	False	1
DIS_Abnormal behavior	Disease	2499.0	1.0	19.0	8.07563025210084	8.0	2.7085082166471333	1.0796975729758878	11.0	False	0.8578191747038357	False	0.8578191747038357
DIS_Abnormal biliary tract morphology	Disease	163.0	1.0	2.0	1.01840490797546	1.0	0.13441044355954995	-0.13693063937629074	1.0	False	1	False	1
DIS_Abnormal brain FDG positron emission tomography	Disease	536.0	1.0	3.0	1.0988805970149254	1.0	0.33390310608077584	-0.2961356010596821	1.0	False	1	False	1
DIS_Abnormal cardiac ventricle morphology	Disease	69.0	1.0	1.0	1.0	1.0	0.0	0.0	1.0	True	0.5	False	1
DIS_Abnormal cholesterol homeostasis	Disease	121.0	1.0	1.0	1.0	1.0	0.0	0.0	1.0	True	0.5	False	1
DIS_Abnormal coordination	Disease	1461.0	1.0	5.0	1.4524298425735798	1.0	0.7116628271213898	-0.6357362297587139	1.0	False	1	False	1
DIS_Abnormal cortical bone morphology	Disease	1424.0	1.0	5.0	1.452247191011236	1.0	0.7094629283914505	2.181583768581044	3.0	False	0.2101145911904111	False	0.2101145911904111
DIS_Abnormal form of the vertebral bodies	Disease	1568.0	1.0	6.0	1.5369897959183674	1.0	0.7824015357610073	1.8698968971969454	3.0	False	0.2859991076376036	False	0.2859991076376036
DIS_Abnormal heart beat	Disease	2248.0	1.0	8.0	2.50355871886121	2.0	1.311727069521356	0.3784638532464984	3.0	False	1	False	1
DIS_Abnormal isoelectric focusing of serum transferrin	Disease	324.0	1.0	3.0	1.0555555555555556	1.0	0.2421610524189263	-0.22941573387056188	1.0	False	1	False	1
DIS_Abnormal lactate dehydrogenase activity	Disease	903.0	1.0	4.0	1.2270210409745292	1.0	0.47116251531329095	3.762988144009208	3.0	False	0.07062107107480059	False	0.07062107107480059
DIS_Abnormal levels of creatine kinase in blood	Disease	713.0	1.0	3.0	1.1669004207573632	1.0	0.3912415056588112	-0.4265918067059878	1.0	False	1	False	1
DIS_Abnormal liver parenchyma morphology	Disease	81.0	1.0	1.0	1.0	1.0	0.0	0.0	1.0	True	0.5	False	1
DIS_Abnormal lower motor neuron morphology	Disease	543.0	1.0	3.0	1.1104972375690607	1.0	0.33066194491591167	2.6900669281950256	2.0	False	0.13818911307434126	False	0.13818911307434126
DIS_Abnormal mitochondria in muscle tissue	Disease	1232.0	1.0	6.0	1.3449675324675325	1.0	0.6152741962801601	4.31520204095073	4.0	False	0.053702899057997536	False	0.053702899057997536
DIS_Abnormal ocular motility	Disease	998.0	1.0	4.0	1.2675350701402806	1.0	0.5330444719633874	-0.5019000931664411	1.0	False	1	False	1
DIS_Abnormal pattern of respiration	Disease	1097.0	1.0	4.0	1.291704649042844	1.0	0.5406489502680744	3.1597126936251665	3.0	False	0.10016242031324568	False	0.10016242031324568
DIS_Abnormal pigmentation	Disease	1333.0	1.0	5.0	1.4276069017254314	1.0	0.669933020588922	-0.6382830649988448	1.0	False	1	False	1
DIS_Abnormal posture	Disease	223.0	1.0	3.0	1.053811659192825	1.0	0.24471324932093727	-0.21989679489013678	1.0	False	1	False	1
DIS_Abnormal sex determination	Disease	674.0	1.0	4.0	1.1454005934718101	1.0	0.38854278058389075	-0.374220293717223	1.0	False	1	False	1
DIS_Abnormal shape/structure of ear	Disease	481.0	1.0	3.0	1.0706860706860706	1.0	0.2642868787038786	-0.2674596295992095	1.0	False	1	False	1
DIS_Abnormal skeletal development	Disease	2092.0	1.0	8.0	2.1304971319311665	2.0	1.1629588843233338	-0.1122113031597812	2.0	False	1	False	1
DIS_Abnormal subcutaneous fat tissue distribution	Disease	302.0	1.0	3.0	1.099337748344371	1.0	0.32049148695530755	-0.30995440561646975	1.0	False	1	False	1
DIS_Abnormal upper motor neuron morphology	Disease	700.0	1.0	3.0	1.1728571428571428	1.0	0.4107211179555951	-0.4208625641592434	1.0	False	1	False	1
DIS_Abnormal urinary amino-acid findings	Disease	1636.0	1.0	6.0	1.5751833740831296	1.0	0.8250925875984385	1.7268566550379794	3.0	False	0.33534159274185005	False	0.33534159274185005
DIS_Abnormal vision	Disease	2037.0	1.0	10.0	2.0446735395189	2.0	1.122566031812811	0.8510202815760965	3.0	False	1	False	1
DIS_Abnormal visual evoked potential	Disease	1177.0	1.0	5.0	1.3372982158028888	1.0	0.6259012929244492	-0.5389000144526033	1.0	False	1	False	1
DIS_Abnormal visual pursuit	Disease	787.0	1.0	3.0	1.1715374841168995	1.0	0.4123913582152834	-0.41595799887579277	1.0	False	1	False	1
DIS_Abnormalities of placenta or umbilical cord	Disease	62.0	1.0	1.0	1.0	1.0	0.0	0.0	1.0	True	0.5	False	1
DIS_Abnormalities, Drug-Induced	Disease	242.0	1.0	2.0	1.037190082644628	1.0	0.18922732465876546	-0.19653653462412546	1.0	False	1	False	1
DIS_Abnormality of abdomen morphology	Disease	882.0	1.0	3.0	1.1938775510204083	1.0	0.4414043487157827	-0.4392289101466119	1.0	False	1	False	1
DIS_Abnormality of aortic arch	Disease	535.0	1.0	3.0	1.102803738317757	1.0	0.3330566295552423	-0.3086674432964722	1.0	False	1	False	1
DIS_Abnormality of aortic valve	Disease	603.0	1.0	3.0	1.1144278606965174	1.0	0.34818762600841174	2.543376252210894	2.0	False	0.15458906703699024	False	0.15458906703699024
DIS_Abnormality of blood and blood-forming tissues	Disease	650.0	1.0	3.0	1.1415384615384616	1.0	0.38225738718718255	-0.37027004914140094	1.0	False	1	False	1
DIS_Abnormality of body height	Disease	806.0	1.0	4.0	1.1923076923076923	1.0	0.4388009656546335	-0.4382572222027689	1.0	False	1	False	1
DIS_Abnormality of bone marrow cell morphology	Disease	265.0	1.0	2.0	1.030188679245283	1.0	0.17110617432082467	-0.1764324365564923	1.0	False	1	False	1
DIS_Abnormality of brain morphology	Disease	2002.0	1.0	8.0	1.956043956043956	2.0	1.0592185752128114	0.04149855845117959	2.0	False	1	False	1
DIS_Abnormality of branched chain family amino acid metabolism	Disease	56.0	1.0	1.0	1.0	1.0	0.0	0.0	1.0	True	0.5	False	1
DIS_Abnormality of cardiovascular system morphology	Disease	1925.0	1.0	8.0	1.934025974025974	2.0	1.0505709761595008	-0.8890650848174273	1.0	False	1	False	1
DIS_Abnormality of coagulation	Disease	1442.0	1.0	5.0	1.498613037447989	1.0	0.7243042603996447	-0.688402739993373	1.0	False	1	False	1
DIS_Abnormality of dental enamel	Disease	1649.0	1.0	5.0	1.5839902971497877	1.0	0.8019901503385167	-0.7281763958114545	1.0	False	1	False	1
DIS_Abnormality of epiphysis morphology	Disease	1801.0	1.0	7.0	1.7828983897834536	2.0	0.9490382841886934	-0.8249386803744506	1.0	False	1	False	1
DIS_Abnormality of female external genitalia	Disease	456.0	1.0	3.0	1.1206140350877194	1.0	0.3388778828016652	-0.35592182673754214	1.0	False	1	False	1
DIS_Abnormality of finger	Disease	285.0	1.0	2.0	1.0456140350877192	1.0	0.20864657890973343	-0.21861865804880115	1.0	False	1	False	1
DIS_Abnormality of mesentery morphology	Disease	125.0	1.0	2.0	1.016	1.0	0.125475097130865	-0.12751534261266775	1.0	False	1	False	1
DIS_Abnormality of metabolism/homeostasis	Disease	2410.0	1.0	12.0	3.542738589211618	3.0	1.765987778009615	0.8251820476531337	5.0	False	1	False	1
DIS_Abnormality of mitochondrial metabolism	Disease	530.0	1.0	3.0	1.1056603773584905	1.0	0.31944237637838957	-0.3307650617816983	1.0	False	1	False	1
DIS_Abnormality of nail of toe	Disease	1077.0	1.0	5.0	1.2934076137418755	1.0	0.5596151964634948	-0.5243024413848548	1.0	False	1	False	1
DIS_Abnormality of oral frenula	Disease	491.0	1.0	3.0	1.0936863543788187	1.0	0.3050505874330137	-0.307117436380585	1.0	False	1	False	1
DIS_Abnormality of position of teeth	Disease	715.0	1.0	3.0	1.1524475524475524	1.0	0.39645847723605454	2.1378088657890095	2.0	False	0.2188075243167881	False	0.2188075243167881
DIS_Abnormality of pulmonary valve	Disease	1242.0	1.0	5.0	1.4009661835748792	1.0	0.6680654652391316	-0.600189958077469	1.0	False	1	False	1
DIS_Abnormality of retinal pigmentation	Disease	2432.0	1.0	12.0	3.8194901315789473	4.0	1.8716808525275894	-0.43783646687002037	3.0	False	1	False	1
DIS_Abnormality of salivation	Disease	67.0	1.0	1.0	1.0	1.0	0.0	0.0	1.0	True	0.5	False	1
DIS_Abnormality of the abdominal musculature	Disease	66.0	1.0	1.0	1.0	1.0	0.0	0.0	1.0	True	0.5	False	1
DIS_Abnormality of the abdominal wall	Disease	606.0	1.0	4.0	1.1237623762376239	1.0	0.36721640857901083	-0.3370284479294856	1.0	False	1	False	1
DIS_Abnormality of the basal ganglia	Disease	242.0	1.0	2.0	1.0165289256198347	1.0	0.12749792248381414	-0.12964074471043247	1.0	False	1	False	1
DIS_Abnormality of the cerebellar vermis	Disease	158.0	1.0	2.0	1.0126582278481013	1.0	0.11179444134592212	-0.11322770341446017	1.0	False	1	False	1
DIS_Abnormality of the clavicle	Disease	1074.0	1.0	4.0	1.3016759776536313	1.0	0.5528468587226152	-0.5456772936191971	1.0	False	1	False	1
DIS_Abnormality of the cornea	Disease	1554.0	1.0	6.0	1.5842985842985844	1.0	0.8051702640377747	-0.7256832627777867	1.0	False	1	False	1
DIS_Abnormality of the dentition	Disease	1911.0	1.0	6.0	1.8095238095238095	2.0	0.9669219605507058	0.19699230987339006	2.0	False	1	False	1
DIS_Abnormality of the endocrine system	Disease	465.0	1.0	3.0	1.0795698924731183	1.0	0.2860780928742519	-0.278140460437472	1.0	False	1	False	1
DIS_Abnormality of the eyebrow	Disease	776.0	1.0	3.0	1.1610824742268042	1.0	0.39137724491489945	2.1435010253485967	2.0	False	0.21764696166361105	False	0.21764696166361105
DIS_Abnormality of the eyelashes	Disease	1130.0	1.0	4.0	1.2938053097345132	1.0	0.5472834255999431	-0.536843061549759	1.0	False	1	False	1
DIS_Abnormality of the face	Disease	660.0	1.0	3.0	1.165151515151515	1.0	0.410096967189108	2.035734354659373	2.0	False	0.24130025922180756	False	0.24130025922180756
DIS_Abnormality of the fallopian tube	Disease	686.0	1.0	3.0	1.1749271137026238	1.0	0.4094523583454405	-0.42722214230121486	1.0	False	1	False	1
DIS_Abnormality of the femoral metaphysis	Disease	222.0	1.0	2.0	1.045045045045045	1.0	0.20740296276074482	-0.21718612138153462	1.0	False	1	False	1
DIS_Abnormality of the fingernails	Disease	2104.0	1.0	8.0	2.173003802281369	2.0	1.167328246778509	-0.14820493101131557	2.0	False	1	False	1
DIS_Abnormality of the genital system	Disease	1039.0	1.0	5.0	1.2598652550529355	1.0	0.5152499987841549	1.4364575384639968	2.0	False	0.48463459714117096	False	0.48463459714117096
DIS_Abnormality of the gingiva	Disease	144.0	1.0	2.0	1.0208333333333333	1.0	0.1428261375083551	-0.14586499149789403	1.0	False	1	False	1
DIS_Abnormality of the hair	Disease	1411.0	1.0	5.0	1.4535790219702338	1.0	0.6950821609319424	0.7861243011864146	2.0	False	1	False	1
DIS_Abnormality of the hair shaft	Disease	1411.0	1.0	5.0	1.4535790219702338	1.0	0.6950821609319424	0.7861243011864146	2.0	False	1	False	1
DIS_Abnormality of the iris	Disease	722.0	1.0	4.0	1.164819944598338	1.0	0.4133948810651332	2.02029607442109	2.0	False	0.2450021864145277	False	0.2450021864145277
DIS_Abnormality of the labia majora	Disease	104.0	1.0	1.0	1.0	1.0	0.0	0.0	1.0	True	0.5	False	1
DIS_Abnormality of the larynx	Disease	367.0	1.0	3.0	1.0899182561307903	1.0	0.29543621075596294	-0.3043576002437455	1.0	False	1	False	1
DIS_Abnormality of the liver	Disease	1054.0	1.0	5.0	1.2703984819734346	1.0	0.5244826063845899	-0.5155528108689237	1.0	False	1	False	1
DIS_Abnormality of the lymphatic system	Disease	748.0	1.0	3.0	1.1938502673796791	1.0	0.44011986582829904	-0.44044880140744347	1.0	False	1	False	1
DIS_Abnormality of the menstrual cycle	Disease	393.0	1.0	3.0	1.0610687022900764	1.0	0.2498567077643812	-0.24441490019017292	1.0	False	1	False	1
DIS_Abnormality of the mesentery	Disease	125.0	1.0	2.0	1.016	1.0	0.125475097130865	-0.12751534261266775	1.0	False	1	False	1
DIS_Abnormality of the metacarpal bones	Disease	1387.0	1.0	6.0	1.44844989185292	1.0	0.7119659952689023	0.7746860268779623	2.0	False	1	False	1
DIS_Abnormality of the metaphysis	Disease	2115.0	1.0	8.0	2.1825059101654847	2.0	1.1797248384303496	-0.15470210020186817	2.0	False	1	False	1
DIS_Abnormality of the nasolacrimal system	Disease	626.0	1.0	3.0	1.1437699680511182	1.0	0.37718628476017135	-0.38116435793133974	1.0	False	1	False	1
DIS_Abnormality of the nasopharynx	Disease	556.0	1.0	4.0	1.1115107913669064	1.0	0.3314626701185332	-0.3364203616866704	1.0	False	1	False	1
DIS_Abnormality of the optic nerve	Disease	439.0	1.0	2.0	1.0683371298405466	1.0	0.252323535417731	-0.2708313742014274	1.0	False	1	False	1
DIS_Abnormality of the palate	Disease	1074.0	1.0	5.0	1.314711359404097	1.0	0.589817034819868	-0.533574550793045	1.0	False	1	False	1
DIS_Abnormality of the pancreas	Disease	362.0	1.0	3.0	1.069060773480663	1.0	0.2642276384585242	-0.2613684695649408	1.0	False	1	False	1
DIS_Abnormality of the penis	Disease	403.0	1.0	3.0	1.099255583126551	1.0	0.3071916201674238	-0.3231064150527779	1.0	False	1	False	1
DIS_Abnormality of the periventricular white matter	Disease	757.0	1.0	4.0	1.1849405548216645	1.0	0.4332731897639782	-0.4268451387966314	1.0	False	1	False	1
DIS_Abnormality of the pharynx	Disease	1010.0	1.0	4.0	1.2643564356435644	1.0	0.5343792842993499	-0.49469813559516	1.0	False	1	False	1
DIS_Abnormality of the pinna	Disease	1883.0	1.0	7.0	1.8401486988847584	2.0	0.9892907060597957	1.1724069517793858	3.0	False	0.7275171409786798	False	0.7275171409786798
DIS_Abnormality of the renal tubule	Disease	441.0	1.0	3.0	1.1201814058956916	1.0	0.3583483954674248	2.4552045027484635	2.0	False	0.1658916994367095	False	0.1658916994367095
DIS_Abnormality of the reproductive system	Disease	1039.0	1.0	5.0	1.2598652550529355	1.0	0.5152499987841549	1.4364575384639968	2.0	False	0.48463459714117096	False	0.48463459714117096
DIS_Abnormality of the retinal vasculature	Disease	2132.0	1.0	8.0	2.197467166979362	2.0	1.18303088085522	-0.16691632498773978	2.0	False	1	False	1
DIS_Abnormality of the skeletal system	Disease	2161.0	1.0	8.0	2.2054604349838036	2.0	1.1986371187968863	-1.0056925620606227	1.0	False	0.9887113590061934	False	0.9887113590061934
DIS_Abnormality of the skull	Disease	2014.0	1.0	8.0	1.9990069513406157	2.0	1.0811185346434926	3.70079035781099	6.0	False	0.07301482223598445	False	0.07301482223598445
DIS_Abnormality of the sternum	Disease	1226.0	1.0	5.0	1.3442088091353996	1.0	0.6130339883868635	-0.5614840541568503	1.0	False	1	False	1
DIS_Abnormality of the tibial metaphysis	Disease	163.0	1.0	2.0	1.0245398773006136	1.0	0.15471803942231277	-0.15861031714362936	1.0	False	1	False	1
DIS_Abnormality of the tongue	Disease	58.0	1.0	1.0	1.0	1.0	0.0	0.0	1.0	True	0.5	False	1
DIS_Abnormality of the tonsils	Disease	545.0	1.0	3.0	1.1064220183486237	1.0	0.33681596787034906	-0.3159648843892962	1.0	False	1	False	1
DIS_Abnormality of the upper urinary tract	Disease	114.0	1.0	2.0	1.0175438596491229	1.0	0.13128622409733126	-0.13363062095621261	1.0	False	1	False	1
DIS_Abnormality of the urinary system	Disease	1345.0	1.0	5.0	1.3851301115241637	1.0	0.6535590877742082	-0.5892812428571393	1.0	False	1	False	1
DIS_Abnormality of the vagina	Disease	587.0	1.0	4.0	1.1533219761499147	1.0	0.4048282327542589	-0.3787334077635467	1.0	False	1	False	1
DIS_Abnormality of the voice	Disease	1791.0	1.0	6.0	1.7844779452819655	2.0	0.9571525350564919	1.2699355747370962	3.0	False	0.6200641483214184	False	0.6200641483214184
DIS_Abnormality of the wide portion of the femoral bone	Disease	222.0	1.0	2.0	1.045045045045045	1.0	0.20740296276074482	-0.21718612138153462	1.0	False	1	False	1
DIS_Abnormality of upper lip	Disease	256.0	1.0	2.0	1.0390625	1.0	0.19374369949433196	-0.20161945963637795	1.0	False	1	False	1
DIS_Abnormally folded helix	Disease	111.0	1.0	1.0	1.0	1.0	0.0	0.0	1.0	True	0.5	False	1
DIS_Abnormally small eyeball	Disease	2411.0	1.0	11.0	3.367897138116964	3.0	1.6720647704668488	-0.2200256500914406	3.0	False	1	False	1
DIS_Abortion, Tubal	Disease	2306.0	1.0	10.0	2.7025151777970513	2.0	1.434599921559582	-0.48969414206668377	2.0	False	1	False	1
DIS_Abscess	Disease	1396.0	1.0	5.0	1.4641833810888252	1.0	0.714769067769144	-0.6494172761806574	1.0	False	1	False	1
DIS_Absence Epilepsy	Disease	1816.0	1.0	6.0	1.783590308370044	2.0	0.933927036124745	-0.839027330894594	1.0	False	1	False	1
DIS_Absence Seizures	Disease	2365.0	1.0	9.0	2.9949260042283297	3.0	1.5417980651156602	-0.6453024081034204	2.0	False	1	False	1
DIS_Absence of eyebrow	Disease	1626.0	1.0	5.0	1.5793357933579335	1.0	0.8006246341650978	-0.7236047563813381	1.0	False	1	False	1
DIS_Absence of lymph node germinal center	Disease	219.0	1.0	2.0	1.0365296803652968	1.0	0.18760400533492363	-0.1947169534044942	1.0	False	1	False	1
DIS_Absence of pubertal development	Disease	971.0	1.0	4.0	1.2440782698249229	1.0	0.5004153270415467	-0.4877513869687257	1.0	False	1	False	1
DIS_Absence of secondary sex characteristics	Disease	1133.0	1.0	4.0	1.3150926743159752	1.0	0.5609473100170413	1.2209833498679539	2.0	False	0.6707806355616962	False	0.6707806355616962
DIS_Absence of septum pellucidum	Disease	1342.0	1.0	5.0	1.401639344262295	1.0	0.6577047620179514	-0.6106681408691589	1.0	False	1	False	1
DIS_Absence of subcutaneous fat	Disease	179.0	1.0	2.0	1.0167597765363128	1.0	0.12837011500643639	-0.13055824196677282	1.0	False	1	False	1
DIS_Absent earlobe	Disease	626.0	1.0	4.0	1.1437699680511182	1.0	0.3977988616194745	-0.3614137241766301	1.0	False	1	False	1
DIS_Absent finger	Disease	456.0	1.0	3.0	1.1293859649122806	1.0	0.36081726212186904	-0.3585913937470636	1.0	False	1	False	1
DIS_Absent frontal sinuses	Disease	451.0	1.0	3.0	1.0598669623059866	1.0	0.24640921032032004	-0.2429574861595575	1.0	False	1	False	1
DIS_Absent reflex	Disease	2366.0	1.0	10.0	3.205832628909552	3.0	1.6295505904016545	-0.7399786395170072	2.0	False	1	False	1
DIS_Absent retinal pigment epithelium	Disease	68.0	1.0	1.0	1.0	1.0	0.0	0.0	1.0	True	0.5	False	1
DIS_Absent speech	Disease	2101.0	1.0	8.0	2.1722989052831987	2.0	1.180039406784673	0.7014181814250511	3.0	False	1	False	1
DIS_Absent tendon reflex	Disease	2362.0	1.0	10.0	3.1443691786621506	3.0	1.601989939258443	-0.7143423005464542	2.0	False	1	False	1
DIS_Absent testes	Disease	109.0	1.0	1.0	1.0	1.0	0.0	0.0	1.0	True	0.5	False	1
DIS_Acanthosis Nigricans	Disease	1365.0	1.0	5.0	1.4344322344322344	1.0	0.6833346832730444	0.8276585096761114	2.0	False	1	False	1
DIS_Accessory oral frenulum	Disease	363.0	1.0	3.0	1.0798898071625345	1.0	0.28109974697133	-0.2842044790978862	1.0	False	1	False	1
DIS_Acephalic spermatozoa	Disease	111.0	1.0	2.0	1.009009009009009	1.0	0.09448728361893258	-0.09534625892455825	1.0	False	1	False	1
DIS_Achalasia	Disease	748.0	1.0	4.0	1.1631016042780749	1.0	0.42341494969249105	-0.38520511473798663	1.0	False	1	False	1
DIS_Ache	Disease	1741.0	1.0	6.0	1.6927053417576106	1.0	0.8768505852129185	0.35045270360145975	2.0	False	1	False	1
DIS_Achondroplasia	Disease	1149.0	1.0	5.0	1.3402959094865101	1.0	0.6326923828694083	-0.5378536532132541	1.0	False	1	False	1
DIS_Achromasia	Disease	796.0	1.0	3.0	1.1809045226130652	1.0	0.4252545036729404	-0.42540295529050376	1.0	False	1	False	1
DIS_Acid reflux	Disease	2383.0	1.0	11.0	3.1619806966009234	3.0	1.6027509202700123	-1.3489187054946121	1.0	False	0.5495768693819681	False	0.5495768693819681
DIS_Acidosis, Lactic	Disease	2446.0	1.0	14.0	3.839738348323794	4.0	1.8645000286195692	3.303975090972305	10.0	False	0.09160653810503788	False	0.09160653810503788
DIS_Acinar Cell Carcinoma	Disease	1369.0	1.0	6.0	1.4755295836376918	1.0	0.7727226210774526	1.972855944396515	3.0	False	0.25692670693541997	False	0.25692670693541997
DIS_Acne	Disease	1789.0	1.0	6.0	1.7680268306316378	2.0	0.9346240713111299	1.31814834133268	3.0	False	0.5755345832194227	False	0.5755345832194227
DIS_Acne Vulgaris	Disease	1045.0	1.0	4.0	1.2851674641148325	1.0	0.531334057864428	-0.5367008944636372	1.0	False	1	False	1
DIS_Acoustic Neuroma	Disease	2056.0	1.0	7.0	2.049610894941634	2.0	1.1195424668044427	2.635352559228759	5.0	False	0.143986757819171	False	0.143986757819171
DIS_Acquired Hypogammaglobulinemia	Disease	2158.0	1.0	7.0	2.2599629286376275	2.0	1.195287471488299	-0.21748987991477692	2.0	False	1	False	1
DIS_Acquired Immunodeficiency Syndrome	Disease	2452.0	1.0	11.0	3.9241435562805873	4.0	1.8633901796046526	1.650677607613025	7.0	False	0.36700795706687295	False	0.36700795706687295
DIS_Acquired angioedema	Disease	165.0	1.0	2.0	1.0363636363636364	1.0	0.18719327529067276	-0.19425717247145288	1.0	False	1	False	1
DIS_Acquired cubitus valgus	Disease	960.0	1.0	4.0	1.253125	1.0	0.5434176426791828	-0.46580195437165317	1.0	False	1	False	1
DIS_Acquired flat foot	Disease	2265.0	1.0	10.0	2.603532008830022	2.0	1.3883736326717575	1.0058301009956836	4.0	False	0.988440981315637	False	0.988440981315637
DIS_Acquired hypothyroidism	Disease	423.0	1.0	3.0	1.0780141843971631	1.0	0.28527922498040803	-0.2734660555899956	1.0	False	1	False	1
DIS_Acquired scoliosis	Disease	2500.0	1.0	21.0	9.2328	9.0	2.994696004605476	2.5936522398450452	17.0	False	0.14865396934828645	False	0.14865396934828645
DIS_Acral Lentiginous Malignant Melanoma	Disease	261.0	1.0	3.0	1.0574712643678161	1.0	0.2486587086526889	-0.2311250817605123	1.0	False	1	False	1
DIS_Acro-Osteolysis	Disease	669.0	1.0	3.0	1.1659192825112108	1.0	0.4102260845197584	-0.40445814825609744	1.0	False	1	False	1
DIS_Acrocephalopolysyndactyly	Disease	331.0	1.0	3.0	1.0634441087613293	1.0	0.2674014696478406	-0.23726163077893042	1.0	False	1	False	1
DIS_Acrocephaly	Disease	1103.0	1.0	4.0	1.2910244786944696	1.0	0.5314933394173783	1.3339311496973936	2.0	False	0.5619959314761153	False	0.5619959314761153
DIS_Acrodysostosis	Disease	820.0	1.0	3.0	1.1804878048780487	1.0	0.42381514159067385	-0.4258644563774604	1.0	False	1	False	1
DIS_Acromegaly	Disease	2080.0	1.0	7.0	2.0620192307692307	2.0	1.0881793897357008	1.780938683006549	4.0	False	0.3152840972416637	False	0.3152840972416637
DIS_Acromicric Dysplasia	Disease	273.0	1.0	2.0	1.043956043956044	1.0	0.2049973418261278	-0.2144225069675593	1.0	False	1	False	1
DIS_Acroosteolysis dominant type	Disease	59.0	1.0	1.0	1.0	1.0	0.0	0.0	1.0	True	0.5	False	1
DIS_Acroparesthesia	Disease	121.0	1.0	2.0	1.0082644628099173	1.0	0.09053265413308531	-0.09128709291752737	1.0	False	1	False	1
DIS_Actinic keratosis	Disease	2171.0	1.0	8.0	2.308152924919392	2.0	1.253065461487684	0.5521236490384329	3.0	False	1	False	1
DIS_Action Myoclonus-Renal Failure Syndrome	Disease	908.0	1.0	5.0	1.2444933920704846	1.0	0.5409675486781579	-0.45195574608476746	1.0	False	1	False	1
DIS_Activated B-cell type diffuse large B-cell lymphoma	Disease	1018.0	1.0	4.0	1.2662082514734774	1.0	0.5233802441920201	1.402024162488842	2.0	False	0.5087319380153364	False	0.5087319380153364
DIS_Acute Cerebrovascular Accidents	Disease	2190.0	1.0	8.0	2.2817351598173516	2.0	1.232580803318384	0.5827324571735324	3.0	False	1	False	1
DIS_Acute Chagas' disease	Disease	166.0	1.0	2.0	1.0301204819277108	1.0	0.1709188067362784	-0.17622684421255994	1.0	False	1	False	1
DIS_Acute Chest Syndrome	Disease	1237.0	1.0	5.0	1.364591754244139	1.0	0.623294192036886	-0.58494328826116	1.0	False	1	False	1
DIS_Acute Confusional Senile Dementia	Disease	2138.0	1.0	8.0	2.1922357343311507	2.0	1.2041383104592154	2.3317622579403428	5.0	False	0.18392106073677578	False	0.18392106073677578
DIS_Acute Coronary Syndrome	Disease	2491.0	1.0	16.0	5.67282215977519	6.0	2.33919615321209	1.8498567699347928	10.0	False	0.2922293239730995	False	0.2922293239730995
DIS_Acute Erythroblastic Leukemia	Disease	2478.0	1.0	13.0	5.067393058918483	5.0	2.1557350129338597	1.824253406604652	9.0	False	0.30048975399100886	False	0.30048975399100886
DIS_Acute GVH disease	Disease	2408.0	1.0	12.0	3.48421926910299	3.0	1.7257335495802861	-0.8600512341340095	2.0	False	1	False	1
DIS_Acute Kidney Insufficiency	Disease	2158.0	1.0	8.0	2.287766450417053	2.0	1.2143521242587954	0.5865131993882526	3.0	False	1	False	1
DIS_Acute Kidney Tubular Necrosis	Disease	954.0	1.0	4.0	1.2547169811320755	1.0	0.5251572327044025	-0.4850299401197606	1.0	False	1	False	1
DIS_Acute Megakaryocytic Leukemias	Disease	2339.0	1.0	11.0	2.8097477554510473	3.0	1.457732511434599	-0.5554844589794803	2.0	False	1	False	1
DIS_Acute Myeloid Leukemia (AML-M2)	Disease	2335.0	1.0	10.0	2.8539614561027835	3.0	1.496205172141815	0.7659634956726318	4.0	False	1	False	1
DIS_Acute Myeloid Leukemia Arising from Previous Myelodysplastic Syndrome	Disease	1406.0	1.0	4.0	1.457325746799431	1.0	0.6835496138126048	3.719809362510507	4.0	False	0.07227009633722921	False	0.07227009633722921
DIS_Acute Myeloid Leukemia, M1	Disease	2331.0	1.0	10.0	2.7906477906477907	3.0	1.4447995652385421	0.8370380490476826	4.0	False	1	False	1
DIS_Acute Promyelocytic Leukemia	Disease	2500.0	1.0	24.0	10.2724	10.0	3.0725556528727025	1.5386539851865353	15.0	False	0.42239431846632236	False	0.42239431846632236
DIS_Acute anterior uveitis	Disease	1524.0	1.0	6.0	1.529527559055118	1.0	0.771741417943622	-0.6861463525776474	1.0	False	1	False	1
DIS_Acute biphenotypic leukemia	Disease	1253.0	1.0	6.0	1.3583399840383081	1.0	0.6228588845615468	1.030185218299294	2.0	False	0.9422569985891438	False	0.9422569985891438
DIS_Acute bronchitis	Disease	52.0	1.0	1.0	1.0	1.0	0.0	0.0	1.0	True	0.5	False	1
DIS_Acute inflammatory demyelinating polyneuropathy	Disease	391.0	1.0	2.0	1.051150895140665	1.0	0.22030542677604123	-0.23218173010628598	1.0	False	1	False	1
DIS_Acute kidney injury	Disease	2187.0	1.0	8.0	2.342478280749886	2.0	1.2480407631788981	0.5268431437890967	3.0	False	1	False	1
DIS_Acute leukemia	Disease	2500.0	2.0	24.0	10.7092	11.0	3.2506976728081005	1.9352153393476674	17.0	False	0.2670185323209389	False	0.2670185323209389
DIS_Acute lymphoblastic leukemia with lymphomatous features	Disease	379.0	1.0	2.0	1.0474934036939314	1.0	0.21269174948619107	-0.2232968782694361	1.0	False	1	False	1
DIS_Acute lymphocytic leukemia	Disease	2500.0	6.0	33.0	19.326	19.0	4.332080793337077	2.2331070128883606	29.0	False	0.20053072738998612	False	0.20053072738998612
DIS_Acute monoblastic leukemia	Disease	752.0	1.0	5.0	1.175531914893617	1.0	0.44487296064056214	-0.3945663828183054	1.0	False	1	False	1
DIS_Acute monocytic leukemia	Disease	2056.0	1.0	8.0	2.0841439688715955	2.0	1.1473287986750238	0.7982507125996208	3.0	False	1	False	1
DIS_Acute myelomonocytic leukemia	Disease	2067.0	1.0	10.0	2.0904692791485244	2.0	1.142503012014468	0.7960860595437607	3.0	False	1	False	1
DIS_Acute myocardial infarction	Disease	2493.0	1.0	16.0	5.34777376654633	5.0	2.2747043856024445	0.28673010769306245	6.0	False	1	False	1
DIS_Acute myocarditis	Disease	639.0	1.0	3.0	1.1564945226917058	1.0	0.3923177541687857	-0.3988973759886932	1.0	False	1	False	1
DIS_Acute necrotizing encephalopathy	Disease	963.0	1.0	5.0	1.2326064382139148	1.0	0.5214965263935942	5.306638533000358	4.0	False	0.03551084343286786	False	0.03551084343286786
DIS_Acute onset pain	Disease	738.0	1.0	4.0	1.1693766937669376	1.0	0.41942649138918453	1.9803787392683538	2.0	False	0.25497845750979986	False	0.25497845750979986
DIS_Acute pancreatitis	Disease	2245.0	1.0	8.0	2.534966592427617	2.0	1.3418906189337396	0.3465509043813843	3.0	False	1	False	1
DIS_Acute periodontitis	Disease	1606.0	1.0	7.0	1.6027397260273972	1.0	0.8187360582047534	-0.7361831935789266	1.0	False	1	False	1
DIS_Acute-On-Chronic Liver Failure	Disease	929.0	1.0	4.0	1.2271259418729816	1.0	0.500888796977286	-0.45344584115999137	1.0	False	1	False	1
DIS_Acyl-CoA Dehydrogenase Family, Member 9, Deficiency of	Disease	68.0	1.0	1.0	1.0	1.0	0.0	0.0	1.0	True	0.5	False	1
DIS_Adamantinoma	Disease	286.0	1.0	2.0	1.0524475524475525	1.0	0.222927806004127	-0.23526698345823022	1.0	False	1	False	1
DIS_Addictive Behavior	Disease	2475.0	1.0	15.0	4.685252525252525	5.0	2.115437411336365	0.6215014765749661	6.0	False	1	False	1
DIS_Adducted thumb	Disease	1321.0	1.0	5.0	1.4095382286146858	1.0	0.6588590477132128	5.449514253233971	5.0	False	0.033673201903143074	False	0.033673201903143074
DIS_Adenocarcinoma	Disease	2500.0	20.0	59.0	37.4528	37.0	5.752405771501173	1.6596882033773006	47.0	False	0.3630337365537834	False	0.3630337365537834
DIS_Adenocarcinoma Of Esophagus	Disease	2492.0	1.0	18.0	6.657704654895666	6.0	2.518711841027557	-0.26112739225752124	6.0	False	1	False	1
DIS_Adenocarcinoma in Situ	Disease	1243.0	1.0	5.0	1.3588093322606596	1.0	0.6003291118106181	-0.5976877102935678	1.0	False	1	False	1
DIS_Adenocarcinoma of colon	Disease	2495.0	1.0	16.0	6.006012024048096	6.0	2.448582250595551	1.2227434774648465	9.0	False	0.6688508608284093	False	0.6688508608284093
DIS_Adenocarcinoma of large intestine	Disease	2496.0	1.0	20.0	6.429086538461538	6.0	2.4904825500803422	1.0322953121898102	9.0	False	0.9384088387823863	False	0.9384088387823863
DIS_Adenocarcinoma of lung (disorder)	Disease	2500.0	10.0	46.0	24.9192	25.0	4.987331085861455	3.825853882869739	44.0	False	0.06831927376698714	False	0.06831927376698714
DIS_Adenocarcinoma of lung, stage I	Disease	863.0	1.0	3.0	1.220162224797219	1.0	0.4669483500689667	-0.4714916002266671	1.0	False	1	False	1
DIS_Adenocarcinoma of pancreas	Disease	2500.0	1.0	17.0	7.7108	8.0	2.72865596219091	1.5719094160027738	12.0	False	0.4047109631569103	False	0.4047109631569103
DIS_Adenocarcinoma of prostate	Disease	2480.0	1.0	12.0	4.807258064516129	5.0	2.133438591505574	1.4965239441134996	8.0	False	0.4465115118777779	False	0.4465115118777779
DIS_Adenocarcinoma of rectum	Disease	1455.0	1.0	5.0	1.4467353951890034	1.0	0.70716606541437	2.196463717331866	3.0	False	0.20727739055525096	False	0.20727739055525096
DIS_Adenocarcinoma of salivary gland	Disease	790.0	1.0	3.0	1.1835443037974684	1.0	0.4275127889853522	-0.42933055694798683	1.0	False	1	False	1
DIS_Adenocarcinoma of the gastroesophageal junction	Disease	585.0	1.0	3.0	1.105982905982906	1.0	0.33950456570589005	-0.3121693098958738	1.0	False	1	False	1
DIS_Adenocarcinoma, Basal Cell	Disease	2314.0	1.0	10.0	2.86819360414866	3.0	1.4902157195453891	0.759491650105941	4.0	False	1	False	1
DIS_Adenocarcinoma, Clear Cell	Disease	2307.0	1.0	8.0	2.7793671434763763	3.0	1.4473415349766043	-1.2294037726935951	1.0	False	0.661623491746051	False	0.661623491746051
DIS_Adenocarcinoma, Endometrioid	Disease	1941.0	1.0	7.0	1.8418341061308603	2.0	0.9615061682499906	-0.8755368752995709	1.0	False	1	False	1
DIS_Adenocarcinoma, Oxyphilic	Disease	2333.0	1.0	11.0	2.9571367338191172	3.0	1.5403855643420006	0.6770144373732546	4.0	False	1	False	1
DIS_Adenocarcinoma, Tubular	Disease	2353.0	1.0	11.0	3.0259243518912027	3.0	1.5628793447931484	0.623257100014793	4.0	False	1	False	1
DIS_Adenocarcinoma, metastatic	Disease	693.0	1.0	3.0	1.173160173160173	1.0	0.4077545225737357	2.0277882428399225	2.0	False	0.2431950878539513	False	0.2431950878539513
DIS_Adenoid Cystic Carcinoma	Disease	2481.0	1.0	14.0	4.661829907295445	4.0	2.0863344245360045	0.16208815266026355	5.0	False	1	False	1
DIS_Adenoid cystic carcinoma of salivary gland	Disease	922.0	1.0	3.0	1.245119305856833	1.0	0.4913603200037001	-0.4988585685042439	1.0	False	1	False	1
DIS_Adenolymphoma	Disease	462.0	1.0	3.0	1.093073593073593	1.0	0.3050719718426669	-0.30508732910276476	1.0	False	1	False	1
DIS_Adenoma	Disease	2500.0	8.0	38.0	21.6228	21.0	4.49672326922616	1.418188226890255	28.0	False	0.4972012919905986	False	0.4972012919905986
DIS_Adenoma of large intestine	Disease	2489.0	1.0	16.0	5.607874648453194	5.0	2.2828588697245564	1.4859111075736762	9.0	False	0.452912536120006	False	0.452912536120006
DIS_Adenoma of lung	Disease	918.0	1.0	4.0	1.2037037037037037	1.0	0.45602646720122014	1.7461624567175247	2.0	False	0.3279674227722458	False	0.3279674227722458
DIS_Adenoma, Basal Cell	Disease	1310.0	1.0	4.0	1.380916030534351	1.0	0.6425871496205988	0.9634241360587014	2.0	False	1	False	1
DIS_Adenoma, Microcystic	Disease	1523.0	1.0	5.0	1.494418910045962	1.0	0.7340792405514959	0.6887282217301327	2.0	False	1	False	1
DIS_Adenoma, Monomorphic	Disease	1310.0	1.0	4.0	1.380916030534351	1.0	0.6425871496205988	0.9634241360587014	2.0	False	1	False	1
DIS_Adenoma, Trabecular	Disease	1333.0	1.0	4.0	1.396099024756189	1.0	0.6521127962026907	0.926068279537495	2.0	False	1	False	1
DIS_Adenomatoid Tumor	Disease	187.0	1.0	2.0	1.0213903743315509	1.0	0.14468181025100196	-0.14784425419091515	1.0	False	1	False	1
DIS_Adenomatous Polyposis Coli	Disease	2500.0	1.0	22.0	8.6688	8.0	2.871081078618296	3.598365813121473	19.0	False	0.07723059414817153	False	0.07723059414817153
DIS_Adenomatous Polyps	Disease	1978.0	1.0	7.0	1.936299292214358	2.0	1.0075482839039929	2.0482400106815004	4.0	False	0.23836270708198734	False	0.23836270708198734
DIS_Adenomatous polyp of colon	Disease	1950.0	1.0	7.0	1.9512820512820512	2.0	1.026912673208288	1.9950264537269065	4.0	False	0.251248040025	False	0.251248040025
DIS_Adenosis	Disease	346.0	1.0	2.0	1.0751445086705202	1.0	0.26362437574546543	3.508232077228117	2.0	False	0.08125	False	0.08125
DIS_Adenosis of Breast	Disease	897.0	1.0	4.0	1.2307692307692308	1.0	0.48526879911257625	3.6458778566975822	3.0	False	0.07523081559409331	False	0.07523081559409331
DIS_Adenosquamous carcinoma	Disease	1776.0	1.0	7.0	1.78490990990991	2.0	0.9690699734825124	-0.8099620578369661	1.0	False	1	False	1
DIS_Adenovirus Infections	Disease	2175.0	1.0	7.0	2.2988505747126435	2.0	1.2178268050496224	0.5757382103761355	3.0	False	1	False	1
DIS_Adiponectin Measurement	Disease	944.0	1.0	4.0	1.2330508474576272	1.0	0.47470866797272027	-0.4909344681926468	1.0	False	1	False	1
DIS_Adolescent idiopathic scoliosis	Disease	882.0	1.0	4.0	1.2210884353741496	1.0	0.47366922438479997	3.7555987871838092	3.0	False	0.07089924651499475	False	0.07089924651499475
DIS_Adrenal Cancer	Disease	914.0	1.0	4.0	1.2428884026258207	1.0	0.5017243511394802	-0.48410726342899246	1.0	False	1	False	1
DIS_Adrenal Cortical Adenoma	Disease	2177.0	1.0	8.0	2.294441892512632	2.0	1.2589163386341524	0.5604487652077463	3.0	False	1	False	1
DIS_Adrenal Gland Diseases	Disease	599.0	1.0	3.0	1.1252086811352253	1.0	0.345757374172151	-0.3621287367623416	1.0	False	1	False	1
DIS_Adrenal Gland Hyperfunction	Disease	996.0	1.0	4.0	1.2530120481927711	1.0	0.5072179452972341	-0.4988231401089405	1.0	False	1	False	1
DIS_Adrenal Gland Neoplasms	Disease	2126.0	1.0	8.0	2.250705550329257	2.0	1.185791934762083	4.005166766987363	7.0	False	0.062338850831396196	False	0.062338850831396196
DIS_Adrenal hyperplasia	Disease	1291.0	1.0	4.0	1.3803253292021689	1.0	0.6323699557465202	-0.6014285241511677	1.0	False	1	False	1
DIS_Adrenocortical carcinoma	Disease	2466.0	1.0	12.0	4.09529602595296	4.0	1.9036616266468318	0.47524410923836996	5.0	False	1	False	1
DIS_Adrenocorticotropic hormone (ACTH) deficiency (disorder)	Disease	786.0	1.0	4.0	1.1653944020356235	1.0	0.4167283329461931	-0.3968878258560327	1.0	False	1	False	1
DIS_Adrenocorticotropic hormone excess	Disease	272.0	1.0	2.0	1.0551470588235294	1.0	0.22826708200404983	-0.241590063443975	1.0	False	1	False	1
DIS_Adrenogenital Syndrome	Disease	315.0	1.0	2.0	1.053968253968254	1.0	0.22595504316538723	-0.23884509596341283	1.0	False	1	False	1
DIS_Adrenoleukodystrophy	Disease	2414.0	1.0	11.0	3.423363711681856	3.0	1.7100659985545115	2.0915194450631795	7.0	False	0.22859997932013917	False	0.22859997932013917
DIS_Adrenomyeloneuropathy	Disease	786.0	1.0	3.0	1.2353689567430026	1.0	0.48312061169911796	3.652568324607085	3.0	False	0.07495546502724601	False	0.07495546502724601
DIS_Adult Acute Lymphocytic Leukemia	Disease	2328.0	1.0	13.0	2.7577319587628866	3.0	1.4817562987351127	0.838375407816767	4.0	False	1	False	1
DIS_Adult Acute Myeloblastic Leukemia	Disease	2273.0	1.0	10.0	2.5147382314122306	2.0	1.3702508704522784	1.8137275605360204	5.0	False	0.3039876186421188	False	0.3039876186421188
DIS_Adult Burkitt Lymphoma	Disease	763.0	1.0	3.0	1.18086500655308	1.0	0.4359960637690627	1.878766946576833	2.0	False	0.28330495999999994	False	0.28330495999999994
DIS_Adult Cholangiocarcinoma	Disease	1755.0	1.0	6.0	1.6883190883190884	1.0	0.8661111109939665	1.514448775718395	3.0	False	0.4360043508421265	False	0.4360043508421265
DIS_Adult Diffuse Large B-Cell Lymphoma	Disease	1576.0	1.0	5.0	1.5704314720812182	1.0	0.7910436572269256	1.8071929594003222	3.0	False	0.3061899614441188	False	0.3061899614441188
DIS_Adult Fanconi syndrome	Disease	1116.0	1.0	4.0	1.3019713261648747	1.0	0.5673585774888863	-0.5322406995262001	1.0	False	1	False	1
DIS_Adult Glioblastoma	Disease	2459.0	1.0	14.0	3.967873119154128	4.0	1.8749501255574366	0.5504823124503182	5.0	False	1	False	1
DIS_Adult Hepatocellular Carcinoma	Disease	2225.0	1.0	9.0	2.406741573033708	2.0	1.25041995218047	-0.3252839754551548	2.0	False	1	False	1
DIS_Adult Hodgkin Lymphoma	Disease	977.0	1.0	4.0	1.246673490276356	1.0	0.5213474480222006	-0.47314605876013033	1.0	False	1	False	1
DIS_Adult Learning Disorders	Disease	1209.0	1.0	5.0	1.3598014888337469	1.0	0.6224942174434005	4.2413221475528164	4.0	False	0.05559010307724197	False	0.05559010307724197
DIS_Adult Liver Carcinoma	Disease	1810.0	1.0	5.0	1.7812154696132596	2.0	0.9323413543797453	1.307229937470226	3.0	False	0.5851888322378018	False	0.5851888322378018
DIS_Adult Lymphoma	Disease	1693.0	1.0	5.0	1.648552864737153	1.0	0.8537084089779835	1.5830313032534507	3.0	False	0.3990441922587901	False	0.3990441922587901
DIS_Adult Malignant Peripheral Nerve Sheath Tumor	Disease	218.0	1.0	2.0	1.0458715596330275	1.0	0.20920650001819047	-0.21926450482675705	1.0	False	1	False	1
DIS_Adult Medulloblastoma	Disease	1854.0	1.0	6.0	1.8656957928802589	2.0	0.969757988812011	2.200862722187359	4.0	False	0.2064496215284743	False	0.2064496215284743
DIS_Adult Myelodysplastic Syndrome	Disease	835.0	1.0	4.0	1.1940119760479042	1.0	0.4466375506526309	1.8045684308772934	2.0	False	0.3070812423139167	False	0.3070812423139167
DIS_Adult Neuronal Ceroid Lipofuscinosis	Disease	740.0	1.0	3.0	1.145945945945946	1.0	0.3894518633090821	-0.3747470732477107	1.0	False	1	False	1
DIS_Adult Non-Hodgkin Lymphoma	Disease	849.0	1.0	4.0	1.2167255594817432	1.0	0.4707241959114084	-0.46040879428796466	1.0	False	1	False	1
DIS_Adult Oligodendroglioma	Disease	387.0	1.0	2.0	1.0516795865633075	1.0	0.2213793280682573	-0.23344359662783545	1.0	False	1	False	1
DIS_Adult Rickets	Disease	936.0	1.0	4.0	1.2532051282051282	1.0	0.501056986002156	-0.5053419776169704	1.0	False	1	False	1
DIS_Adult T Acute Lymphoblastic Leukemia	Disease	1023.0	1.0	4.0	1.2658846529814272	1.0	0.5209955264694925	1.4090626689124937	2.0	False	0.503662227549242	False	0.503662227549242
DIS_Adult T-Cell Lymphoma/Leukemia	Disease	2500.0	2.0	23.0	10.6828	11.0	3.181538018003242	2.2998939376472802	18.0	False	0.1890533524598702	False	0.1890533524598702
DIS_Adult-Onset Dystonias	Disease	475.0	1.0	3.0	1.128421052631579	1.0	0.3588470302729759	-0.35787129834650927	1.0	False	1	False	1
DIS_Adult-Onset Idiopathic Focal Dystonias	Disease	372.0	1.0	3.0	1.10752688172043	1.0	0.34273930001095115	-0.31372790256907895	1.0	False	1	False	1
DIS_Adult-Onset Idiopathic Torsion Dystonias	Disease	372.0	1.0	3.0	1.10752688172043	1.0	0.34273930001095115	-0.31372790256907895	1.0	False	1	False	1
DIS_Adult-Onset Still Disease	Disease	973.0	1.0	3.0	1.236382322713258	1.0	0.47726531904653907	-0.49528493540132523	1.0	False	1	False	1
DIS_Advanced bone age	Disease	1677.0	1.0	7.0	1.641025641025641	1.0	0.8164591278151205	1.6644732267382845	3.0	False	0.3609494399231705	False	0.3609494399231705
DIS_Advanced cancer	Disease	154.0	1.0	2.0	1.025974025974026	1.0	0.15905777550540118	-0.16329931618554525	1.0	False	1	False	1
DIS_Adverse reaction to drug	Disease	2106.0	1.0	8.0	2.2098765432098766	2.0	1.1905840155775376	1.503567520954627	4.0	False	0.4423378761547609	False	0.4423378761547609
DIS_Affective Disorders, Psychotic	Disease	714.0	1.0	4.0	1.1876750700280112	1.0	0.4345891208306103	-0.4318448415581974	1.0	False	1	False	1
DIS_African Burkitt's lymphoma	Disease	1196.0	1.0	5.0	1.3637123745819397	1.0	0.6405899226839228	0.9932838511604477	2.0	False	1	False	1
DIS_Agammaglobulinemia	Disease	1145.0	1.0	4.0	1.3449781659388647	1.0	0.600388247351835	-0.5745918036545161	1.0	False	1	False	1
DIS_Age related macular degeneration	Disease	2500.0	1.0	19.0	8.3012	8.0	2.77490154059563	0.6122019016340863	10.0	False	1	False	1
DIS_Age-Related Memory Disorders	Disease	1510.0	1.0	5.0	1.533774834437086	1.0	0.7448620848582708	1.9684518723246613	3.0	False	0.2580776515383342	False	0.2580776515383342
DIS_Agenesis	Disease	2251.0	1.0	9.0	2.41492669924478	2.0	1.2959387855175475	0.451466772422869	3.0	False	1	False	1
DIS_Agenesis of corpus callosum	Disease	2498.0	1.0	17.0	6.735388310648519	7.0	2.5133822513912913	0.5031513565640289	8.0	False	1	False	1
DIS_Aggressive Non-Hodgkin Lymphoma	Disease	1361.0	1.0	5.0	1.4533431300514328	1.0	0.7147482196245595	0.7648243884199016	2.0	False	1	False	1
DIS_Aggressive Systemic Mastocytosis	Disease	424.0	1.0	3.0	1.099056603773585	1.0	0.34285022942223725	2.627804559864704	2.0	False	0.14481510923494423	False	0.14481510923494423
DIS_Aggressive behavior	Disease	2303.0	1.0	11.0	2.6917064698219715	2.0	1.4229542443114893	-1.1888691970137948	1.0	False	0.7075088070110342	False	0.7075088070110342
DIS_Aggressive periodontitis, generalized	Disease	1210.0	1.0	5.0	1.371900826446281	1.0	0.627631404764971	-0.5925465545905031	1.0	False	1	False	1
DIS_Aggressive personality	Disease	128.0	1.0	2.0	1.0078125	1.0	0.08804240366863003	-0.08873565094161139	1.0	False	1	False	1
DIS_Aggressive reaction	Disease	2287.0	1.0	11.0	2.6576300830782684	2.0	1.4003754189396467	-1.183704070108152	1.0	False	0.7136967484875292	False	0.7136967484875292
DIS_Agnosia for Pain	Disease	1766.0	1.0	7.0	1.746885617214043	1.0	0.934387072947885	-0.7993321385084061	1.0	False	1	False	1
DIS_Agranulocytosis	Disease	1112.0	1.0	4.0	1.3264388489208634	1.0	0.5864957342219511	-0.5565920259486954	1.0	False	1	False	1
DIS_Agyria	Disease	1597.0	1.0	5.0	1.6286787726988103	1.0	0.8362507317146554	1.6398445768644307	3.0	False	0.3718729801296888	False	0.3718729801296888
DIS_Airway Obstruction	Disease	1644.0	1.0	6.0	1.6520681265206814	1.0	0.8525698123300461	3.926871236889713	5.0	False	0.06484950691252028	False	0.06484950691252028
DIS_Alacrima	Disease	571.0	1.0	3.0	1.1015761821366024	1.0	0.32980539142089926	-0.3079882402740055	1.0	False	1	False	1
DIS_Alagille Syndrome	Disease	729.0	1.0	3.0	1.1755829903978052	1.0	0.4215156160575287	-0.4165515670333826	1.0	False	1	False	1
DIS_Alagille Syndrome 1	Disease	108.0	1.0	1.0	1.0	1.0	0.0	0.0	1.0	True	0.5	False	1
DIS_Alagille Syndrome 2	Disease	108.0	1.0	1.0	1.0	1.0	0.0	0.0	1.0	True	0.5	False	1
DIS_Albinism	Disease	1591.0	1.0	6.0	1.5776241357636707	1.0	0.7976093362009771	-0.7241943010783969	1.0	False	1	False	1
DIS_Albinism, Ocular	Disease	1140.0	1.0	4.0	1.3447368421052632	1.0	0.5905085683920376	1.1096590176143029	2.0	False	0.8121213098713463	False	0.8121213098713463
DIS_Albinism, Oculocutaneous	Disease	1321.0	1.0	5.0	1.383800151400454	1.0	0.6536529411539119	-0.5871619742472525	1.0	False	1	False	1
DIS_Alcohol Use Disorder	Disease	2157.0	1.0	8.0	2.2364394993045895	2.0	1.1890038325203596	-1.039895301837404	1.0	False	0.9247423937024748	False	0.9247423937024748
DIS_Alcohol Withdrawal Delirium	Disease	857.0	1.0	4.0	1.2123687281213535	1.0	0.4895034650908564	-0.4338451987912607	1.0	False	1	False	1
DIS_Alcohol abuse	Disease	2273.0	1.0	9.0	2.6893972723273207	2.0	1.4337878779492748	0.21663087856268506	3.0	False	1	False	1
DIS_Alcohol withdrawal syndrome	Disease	1479.0	1.0	5.0	1.4881676808654496	1.0	0.7269295669301893	-0.6715474278023565	1.0	False	1	False	1
DIS_Alcoholic Intoxication, Chronic	Disease	2500.0	1.0	22.0	9.4176	9.0	3.0361834990658916	0.5211806205016393	11.0	False	1	False	1
DIS_Alcoholic Liver Diseases	Disease	2106.0	1.0	9.0	2.1533713200379867	2.0	1.176991566249187	-0.979931677602013	1.0	False	1	False	1
DIS_Alexia	Disease	458.0	1.0	3.0	1.0829694323144106	1.0	0.28364117797475946	-0.29251546939278966	1.0	False	1	False	1
DIS_Alkaline phosphatase raised	Disease	1538.0	1.0	5.0	1.5364109232769831	1.0	0.7514446374189183	1.9477004743159667	3.0	False	0.26360622387877963	False	0.26360622387877963
DIS_Alkalosis	Disease	860.0	1.0	4.0	1.1906976744186046	1.0	0.4507430317733887	-0.4230740377024353	1.0	False	1	False	1
DIS_Allergic Reaction	Disease	1925.0	1.0	7.0	1.8753246753246753	2.0	0.995594952865044	-0.8791975821148305	1.0	False	1	False	1
DIS_Allergic asthma	Disease	2477.0	1.0	14.0	4.400484457004441	4.0	1.9936029525962693	-0.7024891567202938	3.0	False	1	False	1
DIS_Allergic rhinitis (disorder)	Disease	2432.0	1.0	11.0	3.6027960526315788	3.0	1.805089317803298	-0.3339425072689206	3.0	False	1	False	1
DIS_Allodynia	Disease	2140.0	1.0	9.0	2.24392523364486	2.0	1.2214345457494558	-1.0184133386219267	1.0	False	0.9641660659723262	False	0.9641660659723262
DIS_Alloxan Diabetes	Disease	2331.0	1.0	10.0	2.8228228228228227	3.0	1.4689443274258955	2.8436592859152485	7.0	False	0.12366445274929053	False	0.12366445274929053
DIS_Almond-shaped palpebral fissure	Disease	1235.0	1.0	4.0	1.3813765182186235	1.0	0.6178004996957468	-0.6173133858040631	1.0	False	1	False	1
DIS_Alopecia	Disease	2482.0	1.0	13.0	4.953263497179694	5.0	2.1660127020989153	0.4832550159128776	6.0	False	1	False	1
DIS_Alopecia, Male Pattern	Disease	1234.0	1.0	5.0	1.380064829821718	1.0	0.6446070975576746	-0.5896069578844695	1.0	False	1	False	1
DIS_Alpha-Aminoadipic Semialdehyde Deficiency Disease	Disease	76.0	1.0	1.0	1.0	1.0	0.0	0.0	1.0	True	0.5	False	1
DIS_Alport Syndrome	Disease	1173.0	1.0	4.0	1.3154305200341005	1.0	0.5760869170972595	-0.5475398080960883	1.0	False	1	False	1
DIS_Alternating hemiplegia of childhood	Disease	379.0	1.0	3.0	1.0633245382585752	1.0	0.2541487477202961	-0.2491632905005188	1.0	False	1	False	1
DIS_Alveolar Bone Loss	Disease	1211.0	1.0	5.0	1.3377374071015689	1.0	0.5937086900717976	-0.568860474420083	1.0	False	1	False	1
DIS_Alveolar rhabdomyosarcoma	Disease	1966.0	1.0	7.0	1.9170905391658188	2.0	1.0074710131117628	1.074879025540807	3.0	False	0.8655274044425755	False	0.8655274044425755
DIS_Alzheimer Disease, Early Onset	Disease	2317.0	1.0	11.0	2.7682347863616745	3.0	1.4834058491758437	2.1786116155830464	6.0	False	0.21068827645600477	False	0.21068827645600477
DIS_Alzheimer Disease, Late Onset	Disease	2497.0	1.0	16.0	5.643171806167401	5.0	2.280409338653972	0.5949932631978593	7.0	False	1	False	1
DIS_Alzheimer's Disease	Disease	2500.0	19.0	72.0	43.0756	43.0	6.301895321250584	4.589793788301148	72.0	False	0.04746939015134593	False	0.04746939015134593
DIS_Alzheimer's Disease, Focal Onset	Disease	2138.0	1.0	8.0	2.1922357343311507	2.0	1.2041383104592154	2.3317622579403428	5.0	False	0.18392106073677578	False	0.18392106073677578
DIS_Ambiguous Genitalia	Disease	1826.0	1.0	6.0	1.7990142387732748	2.0	0.9532437920437692	-0.8382055518664078	1.0	False	1	False	1
DIS_Ambiguous genitalia due to virilization	Disease	458.0	1.0	3.0	1.0960698689956332	1.0	0.30200539977601276	-0.3181064612317693	1.0	False	1	False	1
DIS_Ambiguous genitalia, female	Disease	458.0	1.0	3.0	1.0960698689956332	1.0	0.30200539977601276	-0.3181064612317693	1.0	False	1	False	1
DIS_Ambiguous genitalia, male	Disease	469.0	1.0	3.0	1.1194029850746268	1.0	0.33715678382331704	-0.35414676733065076	1.0	False	1	False	1
DIS_Amebiasis	Disease	555.0	1.0	3.0	1.1063063063063063	1.0	0.3197068700435186	-0.33251179836027883	1.0	False	1	False	1
DIS_Amebic colitis	Disease	906.0	1.0	3.0	1.2152317880794703	1.0	0.4543508108263578	-0.47371278525510724	1.0	False	1	False	1
DIS_Amelanotic Skin Melanoma	Disease	645.0	1.0	3.0	1.1472868217054264	1.0	0.38379531030736874	4.827347100231105	3.0	False	0.042912413998354375	False	0.042912413998354375
DIS_Ameloblastoma	Disease	1816.0	1.0	6.0	1.7659691629955947	2.0	0.9183448810958671	0.25483981216853385	2.0	False	1	False	1
DIS_Amenorrhea	Disease	1654.0	1.0	5.0	1.5955259975816203	1.0	0.8200948467509936	0.49320393125356465	2.0	False	1	False	1
DIS_Amino Acid Metabolism, Inborn Errors	Disease	891.0	1.0	4.0	1.2267115600448935	1.0	0.48571544055441007	-0.4667579844406802	1.0	False	1	False	1
DIS_Amino Acid Metabolism, Inherited Disorders	Disease	657.0	1.0	3.0	1.1552511415525115	1.0	0.3904576863275242	-0.39761322926624004	1.0	False	1	False	1
DIS_Aminoaciduria	Disease	1715.0	1.0	6.0	1.632069970845481	1.0	0.8715912031593599	1.5694628676792755	3.0	False	0.4059737093992496	False	0.4059737093992496
DIS_Amnesia	Disease	1821.0	1.0	7.0	1.7797913234486546	2.0	0.9474658592673201	-0.8230284139754345	1.0	False	1	False	1
DIS_Amnestic State	Disease	821.0	1.0	4.0	1.2107186358099877	1.0	0.48427863151431627	-0.43511859102905404	1.0	False	1	False	1
DIS_Amphetamine Abuse	Disease	2062.0	1.0	7.0	2.0906886517943746	2.0	1.1133702085110888	2.6130673570799514	5.0	False	0.14645317476789005	False	0.14645317476789005
DIS_Amphetamine Addiction	Disease	2072.0	1.0	7.0	2.102799227799228	2.0	1.1221497063901622	2.58183088736062	5.0	False	0.15001836080127523	False	0.15001836080127523
DIS_Amphetamine-Related Disorders	Disease	2062.0	1.0	7.0	2.0906886517943746	2.0	1.1133702085110888	2.6130673570799514	5.0	False	0.14645317476789005	False	0.14645317476789005
DIS_Amputation Stumps	Disease	473.0	1.0	3.0	1.095137420718816	1.0	0.3209355248904173	-0.2964377993096915	1.0	False	1	False	1
DIS_Amyloid angiopathy	Disease	825.0	1.0	3.0	1.1793939393939394	1.0	0.42845698765021833	-0.4186976629271179	1.0	False	1	False	1
DIS_Amyloidosis	Disease	2500.0	5.0	36.0	18.1516	18.0	4.077035373896086	2.415578747012121	28.0	False	0.171378998348813	False	0.171378998348813
DIS_Amyotrophic Lateral Sclerosis	Disease	2500.0	4.0	28.0	14.668	15.0	3.696941438540784	2.524248802730136	24.0	False	0.15694073496630187	False	0.15694073496630187
DIS_Amyotrophic Lateral Sclerosis With Dementia	Disease	1252.0	1.0	4.0	1.3498402555910542	1.0	0.600033257898227	1.0835395136034622	2.0	False	0.8517467657516797	False	0.8517467657516797
DIS_Amyotrophic Lateral Sclerosis, Chmp2B-Related	Disease	58.0	1.0	1.0	1.0	1.0	0.0	0.0	1.0	True	0.5	False	1
DIS_Amyotrophic Lateral Sclerosis, Guam Form	Disease	1378.0	1.0	5.0	1.409288824383164	1.0	0.6724740961920177	0.8784147656568838	2.0	False	1	False	1
DIS_Amyotrophic Lateral Sclerosis, Sporadic	Disease	2359.0	1.0	9.0	3.0657058075455703	3.0	1.5438778985371664	1.2528802920795648	5.0	False	0.6370607439067798	False	0.6370607439067798
DIS_Anal intraepithelial neoplasia	Disease	455.0	1.0	3.0	1.1032967032967034	1.0	0.3252895749506112	-0.3175530704062278	1.0	False	1	False	1
DIS_Anal squamous cell carcinoma	Disease	643.0	1.0	3.0	1.135303265940902	1.0	0.3848382663321068	-0.3515847507330215	1.0	False	1	False	1
DIS_Analbuminemia	Disease	54.0	1.0	1.0	1.0	1.0	0.0	0.0	1.0	True	0.5	False	1
DIS_Analgesic Overuse Headache	Disease	551.0	1.0	3.0	1.1143375680580763	1.0	0.3348936857939371	-0.3414145232001452	1.0	False	1	False	1
DIS_Anaplasia	Disease	2497.0	1.0	17.0	6.193031637965559	6.0	2.4325057042073803	4.031632215732046	16.0	False	0.061523096578862936	False	0.061523096578862936
DIS_Anaplastic Large Cell Lymphoma, ALK-Positive	Disease	870.0	1.0	4.0	1.1839080459770115	1.0	0.4479515478772309	4.0542151548067	3.0	False	0.0608396090370133	False	0.0608396090370133
DIS_Anaplastic Medulloblastoma	Disease	116.0	1.0	2.0	1.0172413793103448	1.0	0.13016955922880602	-0.1324532357065038	1.0	False	1	False	1
DIS_Anaplastic Oligodendroglioma	Disease	1778.0	1.0	7.0	1.768278965129359	2.0	0.9511496015207964	1.294981391887499	3.0	False	0.596311169491879	False	0.596311169491879
DIS_Anaplastic astrocytoma	Disease	2438.0	1.0	11.0	3.758408531583265	4.0	1.829785310983626	1.7715692922871773	7.0	False	0.31862783484982543	False	0.31862783484982543
DIS_Anaplastic carcinoma	Disease	2463.0	1.0	13.0	4.586276898091758	4.0	2.055603055481143	2.633642272263058	10.0	False	0.14417382850671476	False	0.14417382850671476
DIS_Anaplastic large B-cell lymphoma	Disease	1008.0	1.0	4.0	1.2490079365079365	1.0	0.5004948027263215	-0.4975235210266469	1.0	False	1	False	1
DIS_Anaplastic large cell lymphoma, ALK negative	Disease	897.0	1.0	4.0	1.2151616499442586	1.0	0.46201753474178003	3.8631398504242513	3.0	False	0.06700684027510913	False	0.06700684027510913
DIS_Anaplastic thyroid carcinoma	Disease	2445.0	1.0	10.0	3.9116564417177915	4.0	1.8584816670918716	1.123682625048447	6.0	False	0.7919771812889885	False	0.7919771812889885
DIS_Androgen-Insensitivity Syndrome	Disease	2032.0	1.0	8.0	2.019192913385827	2.0	1.0832137852320332	1.8286391048742685	4.0	False	0.2990501292388411	False	0.2990501292388411
DIS_Androgenetic Alopecia	Disease	1777.0	1.0	7.0	1.6916150815981992	1.0	0.8841138636973673	-0.7822692415497959	1.0	False	1	False	1
DIS_Anemia	Disease	2500.0	1.0	26.0	10.6492	10.0	3.160465054386775	1.693041975760183	16.0	False	0.3488707416603761	False	0.3488707416603761
DIS_Anemia, Diamond-Blackfan	Disease	1966.0	1.0	7.0	1.9348931841302137	2.0	1.0294904683381574	0.06324178598261739	2.0	False	1	False	1
DIS_Anemia, Hemolytic	Disease	2296.0	1.0	9.0	2.7547909407665507	3.0	1.4589247298761039	0.16807519552723815	3.0	False	1	False	1
DIS_Anemia, Hemolytic, Acquired	Disease	653.0	1.0	3.0	1.1531393568147015	1.0	0.4042008816273355	-0.378869427988761	1.0	False	1	False	1
DIS_Anemia, Hypochromic Microcytic, With Iron Overload	Disease	205.0	1.0	3.0	1.048780487804878	1.0	0.23697478637055844	-0.20584674239815473	1.0	False	1	False	1
DIS_Anemia, Macrocytic	Disease	1499.0	1.0	6.0	1.466310873915944	1.0	0.7021593964102084	0.7600683389164097	2.0	False	1	False	1
DIS_Anemia, Megaloblastic	Disease	1051.0	1.0	4.0	1.3006660323501427	1.0	0.5526422422623727	-0.5440518464880546	1.0	False	1	False	1
DIS_Anemia, Microangiopathic	Disease	604.0	1.0	3.0	1.1341059602649006	1.0	0.3732296339163725	-0.3593121983849466	1.0	False	1	False	1
DIS_Anemia, Sickle Cell	Disease	2487.0	1.0	13.0	5.123843988741456	5.0	2.2040880294587577	0.8512164605872201	7.0	False	1	False	1
DIS_Anemia, severe	Disease	1480.0	1.0	5.0	1.4932432432432432	1.0	0.7461307546234016	-0.6610681039306581	1.0	False	1	False	1
DIS_Anencephaly	Disease	914.0	1.0	4.0	1.2297592997811817	1.0	0.4721459773221403	-0.48662767622060943	1.0	False	1	False	1
DIS_Aneurysm	Disease	2416.0	1.0	10.0	3.424254966887417	3.0	1.7152581065478103	2.084668785101535	7.0	False	0.2301049032094285	False	0.2301049032094285
DIS_Aneurysm of ascending aorta	Disease	69.0	1.0	1.0	1.0	1.0	0.0	0.0	1.0	True	0.5	False	1
DIS_Aneurysm, Dissecting	Disease	857.0	1.0	3.0	1.192532088681447	1.0	0.43909342980984334	-0.4384763597233195	1.0	False	1	False	1
DIS_Aneurysmal disease	Disease	799.0	1.0	4.0	1.197747183979975	1.0	0.4540954574972144	1.7667052219410198	2.0	False	0.3203847342661257	False	0.3203847342661257
DIS_Angelman Syndrome	Disease	1714.0	1.0	6.0	1.7024504084014003	1.0	0.8676238384347523	-0.8096255281190345	1.0	False	1	False	1
DIS_Angina Pectoris	Disease	1786.0	1.0	8.0	1.7150055991041433	1.0	0.9145880824452923	2.4983863716948638	4.0	False	0.16020674456684866	False	0.16020674456684866
DIS_Angioblastic Meningioma	Disease	572.0	1.0	3.0	1.1258741258741258	1.0	0.3667497168166256	-0.3432153321526973	1.0	False	1	False	1
DIS_Angioedema	Disease	650.0	1.0	4.0	1.126153846153846	1.0	0.35874864698835635	5.223284239750658	3.0	False	0.03665326614197005	False	0.03665326614197005
DIS_Angioedemas, Hereditary	Disease	1026.0	1.0	4.0	1.256335282651072	1.0	0.5294299967924678	1.4046516477237656	2.0	False	0.5068304908024989	False	0.5068304908024989
DIS_Angioendotheliomatosis	Disease	540.0	1.0	3.0	1.0944444444444446	1.0	0.3108629963008396	-0.3038137236284159	1.0	False	1	False	1
DIS_Angiogenic Switch	Disease	1987.0	1.0	8.0	2.047307498741822	2.0	1.1251691356654725	-0.0420447888608697	2.0	False	1	False	1
DIS_Angioid Streaks	Disease	454.0	1.0	3.0	1.0881057268722467	1.0	0.29111577440628683	-0.30264841213751836	1.0	False	1	False	1
DIS_Angioimmunoblastic Lymphadenopathy	Disease	1662.0	1.0	5.0	1.6064981949458483	1.0	0.8093355044611219	0.4862035619160883	2.0	False	1	False	1
DIS_Angiokeratoma	Disease	344.0	1.0	3.0	1.055232558139535	1.0	0.24082332974458656	3.923072747405621	2.0	False	0.0649751479289941	False	0.0649751479289941
DIS_Angioma, Cavernous	Disease	70.0	1.0	1.0	1.0	1.0	0.0	0.0	1.0	True	0.5	False	1
DIS_Angiomatous Meningioma	Disease	572.0	1.0	3.0	1.1258741258741258	1.0	0.3667497168166256	-0.3432153321526973	1.0	False	1	False	1
DIS_Angiomyofibroblastoma	Disease	131.0	1.0	2.0	1.0076335877862594	1.0	0.0870362919923006	-0.0877058019307018	1.0	False	1	False	1
DIS_Angiomyoma	Disease	177.0	1.0	2.0	1.0282485875706215	1.0	0.1656822406623184	-0.17049858486761882	1.0	False	1	False	1
DIS_Angiosarcoma non-metastatic	Disease	53.0	1.0	1.0	1.0	1.0	0.0	0.0	1.0	True	0.5	False	1
DIS_Angle Closure Glaucoma	Disease	1382.0	1.0	5.0	1.3914616497829233	1.0	0.665034980238077	-0.588633171811178	1.0	False	1	False	1
DIS_Angle class 2 malocclusion	Disease	1973.0	1.0	7.0	1.957932083122149	2.0	1.0374410902123516	0.04054969219432041	2.0	False	1	False	1
DIS_Angle class 3 malocclusion	Disease	1973.0	1.0	7.0	1.957932083122149	2.0	1.0374410902123516	0.04054969219432041	2.0	False	1	False	1
DIS_Anhedonia	Disease	1312.0	1.0	6.0	1.4092987804878048	1.0	0.6769318306987395	0.872615517137766	2.0	False	1	False	1
DIS_Anhidrosis	Disease	1022.0	1.0	4.0	1.2397260273972603	1.0	0.5104266310476491	-0.4696581502913032	1.0	False	1	False	1
DIS_Animal Mammary Neoplasms	Disease	2400.0	1.0	12.0	3.375	3.0	1.6934309355073602	1.5501075036246088	6.0	False	0.41617535903250186	False	0.41617535903250186
DIS_Anisakiasis	Disease	58.0	1.0	1.0	1.0	1.0	0.0	0.0	1.0	True	0.5	False	1
DIS_Ankle Injuries	Disease	169.0	1.0	2.0	1.0355029585798816	1.0	0.18504728723209335	-0.1918588438173236	1.0	False	1	False	1
DIS_Ankle clonus	Disease	699.0	1.0	3.0	1.1602288984263234	1.0	0.3967939530382768	-0.40380882117643274	1.0	False	1	False	1
DIS_Ankle contracture	Disease	774.0	1.0	4.0	1.186046511627907	1.0	0.436111106326673	1.8663901848956665	2.0	False	0.28707482993197286	False	0.28707482993197286
DIS_Ankylosing spondylitis	Disease	2493.0	1.0	18.0	7.098275170477336	7.0	2.6611647953261546	-0.03692938169403811	7.0	False	1	False	1
DIS_Ankylosis of the elbow joint	Disease	464.0	1.0	3.0	1.0926724137931034	1.0	0.30447483832007477	-0.3043680532172018	1.0	False	1	False	1
DIS_Anophthalmos	Disease	1770.0	1.0	6.0	1.6774011299435028	1.0	0.8896123847086279	-0.7614564967700735	1.0	False	1	False	1
DIS_Anorexia	Disease	2292.0	1.0	11.0	2.6095113438045376	2.0	1.4014316808105634	1.7057475501144985	5.0	False	0.3436928422484617	False	0.3436928422484617
DIS_Anorexia Nervosa	Disease	2191.0	1.0	10.0	2.3792788680967596	2.0	1.291374902055685	-1.0680700592067756	1.0	False	0.87659808656659	False	0.87659808656659
DIS_Anosmia	Disease	1433.0	1.0	5.0	1.471039776692254	1.0	0.7103305849666751	-0.6631275446408558	1.0	False	1	False	1
DIS_Anovulation	Disease	688.0	1.0	4.0	1.1700581395348837	1.0	0.436528319085922	1.9012325757077828	2.0	False	0.27664925576844623	False	0.27664925576844623
DIS_Anovulatory (finding)	Disease	506.0	1.0	2.0	1.1067193675889329	1.0	0.30875612410177555	-0.34564291768915606	1.0	False	1	False	1
DIS_Anoxemia	Disease	1337.0	1.0	5.0	1.3964098728496634	1.0	0.6563097847624456	0.9196726015121179	2.0	False	1	False	1
DIS_Anoxia	Disease	2496.0	1.0	18.0	6.559294871794871	6.0	2.4654035952374205	0.9899819781718484	9.0	False	1	False	1
DIS_Anterior Cerebral Circulation Infarction	Disease	287.0	1.0	3.0	1.038327526132404	1.0	0.2093493921365826	-0.18307923295711626	1.0	False	1	False	1
DIS_Anterior Choroidal Artery Infarction	Disease	574.0	1.0	4.0	1.1411149825783973	1.0	0.3815649199975476	-0.3698321705761218	1.0	False	1	False	1
DIS_Anterior Circulation Brain Infarction	Disease	287.0	1.0	3.0	1.038327526132404	1.0	0.2093493921365826	-0.18307923295711626	1.0	False	1	False	1
DIS_Anterior chamber anomalies	Disease	549.0	1.0	4.0	1.1256830601092895	1.0	0.3679507293886869	-0.3415757873835426	1.0	False	1	False	1
DIS_Anterior hypopituitarism	Disease	1127.0	1.0	4.0	1.3380656610470274	1.0	0.5929166198864783	-0.5701740341023912	1.0	False	1	False	1
DIS_Anterior pituitary hypoplasia	Disease	662.0	1.0	3.0	1.1268882175226587	1.0	0.36736464455171963	-0.3454012774623298	1.0	False	1	False	1
DIS_Anterior uveitis	Disease	1165.0	1.0	5.0	1.3184549356223176	1.0	0.5880448574785516	-0.5415487127764449	1.0	False	1	False	1
DIS_Anteriorly placed anus	Disease	682.0	1.0	3.0	1.1480938416422288	1.0	0.3752663218410569	-0.3946366434261415	1.0	False	1	False	1
DIS_Anteverted nostril	Disease	2497.0	1.0	16.0	6.402082498998799	6.0	2.5116715272971755	0.2380556113739219	7.0	False	1	False	1
DIS_Anthrax disease	Disease	1473.0	1.0	6.0	1.4630006788866259	1.0	0.7050557107979476	-0.6566866586508807	1.0	False	1	False	1
DIS_Antibody measurement (procedure)	Disease	534.0	1.0	3.0	1.097378277153558	1.0	0.3207444803896126	-0.303600788500776	1.0	False	1	False	1
DIS_Antiphospholipid Syndrome	Disease	1620.0	1.0	6.0	1.5740740740740742	1.0	0.781779827199919	0.5448157027170347	2.0	False	1	False	1
DIS_Antiphospholipid antibodies measurement	Disease	259.0	1.0	2.0	1.0231660231660231	1.0	0.15043057713342206	-0.1539981007018033	1.0	False	1	False	1
DIS_Antisocial Personality Disorder	Disease	1275.0	1.0	5.0	1.375686274509804	1.0	0.6465875883586493	-0.5810292082213899	1.0	False	1	False	1
DIS_Antisocial behavior	Disease	1655.0	1.0	6.0	1.6338368580060423	1.0	0.8328980221963836	-0.761001756655143	1.0	False	1	False	1
DIS_Antley-Bixler Syndrome Phenotype	Disease	129.0	1.0	2.0	1.0155038759689923	1.0	0.12354556163185447	-0.12549116102763194	1.0	False	1	False	1
DIS_Antley-Bixler Syndrome with Disordered Steroidogenesis	Disease	186.0	1.0	2.0	1.021505376344086	1.0	0.14506169422830154	-0.1482498633322201	1.0	False	1	False	1
DIS_Antley-Bixler Syndrome, Autosomal Dominant	Disease	621.0	1.0	3.0	1.1207729468599035	1.0	0.3632516173354099	-0.3324773823329939	1.0	False	1	False	1
DIS_Anuria	Disease	399.0	1.0	3.0	1.0977443609022557	1.0	0.3212911371311503	-0.30422364518059103	1.0	False	1	False	1
DIS_Anus Neoplasms	Disease	305.0	1.0	2.0	1.0721311475409836	1.0	0.2587049382895589	-0.27881627624846445	1.0	False	1	False	1
DIS_Anus, Imperforate	Disease	1893.0	1.0	7.0	1.8314844162704702	2.0	0.9689428532822353	0.1739169478970751	2.0	False	1	False	1
DIS_Anxiety	Disease	2500.0	2.0	24.0	10.088	10.0	3.165731511041326	0.288085075066903	11.0	False	1	False	1
DIS_Anxiety Disorders	Disease	2500.0	2.0	19.0	8.5568	8.0	2.871441059816482	0.5026047792505399	10.0	False	1	False	1
DIS_Anxiety States, Neurotic	Disease	1530.0	1.0	5.0	1.5058823529411764	1.0	0.7313909475686128	0.6755862219807823	2.0	False	1	False	1
DIS_Anxiety disease	Disease	2421.0	1.0	12.0	3.4927715819909126	3.0	1.7451323111530355	2.009720635847839	7.0	False	0.24758744393549023	False	0.24758744393549023
DIS_Anxiety neurosis (finding)	Disease	1781.0	1.0	6.0	1.720943290286356	1.0	0.8873396179423545	1.4414511466079238	3.0	False	0.481282581566166	False	0.481282581566166
DIS_Anxiety state	Disease	802.0	1.0	4.0	1.1945137157107233	1.0	0.44896092331043647	1.7941122321960277	2.0	False	0.3106710502353134	False	0.3106710502353134
DIS_Aortic Aneurysm	Disease	2203.0	1.0	8.0	2.3631411711302768	2.0	1.2689752788481083	0.5018685860041509	3.0	False	1	False	1
DIS_Aortic Aneurysm, Abdominal	Disease	2497.0	1.0	17.0	6.291149379255106	6.0	2.4471452724540095	1.1069431190852208	9.0	False	0.8161112978194296	False	0.8161112978194296
DIS_Aortic Aneurysm, Ruptured	Disease	593.0	1.0	3.0	1.1332209106239461	1.0	0.3543884076000925	2.445844928297332	2.0	False	0.1671637723508305	False	0.1671637723508305
DIS_Aortic Aneurysm, Thoracic	Disease	2197.0	1.0	9.0	2.427856167501138	2.0	1.3046981389386905	0.43852582863670947	3.0	False	1	False	1
DIS_Aortic Aneurysm, Thoracoabdominal	Disease	339.0	1.0	3.0	1.0737463126843658	1.0	0.27241053405581583	-0.27071755114013135	1.0	False	1	False	1
DIS_Aortic Diseases	Disease	1067.0	1.0	6.0	1.2792877225866917	1.0	0.5550925171494225	1.2983642458637277	2.0	False	0.593207871334092	False	0.593207871334092
DIS_Aortic Rupture	Disease	902.0	1.0	5.0	1.2239467849223946	1.0	0.48795099605569775	1.5904326896568561	2.0	False	0.39533877551020413	False	0.39533877551020413
DIS_Aortic Valve Insufficiency	Disease	2481.0	1.0	14.0	4.685207577589682	4.0	2.043180290270044	2.111802097425303	9.0	False	0.2242299221991147	False	0.2242299221991147
DIS_Aortic Valve Stenosis	Disease	2375.0	1.0	12.0	3.054315789473684	3.0	1.5992094445836134	0.5913448133571673	4.0	False	1	False	1
DIS_Aortic aneurysm and dissection	Disease	287.0	1.0	2.0	1.0418118466898956	1.0	0.20015897723129017	-0.20889318714683794	1.0	False	1	False	1
DIS_Aortic aneurysm without mention of rupture NOS	Disease	1538.0	1.0	6.0	1.4596879063719115	1.0	0.7066471734147789	-0.6505196987494205	1.0	False	1	False	1
DIS_Aortic root dilatation	Disease	1086.0	1.0	5.0	1.3057090239410682	1.0	0.5697278954178735	2.973859959614992	3.0	False	0.11307301512287339	False	0.11307301512287339
DIS_Aortic root dilation	Disease	231.0	1.0	2.0	1.025974025974026	1.0	0.15905777550540118	-0.16329931618554525	1.0	False	1	False	1
DIS_Aortic valve calcification	Disease	1307.0	1.0	5.0	1.3856159143075746	1.0	0.6305470470698153	-0.6115577197602489	1.0	False	1	False	1
DIS_Aortic valve disorder	Disease	1183.0	1.0	5.0	1.345731191885038	1.0	0.605410895249733	-0.5710686652615053	1.0	False	1	False	1
DIS_Apathy	Disease	1082.0	1.0	4.0	1.2929759704251387	1.0	0.5623151718320315	4.814068986890991	4.0	False	0.0431494615773488	False	0.0431494615773488
DIS_Apert syndrome	Disease	883.0	1.0	4.0	1.2072480181200453	1.0	0.47481725957808324	1.6695938614034045	2.0	False	0.3587387755102041	False	0.3587387755102041
DIS_Aphasia	Disease	1119.0	1.0	4.0	1.2975871313672922	1.0	0.5591896067644654	1.2561264732671775	2.0	False	0.6337723131907621	False	0.6337723131907621
DIS_Aphasia, Acquired	Disease	112.0	1.0	2.0	1.0089285714285714	1.0	0.09406833707904232	-0.09491579957524955	1.0	False	1	False	1
DIS_Aphasia, Ageusic	Disease	112.0	1.0	2.0	1.0089285714285714	1.0	0.09406833707904232	-0.09491579957524955	1.0	False	1	False	1
DIS_Aphasia, Auditory Discriminatory	Disease	112.0	1.0	2.0	1.0089285714285714	1.0	0.09406833707904232	-0.09491579957524955	1.0	False	1	False	1
DIS_Aphasia, Commisural	Disease	112.0	1.0	2.0	1.0089285714285714	1.0	0.09406833707904232	-0.09491579957524955	1.0	False	1	False	1
DIS_Aphasia, Functional	Disease	112.0	1.0	2.0	1.0089285714285714	1.0	0.09406833707904232	-0.09491579957524955	1.0	False	1	False	1
DIS_Aphasia, Global	Disease	112.0	1.0	2.0	1.0089285714285714	1.0	0.09406833707904232	-0.09491579957524955	1.0	False	1	False	1
DIS_Aphasia, Graphomotor	Disease	112.0	1.0	2.0	1.0089285714285714	1.0	0.09406833707904232	-0.09491579957524955	1.0	False	1	False	1
DIS_Aphasia, Intellectual	Disease	112.0	1.0	2.0	1.0089285714285714	1.0	0.09406833707904232	-0.09491579957524955	1.0	False	1	False	1
DIS_Aphasia, Mixed	Disease	112.0	1.0	2.0	1.0089285714285714	1.0	0.09406833707904232	-0.09491579957524955	1.0	False	1	False	1
DIS_Aphasia, Post-Ictal	Disease	112.0	1.0	2.0	1.0089285714285714	1.0	0.09406833707904232	-0.09491579957524955	1.0	False	1	False	1
DIS_Aphasia, Post-Traumatic	Disease	112.0	1.0	2.0	1.0089285714285714	1.0	0.09406833707904232	-0.09491579957524955	1.0	False	1	False	1
DIS_Aphasia, Progressive	Disease	368.0	1.0	3.0	1.0706521739130435	1.0	0.2766405781005307	-0.25539338588053623	1.0	False	1	False	1
DIS_Aphasia, Semantic	Disease	112.0	1.0	2.0	1.0089285714285714	1.0	0.09406833707904232	-0.09491579957524955	1.0	False	1	False	1
DIS_Aphasia, Syntactical	Disease	112.0	1.0	2.0	1.0089285714285714	1.0	0.09406833707904232	-0.09491579957524955	1.0	False	1	False	1
DIS_Aplasia Cutis Congenita	Disease	2458.0	1.0	12.0	4.106590724165988	4.0	1.9092589727876794	-1.1033551520201514	2.0	False	0.821427702937272	False	0.821427702937272
DIS_Aplasia of frontal sinus	Disease	451.0	1.0	3.0	1.0598669623059866	1.0	0.24640921032032004	-0.2429574861595575	1.0	False	1	False	1
DIS_Aplasia/Hypoplasia involving the skeletal musculature	Disease	824.0	1.0	3.0	1.200242718446602	1.0	0.4405974973601061	-0.4544799270226926	1.0	False	1	False	1
DIS_Aplasia/Hypoplasia of the cerebellum	Disease	1818.0	1.0	7.0	1.8327832783278328	2.0	0.9920381938787564	-0.8394669514403927	1.0	False	1	False	1
DIS_Aplasia/Hypoplasia of the corpus callosum	Disease	1312.0	1.0	5.0	1.4184451219512195	1.0	0.6892431493599478	0.8437586628011176	2.0	False	1	False	1
DIS_Aplasia/Hypoplasia of the earlobes	Disease	603.0	1.0	3.0	1.1243781094527363	1.0	0.36349063597229514	-0.34217692876747524	1.0	False	1	False	1
DIS_Aplasia/Hypoplasia of the eyebrow	Disease	1626.0	1.0	5.0	1.5793357933579335	1.0	0.8006246341650978	-0.7236047563813381	1.0	False	1	False	1
DIS_Aplasia/Hypoplasia of the mandible	Disease	2500.0	1.0	19.0	8.9284	9.0	2.9780653854474046	0.6956193809991773	11.0	False	1	False	1
DIS_Aplasia/Hypoplasia of the radius	Disease	1397.0	1.0	5.0	1.4645669291338583	1.0	0.706598444803757	-0.6574695041437321	1.0	False	1	False	1
DIS_Aplasia/Hypoplasia of the thumb	Disease	723.0	1.0	3.0	1.1396957123098201	1.0	0.3660766025254944	-0.3816024060158049	1.0	False	1	False	1
DIS_Aplasia/Hypoplasia of the tibia	Disease	119.0	1.0	2.0	1.0084033613445378	1.0	0.0912838696739514	-0.092057461789832	1.0	False	1	False	1
DIS_Aplasia/hypoplasia of the femur	Disease	144.0	1.0	2.0	1.0347222222222223	1.0	0.18307536564533428	-0.18966081045272093	1.0	False	1	False	1
DIS_Aplastic Anemia	Disease	2423.0	1.0	12.0	3.484936029715229	3.0	1.7566805644404193	0.2932029765177265	4.0	False	1	False	1
DIS_Apraxia, Developmental Verbal	Disease	1029.0	1.0	4.0	1.2789115646258504	1.0	0.5371996468680172	-0.519195361076578	1.0	False	1	False	1
DIS_Apraxias	Disease	1556.0	1.0	5.0	1.538560411311054	1.0	0.7683849349799884	-0.7008992326548934	1.0	False	1	False	1
DIS_Arachnodactyly	Disease	1945.0	1.0	7.0	1.8910025706940874	2.0	1.0550143567992416	2.946876892498557	5.0	False	0.11515320059566468	False	0.11515320059566468
DIS_Arachnoid Cysts	Disease	744.0	1.0	3.0	1.163978494623656	1.0	0.4179999479985208	-0.39229309814229035	1.0	False	1	False	1
DIS_Areas of hypopigmentation and hyperpigmentation that do not follow Blaschko lines	Disease	64.0	1.0	1.0	1.0	1.0	0.0	0.0	1.0	True	0.5	False	1
DIS_Arnold Chiari Malformation	Disease	747.0	1.0	3.0	1.1887550200803212	1.0	0.4209785600442943	4.302463716273589	3.0	False	0.05402136665994759	False	0.05402136665994759
DIS_Aromatase deficiency	Disease	219.0	1.0	2.0	1.0410958904109588	1.0	0.19851201022177314	-0.20701966780270595	1.0	False	1	False	1
DIS_Arrhythmogenic Right Ventricular Dysplasia	Disease	1514.0	1.0	6.0	1.4920739762219286	1.0	0.73072089760361	-0.6734089278624424	1.0	False	1	False	1
DIS_Arrhythmogenic Right Ventricular Dysplasia, Familial, 9	Disease	227.0	1.0	3.0	1.0220264317180616	1.0	0.17421779676903248	-0.12643043435604312	1.0	False	1	False	1
DIS_Arsenic Encephalopathy	Disease	1868.0	1.0	7.0	1.8420770877944326	2.0	0.9773704892652498	1.1847328366503578	3.0	False	0.712457804939929	False	0.712457804939929
DIS_Arsenic Induced Polyneuropathy	Disease	1868.0	1.0	7.0	1.8420770877944326	2.0	0.9773704892652498	1.1847328366503578	3.0	False	0.712457804939929	False	0.712457804939929
DIS_Arsenic Poisoning	Disease	1868.0	1.0	7.0	1.8420770877944326	2.0	0.9773704892652498	1.1847328366503578	3.0	False	0.712457804939929	False	0.712457804939929
DIS_Arsenic Poisoning, Inorganic	Disease	1868.0	1.0	7.0	1.8420770877944326	2.0	0.9773704892652498	1.1847328366503578	3.0	False	0.712457804939929	False	0.712457804939929
DIS_Arterial Diseases, Common Carotid	Disease	557.0	1.0	3.0	1.1131059245960502	1.0	0.3332941152135668	-0.3393577007009999	1.0	False	1	False	1
DIS_Arterial Occlusive Diseases	Disease	1540.0	1.0	5.0	1.5435064935064935	1.0	0.7542455871942442	-0.7205961860888181	1.0	False	1	False	1
DIS_Arteriopathic disease	Disease	1938.0	1.0	7.0	1.9055727554179567	2.0	1.046819305087247	0.09020395795449464	2.0	False	1	False	1
DIS_Arteriosclerosis	Disease	2500.0	8.0	43.0	23.7016	24.0	4.7029094654266945	2.615062035621	36.0	False	0.14622984118051735	False	0.14622984118051735
DIS_Arteriovenous fistula	Disease	1248.0	1.0	4.0	1.3397435897435896	1.0	0.5964294923811075	1.107015026404024	2.0	False	0.816005278537091	False	0.816005278537091
DIS_Arteriovenous hemangioma	Disease	1397.0	1.0	5.0	1.4387974230493916	1.0	0.6694142032923966	-0.6554946412717915	1.0	False	1	False	1
DIS_Arthralgia	Disease	2377.0	1.0	11.0	3.0302902818679005	3.0	1.5641948577765021	1.2592483016675016	5.0	False	0.630633812390277	False	0.630633812390277
DIS_Arthritis	Disease	2500.0	3.0	28.0	13.6788	14.0	3.683317873874043	0.9016870424237441	17.0	False	1	False	1
DIS_Arthritis, Adjuvant-Induced	Disease	1580.0	1.0	5.0	1.539873417721519	1.0	0.802089034596512	0.5736602327570106	2.0	False	1	False	1
DIS_Arthritis, Collagen-Induced	Disease	1580.0	1.0	5.0	1.539873417721519	1.0	0.802089034596512	0.5736602327570106	2.0	False	1	False	1
DIS_Arthritis, Experimental	Disease	1580.0	1.0	5.0	1.539873417721519	1.0	0.802089034596512	0.5736602327570106	2.0	False	1	False	1
DIS_Arthritis, Psoriatic	Disease	2476.0	1.0	16.0	4.4321486268174475	4.0	2.0604359226040594	-0.20973650385170978	4.0	False	1	False	1
DIS_Arthritis, Reactive	Disease	1356.0	1.0	5.0	1.4115044247787611	1.0	0.6654010096684081	-0.6184307189191489	1.0	False	1	False	1
DIS_Arthrogryposis	Disease	2499.0	1.0	17.0	6.9079631852741095	7.0	2.5397071992866542	3.186208558608157	15.0	False	0.09850348599637095	False	0.09850348599637095
DIS_Arthrogryposis renal dysfunction cholestasis syndrome	Disease	289.0	1.0	2.0	1.027681660899654	1.0	0.16405909468691623	-0.168729816243839	1.0	False	1	False	1
DIS_Arthrogryposis, distal, type 2E	Disease	53.0	1.0	1.0	1.0	1.0	0.0	0.0	1.0	True	0.5	False	1
DIS_Arthrogryposis-like hand anomaly and sensorineural deafness	Disease	53.0	1.0	1.0	1.0	1.0	0.0	0.0	1.0	True	0.5	False	1
DIS_Arthropathy	Disease	2337.0	1.0	11.0	2.9469405220367992	3.0	1.5553434094787184	-0.6088305105263997	2.0	False	1	False	1
DIS_Ascending aorta dilatation	Disease	322.0	1.0	2.0	1.046583850931677	1.0	0.2107458084139571	-0.22104283488369406	1.0	False	1	False	1
DIS_Ascending aortic dissection	Disease	682.0	1.0	3.0	1.156891495601173	1.0	0.39463523001169687	2.136424830529797	2.0	False	0.21909111531190936	False	0.21909111531190936
DIS_Ascites	Disease	1608.0	1.0	6.0	1.5982587064676617	1.0	0.8347531900477195	0.481269551673558	2.0	False	1	False	1
DIS_Aseptic Meningitis	Disease	364.0	1.0	3.0	1.0604395604395604	1.0	0.24956186701485195	-0.24218267463099066	1.0	False	1	False	1
DIS_Aspergillosis	Disease	665.0	1.0	3.0	1.1353383458646618	1.0	0.3756088768642439	-0.3603172187902711	1.0	False	1	False	1
DIS_Asthma	Disease	2500.0	12.0	47.0	28.3612	28.0	5.120423279378376	0.9059407292912617	33.0	False	1	False	1
DIS_Astigmatism	Disease	1635.0	1.0	5.0	1.6128440366972476	1.0	0.8142200542705673	-0.7526761757867463	1.0	False	1	False	1
DIS_Astrocytoma	Disease	2500.0	5.0	32.0	16.4336	16.0	4.021839260835769	3.1245405857887536	29.0	False	0.10243011481046803	False	0.10243011481046803
DIS_Astrocytosis	Disease	1106.0	1.0	5.0	1.283001808318264	1.0	0.5708567480198866	1.2560037070048937	2.0	False	0.6338962135584216	False	0.6338962135584216
DIS_Asymmetric crying face association	Disease	692.0	1.0	4.0	1.1791907514450868	1.0	0.4263373159441798	-0.42030276202364647	1.0	False	1	False	1
DIS_Asymmetry of the posterior cranium	Disease	1076.0	1.0	5.0	1.308550185873606	1.0	0.5764599521889275	-0.5352499938668462	1.0	False	1	False	1
DIS_Ataxia	Disease	2480.0	1.0	13.0	4.616532258064516	4.0	2.0717300485634484	-0.7802813205250512	3.0	False	1	False	1
DIS_Ataxia Telangiectasia	Disease	2499.0	1.0	21.0	8.690676270508204	9.0	2.8694338401619164	0.8048011761656387	11.0	False	1	False	1
DIS_Ataxia, Appendicular	Disease	1830.0	1.0	6.0	1.728415300546448	1.0	0.9161640164954551	0.29643676739502167	2.0	False	1	False	1
DIS_Ataxia, Spinocerebellar	Disease	2281.0	1.0	10.0	2.6668128014028936	2.0	1.4065634536919458	-0.4740723211972018	2.0	False	1	False	1
DIS_Ataxia, Truncal	Disease	1567.0	1.0	6.0	1.5532865347798341	1.0	0.7840547881864104	-0.705673306402013	1.0	False	1	False	1
DIS_Ataxias, Hereditary	Disease	2439.0	1.0	14.0	3.789257892578926	4.0	1.8099173921181446	3.984017247871379	11.0	False	0.0630024705679053	False	0.0630024705679053
DIS_Atelectasis	Disease	628.0	1.0	3.0	1.127388535031847	1.0	0.34744040683500754	-0.3666485892999238	1.0	False	1	False	1
DIS_Atherogenesis	Disease	1829.0	1.0	6.0	1.7566976489885182	2.0	0.9255295511957611	-0.8175834558830496	1.0	False	1	False	1
DIS_Atherosclerosis	Disease	2500.0	9.0	45.0	24.7104	25.0	4.767403049879462	2.577839522150477	37.0	False	0.15048327850950138	False	0.15048327850950138
DIS_Atonic Absence Seizures	Disease	2269.0	1.0	8.0	2.5244601145879244	2.0	1.328053159071129	-0.394908977103555	2.0	False	1	False	1
DIS_Atopic rhinitis	Disease	464.0	1.0	3.0	1.0775862068965518	1.0	0.29800665547316557	-0.2603505843631676	1.0	False	1	False	1
DIS_Atresia of vagina	Disease	672.0	1.0	4.0	1.1056547619047619	1.0	0.33518498780338124	-0.31521328743618643	1.0	False	1	False	1
DIS_Atrial Fibrillation	Disease	2495.0	1.0	15.0	6.280561122244489	6.0	2.48471134474509	1.4969299696005909	10.0	False	0.4462693222354341	False	0.4462693222354341
DIS_Atrial Premature Complexes	Disease	2264.0	1.0	9.0	2.5962897526501765	2.0	1.3805515672456137	2.4654712856113616	6.0	False	0.16451295463864093	False	0.16451295463864093
DIS_Atrial Septal Defects	Disease	2428.0	1.0	10.0	3.7924217462932455	4.0	1.8425884039615101	3.3689446000857526	10.0	False	0.08810737476390748	False	0.08810737476390748
DIS_Atrioventricular Block	Disease	1312.0	1.0	5.0	1.4298780487804879	1.0	0.6611777996037644	0.8622823566689309	2.0	False	1	False	1
DIS_Atrioventricular nodal disease	Disease	581.0	1.0	3.0	1.1290877796901893	1.0	0.3600497587605613	-0.35852761055739146	1.0	False	1	False	1
DIS_Atrophic	Disease	1839.0	1.0	6.0	1.7678085916258837	2.0	0.9012873002055606	-0.8519021531211703	1.0	False	1	False	1
DIS_Atrophy of testis	Disease	866.0	1.0	4.0	1.1812933025404158	1.0	0.44376219561832203	-0.40853705955688335	1.0	False	1	False	1
DIS_Atrophy of tongue	Disease	304.0	1.0	2.0	1.049342105263158	1.0	0.2165813055444937	-0.22782254977690722	1.0	False	1	False	1
DIS_Attention Deficit Disorder	Disease	2034.0	1.0	7.0	1.9675516224188792	2.0	1.0573194821133596	-0.9150986421672158	1.0	False	1	False	1
DIS_Attention deficit hyperactivity disorder	Disease	2500.0	1.0	21.0	8.6924	9.0	3.0208909679099643	-0.8912602369964928	6.0	False	1	False	1
DIS_Attention deficit-hyperactivity	Disease	411.0	1.0	3.0	1.075425790754258	1.0	0.27313535269535255	-0.2761480343351442	1.0	False	1	False	1
DIS_Attenuation of retinal blood vessels	Disease	1096.0	1.0	5.0	1.2718978102189782	1.0	0.5326685783625377	-0.510444620283051	1.0	False	1	False	1
DIS_Atypical Burkitt's lymphoma	Disease	70.0	1.0	1.0	1.0	1.0	0.0	0.0	1.0	True	0.5	False	1
DIS_Atypical Endometrial Hyperplasia	Disease	785.0	1.0	4.0	1.1770700636942675	1.0	0.44059493817981776	1.8677698379954477	2.0	False	0.28665088326352206	False	0.28665088326352206
DIS_Atypical Inclusion-Body Disease	Disease	832.0	1.0	5.0	1.2139423076923077	1.0	0.5046874856879842	-0.42391046689153394	1.0	False	1	False	1
DIS_Atypical Teratoid Rhabdoid Tumor	Disease	1523.0	1.0	5.0	1.5745239658568615	1.0	0.7722584703494197	1.8458535436952357	3.0	False	0.2934982531128792	False	0.2934982531128792
DIS_Atypical fibroxanthoma of skin	Disease	340.0	1.0	2.0	1.0705882352941176	1.0	0.2561357771420852	-0.2755891273047751	1.0	False	1	False	1
DIS_Atypical meningioma	Disease	736.0	1.0	3.0	1.142663043478261	1.0	0.3795384432946988	-0.37588562107129664	1.0	False	1	False	1
DIS_Atypical scarring of skin	Disease	2146.0	1.0	7.0	2.250232991612302	2.0	1.2031770779274529	-1.0391097158914513	1.0	False	0.9261411665698176	False	0.9261411665698176
DIS_Aura	Disease	1879.0	1.0	7.0	1.8525811601915914	2.0	0.9965787620874117	1.1513579091381103	3.0	False	0.7543611305206854	False	0.7543611305206854
DIS_Autism Spectrum Disorders	Disease	2500.0	2.0	28.0	12.2328	12.0	3.443283920910386	-1.2292915998866774	8.0	False	0.6617442434868254	False	0.6617442434868254
DIS_Autistic Disorder	Disease	2500.0	4.0	29.0	14.8436	15.0	3.6860736617707466	-0.2288614057687455	14.0	False	1	False	1
DIS_Autistic behavior	Disease	1766.0	1.0	6.0	1.6851642129105322	1.0	0.8906686579184949	0.35348250361166117	2.0	False	1	False	1
DIS_Autoamputation of foot	Disease	121.0	1.0	2.0	1.024793388429752	1.0	0.15549493985311388	-0.15944820103581964	1.0	False	1	False	1
DIS_Autoimmune Diseases	Disease	2500.0	7.0	40.0	22.812	23.0	4.593806264961551	-0.39444414837881003	21.0	False	1	True	0.6932531546039888
DIS_Autoimmune Hypophysitis	Disease	163.0	1.0	2.0	1.0122699386503067	1.0	0.11008808861918012	-0.11145564251506992	1.0	False	1	False	1
DIS_Autoimmune Lymphoproliferative Syndrome	Disease	1145.0	1.0	5.0	1.3231441048034935	1.0	0.5884155923875658	-0.5491766516456476	1.0	False	1	False	1
DIS_Autoimmune hemolytic anemia	Disease	1390.0	1.0	5.0	1.4589928057553956	1.0	0.6979737322303	-0.6576075639533503	1.0	False	1	False	1
DIS_Autoimmune state	Disease	1379.0	1.0	6.0	1.4321972443799855	1.0	0.692029858027382	0.8204888113332645	2.0	False	1	False	1
DIS_Autoimmune thyroiditis	Disease	1797.0	1.0	7.0	1.7890929326655538	2.0	0.9712237550371668	-0.8124728504353322	1.0	False	1	False	1
DIS_Autonomic nervous system disorders	Disease	1586.0	1.0	5.0	1.5737704918032787	1.0	0.8011139991497339	0.5320460117400295	2.0	False	1	False	1
DIS_Autonomic neuropathy	Disease	619.0	1.0	3.0	1.1260096930533119	1.0	0.33669313637275067	2.5958067228881654	2.0	False	0.14840731034812651	False	0.14840731034812651
DIS_Autosomal Dominant Familial Dystonia	Disease	372.0	1.0	3.0	1.10752688172043	1.0	0.34273930001095115	-0.31372790256907895	1.0	False	1	False	1
DIS_Autosomal Recessive Familial Dystonia	Disease	372.0	1.0	3.0	1.10752688172043	1.0	0.34273930001095115	-0.31372790256907895	1.0	False	1	False	1
DIS_Autosomal Recessive Polycystic Kidney Disease	Disease	1396.0	1.0	6.0	1.4641833810888252	1.0	0.7276808792825203	-0.6378941570465632	1.0	False	1	False	1
DIS_Autosomal Recessive Primary Microcephaly	Disease	1129.0	1.0	5.0	1.2887511071744906	1.0	0.5566787019475878	6.666770041392619	5.0	False	0.022499302236829357	False	0.022499302236829357
DIS_Awakening Epilepsy	Disease	1879.0	1.0	7.0	1.8525811601915914	2.0	0.9965787620874117	1.1513579091381103	3.0	False	0.7543611305206854	False	0.7543611305206854
DIS_Axonal degeneration/regeneration	Disease	404.0	1.0	3.0	1.0792079207920793	1.0	0.279077983949612	-0.2838200264710971	1.0	False	1	False	1
DIS_Axonal neuropathy	Disease	2044.0	1.0	7.0	2.045499021526419	2.0	1.1240931528745968	-0.04047620200342478	2.0	False	1	False	1
DIS_Azoospermia	Disease	2435.0	1.0	11.0	3.796303901437372	4.0	1.8336313691669306	0.11108890368469913	4.0	False	1	False	1
DIS_B Lymphoblastic Lymphoma	Disease	596.0	1.0	4.0	1.1426174496644295	1.0	0.3989867972671474	2.1488995530884636	2.0	False	0.21655477728715805	False	0.21655477728715805
DIS_B-Cell Lymphomas	Disease	2500.0	4.0	30.0	15.7728	16.0	3.8880818098388823	0.5728274529522548	18.0	False	1	False	1
DIS_BASAL LAMINAR DRUSEN (disorder)	Disease	200.0	1.0	2.0	1.025	1.0	0.15612494995995996	-0.16012815380508655	1.0	False	1	False	1
DIS_BIRK-LANDAU-PEREZ SYNDROME	Disease	69.0	1.0	1.0	1.0	1.0	0.0	0.0	1.0	True	0.5	False	1
DIS_BJORNSTAD SYNDROME WITH MILD MITOCHONDRIAL COMPLEX III DEFICIENCY	Disease	56.0	1.0	1.0	1.0	1.0	0.0	0.0	1.0	True	0.5	False	1
DIS_BONE MINERAL DENSITY QUANTITATIVE TRAIT LOCUS 15	Disease	115.0	1.0	2.0	1.008695652173913	1.0	0.09284415871331575	-0.09365858115816886	1.0	False	1	False	1
DIS_BRANCHED-CHAIN KETO ACID DEHYDROGENASE KINASE DEFICIENCY	Disease	56.0	1.0	1.0	1.0	1.0	0.0	0.0	1.0	True	0.5	False	1
DIS_BREAST AND COLORECTAL CANCER, SUSCEPTIBILITY TO	Disease	65.0	1.0	1.0	1.0	1.0	0.0	0.0	1.0	True	0.5	False	1
DIS_BREAST CANCER, SUSCEPTIBILITY TO	Disease	370.0	1.0	3.0	1.0945945945945945	1.0	0.3017480118799199	-0.31348870869193424	1.0	False	1	False	1
DIS_Babinski Reflex	Disease	2399.0	1.0	10.0	3.3251354731137974	3.0	1.6915544733946766	2.1724777916914157	7.0	False	0.21187968027937987	False	0.21187968027937987
DIS_Baby eczema	Disease	327.0	1.0	3.0	1.0519877675840978	1.0	0.23537469608432854	-0.22087237264226567	1.0	False	1	False	1
DIS_Back Pain	Disease	874.0	1.0	3.0	1.2265446224256293	1.0	0.47973124240816084	-0.4722323717930436	1.0	False	1	False	1
DIS_Back Pain with Radiation	Disease	67.0	1.0	1.0	1.0	1.0	0.0	0.0	1.0	True	0.5	False	1
DIS_Back Pain without Radiation	Disease	67.0	1.0	1.0	1.0	1.0	0.0	0.0	1.0	True	0.5	False	1
DIS_Bacteremia	Disease	2129.0	1.0	8.0	2.248473461719117	2.0	1.2003517448217664	0.6260885957161442	3.0	False	1	False	1
DIS_Bacterial Endocarditis	Disease	1401.0	1.0	6.0	1.4411134903640257	1.0	0.7125828716748008	0.7843108947067585	2.0	False	1	False	1
DIS_Bacterial Infections	Disease	2493.0	1.0	15.0	5.972723626153229	6.0	2.391499957005135	0.4295531642547987	7.0	False	1	False	1
DIS_Bacterial gastroenteritis	Disease	65.0	1.0	1.0	1.0	1.0	0.0	0.0	1.0	True	0.5	False	1
DIS_Balkan Nephropathy	Disease	744.0	1.0	3.0	1.1653225806451613	1.0	0.41261251736964366	-0.4006727224347756	1.0	False	1	False	1
DIS_Bardet-Biedl Syndrome	Disease	1843.0	1.0	6.0	1.774281063483451	2.0	0.9218222894758253	1.3296694498605888	3.0	False	0.5656041908799802	False	0.5656041908799802
DIS_Bare Lymphocyte Syndrome	Disease	957.0	1.0	4.0	1.250783699059561	1.0	0.5068103714279572	-0.49482748025256207	1.0	False	1	False	1
DIS_Bare lymphocyte syndrome 2	Disease	1017.0	1.0	4.0	1.2704031465093413	1.0	0.5290379523944181	-0.5111223973355797	1.0	False	1	False	1
DIS_Barrett Epithelium	Disease	1649.0	1.0	6.0	1.621588841722256	1.0	0.8357794273632072	1.649252318433442	3.0	False	0.36764257008912565	False	0.36764257008912565
DIS_Barrett Esophagus	Disease	2498.0	1.0	15.0	7.0348278622898315	7.0	2.5624286961885896	1.1571725457651283	10.0	False	0.7467990508615274	False	0.7467990508615274
DIS_Barrett's Adenocarcinoma	Disease	1436.0	1.0	5.0	1.4331476323119776	1.0	0.6710187307214857	0.8447638519397773	2.0	False	1	False	1
DIS_Bartter Disease	Disease	1218.0	1.0	5.0	1.3793103448275863	1.0	0.6308689114935397	0.9838647044803217	2.0	False	1	False	1
DIS_Bartter syndrome, type 3	Disease	336.0	1.0	2.0	1.0625	1.0	0.24206145913796356	-0.2581988897471611	1.0	False	1	False	1
DIS_Basal Cell Nevus Syndrome	Disease	1611.0	1.0	5.0	1.5642458100558658	1.0	0.8042795831258918	3.0284918839757147	4.0	False	0.10903029112775764	False	0.10903029112775764
DIS_Basal cell carcinoma	Disease	2290.0	1.0	10.0	2.5375545851528383	2.0	1.344773207884852	1.0875033844163153	4.0	False	0.8455489714912023	False	0.8455489714912023
DIS_Basaloid squamous cell carcinoma	Disease	748.0	1.0	4.0	1.1818181818181819	1.0	0.4345886358962578	1.8826581060834027	2.0	False	0.28213507625272327	False	0.28213507625272327
DIS_Beading of ribs	Disease	392.0	1.0	3.0	1.0841836734693877	1.0	0.28670337180946054	-0.2936263809458618	1.0	False	1	False	1
DIS_Beckwith-Wiedemann Syndrome	Disease	1802.0	1.0	6.0	1.8274139844617092	2.0	0.9852761065799431	-0.8397787979795841	1.0	False	1	False	1
DIS_Behavior Disorders	Disease	1543.0	1.0	6.0	1.5353208036292936	1.0	0.7602507585950812	-0.7041371515610838	1.0	False	1	False	1
DIS_Behavioral Symptoms	Disease	1719.0	1.0	6.0	1.6375799883653286	1.0	0.8497381223223901	0.426507887682094	2.0	False	1	False	1
DIS_Behavioral variant of frontotemporal dementia	Disease	1025.0	1.0	4.0	1.2565853658536585	1.0	0.535125286247028	1.3892347329727222	2.0	False	0.5181419251727392	False	0.5181419251727392
DIS_Behcet Syndrome	Disease	2495.0	1.0	15.0	5.599198396793587	5.0	2.3031909899506413	0.17402013335203376	6.0	False	1	False	1
DIS_Bell Palsy	Disease	2178.0	1.0	9.0	2.31267217630854	2.0	1.2479680910423223	0.5507575302805966	3.0	False	1	False	1
DIS_Benign Mastocytoma	Disease	920.0	1.0	4.0	1.2347826086956522	1.0	0.4904378661636026	1.5602738778923793	2.0	False	0.4107696280991735	False	0.4107696280991735
DIS_Benign Meningioma	Disease	1134.0	1.0	4.0	1.3465608465608465	1.0	0.606258938588689	-0.5716383289417654	1.0	False	1	False	1
DIS_Benign Neoplasm	Disease	1973.0	1.0	8.0	1.9741510390268626	2.0	1.0621063005698976	-0.9171878921197995	1.0	False	1	False	1
DIS_Benign Prostatic Hyperplasia	Disease	2500.0	1.0	24.0	9.2428	9.0	3.009160706908157	2.2455430793335283	16.0	False	0.1983157550161578	False	0.1983157550161578
DIS_Benign Rolandic Epilepsy	Disease	1001.0	1.0	4.0	1.2467532467532467	1.0	0.49980210674430137	-0.4937018940568124	1.0	False	1	False	1
DIS_Benign Struma Ovarii	Disease	267.0	1.0	2.0	1.0374531835205993	1.0	0.18986954090841313	-0.1972574607881184	1.0	False	1	False	1
DIS_Benign essential blepharospasm	Disease	156.0	1.0	2.0	1.0384615384615385	1.0	0.1923076923076923	-0.20000000000000046	1.0	False	1	False	1
DIS_Benign melanocytic nevus	Disease	2010.0	1.0	7.0	1.9606965174129354	2.0	1.0724721580483414	0.9690726932047948	3.0	False	1	False	1
DIS_Benign neoplasm of adrenal gland	Disease	1010.0	1.0	4.0	1.2554455445544555	1.0	0.5247300574325987	3.324670334269219	3.0	False	0.09046963194491865	False	0.09046963194491865
DIS_Benign neoplasm of aortic body and other paraganglia	Disease	972.0	1.0	4.0	1.2520576131687242	1.0	0.5204124321741183	3.3587637011839364	3.0	False	0.08864231669011408	False	0.08864231669011408
DIS_Benign neoplasm of bladder	Disease	721.0	1.0	3.0	1.1525658807212205	1.0	0.37468017451830515	-0.407189627573334	1.0	False	1	False	1
DIS_Benign neoplasm of esophagus	Disease	316.0	1.0	3.0	1.0632911392405062	1.0	0.2561532448714945	-0.24708310555369994	1.0	False	1	False	1
DIS_Benign neoplasm of eye, unspecified	Disease	224.0	1.0	2.0	1.03125	1.0	0.17399263633843817	-0.1796053020267749	1.0	False	1	False	1
DIS_Benign neoplasm of liver	Disease	537.0	1.0	3.0	1.106145251396648	1.0	0.3256556791461379	-0.3259431915173678	1.0	False	1	False	1
DIS_Bethlem myopathy	Disease	658.0	1.0	4.0	1.1398176291793314	1.0	0.3762250064717697	-0.3716330035861736	1.0	False	1	False	1
DIS_Biconcave vertebral bodies	Disease	645.0	1.0	3.0	1.165891472868217	1.0	0.4039525883667764	-0.41067065206571407	1.0	False	1	False	1
DIS_Bicoronal synostosis	Disease	299.0	1.0	2.0	1.0501672240802675	1.0	0.2182898845763307	-0.2298192798884607	1.0	False	1	False	1
DIS_Bicuspid aortic valve	Disease	1662.0	1.0	6.0	1.637785800240674	1.0	0.8461518512192907	2.791714272509615	4.0	False	0.1283092794902331	False	0.1283092794902331
DIS_Bifid scrotum	Disease	902.0	1.0	3.0	1.2250554323725056	1.0	0.4840169904436381	-0.46497424019397604	1.0	False	1	False	1
DIS_Big calvaria	Disease	2480.0	1.0	13.0	4.8334677419354835	5.0	2.135738727056692	0.07797407798753468	5.0	False	1	False	1
DIS_Bilateral Cryptorchidism	Disease	936.0	1.0	4.0	1.2211538461538463	1.0	0.4948680583092626	-0.44689456601710686	1.0	False	1	False	1
DIS_Bilateral Wilms Tumor	Disease	1253.0	1.0	4.0	1.3455706304868316	1.0	0.6338218844159348	-0.545217258954815	1.0	False	1	False	1
DIS_Bilateral cataracts (disorder)	Disease	2320.0	1.0	8.0	2.734051724137931	2.0	1.4298103795477723	-1.2127844006044952	1.0	False	0.6798808294019556	False	0.6798808294019556
DIS_Bilateral pheochromocytoma and islet cell adenoma of the pancreas	Disease	533.0	1.0	2.0	1.0938086303939962	1.0	0.29156229395722427	3.1080540535840107	2.0	False	0.10351966873706003	False	0.10351966873706003
DIS_Bilateral ptosis	Disease	629.0	1.0	3.0	1.1446740858505564	1.0	0.3903336353430565	-0.3706421193331321	1.0	False	1	False	1
DIS_Bilateral renal hypoplasia	Disease	164.0	1.0	2.0	1.024390243902439	1.0	0.1542574468374819	-0.1581138830084191	1.0	False	1	False	1
DIS_Bilateral single transverse palmar creases	Disease	1614.0	1.0	6.0	1.547087980173482	1.0	0.7847371928869775	-0.6971607630330284	1.0	False	1	False	1
DIS_Bile duct carcinoma	Disease	1827.0	1.0	7.0	1.7914614121510672	2.0	0.9501956696568755	3.3767135447034464	5.0	False	0.08770241658451444	False	0.08770241658451444
DIS_Bile duct proliferation	Disease	907.0	1.0	4.0	1.224917309812569	1.0	0.46971908468855833	3.779030378048996	3.0	False	0.07002276146753597	False	0.07002276146753597
DIS_Biliary Atresia	Disease	2236.0	1.0	8.0	2.451252236135957	2.0	1.3138328471805003	0.41766939001537484	3.0	False	1	False	1
DIS_Biliary Cirrhosis, Secondary	Disease	1296.0	1.0	6.0	1.3950617283950617	1.0	0.6665094693496973	-0.5927323564967758	1.0	False	1	False	1
DIS_Biliary Tract Cancer	Disease	2357.0	1.0	10.0	3.024183283835384	3.0	1.5374854467160164	1.2850962071770182	5.0	False	0.6055203125059797	False	0.6055203125059797
DIS_Biliary Tract Neoplasm	Disease	778.0	1.0	4.0	1.1748071979434447	1.0	0.4305586451217344	-0.406000901210613	1.0	False	1	False	1
DIS_Biliary cirrhosis	Disease	2409.0	1.0	12.0	3.406807804068078	3.0	1.677795351154069	1.5455950537401348	6.0	False	0.4186090001926713	False	0.4186090001926713
DIS_Biliary hyperplasia	Disease	132.0	1.0	1.0	1.0	1.0	0.0	0.0	1.0	True	0.5	False	1
DIS_Biotin-Responsive Encephalopathy	Disease	832.0	1.0	5.0	1.2139423076923077	1.0	0.5046874856879842	-0.42391046689153394	1.0	False	1	False	1
DIS_Bipolar Disorder	Disease	2500.0	6.0	32.0	17.8592	18.0	4.14238763999701	0.7582100645709404	21.0	False	1	False	1
DIS_Bipolar I disorder	Disease	1892.0	1.0	8.0	1.879492600422833	2.0	1.035961297635653	2.046898281255048	4.0	False	0.23867530012156943	False	0.23867530012156943
DIS_Birthmark	Disease	1567.0	1.0	5.0	1.5271218889597957	1.0	0.7513431154712574	0.6293770466554494	2.0	False	1	False	1
DIS_Bladder Diverticulum	Disease	585.0	1.0	3.0	1.1162393162393163	1.0	0.3461527909659975	-0.3358034927724573	1.0	False	1	False	1
DIS_Bladder Neoplasm	Disease	2500.0	11.0	47.0	25.8728	26.0	4.829474108016317	2.9252046256031545	40.0	False	0.11686581631832228	False	0.11686581631832228
DIS_Blast Phase	Disease	2479.0	1.0	13.0	4.763210972166196	5.0	2.1091633231267455	2.9569967197172895	11.0	False	0.11436636413318282	False	0.11436636413318282
DIS_Bleeding tendency	Disease	1807.0	1.0	7.0	1.7659103486441616	2.0	0.921963472692212	1.338545059439493	3.0	False	0.5581282551428745	False	0.5581282551428745
DIS_Blepharophimosis	Disease	2130.0	1.0	9.0	2.2901408450704226	2.0	1.213904761048024	0.5847733510137326	3.0	False	1	False	1
DIS_Blepharoptosis	Disease	2499.0	1.0	18.0	7.398959583833533	7.0	2.649094562065819	2.86929750451755	15.0	False	0.12146435232779355	False	0.12146435232779355
DIS_Blepharospasm	Disease	846.0	1.0	5.0	1.2092198581560283	1.0	0.4886030711310112	-0.42820004727299243	1.0	False	1	False	1
DIS_Blind spot located at fixation point	Disease	1111.0	1.0	5.0	1.2934293429342933	1.0	0.5710870728948091	-0.5138084135697838	1.0	False	1	False	1
DIS_Blindness	Disease	2440.0	1.0	11.0	3.7778688524590165	4.0	1.8295843967326393	2.307699581982154	8.0	False	0.18777659396005728	False	0.18777659396005728
DIS_Blindness, Cortical	Disease	1471.0	1.0	6.0	1.503738953093134	1.0	0.7564494668466505	5.943901402495616	6.0	False	0.028304585969101466	False	0.028304585969101466
DIS_Blindness, Legal	Disease	2433.0	1.0	11.0	3.6568023016851625	4.0	1.7868807561750681	1.8709685505098643	7.0	False	0.2856715723458962	False	0.2856715723458962
DIS_Blonde hair	Disease	616.0	1.0	3.0	1.12987012987013	1.0	0.3503485963692522	-0.370688312201064	1.0	False	1	False	1
DIS_Blood Coagulation Disorders	Disease	2436.0	1.0	13.0	3.915024630541872	4.0	1.8626272229856218	1.6562494799754905	7.0	False	0.3645427707459332	False	0.3645427707459332
DIS_Blood Pressure	Disease	2035.0	1.0	8.0	2.020638820638821	2.0	1.0689114004819023	-0.01930826131100869	2.0	False	1	False	1
DIS_Blood Sedimentation	Disease	174.0	1.0	2.0	1.0057471264367817	1.0	0.07559164619520635	-0.0760285921269712	1.0	False	1	False	1
DIS_Blood basophil count (lab test)	Disease	2477.0	1.0	14.0	4.631005248284215	4.0	2.0634601773440573	0.17882329679399478	5.0	False	1	False	1
DIS_Blood group antigen abnormality	Disease	197.0	1.0	2.0	1.0609137055837563	1.0	0.23917195917542633	-0.2546858159868052	1.0	False	1	False	1
DIS_Blood pressure finding	Disease	2035.0	1.0	8.0	2.020638820638821	2.0	1.0689114004819023	-0.01930826131100869	2.0	False	1	False	1
DIS_Bloom Syndrome	Disease	2110.0	1.0	8.0	2.1014218009478673	2.0	1.1325213523608084	2.5594026929469127	5.0	False	0.15265912010269303	False	0.15265912010269303
DIS_Blue sclera	Disease	1528.0	1.0	5.0	1.5615183246073299	1.0	0.7844268247462514	-0.7158326396971081	1.0	False	1	False	1
DIS_Blunted affect	Disease	450.0	1.0	3.0	1.0822222222222222	1.0	0.2979850025226019	-0.2759273840165352	1.0	False	1	False	1
DIS_Blurred vision	Disease	1107.0	1.0	5.0	1.3134598012646792	1.0	0.5829785595270663	-0.5376866715629633	1.0	False	1	False	1
DIS_Body Height	Disease	2497.0	1.0	17.0	6.628354024829796	6.0	2.5923945736649543	0.9148476081776894	9.0	False	1	False	1
DIS_Body Temperature Changes	Disease	717.0	1.0	3.0	1.1631799163179917	1.0	0.4157095558856751	-0.3925334744118031	1.0	False	1	False	1
DIS_Body mass index	Disease	2499.0	1.0	18.0	7.82593037214886	8.0	2.6412312139765755	0.06590472917706629	8.0	False	1	False	1
DIS_Body temperature instability	Disease	258.0	1.0	3.0	1.0465116279069768	1.0	0.22825475758659622	4.177299006489645	2.0	False	0.05730715843743804	False	0.05730715843743804
DIS_Bone Cysts	Disease	775.0	1.0	4.0	1.1896774193548387	1.0	0.47262809406188083	1.7145036252099444	2.0	False	0.3401912856505335	False	0.3401912856505335
DIS_Bone Density	Disease	2263.0	1.0	8.0	2.4714980114891736	2.0	1.2951371746866955	2.724423371882905	6.0	False	0.1347258106444888	False	0.1347258106444888
DIS_Bone Diseases	Disease	2447.0	1.0	11.0	3.813240702901512	4.0	1.8489828659089858	-0.9806692838173476	2.0	False	1	False	1
DIS_Bone Diseases, Developmental	Disease	1765.0	1.0	7.0	1.731444759206799	1.0	0.9208644835642744	0.2916338349305622	2.0	False	1	False	1
DIS_Bone Fibrosarcoma	Disease	168.0	1.0	2.0	1.0357142857142858	1.0	0.18557687223952257	-0.19245008972987576	1.0	False	1	False	1
DIS_Bone Marrow Diseases	Disease	1406.0	1.0	6.0	1.4580369843527738	1.0	0.708124052908693	-0.6468315579330196	1.0	False	1	False	1
DIS_Bone Marrow failure syndromes	Disease	857.0	1.0	5.0	1.2287047841306884	1.0	0.49639759715157655	-0.4607290314115938	1.0	False	1	False	1
DIS_Bone marrow failure syndrome 1	Disease	204.0	1.0	2.0	1.0343137254901962	1.0	0.18203377085908962	-0.18850197591499693	1.0	False	1	False	1
DIS_Bone marrow failure syndrome 2	Disease	204.0	1.0	2.0	1.0343137254901962	1.0	0.18203377085908962	-0.18850197591499693	1.0	False	1	False	1
DIS_Bone marrow hypocellularity	Disease	1260.0	1.0	5.0	1.388095238095238	1.0	0.6493106409031217	-0.5977034929774738	1.0	False	1	False	1
DIS_Bone neoplasms	Disease	2032.0	1.0	7.0	2.03494094488189	2.0	1.0514611114793728	2.819941719904757	5.0	False	0.12575339956267972	False	0.12575339956267972
DIS_Bone pain	Disease	1829.0	1.0	8.0	1.706943685073811	1.0	0.8851245661762809	0.3310904771202839	2.0	False	1	False	1
DIS_Bone-marrow foam cells	Disease	302.0	1.0	3.0	1.0562913907284768	1.0	0.24442828521802087	3.860881355976337	2.0	False	0.0670852570021545	False	0.0670852570021545
DIS_Borderline Personality Disorder	Disease	2283.0	1.0	9.0	2.7897503285151117	3.0	1.4868499595843299	0.8139689305457767	4.0	False	1	False	1
DIS_Borna Disease	Disease	1106.0	1.0	4.0	1.2920433996383363	1.0	0.5549953829995611	-0.5262087011606135	1.0	False	1	False	1
DIS_Bowel diverticula	Disease	341.0	1.0	2.0	1.0703812316715542	1.0	0.25578841627397686	-0.2751541007868329	1.0	False	1	False	1
DIS_Bowel diverticulosis	Disease	341.0	1.0	2.0	1.0703812316715542	1.0	0.25578841627397686	-0.2751541007868329	1.0	False	1	False	1
DIS_Bowen's Disease	Disease	1291.0	1.0	5.0	1.3841982958946553	1.0	0.6281775277576754	-0.6116078320504055	1.0	False	1	False	1
DIS_Bowing of the long bones	Disease	1536.0	1.0	6.0	1.5286458333333333	1.0	0.7485835510477808	0.6296613998623395	2.0	False	1	False	1
DIS_Brachycephaly	Disease	2348.0	1.0	11.0	3.1209540034071552	3.0	1.6254535552378144	3.001652050205156	8.0	False	0.11098883803174056	False	0.11098883803174056
DIS_Brachydactyly	Disease	2479.0	1.0	14.0	4.686567164179104	5.0	2.0509310439559365	1.6155749583027343	8.0	False	0.38312965997407195	False	0.38312965997407195
DIS_Brachyonychia	Disease	479.0	1.0	3.0	1.1210855949895615	1.0	0.3625962847884563	-0.33394052854183137	1.0	False	1	False	1
DIS_Brachyturricephaly	Disease	386.0	1.0	2.0	1.077720207253886	1.0	0.2677307913526179	-0.290292374893569	1.0	False	1	False	1
DIS_Brain Aneurysm	Disease	1161.0	1.0	5.0	1.3118001722652886	1.0	0.5669085497133793	1.2139521058249256	2.0	False	0.6785734984750965	False	0.6785734984750965
DIS_Brain Diseases	Disease	2489.0	1.0	14.0	5.641221374045801	6.0	2.287195187745744	2.7801643952484008	12.0	False	0.12937758663204968	False	0.12937758663204968
DIS_Brain Diseases, Metabolic, Inborn	Disease	233.0	1.0	3.0	1.0300429184549356	1.0	0.19422675534737788	-0.15467960838455697	1.0	False	1	False	1
DIS_Brain Diseases, Metabolic, Inherited	Disease	233.0	1.0	3.0	1.0300429184549356	1.0	0.19422675534737788	-0.15467960838455697	1.0	False	1	False	1
DIS_Brain Edema	Disease	1898.0	1.0	8.0	1.8472075869336144	2.0	0.9983363928681286	6.163045299180148	8.0	False	0.026327479318087238	False	0.026327479318087238
DIS_Brain Embolism and Thrombosis	Disease	127.0	1.0	2.0	1.0078740157480315	1.0	0.08838560756158917	-0.08908708063747463	1.0	False	1	False	1
DIS_Brain Infarction	Disease	1862.0	1.0	7.0	1.8039742212674543	2.0	0.9553542346277486	0.20518648646481022	2.0	False	1	False	1
DIS_Brain Infarction, Posterior Circulation	Disease	287.0	1.0	3.0	1.038327526132404	1.0	0.2093493921365826	-0.18307923295711626	1.0	False	1	False	1
DIS_Brain Injuries	Disease	2003.0	1.0	9.0	1.9690464303544684	2.0	1.0845625963046273	-0.8934905496983291	1.0	False	1	False	1
DIS_Brain Injuries, Focal	Disease	2003.0	1.0	9.0	1.9690464303544684	2.0	1.0845625963046273	-0.8934905496983291	1.0	False	1	False	1
DIS_Brain Ischemia	Disease	2495.0	1.0	15.0	5.771543086172345	6.0	2.316429042873671	3.120517304885935	13.0	False	0.10269441123822862	False	0.10269441123822862
DIS_Brain Lacerations	Disease	2003.0	1.0	9.0	1.9690464303544684	2.0	1.0845625963046273	-0.8934905496983291	1.0	False	1	False	1
DIS_Brain Neoplasms	Disease	2500.0	3.0	32.0	14.3072	14.0	3.648565219370486	1.0121238837652315	18.0	False	0.9761861763318905	False	0.9761861763318905
DIS_Brain Stem Glioma	Disease	797.0	1.0	3.0	1.1568381430363865	1.0	0.39980426848607864	-0.39228731506614145	1.0	False	1	False	1
DIS_Brain Thrombosis	Disease	190.0	1.0	2.0	1.0157894736842106	1.0	0.12466020297186327	-0.12666009927622512	1.0	False	1	False	1
DIS_Brain Thrombus	Disease	190.0	1.0	2.0	1.0157894736842106	1.0	0.12466020297186327	-0.12666009927622512	1.0	False	1	False	1
DIS_Brain hemorrhage	Disease	1186.0	1.0	5.0	1.3827993254637436	1.0	0.6402789141394704	2.525775312638182	3.0	False	0.15675109086737685	False	0.15675109086737685
DIS_Breaking out	Disease	1475.0	1.0	5.0	1.5145762711864408	1.0	0.7530442669003727	0.6446151310753959	2.0	False	1	False	1
DIS_Breast Cancer, Familial	Disease	2418.0	1.0	12.0	3.405707196029777	3.0	1.6928059283205845	2.1232751751620365	7.0	False	0.22181322478703194	False	0.22181322478703194
DIS_Breast Cancer, Familial Male	Disease	535.0	1.0	3.0	1.1308411214953271	1.0	0.35871296805274483	-0.36475157897299204	1.0	False	1	False	1
DIS_Breast Carcinoma	Disease	2500.0	75.0	143.0	104.1812	104.0	8.917194993942882	4.3532523429585375	143.0	False	0.05276820426703477	True	1.3413260548267303e-05
DIS_Breast Diffuse Large B-Cell Lymphoma	Disease	284.0	1.0	2.0	1.0387323943661972	1.0	0.1929564613918346	-0.2007312638654986	1.0	False	1	False	1
DIS_Breast Diseases	Disease	1648.0	1.0	5.0	1.6189320388349515	1.0	0.8275773657804772	0.46046203886408654	2.0	False	1	False	1
DIS_Breast Fibrocystic Change, Proliferative Type	Disease	715.0	1.0	3.0	1.1482517482517482	1.0	0.3782279526624986	-0.3919640185452836	1.0	False	1	False	1
DIS_Breast Fibrocystic Disease	Disease	2041.0	1.0	7.0	2.066144047035767	2.0	1.1151424359470246	0.8374319933140779	3.0	False	1	False	1
DIS_Breast Neoplasms, Male	Disease	594.0	1.0	3.0	1.1363636363636365	1.0	0.3759489574534632	-0.3627184852095679	1.0	False	1	False	1
DIS_Breast adenocarcinoma	Disease	2447.0	1.0	12.0	3.8156926849203106	4.0	1.843474159367648	3.8971565066819616	11.0	False	0.06584219579338918	False	0.06584219579338918
DIS_Breast cancer recurrent	Disease	1120.0	1.0	5.0	1.3151785714285715	1.0	0.5730105056112116	-0.5500397782277672	1.0	False	1	False	1
DIS_Brenner Tumor	Disease	378.0	1.0	2.0	1.0740740740740742	1.0	0.2618914004394621	-0.2828427124746194	1.0	False	1	False	1
DIS_Bright Disease	Disease	1266.0	1.0	5.0	1.3925750394944707	1.0	0.6697540312521851	-0.5861480800055877	1.0	False	1	False	1
DIS_Brittle hair	Disease	1387.0	1.0	5.0	1.428983417447729	1.0	0.6695320421434766	-0.640721265668418	1.0	False	1	False	1
DIS_Broad cranium shape	Disease	2318.0	1.0	10.0	2.945211389128559	3.0	1.5495889747574871	3.2620189567769238	8.0	False	0.09397818189457063	False	0.09397818189457063
DIS_Broad eyebrow	Disease	311.0	1.0	3.0	1.0739549839228295	1.0	0.2737088095823848	-0.2701958480462043	1.0	False	1	False	1
DIS_Broad flat nasal bridge	Disease	2499.0	1.0	17.0	7.374149659863946	7.0	2.69357943548747	1.7173617674649688	12.0	False	0.33905989212293913	False	0.33905989212293913
DIS_Broad foot	Disease	1244.0	1.0	5.0	1.364951768488746	1.0	0.6454838766171908	0.9838328338104629	2.0	False	1	False	1
DIS_Broad forehead	Disease	2227.0	1.0	10.0	2.47687471935339	2.0	1.3273332935723905	-0.3592727777285896	2.0	False	1	False	1
DIS_Broad hallux	Disease	1472.0	1.0	6.0	1.5	1.0	0.7418030325702604	0.6740333728045823	2.0	False	1	False	1
DIS_Broad hallux phalanx	Disease	589.0	1.0	3.0	1.1222410865874364	1.0	0.3427607920299212	-0.356636725757027	1.0	False	1	False	1
DIS_Broad jaw	Disease	327.0	1.0	2.0	1.0672782874617737	1.0	0.25050333230914246	-0.2685724251314411	1.0	False	1	False	1
DIS_Broad metacarpals	Disease	342.0	1.0	2.0	1.0497076023391814	1.0	0.21734018636430563	4.37237316097603	2.0	False	0.052307692307692326	False	0.052307692307692326
DIS_Broad metatarsal	Disease	345.0	1.0	2.0	1.0724637681159421	1.0	0.2592542582608452	3.577708763999663	2.0	False	0.07812500000000003	False	0.07812500000000003
DIS_Broad nail	Disease	415.0	1.0	3.0	1.0963855421686748	1.0	0.31102077687253116	-0.30990065402665196	1.0	False	1	False	1
DIS_Broad nasal tip	Disease	1778.0	1.0	6.0	1.7463442069741282	2.0	0.9217412842725217	1.3600950878698155	3.0	False	0.5405818444860268	False	0.5405818444860268
DIS_Broad phalanges of the hand	Disease	183.0	1.0	2.0	1.010928961748634	1.0	0.1039688392920243	-0.10511766624552746	1.0	False	1	False	1
DIS_Broad phalanx	Disease	287.0	1.0	2.0	1.0522648083623694	1.0	0.22256054944489634	-0.23483410915693112	1.0	False	1	False	1
DIS_Broad ribs	Disease	745.0	1.0	4.0	1.1704697986577182	1.0	0.4262373784397071	-0.39994098894316416	1.0	False	1	False	1
DIS_Broad skull	Disease	176.0	1.0	2.0	1.0113636363636365	1.0	0.10599294378510017	-0.10721125348378044	1.0	False	1	False	1
DIS_Broad thumbs	Disease	1572.0	1.0	5.0	1.5648854961832062	1.0	0.8080312830075959	0.5384872008881165	2.0	False	1	False	1
DIS_Bronchiectasis	Disease	2275.0	1.0	9.0	2.6417582417582417	2.0	1.3987487292173024	-1.173733500138313	1.0	False	0.7258735970208368	False	0.7258735970208368
DIS_Bronchiolitis	Disease	1905.0	1.0	8.0	1.8671916010498688	2.0	1.0219120247781366	-0.8485971199312793	1.0	False	1	False	1
DIS_Bronchiolitis Obliterans	Disease	1910.0	1.0	6.0	1.8418848167539268	2.0	0.9831696829521724	-0.8562965593344901	1.0	False	1	False	1
DIS_Bronchioloalveolar Adenocarcinoma	Disease	2100.0	1.0	10.0	2.190952380952381	2.0	1.2000849365254458	3.1739816933922946	6.0	False	0.0992638612893245	False	0.0992638612893245
DIS_Bronchitis	Disease	976.0	1.0	4.0	1.2592213114754098	1.0	0.5234432502832876	-0.49522333382867995	1.0	False	1	False	1
DIS_Bronchitis, Chronic	Disease	1832.0	1.0	8.0	1.8187772925764192	2.0	0.9828868842635448	1.2017890627451446	3.0	False	0.6923783914910773	False	0.6923783914910773
DIS_Bronchogenic Carcinoma	Disease	1581.0	1.0	5.0	1.5920303605313093	1.0	0.8070920551064786	4.222529038548251	5.0	False	0.0560860313192891	False	0.0560860313192891
DIS_Bronchomalacia	Disease	485.0	1.0	2.0	1.1195876288659794	1.0	0.324478701748192	2.713313281859882	2.0	False	0.13583138173302106	False	0.13583138173302106
DIS_Bronchopneumonia	Disease	322.0	1.0	2.0	1.062111801242236	1.0	0.24135849972329748	-0.25734250632748895	1.0	False	1	False	1
DIS_Bronchopulmonary Dysplasia	Disease	2467.0	1.0	12.0	4.323875152006486	4.0	2.026798945570786	3.29392555812357	11.0	False	0.0921663608725032	False	0.0921663608725032
DIS_Brucellosis	Disease	1390.0	1.0	5.0	1.4064748201438848	1.0	0.6845371941898294	0.8670459178753177	2.0	False	1	False	1
DIS_Bruck syndrome	Disease	107.0	1.0	2.0	1.0093457943925233	1.0	0.09622084243913084	-0.09712858623572528	1.0	False	1	False	1
DIS_Bruck syndrome 1	Disease	107.0	1.0	2.0	1.0093457943925233	1.0	0.09622084243913084	-0.09712858623572528	1.0	False	1	False	1
DIS_Bruck syndrome 2	Disease	107.0	1.0	2.0	1.0093457943925233	1.0	0.09622084243913084	-0.09712858623572528	1.0	False	1	False	1
DIS_Brugada Syndrome (disorder)	Disease	1771.0	1.0	6.0	1.7605872388481083	2.0	0.9247488066063838	1.340269651928779	3.0	False	0.55669283575739	False	0.55669283575739
DIS_Buffalo hump	Disease	69.0	1.0	1.0	1.0	1.0	0.0	0.0	1.0	True	0.5	False	1
DIS_Bulbar palsy	Disease	1086.0	1.0	4.0	1.270718232044199	1.0	0.5224330737570638	-0.5181873921138566	1.0	False	1	False	1
DIS_Bulbar signs	Disease	307.0	1.0	3.0	1.0390879478827362	1.0	0.20993984422569406	-0.18618641938552172	1.0	False	1	False	1
DIS_Bulbar weakness	Disease	1153.0	1.0	4.0	1.2983521248915872	1.0	0.5441216806267651	-0.5483187594141078	1.0	False	1	False	1
DIS_Bulbo-Spinal Atrophy, X-Linked	Disease	1834.0	1.0	6.0	1.7802617230098146	2.0	0.9271282435131738	0.23700958149816426	2.0	False	1	False	1
DIS_Bulbous nasal tip	Disease	2129.0	1.0	8.0	2.2165335838421796	2.0	1.2026231736563584	1.4829802511916623	4.0	False	0.4547045131966944	False	0.4547045131966944
DIS_Bulbous nose	Disease	2129.0	1.0	8.0	2.2165335838421796	2.0	1.2026231736563584	1.4829802511916623	4.0	False	0.4547045131966944	False	0.4547045131966944
DIS_Bulging forehead	Disease	2284.0	1.0	9.0	2.6611208406304727	2.0	1.4039142695035123	0.24138166178008172	3.0	False	1	False	1
DIS_Bulimia	Disease	1209.0	1.0	6.0	1.3920595533498759	1.0	0.6495934796171301	2.4753026271104863	3.0	False	0.16320873342478276	False	0.16320873342478276
DIS_Bulimia Nervosa	Disease	1523.0	1.0	6.0	1.5370978332239003	1.0	0.7842231132032763	1.8654157753660914	3.0	False	0.28737481829111455	False	0.28737481829111455
DIS_Bullet vertebral body	Disease	1019.0	1.0	4.0	1.2610402355250245	1.0	0.5152848211038275	-0.506594071538595	1.0	False	1	False	1
DIS_Bullous pemphigoid	Disease	1872.0	1.0	7.0	1.7558760683760684	2.0	0.9220226289146575	0.2647700001802535	2.0	False	1	False	1
DIS_Bundle-Branch Block	Disease	457.0	1.0	3.0	1.087527352297593	1.0	0.3049515006390442	-0.2870205659397451	1.0	False	1	False	1
DIS_Burkitt Lymphoma	Disease	2500.0	2.0	21.0	8.8476	9.0	2.929500681003505	1.4174429201967582	13.0	False	0.49772429700169984	False	0.49772429700169984
DIS_Burkitt-like lymphoma	Disease	448.0	1.0	3.0	1.0892857142857142	1.0	0.3077444274931087	2.9593201512468634	2.0	False	0.11418685121107267	False	0.11418685121107267
DIS_Bursitis	Disease	281.0	1.0	3.0	1.0604982206405693	1.0	0.25289449116640383	-0.2392231652082989	1.0	False	1	False	1
DIS_Byzanthine arch palate	Disease	2495.0	1.0	17.0	6.305410821643287	6.0	2.425918577250693	1.935180027219676	11.0	False	0.26702827723199046	False	0.26702827723199046
DIS_C-reactive protein measurement	Disease	1645.0	1.0	6.0	1.6358662613981763	1.0	0.8313331625159608	-0.7648753713538623	1.0	False	1	False	1
DIS_CANDIDIASIS, FAMILIAL, 5	Disease	62.0	1.0	1.0	1.0	1.0	0.0	0.0	1.0	True	0.5	False	1
DIS_CARDIOMYOPATHY, DILATED, 1S	Disease	343.0	1.0	2.0	1.0495626822157433	1.0	0.21703968012168806	-0.22835770025073263	1.0	False	1	False	1
DIS_CARDIOMYOPATHY, FAMILIAL, WITH CONDUCTION DISTURBANCE	Disease	225.0	1.0	2.0	1.048888888888889	1.0	0.2156357239237014	-0.22671980319080798	1.0	False	1	False	1
DIS_CARDIOMYOPATHY, INFANTILE HYPERTROPHIC	Disease	443.0	1.0	3.0	1.0948081264108351	1.0	0.30797547134433095	-0.30784310840403006	1.0	False	1	False	1
DIS_CATARACT 41	Disease	64.0	1.0	1.0	1.0	1.0	0.0	0.0	1.0	True	0.5	False	1
DIS_CATARACT, ANTERIOR POLAR	Disease	1513.0	1.0	7.0	1.5439524124256445	1.0	0.7769511670905836	-0.7001114554761019	1.0	False	1	False	1
DIS_CATARACT, MARNER TYPE	Disease	954.0	1.0	4.0	1.2452830188679245	1.0	0.5226562675299806	-0.46930082753452207	1.0	False	1	False	1
DIS_CEREBELLAR ATAXIA, DEAFNESS, AND NARCOLEPSY, AUTOSOMAL DOMINANT	Disease	193.0	1.0	2.0	1.0414507772020725	1.0	0.199330404784159	-0.20795009796401417	1.0	False	1	False	1
DIS_CEREBELLAR ATROPHY, VISUAL IMPAIRMENT, AND PSYCHOMOTOR RETARDATION	Disease	60.0	1.0	1.0	1.0	1.0	0.0	0.0	1.0	True	0.5	False	1
DIS_CEREBELLOFACIODENTAL SYNDROME	Disease	60.0	1.0	1.0	1.0	1.0	0.0	0.0	1.0	True	0.5	False	1
DIS_CEROID LIPOFUSCINOSIS, NEURONAL, 1	Disease	60.0	1.0	1.0	1.0	1.0	0.0	0.0	1.0	True	0.5	False	1
DIS_CHARCOT-MARIE-TOOTH DISEASE, AXONAL, TYPE 2B (disorder)	Disease	336.0	1.0	3.0	1.0773809523809523	1.0	0.27811062824342064	-0.2782380266072516	1.0	False	1	False	1
DIS_CHARGE Syndrome	Disease	1267.0	1.0	5.0	1.3835832675611681	1.0	0.6586073489320496	-0.5824157112476185	1.0	False	1	False	1
DIS_CHROMOSOME 8p11 MYELOPROLIFERATIVE SYNDROME	Disease	315.0	1.0	3.0	1.0476190476190477	1.0	0.22737783592977756	-0.209426954145848	1.0	False	1	False	1
DIS_CNS disorder	Disease	2335.0	1.0	9.0	2.9366167023554604	3.0	1.567963432027352	0.6781939399374906	4.0	False	1	False	1
DIS_CNS hypomyelination	Disease	954.0	1.0	4.0	1.2463312368972745	1.0	0.5048113990026774	-0.4879668671981951	1.0	False	1	False	1
DIS_CNS metastases	Disease	1047.0	1.0	5.0	1.2941738299904488	1.0	0.5523194647824706	-0.5326153589504732	1.0	False	1	False	1
DIS_COLCHICINE RESISTANCE	Disease	449.0	1.0	3.0	1.0846325167037862	1.0	0.2939022623066878	-0.2879614332994551	1.0	False	1	False	1
DIS_COLORBLINDNESS, PARTIAL, DEUTAN SERIES	Disease	1248.0	1.0	4.0	1.375	1.0	0.6217866111002952	-0.6031007958444314	1.0	False	1	False	1
DIS_COMBINED OXIDATIVE PHOSPHORYLATION DEFICIENCY 21	Disease	119.0	1.0	1.0	1.0	1.0	0.0	0.0	1.0	True	0.5	False	1
DIS_COMBINED OXIDATIVE PHOSPHORYLATION DEFICIENCY 24	Disease	125.0	1.0	2.0	1.024	1.0	0.15304901175767194	-0.15681251204679514	1.0	False	1	False	1
DIS_COMPLEMENT COMPONENT 4, PARTIAL DEFICIENCY OF, DUE TO DYSFUNCTIONAL C1 INHIBITOR	Disease	67.0	1.0	1.0	1.0	1.0	0.0	0.0	1.0	True	0.5	False	1
DIS_CONGENITAL DISORDER OF GLYCOSYLATION, TYPE Ip	Disease	103.0	1.0	2.0	1.029126213592233	1.0	0.16816027257950264	-0.17320508075688767	1.0	False	1	False	1
DIS_CONOTRUNCAL ANOMALY FACE SYNDROME	Disease	927.0	1.0	4.0	1.250269687162891	1.0	0.5087555226761827	-0.49192524898090395	1.0	False	1	False	1
DIS_CONSTRICTING BANDS, CONGENITAL	Disease	1054.0	1.0	5.0	1.2808349146110056	1.0	0.548305017396023	1.3116149999947286	2.0	False	0.5812825029065517	False	0.5812825029065517
DIS_COWDEN SYNDROME 2	Disease	66.0	1.0	1.0	1.0	1.0	0.0	0.0	1.0	True	0.5	False	1
DIS_COWDEN-LIKE SYNDROME (disorder)	Disease	349.0	1.0	3.0	1.0659025787965617	1.0	0.2594033306075937	-0.2540544820384526	1.0	False	1	False	1
DIS_CRANIOSYNOSTOSIS 3	Disease	54.0	1.0	1.0	1.0	1.0	0.0	0.0	1.0	True	0.5	False	1
DIS_CREST Syndrome	Disease	1276.0	1.0	5.0	1.4122257053291536	1.0	0.6572296749301788	-0.6272171221924004	1.0	False	1	False	1
DIS_CUSHING SYNDROME, ACTH-INDEPENDENT ADRENAL, SOMATIC	Disease	69.0	1.0	1.0	1.0	1.0	0.0	0.0	1.0	True	0.5	False	1
DIS_CUTIS LAXA, AUTOSOMAL DOMINANT 1	Disease	120.0	1.0	1.0	1.0	1.0	0.0	0.0	1.0	True	0.5	False	1
DIS_CUTIS LAXA, AUTOSOMAL RECESSIVE, TYPE IIC	Disease	173.0	1.0	2.0	1.0346820809248556	1.0	0.18297331550687182	-0.18954720708196957	1.0	False	1	False	1
DIS_CUTIS LAXA, AUTOSOMAL RECESSIVE, TYPE IID	Disease	173.0	1.0	2.0	1.0346820809248556	1.0	0.18297331550687182	-0.18954720708196957	1.0	False	1	False	1
DIS_Cachexia	Disease	2402.0	1.0	10.0	3.313905079100749	3.0	1.6122082603539636	1.6660967363543424	6.0	False	0.3602463362427641	False	0.3602463362427641
DIS_Cafe au lait spots, multiple	Disease	858.0	1.0	4.0	1.1713286713286712	1.0	0.42614809319820157	-0.4020402157448731	1.0	False	1	False	1
DIS_Cafe-au-Lait Spots	Disease	1594.0	1.0	5.0	1.540150564617315	1.0	0.7563741530406843	0.6079655598146151	2.0	False	1	False	1
DIS_Cakut	Disease	2016.0	1.0	7.0	1.9558531746031746	2.0	1.0581015242334546	0.041722674418041006	2.0	False	1	False	1
DIS_Calcaneonavicular fusion	Disease	124.0	1.0	2.0	1.0241935483870968	1.0	0.15364966841336816	-0.15745916432444323	1.0	False	1	False	1
DIS_Calcification of coronary artery	Disease	2500.0	1.0	19.0	7.6428	7.0	2.6856671722311387	-1.3563854961870485	4.0	False	0.5435427728190675	False	0.5435427728190675
DIS_Calcification of muscle	Disease	156.0	1.0	2.0	1.044871794871795	1.0	0.20702250335839925	-0.21674839277792168	1.0	False	1	False	1
DIS_Calcinosis	Disease	1726.0	1.0	5.0	1.6251448435689455	1.0	0.8171356842123322	0.4587428546733845	2.0	False	1	False	1
DIS_Calcium measurement	Disease	575.0	1.0	3.0	1.1321739130434783	1.0	0.3728964948094978	-0.3544520125108769	1.0	False	1	False	1
DIS_Calf muscle hypoplasia	Disease	53.0	1.0	1.0	1.0	1.0	0.0	0.0	1.0	True	0.5	False	1
DIS_Camptodactyly of 2nd-5th fingers	Disease	54.0	1.0	1.0	1.0	1.0	0.0	0.0	1.0	True	0.5	False	1
DIS_Cancer Pain	Disease	754.0	1.0	4.0	1.16710875331565	1.0	0.4323526060649165	4.239343584317719	3.0	False	0.055642004603324545	False	0.055642004603324545
DIS_Cancer of Digestive System	Disease	1046.0	1.0	6.0	1.2906309751434035	1.0	0.5748457134068105	-0.5055808338919072	1.0	False	1	False	1
DIS_Cancer of Head	Disease	1232.0	1.0	5.0	1.3392857142857142	1.0	0.6017955893443885	4.421292433553619	4.0	False	0.051156581808354244	False	0.051156581808354244
DIS_Cancer of Nasopharynx	Disease	1878.0	1.0	6.0	1.8690095846645367	2.0	0.9756831412028242	1.1591779826606166	3.0	False	0.7442172853692534	False	0.7442172853692534
DIS_Cancer of Neck	Disease	1216.0	1.0	5.0	1.347861842105263	1.0	0.6068783645290453	4.370131335877941	4.0	False	0.05236137251367106	False	0.05236137251367106
DIS_Cancer of Urinary Tract	Disease	1314.0	1.0	6.0	1.408675799086758	1.0	0.6709571390281154	-0.6090937487880773	1.0	False	1	False	1
DIS_Cancer-Associated Retinopathy	Disease	155.0	1.0	2.0	1.0129032258064516	1.0	0.11285713344861872	-0.11433239009500618	1.0	False	1	False	1
DIS_Candidiasis, Chronic Mucocutaneous	Disease	1032.0	1.0	5.0	1.2722868217054264	1.0	0.5431813078864047	-0.5012816489671431	1.0	False	1	False	1
DIS_Canine Osteosarcoma	Disease	546.0	1.0	3.0	1.1080586080586081	1.0	0.3276750772824433	-0.32977365552115445	1.0	False	1	False	1
DIS_Cannabis Abuse	Disease	760.0	1.0	4.0	1.1855263157894738	1.0	0.4571663141365114	3.968957528372745	3.0	False	0.06348148783077352	False	0.06348148783077352
DIS_Cannabis Dependence	Disease	1305.0	1.0	6.0	1.3908045977011494	1.0	0.6670629024619269	0.9132503097541402	2.0	False	1	False	1
DIS_Cannabis-Related Disorder	Disease	541.0	1.0	4.0	1.1275415896487986	1.0	0.36531613512755495	2.388228513494404	2.0	False	0.1753267739155415	False	0.1753267739155415
DIS_Capillary malformation (disorder)	Disease	996.0	1.0	5.0	1.2469879518072289	1.0	0.5101784905543539	-0.4841206683152296	1.0	False	1	False	1
DIS_Carcinogenesis	Disease	2500.0	59.0	122.0	85.5852	86.0	8.344072204864961	4.364152071786791	122.0	False	0.052504949980383485	True	1.276167822894525e-05
DIS_Carcinoid Tumor	Disease	2469.0	1.0	14.0	4.34710409072499	4.0	2.042633069328114	0.319634455683109	5.0	False	1	False	1
DIS_Carcinoma	Disease	2475.0	1.0	14.0	4.711111111111111	5.0	2.092260335351852	3.0057869867476583	11.0	False	0.11068368258494245	False	0.11068368258494245
DIS_Carcinoma in situ of anus	Disease	53.0	1.0	1.0	1.0	1.0	0.0	0.0	1.0	True	0.5	False	1
DIS_Carcinoma in situ of bladder	Disease	760.0	1.0	4.0	1.168421052631579	1.0	0.3980910125758038	-0.4230717281001378	1.0	False	1	False	1
DIS_Carcinoma in situ of endometrium	Disease	865.0	1.0	5.0	1.2080924855491328	1.0	0.4790927753579472	1.652931447065143	2.0	False	0.3660077787841653	False	0.3660077787841653
DIS_Carcinoma in situ of esophagus	Disease	316.0	1.0	3.0	1.0632911392405062	1.0	0.2561532448714945	-0.24708310555369994	1.0	False	1	False	1
DIS_Carcinoma in situ of uterine cervix	Disease	1643.0	1.0	6.0	1.5776019476567256	1.0	0.804300579887977	-0.7181419012991064	1.0	False	1	False	1
DIS_Carcinoma of Male Breast	Disease	1740.0	1.0	6.0	1.7045977011494253	1.0	0.9091372752681915	0.32492595660367385	2.0	False	1	False	1
DIS_Carcinoma of ampulla of Vater	Disease	919.0	1.0	4.0	1.2372143634385202	1.0	0.49840580322696726	1.5304509530642796	2.0	False	0.4269344181228773	False	0.4269344181228773
DIS_Carcinoma of anal margin	Disease	549.0	1.0	3.0	1.1256830601092895	1.0	0.35791306871721995	-0.3511552695176639	1.0	False	1	False	1
DIS_Carcinoma of bladder	Disease	2500.0	11.0	46.0	24.5772	24.0	4.7359096444083475	1.778496768819214	33.0	False	0.31615047525926365	False	0.31615047525926365
DIS_Carcinoma of extrahepatic bile duct	Disease	817.0	1.0	3.0	1.2178702570379436	1.0	0.4631052316989996	1.6888812507961697	2.0	False	0.35059181379355936	False	0.35059181379355936
DIS_Carcinoma of larynx	Disease	2440.0	1.0	12.0	3.945901639344262	4.0	1.8270350226341416	0.5769448026978616	5.0	False	1	False	1
DIS_Carcinoma of lung	Disease	2500.0	33.0	76.0	52.1204	52.0	6.754635729630429	3.387244096618639	75.0	False	0.08715795081129113	False	0.08715795081129113
DIS_Carcinoma of urinary bladder, superficial	Disease	1574.0	1.0	6.0	1.5279542566709021	1.0	0.7546004659545716	-0.6996474034813092	1.0	False	1	False	1
DIS_Carcinoma testes	Disease	1311.0	1.0	5.0	1.4157131960335623	1.0	0.6549909940290185	0.8920531874374927	2.0	False	1	False	1
DIS_Carcinoma, Cribriform	Disease	2309.0	1.0	10.0	2.826764833261152	3.0	1.4792788402109698	0.7931129242486327	4.0	False	1	False	1
DIS_Carcinoma, Endometrioid	Disease	2303.0	1.0	9.0	2.7299174989144595	3.0	1.4018796209731659	1.6193134325682543	5.0	False	0.381362655561338	False	0.381362655561338
DIS_Carcinoma, Granular Cell	Disease	2309.0	1.0	10.0	2.826764833261152	3.0	1.4792788402109698	0.7931129242486327	4.0	False	1	False	1
DIS_Carcinoma, Large Cell	Disease	1979.0	1.0	7.0	1.9519959575543204	2.0	1.0592453995924107	0.045319094578226304	2.0	False	1	False	1
DIS_Carcinoma, Lewis Lung	Disease	2277.0	1.0	9.0	2.662714097496706	2.0	1.4115659436275918	1.65581063573742	5.0	False	0.36473602798280047	False	0.36473602798280047
DIS_Carcinoma, Lobular	Disease	1766.0	1.0	7.0	1.7655719139297847	2.0	0.9455584831489204	0.2479255278737678	2.0	False	1	False	1
DIS_Carcinoma, Neuroendocrine	Disease	2098.0	1.0	10.0	2.224499523355577	2.0	1.2071562760410446	1.4708124473057491	4.0	False	0.46225903337687485	False	0.46225903337687485
DIS_Carcinoma, Pancreatic Ductal	Disease	1625.0	1.0	5.0	1.603076923076923	1.0	0.8080306983447199	0.49122276880839827	2.0	False	1	False	1
DIS_Carcinoma, Papillary	Disease	2472.0	1.0	12.0	4.461165048543689	4.0	2.0169459919817574	1.7545511706930814	8.0	False	0.3248388187337195	False	0.3248388187337195
DIS_Carcinoma, Signet Ring Cell	Disease	1242.0	1.0	6.0	1.3413848631239935	1.0	0.6146708911086891	-0.5553945502579984	1.0	False	1	False	1
DIS_Carcinoma, Small Cell	Disease	2312.0	1.0	9.0	2.7802768166089966	3.0	1.4638641307405407	1.5163450874830084	5.0	False	0.4349145155577859	False	0.4349145155577859
DIS_Carcinoma, Spindle-Cell	Disease	2454.0	1.0	12.0	4.26120619396903	4.0	1.9829722192191002	3.398329911391661	11.0	False	0.08659023610535219	False	0.08659023610535219
DIS_Carcinoma, Transitional Cell	Disease	2500.0	1.0	20.0	8.8648	9.0	2.9536622962011077	2.7542756023473625	17.0	False	0.13182118451488753	False	0.13182118451488753
DIS_Carcinomatosis	Disease	2437.0	1.0	12.0	4.04636848584325	4.0	1.8917960325047256	3.1470789725011636	10.0	False	0.1009682240907784	False	0.1009682240907784
DIS_Cardiac Arrest	Disease	2469.0	1.0	13.0	4.4702308626974485	4.0	2.0435776933465797	-0.7194396706737322	3.0	False	1	False	1
DIS_Cardiac Arrhythmia	Disease	2381.0	1.0	10.0	3.0865182696346074	3.0	1.5631972260722131	0.5843675482080171	4.0	False	1	False	1
DIS_Cardiac Hypertrophy	Disease	2091.0	1.0	9.0	2.112386417981827	2.0	1.113928423915995	0.7968317918468979	3.0	False	1	False	1
DIS_Cardiac Lymphoma	Disease	1185.0	1.0	5.0	1.3417721518987342	1.0	0.6138914254674502	-0.5567306167185677	1.0	False	1	False	1
DIS_Cardiac Paraganglioma	Disease	66.0	1.0	1.0	1.0	1.0	0.0	0.0	1.0	True	0.5	False	1
DIS_Cardiac Tamponade	Disease	125.0	1.0	2.0	1.024	1.0	0.15304901175767194	-0.15681251204679514	1.0	False	1	False	1
DIS_Cardiac conduction abnormality	Disease	2256.0	1.0	8.0	2.5190602836879434	2.0	1.3220679467940917	0.36377836515762796	3.0	False	1	False	1
DIS_Cardiac fibrosis	Disease	2202.0	1.0	9.0	2.3978201634877383	2.0	1.268551624050576	1.262999318385157	4.0	False	0.6268935011646383	False	0.6268935011646383
DIS_Cardio-Renal Syndrome	Disease	224.0	1.0	2.0	1.0223214285714286	1.0	0.14772671524798478	-0.1510994713038751	1.0	False	1	False	1
DIS_Cardiomegaly	Disease	2432.0	1.0	10.0	3.6492598684210527	3.0	1.7949832625212865	2.4238332592961167	8.0	False	0.17021370267256897	False	0.17021370267256897
DIS_Cardiomyopathies	Disease	2500.0	2.0	21.0	10.6292	10.0	3.1536181379488544	2.020155808763718	17.0	False	0.2450362101127331	False	0.2450362101127331
DIS_Cardiomyopathies, Primary	Disease	2192.0	1.0	8.0	2.3476277372262775	2.0	1.2760260763604379	-0.272429963357648	2.0	False	1	False	1
DIS_Cardiomyopathy, Dilated	Disease	2499.0	2.0	19.0	8.994797919167667	9.0	2.89601928865603	1.3830025568272535	13.0	False	0.5228222165242608	False	0.5228222165242608
DIS_Cardiomyopathy, Familial Idiopathic	Disease	2499.0	1.0	20.0	8.394157663065226	8.0	2.812875181636627	1.637414403242357	13.0	False	0.3729776321122945	False	0.3729776321122945
DIS_Cardiomyopathy, Hypertrophic, Familial	Disease	2034.0	1.0	7.0	1.9926253687315634	2.0	1.0764506528992968	-0.9221280753168205	1.0	False	1	False	1
DIS_Cardiovascular Abnormalities	Disease	1670.0	1.0	5.0	1.6359281437125748	1.0	0.8379631390351154	2.82121223018183	4.0	False	0.12564016099875897	False	0.12564016099875897
DIS_Cardiovascular Diseases	Disease	2500.0	5.0	33.0	17.0904	17.0	4.02827852065867	2.956498647976467	29.0	False	0.11440490124008876	False	0.11440490124008876
DIS_Carney Complex, Type 1	Disease	729.0	1.0	4.0	1.1508916323731138	1.0	0.3909152154592889	2.172103653292858	2.0	False	0.21195267785604488	False	0.21195267785604488
DIS_Carney Triad	Disease	521.0	1.0	3.0	1.1055662188099808	1.0	0.3134657299438557	-0.3367711641999546	1.0	False	1	False	1
DIS_Carnitine deficiency	Disease	453.0	1.0	3.0	1.0728476821192052	1.0	0.2682459848098236	3.4563511492561996	2.0	False	0.08370748299319726	False	0.08370748299319726
DIS_Caroli Disease	Disease	397.0	1.0	3.0	1.0629722921914357	1.0	0.25307027874269844	-0.2488332193898633	1.0	False	1	False	1
DIS_Carotid Artery Diseases	Disease	1832.0	1.0	6.0	1.7816593886462881	2.0	0.9388113115763631	-0.8326054224184833	1.0	False	1	False	1
DIS_Carotid Atherosclerosis	Disease	2271.0	1.0	10.0	2.575077058564509	2.0	1.3473965570509576	0.3153659100669801	3.0	False	1	False	1
DIS_Carotid Body Paraganglioma	Disease	330.0	1.0	2.0	1.0666666666666667	1.0	0.24944382578492943	-0.26726124191242434	1.0	False	1	False	1
DIS_Carotid Stenosis	Disease	1815.0	1.0	6.0	1.7388429752066115	2.0	0.9211956448630031	-0.8020478378580367	1.0	False	1	False	1
DIS_Carpal Tunnel Syndrome	Disease	1118.0	1.0	6.0	1.334525939177102	1.0	0.6135670208224475	-0.5452149933493676	1.0	False	1	False	1
DIS_Carpal synostosis	Disease	696.0	1.0	3.0	1.1637931034482758	1.0	0.4209451362927591	-0.3891079604596284	1.0	False	1	False	1
DIS_Cartilage-hair hypoplasia	Disease	1117.0	1.0	5.0	1.3249776186213071	1.0	0.5700940917490279	1.1840543362022027	2.0	False	0.7132745604345349	False	0.7132745604345349
DIS_Cartilaginous exostosis	Disease	890.0	1.0	3.0	1.208988764044944	1.0	0.4560801352409396	-0.4582281662728823	1.0	False	1	False	1
DIS_Cartilaginous trachea	Disease	124.0	1.0	2.0	1.0241935483870968	1.0	0.15364966841336816	-0.15745916432444323	1.0	False	1	False	1
DIS_Cataplexy	Disease	1295.0	1.0	4.0	1.3745173745173744	1.0	0.6234534987808967	1.0032546560500448	2.0	False	0.9935223289132751	False	0.9935223289132751
DIS_Cataract	Disease	2500.0	3.0	24.0	11.5028	11.0	3.341555350431891	1.3458403433056234	16.0	False	0.5520938566306796	False	0.5520938566306796
DIS_Cataract, Nuclear Total	Disease	64.0	1.0	1.0	1.0	1.0	0.0	0.0	1.0	True	0.5	False	1
DIS_Cataract, autosomal recessive congenital 2	Disease	83.0	1.0	1.0	1.0	1.0	0.0	0.0	1.0	True	0.5	False	1
DIS_Cavernous Hemangioma of Brain	Disease	1830.0	1.0	8.0	1.801639344262295	2.0	0.9486818816391456	0.2090908022771286	2.0	False	1	False	1
DIS_Celiac Disease	Disease	2493.0	1.0	17.0	6.536301644604894	6.0	2.5246450466903823	-0.6085218381961728	5.0	False	1	False	1
DIS_Cellular Blue Nevus	Disease	233.0	1.0	2.0	1.0472103004291846	1.0	0.21208839657692424	-0.22259728109199736	1.0	False	1	False	1
DIS_Cellular fibroma	Disease	177.0	1.0	2.0	1.03954802259887	1.0	0.1948947831713033	-0.20291986247835678	1.0	False	1	False	1
DIS_Central Core Myopathy (disorder)	Disease	1019.0	1.0	4.0	1.2973503434739941	1.0	0.5487990688636892	-0.54182005827683	1.0	False	1	False	1
DIS_Central Diabetes Insipidus	Disease	1248.0	1.0	5.0	1.3830128205128205	1.0	0.648543654375329	0.9513425585536808	2.0	False	1	False	1
DIS_Central Nervous System Embryonal Tumor, Not Otherwise Specified	Disease	820.0	1.0	4.0	1.198780487804878	1.0	0.4480292625566762	-0.44367746577653966	1.0	False	1	False	1
DIS_Central Nervous System Inborn Metabolic Diseases	Disease	233.0	1.0	3.0	1.0300429184549356	1.0	0.19422675534737788	-0.15467960838455697	1.0	False	1	False	1
DIS_Central Nervous System Neoplasms	Disease	2026.0	1.0	8.0	1.964461994076999	2.0	1.0644208468352472	3.7912992947493716	6.0	False	0.06957029739086475	False	0.06957029739086475
DIS_Central Nervous System Neoplasms, Primary	Disease	111.0	1.0	2.0	1.009009009009009	1.0	0.09448728361893258	-0.09534625892455825	1.0	False	1	False	1
DIS_Central Neurocytoma	Disease	348.0	1.0	2.0	1.0632183908045978	1.0	0.24335534896253022	-0.25977810257349887	1.0	False	1	False	1
DIS_Central Precocious Puberty	Disease	561.0	1.0	3.0	1.1283422459893049	1.0	0.3551489313486566	-0.3613758473154712	1.0	False	1	False	1
DIS_Central Serous Chorioretinopathy	Disease	2222.0	1.0	9.0	2.315931593159316	2.0	1.279242297536535	0.5347449878400752	3.0	False	1	False	1
DIS_Central hypothyroidism	Disease	867.0	1.0	4.0	1.217993079584775	1.0	0.47764235962925244	-0.45639394243421383	1.0	False	1	False	1
DIS_Central hypotonia	Disease	458.0	1.0	4.0	1.0938864628820961	1.0	0.3202171823589137	-0.2931962057453369	1.0	False	1	False	1
DIS_Central nervous system demyelination	Disease	1686.0	1.0	6.0	1.6583629893238434	1.0	0.8538577178217855	2.742420618565979	4.0	False	0.13296332566525937	False	0.13296332566525937
DIS_Central neuroblastoma	Disease	2500.0	17.0	63.0	35.9536	36.0	5.726800768317333	4.1989237923262674	60.0	False	0.05671840571931107	False	0.05671840571931107
DIS_Central retinal vessel vascular tortuosity	Disease	487.0	1.0	3.0	1.1252566735112937	1.0	0.3606956059555891	-0.34726420683571063	1.0	False	1	False	1
DIS_Central visual impairment	Disease	1577.0	1.0	6.0	1.5814838300570704	1.0	0.8189958309467895	5.3950411015340105	6.0	False	0.03435662421356083	False	0.03435662421356083
DIS_Centrally nucleated skeletal muscle fibers	Disease	759.0	1.0	4.0	1.1936758893280632	1.0	0.4541270916537349	-0.42647948754340825	1.0	False	1	False	1
DIS_Centriacinar Emphysema	Disease	674.0	1.0	4.0	1.1275964391691395	1.0	0.35933235615953957	-0.35509309691134006	1.0	False	1	False	1
DIS_Centrocytic lymphoma	Disease	270.0	1.0	2.0	1.0444444444444445	1.0	0.20608041101101562	-0.21566554640687716	1.0	False	1	False	1
DIS_Cerebellar Ataxia	Disease	2500.0	3.0	26.0	12.196	12.0	3.3449639758897254	2.0341026238377373	19.0	False	0.2416875503948467	False	0.2416875503948467
DIS_Cerebellar Ataxia, Deafness, and Narcolepsy	Disease	64.0	1.0	1.0	1.0	1.0	0.0	0.0	1.0	True	0.5	False	1
DIS_Cerebellar Ataxia, Early Onset	Disease	349.0	1.0	2.0	1.0630372492836677	1.0	0.24302994565776534	-0.2593805842035481	1.0	False	1	False	1
DIS_Cerebellar Ataxia, Late Onset	Disease	296.0	1.0	2.0	1.0337837837837838	1.0	0.1806721886097424	-0.18698939800169137	1.0	False	1	False	1
DIS_Cerebellar Degenerations, Primary	Disease	51.0	1.0	1.0	1.0	1.0	0.0	0.0	1.0	True	0.5	False	1
DIS_Cerebellar Diseases	Disease	1480.0	1.0	6.0	1.5	1.0	0.7352146220938077	-0.6800735254367722	1.0	False	1	False	1
DIS_Cerebellar Dysmetria	Disease	2104.0	1.0	8.0	2.172528517110266	2.0	1.1953594023965348	0.6922365618497375	3.0	False	1	False	1
DIS_Cerebellar Hypoplasia	Disease	2400.0	1.0	12.0	3.30375	3.0	1.6871532051061635	4.5616782024936	11.0	False	0.04805634197093123	False	0.04805634197093123
DIS_Cerebellar Neoplasms	Disease	695.0	1.0	3.0	1.1654676258992807	1.0	0.39778383020256447	-0.4159737358228442	1.0	False	1	False	1
DIS_Cerebellar atrophy	Disease	2463.0	1.0	12.0	4.224522939504669	4.0	1.9228775059119474	4.043667387334545	12.0	False	0.061157419055805816	False	0.061157419055805816
DIS_Cerebellar cortical atrophy	Disease	225.0	1.0	2.0	1.0444444444444445	1.0	0.20608041101101562	-0.21566554640687716	1.0	False	1	False	1
DIS_Cerebellar cyst	Disease	515.0	1.0	3.0	1.09126213592233	1.0	0.2946469983129903	-0.309733805010246	1.0	False	1	False	1
DIS_Cerebellar degeneration	Disease	2466.0	1.0	12.0	4.286293592862936	4.0	1.9400876983128044	3.4605169719779334	11.0	False	0.08350606762899371	False	0.08350606762899371
DIS_Cerebellar malformation	Disease	759.0	1.0	4.0	1.1620553359683794	1.0	0.4187112319393401	-0.38703364898474185	1.0	False	1	False	1
DIS_Cerebellar medulloblastoma	Disease	53.0	1.0	1.0	1.0	1.0	0.0	0.0	1.0	True	0.5	False	1
DIS_Cerebellar vermis hypoplasia	Disease	1725.0	1.0	6.0	1.666086956521739	1.0	0.8759809696022112	0.3811875543710648	2.0	False	1	False	1
DIS_Cerebelloparenchymal Disorder V	Disease	115.0	1.0	2.0	1.017391304347826	1.0	0.13072431633367745	-0.1330380210475471	1.0	False	1	False	1
DIS_Cerebral Amyloid Angiopathy	Disease	1596.0	1.0	6.0	1.5745614035087718	1.0	0.8173123603310487	-0.7029887609628812	1.0	False	1	False	1
DIS_Cerebral Aneurysm	Disease	1762.0	1.0	8.0	1.7020431328036323	1.0	0.9085833120391061	0.32793565900706684	2.0	False	1	False	1
DIS_Cerebral Astrocytoma	Disease	1151.0	1.0	5.0	1.3423110338835795	1.0	0.6176730053074615	1.0647850245439172	2.0	False	0.8820153250420121	False	0.8820153250420121
DIS_Cerebral Convexity Meningioma	Disease	572.0	1.0	3.0	1.1258741258741258	1.0	0.3667497168166256	-0.3432153321526973	1.0	False	1	False	1
DIS_Cerebral Edema	Disease	1515.0	1.0	6.0	1.4976897689768978	1.0	0.7520014720648727	5.987102948961652	6.0	False	0.02789758105573608	False	0.02789758105573608
DIS_Cerebral Embolism and Thrombosis	Disease	127.0	1.0	2.0	1.0078740157480315	1.0	0.08838560756158917	-0.08908708063747463	1.0	False	1	False	1
DIS_Cerebral Hemorrhage	Disease	1971.0	1.0	8.0	1.971588026382547	2.0	1.0864249129905041	3.7079525013181134	6.0	False	0.07273302920518497	False	0.07273302920518497
DIS_Cerebral Infarction	Disease	2494.0	1.0	17.0	6.273055332798717	6.0	2.4699516826246684	1.5089139975567798	10.0	False	0.4392087922008888	False	0.4392087922008888
DIS_Cerebral Infarction, Left Hemisphere	Disease	574.0	1.0	4.0	1.1411149825783973	1.0	0.3815649199975476	-0.3698321705761218	1.0	False	1	False	1
DIS_Cerebral Infarction, Right Hemisphere	Disease	574.0	1.0	4.0	1.1411149825783973	1.0	0.3815649199975476	-0.3698321705761218	1.0	False	1	False	1
DIS_Cerebral Ischemia	Disease	2490.0	1.0	16.0	5.997188755020081	6.0	2.413231625024446	2.073075453305996	11.0	False	0.2326857468281239	False	0.2326857468281239
DIS_Cerebral Palsy	Disease	2195.0	1.0	7.0	2.283371298405467	2.0	1.2212512819123564	-0.23203357294473903	2.0	False	1	False	1
DIS_Cerebral Primitive Neuroectodermal Tumor	Disease	482.0	1.0	2.0	1.107883817427386	1.0	0.31023362062271775	-0.34775024451197684	1.0	False	1	False	1
DIS_Cerebral Small Vessel Diseases	Disease	840.0	1.0	4.0	1.194047619047619	1.0	0.4595160991211015	-0.42228687834608264	1.0	False	1	False	1
DIS_Cerebral Thrombosis	Disease	429.0	1.0	3.0	1.097902097902098	1.0	0.3049250429047614	-0.32106939124929834	1.0	False	1	False	1
DIS_Cerebral Thrombus	Disease	190.0	1.0	2.0	1.0157894736842106	1.0	0.12466020297186327	-0.12666009927622512	1.0	False	1	False	1
DIS_Cerebral Vasospasm	Disease	891.0	1.0	4.0	1.2267115600448935	1.0	0.4833992348790274	1.599689002711444	2.0	False	0.390776898430868	False	0.390776898430868
DIS_Cerebral arterial aneurysm	Disease	2074.0	1.0	8.0	2.1383799421407907	2.0	1.1977327014852406	1.554286741566561	4.0	False	0.4139403049011958	False	0.4139403049011958
DIS_Cerebral atrophy	Disease	2498.0	1.0	20.0	7.4947958366693355	7.0	2.701927694992198	4.628252705099413	20.0	False	0.04668376483959558	False	0.04668376483959558
DIS_Cerebral calcification	Disease	1778.0	1.0	6.0	1.7002249718785152	1.0	0.8915362274051069	0.336245481570621	2.0	False	1	False	1
DIS_Cerebral cortex myoclonus	Disease	374.0	1.0	2.0	1.03475935828877	1.0	0.18316971720271602	-0.18976585660336742	1.0	False	1	False	1
DIS_Cerebral cortical hemiatrophy	Disease	178.0	1.0	2.0	1.0056179775280898	1.0	0.07474232975084309	-0.07516460280028159	1.0	False	1	False	1
DIS_Cerebral dysfunction	Disease	528.0	1.0	3.0	1.1306818181818181	1.0	0.3588252997351602	-0.3641934341816785	1.0	False	1	False	1
DIS_Cerebral hypomyelination	Disease	715.0	1.0	3.0	1.1412587412587412	1.0	0.3753466782284836	-0.3763420577622727	1.0	False	1	False	1
DIS_Cerebral hypoplasia	Disease	262.0	1.0	2.0	1.0419847328244274	1.0	0.20055426954839162	-0.20934350048477485	1.0	False	1	False	1
DIS_Cerebrospinal Fluid Hypovolemia	Disease	69.0	1.0	1.0	1.0	1.0	0.0	0.0	1.0	True	0.5	False	1
DIS_Cerebrovascular Disorders	Disease	2442.0	1.0	14.0	3.9717444717444716	4.0	1.8784796125076872	1.0797325213170117	6.0	False	0.8577636445213719	False	0.8577636445213719
DIS_Cerebrovascular accident	Disease	2500.0	4.0	30.0	16.6876	17.0	4.0207967170698895	2.3160583971990274	26.0	False	0.18642364234743602	False	0.18642364234743602
DIS_Ceroid lipofuscinosis, neuronal 1, infantile	Disease	627.0	1.0	3.0	1.1451355661881977	1.0	0.3741927269908027	-0.3878631403537808	1.0	False	1	False	1
DIS_Cervical Adenocarcinoma	Disease	1935.0	1.0	7.0	1.924031007751938	2.0	1.0446943739466734	0.07271886797003065	2.0	False	1	False	1
DIS_Cervical Dystonia	Disease	1379.0	1.0	6.0	1.4046410442349528	1.0	0.670636757215319	0.8877517513909505	2.0	False	1	False	1
DIS_Cervical Intraepithelial Neoplasia	Disease	2469.0	1.0	14.0	4.637910085054678	4.0	2.059296322307602	1.6326401783585172	8.0	False	0.3751621706024942	False	0.3751621706024942
DIS_Cervical Squamous Cell Carcinoma	Disease	2419.0	1.0	12.0	3.509714758164531	3.0	1.7676671780191044	1.4087975795455736	6.0	False	0.5038517907123168	False	0.5038517907123168
DIS_Cervical Squamous Intraepithelial Neoplasia	Disease	1676.0	1.0	6.0	1.704057279236277	1.0	0.9038542538663054	1.4337961183677894	3.0	False	0.48643542966060593	False	0.48643542966060593
DIS_Cervical dysplasia	Disease	1191.0	1.0	4.0	1.3039462636439967	1.0	0.5467033116474679	-0.555961994684223	1.0	False	1	False	1
DIS_Cervical instability	Disease	59.0	1.0	1.0	1.0	1.0	0.0	0.0	1.0	True	0.5	False	1
DIS_Cervical intraepithelial neoplasia grade 1	Disease	1336.0	1.0	5.0	1.4303892215568863	1.0	0.6754496160602366	0.8433060955242527	2.0	False	1	False	1
DIS_Cervical intraepithelial neoplasia grade 2	Disease	1424.0	1.0	5.0	1.476123595505618	1.0	0.733042471909389	0.7146603704009364	2.0	False	1	False	1
DIS_Cervix Diseases	Disease	1075.0	1.0	5.0	1.2716279069767442	1.0	0.5427618015065993	-0.5004550913913967	1.0	False	1	False	1
DIS_Cervix Intraepithelial Neoplasia Grade 3 AJCC v7	Disease	641.0	1.0	4.0	1.1357254290171608	1.0	0.3973231171227858	-0.34159962803074756	1.0	False	1	False	1
DIS_Cervix carcinoma	Disease	2500.0	9.0	45.0	23.4396	23.0	4.7038656273324815	2.0324560175460658	33.0	False	0.24207931823061435	False	0.24207931823061435
DIS_Chagas Cardiomyopathy	Disease	907.0	1.0	4.0	1.2458654906284454	1.0	0.505942629574748	-0.4859552768563876	1.0	False	1	False	1
DIS_Chagas Disease	Disease	2163.0	1.0	7.0	2.30374479889043	2.0	1.2690416818079568	-1.0273459237627505	1.0	False	0.9474724611438058	False	0.9474724611438058
DIS_Channelopathies	Disease	1752.0	1.0	7.0	1.7631278538812785	2.0	0.9242725324529515	-0.825652420781123	1.0	False	1	False	1
DIS_Charcot-Marie-Tooth Disease	Disease	2493.0	1.0	15.0	6.381066987565182	6.0	2.4447350341108245	1.8893389050297518	11.0	False	0.2801433158697833	False	0.2801433158697833
DIS_Chediak-Higashi Syndrome	Disease	914.0	1.0	4.0	1.2385120350109409	1.0	0.49284195313933626	1.5450956643168956	2.0	False	0.4188796406394504	False	0.4188796406394504
DIS_Cheilitis	Disease	544.0	1.0	3.0	1.1599264705882353	1.0	0.41366012676565594	-0.3866132127325769	1.0	False	1	False	1
DIS_Chemical Carcinogenesis	Disease	1446.0	1.0	5.0	1.5428769017980637	1.0	0.7525161261504913	3.26520989094465	4.0	False	0.09379459084021312	False	0.09379459084021312
DIS_Chemical and Drug Induced Liver Injury	Disease	2488.0	1.0	16.0	5.333199356913183	5.0	2.238473308857856	2.0848140670785904	10.0	False	0.2300728342292787	False	0.2300728342292787
DIS_Chemically-Induced Liver Toxicity	Disease	2488.0	1.0	16.0	5.333199356913183	5.0	2.238473308857856	2.0848140670785904	10.0	False	0.2300728342292787	False	0.2300728342292787
DIS_Cherry red spot of the macula	Disease	433.0	1.0	3.0	1.0808314087759816	1.0	0.28092103832859067	-0.2877371138057445	1.0	False	1	False	1
DIS_Chest Pain	Disease	2070.0	1.0	7.0	2.1082125603864736	2.0	1.1470947099776294	4.264501786176772	7.0	False	0.05498742703480682	False	0.05498742703480682
DIS_Chiari malformation type II	Disease	328.0	1.0	2.0	1.0609756097560976	1.0	0.23928557158961686	-0.254823595718813	1.0	False	1	False	1
DIS_Chikungunya Fever	Disease	1543.0	1.0	7.0	1.5158781594296824	1.0	0.7600529474231167	3.268353670612664	4.0	False	0.09361423844136041	False	0.09361423844136041
DIS_Childhood Acute Lymphoblastic Leukemia	Disease	2500.0	1.0	22.0	9.4412	9.0	3.083138426992859	1.8029680248323392	15.0	False	0.3076266461034378	False	0.3076266461034378
DIS_Childhood Acute Megakaryoblastic Leukemia	Disease	591.0	1.0	3.0	1.131979695431472	1.0	0.37181947058735354	-0.35495638575082455	1.0	False	1	False	1
DIS_Childhood Acute Myeloid Leukemia	Disease	2223.0	1.0	9.0	2.4048582995951415	2.0	1.3049660382315087	-0.3102443188052663	2.0	False	1	False	1
DIS_Childhood Ataxia with Central Nervous System Hypomyelinization	Disease	1271.0	1.0	5.0	1.3910306845003935	1.0	0.6570190829620715	-0.5951587931624308	1.0	False	1	False	1
DIS_Childhood Brain Neoplasm	Disease	1218.0	1.0	5.0	1.3472906403940887	1.0	0.6092446392629893	-0.5700347906453646	1.0	False	1	False	1
DIS_Childhood Burkitt Lymphoma	Disease	1069.0	1.0	4.0	1.3077642656688493	1.0	0.5637519279708744	3.0017382653076767	3.0	False	0.1109824625414173	False	0.1109824625414173
DIS_Childhood Cerebral Astrocytoma	Disease	1121.0	1.0	5.0	1.3300624442462088	1.0	0.6120095266300255	1.094652168966619	2.0	False	0.8345410735087349	False	0.8345410735087349
DIS_Childhood Diffuse Large B-Cell Lymphoma	Disease	1576.0	1.0	5.0	1.5704314720812182	1.0	0.7910436572269256	1.8071929594003222	3.0	False	0.3061899614441188	False	0.3061899614441188
DIS_Childhood Glioblastoma	Disease	2453.0	1.0	12.0	3.924174480228292	4.0	1.8708718875916825	0.5750396523177148	5.0	False	1	False	1
DIS_Childhood Leukemia	Disease	2439.0	1.0	11.0	3.7703977039770398	3.0	1.8735576892685422	2.7912683585764877	9.0	False	0.1283502783898398	False	0.1283502783898398
DIS_Childhood Lymphoma	Disease	1713.0	1.0	6.0	1.6835960303561004	1.0	0.8793237093947152	1.4970641136812401	3.0	False	0.44618935010152355	False	0.44618935010152355
DIS_Childhood Malignant Peripheral Nerve Sheath Tumor	Disease	266.0	1.0	2.0	1.0639097744360901	1.0	0.24459214044531008	-0.2612912022427807	1.0	False	1	False	1
DIS_Childhood Medulloblastoma	Disease	2151.0	1.0	8.0	2.3514644351464433	2.0	1.2528522339620856	2.114004742983687	5.0	False	0.22376290173509458	False	0.22376290173509458
DIS_Childhood Myelodysplastic Syndrome	Disease	712.0	1.0	4.0	1.1713483146067416	1.0	0.4290954452669532	1.9311593598429582	2.0	False	0.26814133869577705	False	0.26814133869577705
DIS_Childhood Neuroblastoma	Disease	2208.0	1.0	11.0	2.4927536231884058	2.0	1.3418912503270388	0.378008558210638	3.0	False	1	False	1
DIS_Childhood Non-Hodgkin Lymphoma	Disease	1028.0	1.0	4.0	1.2480544747081712	1.0	0.5141443999097687	-0.4824607148336232	1.0	False	1	False	1
DIS_Childhood Oligodendroglioma	Disease	387.0	1.0	2.0	1.0516795865633075	1.0	0.2213793280682573	-0.23344359662783545	1.0	False	1	False	1
DIS_Childhood Onset Dystonias	Disease	426.0	1.0	3.0	1.119718309859155	1.0	0.3654515702909612	-0.3275900819466694	1.0	False	1	False	1
DIS_Childhood Osteosarcoma	Disease	2424.0	1.0	12.0	3.5853960396039604	3.0	1.8112595926038588	0.22890366576334142	4.0	False	1	False	1
DIS_Childhood Solid Neoplasm	Disease	979.0	1.0	4.0	1.2972420837589378	1.0	0.5667881244022144	1.2398952730039179	2.0	False	0.6504740738236886	False	0.6504740738236886
DIS_Childhood T Acute Lymphoblastic Leukemia	Disease	1198.0	1.0	4.0	1.345575959933222	1.0	0.6094220917937876	1.0738436444608213	2.0	False	0.8671972615576843	False	0.8671972615576843
DIS_Childhood Teratoma	Disease	124.0	1.0	1.0	1.0	1.0	0.0	0.0	1.0	True	0.5	False	1
DIS_Childhood asthma	Disease	2337.0	1.0	9.0	2.9777492511767223	3.0	1.5204838656606507	-0.6430513820361322	2.0	False	1	False	1
DIS_Chlamydia Infections	Disease	1784.0	1.0	6.0	1.7331838565022422	1.0	0.9479135441974758	0.281477298358101	2.0	False	1	False	1
DIS_Choanal Atresia	Disease	1544.0	1.0	6.0	1.5446891191709844	1.0	0.7697807922518913	1.8905523435726386	3.0	False	0.27978381500211225	False	0.27978381500211225
DIS_Choanal stenosis	Disease	746.0	1.0	3.0	1.1595174262734584	1.0	0.40110007287842897	2.0954435826823867	2.0	False	0.2277445825670454	False	0.2277445825670454
DIS_Choking	Disease	188.0	1.0	2.0	1.0212765957446808	1.0	0.14430489325798443	-0.14744195615489658	1.0	False	1	False	1
DIS_Cholangiocarcinoma	Disease	2500.0	1.0	22.0	9.9904	10.0	3.1245972284440118	3.8435673854772463	22.0	False	0.06769101106005683	False	0.06769101106005683
DIS_Cholangiolocellular Carcinoma	Disease	320.0	1.0	3.0	1.065625	1.0	0.271695342939477	-0.24153892109449482	1.0	False	1	False	1
DIS_Cholangitis	Disease	1275.0	1.0	5.0	1.4109803921568627	1.0	0.6439134483976066	-0.6382540901725174	1.0	False	1	False	1
DIS_Cholangitis, Sclerosing	Disease	2357.0	1.0	10.0	2.9775137887144676	3.0	1.5637775362165507	-0.6250977303840117	2.0	False	1	False	1
DIS_Cholelithiasis	Disease	2386.0	1.0	11.0	3.0750209555741828	3.0	1.5447462877255398	-0.6959207244038934	2.0	False	1	False	1
DIS_Cholera	Disease	2313.0	1.0	8.0	2.706874189364462	2.0	1.464563505088214	1.565740101176028	5.0	False	0.4079065232079605	False	0.4079065232079605
DIS_Cholestasis	Disease	2498.0	1.0	16.0	6.640912730184147	6.0	2.579938827777537	1.689608770131556	11.0	False	0.3502899599976625	False	0.3502899599976625
DIS_Cholestasis in newborn	Disease	2155.0	1.0	9.0	2.349419953596288	2.0	1.2769392740008605	1.292606531892604	4.0	False	0.5985043449587503	False	0.5985043449587503
DIS_Cholestatic liver disease	Disease	1289.0	1.0	5.0	1.3677269200930955	1.0	0.647066208319287	-0.5682987542314142	1.0	False	1	False	1
DIS_Cholesteatoma	Disease	1013.0	1.0	4.0	1.2537018756169793	1.0	0.5064233194143316	-0.5009679963205099	1.0	False	1	False	1
DIS_Cholesterol Embolism	Disease	127.0	1.0	2.0	1.0078740157480315	1.0	0.08838560756158917	-0.08908708063747463	1.0	False	1	False	1
DIS_Cholesteryl Ester Transfer Protein Deficiency	Disease	894.0	1.0	4.0	1.2225950782997763	1.0	0.49686216677484857	-0.4480016656221775	1.0	False	1	False	1
DIS_Choline Deficiency	Disease	398.0	1.0	3.0	1.0678391959798994	1.0	0.27071625500693836	-0.2505915131625942	1.0	False	1	False	1
DIS_Chondrodysplasia Punctata	Disease	550.0	1.0	3.0	1.12	1.0	0.3413342803017167	-0.35156152465532653	1.0	False	1	False	1
DIS_Chondroma	Disease	521.0	1.0	3.0	1.126679462571977	1.0	0.3494969114509064	-0.36246232347541507	1.0	False	1	False	1
DIS_Chondrosarcoma	Disease	2492.0	1.0	15.0	5.407704654895666	5.0	2.2633385679044764	0.26169100527134714	6.0	False	1	False	1
DIS_Chordee	Disease	336.0	1.0	3.0	1.0803571428571428	1.0	0.2825814102190031	3.2544350898034153	2.0	False	0.09441669023156438	False	0.09441669023156438
DIS_Chordoma	Disease	2159.0	1.0	8.0	2.193608151922186	2.0	1.2088663863375961	0.6670644971119376	3.0	False	1	False	1
DIS_Chorea	Disease	2031.0	1.0	8.0	2.001477104874446	2.0	1.0890881655501525	-0.9195555847111332	1.0	False	1	False	1
DIS_Choreatic disease	Disease	1481.0	1.0	6.0	1.4949358541525997	1.0	0.7368986321942386	-0.6716471337161335	1.0	False	1	False	1
DIS_Choreoathetoid movements	Disease	1616.0	1.0	6.0	1.5872524752475248	1.0	0.8059560927153304	0.5121216012672549	2.0	False	1	False	1
DIS_Choreoathetosis	Disease	1744.0	1.0	6.0	1.6972477064220184	1.0	0.8779102288014355	1.483924267924934	3.0	False	0.4541261654433644	False	0.4541261654433644
DIS_Choriocarcinoma	Disease	2499.0	1.0	17.0	6.645458183273309	7.0	2.499769973441578	-0.2582070310992133	6.0	False	1	False	1
DIS_Choroid Plexus Carcinoma	Disease	717.0	1.0	3.0	1.1743375174337518	1.0	0.4145334126921355	1.9917875309594135	2.0	False	0.2520658327246165	False	0.2520658327246165
DIS_Choroid Plexus Papilloma	Disease	854.0	1.0	3.0	1.2014051522248244	1.0	0.45571868995715425	-0.4419506082661654	1.0	False	1	False	1
DIS_Choroidal Neovascularization	Disease	733.0	1.0	4.0	1.169167803547067	1.0	0.4323595472723476	-0.3912664924697649	1.0	False	1	False	1
DIS_Choroideremia	Disease	1069.0	1.0	5.0	1.2694106641721234	1.0	0.5336302142274327	-0.5048639619519386	1.0	False	1	False	1
DIS_Chromophobe Renal Cell Carcinoma	Disease	2403.0	1.0	10.0	3.4444444444444446	3.0	1.7047256700740623	-0.8473178235074564	2.0	False	1	False	1
DIS_Chromosome 17p13.3 Duplication Syndrome	Disease	117.0	1.0	2.0	1.0085470085470085	1.0	0.09205409926725648	-0.0928476690885256	1.0	False	1	False	1
DIS_Chromosome 8, trisomy	Disease	1979.0	1.0	8.0	1.969176351692774	2.0	1.0679585673106886	0.02886221362018325	2.0	False	1	False	1
DIS_Chromosome Breakage	Disease	1564.0	1.0	6.0	1.5645780051150895	1.0	0.8014044662937118	0.5433236439255505	2.0	False	1	False	1
DIS_Chromosome Breaks	Disease	518.0	1.0	4.0	1.1177606177606179	1.0	0.3671254357209349	-0.32076398501064873	1.0	False	1	False	1
DIS_Chronic Airflow Obstruction	Disease	1305.0	1.0	4.0	1.3846743295019157	1.0	0.6402187644489341	2.523083920991397	3.0	False	0.1570856842461536	False	0.1570856842461536
DIS_Chronic Cancer Pain	Disease	152.0	1.0	2.0	1.0328947368421053	1.0	0.17836107515428892	5.422176684690384	2.0	False	0.03401360544217687	False	0.03401360544217687
DIS_Chronic Daily Headache	Disease	66.0	1.0	1.0	1.0	1.0	0.0	0.0	1.0	True	0.5	False	1
DIS_Chronic Fatigue Syndrome	Disease	1845.0	1.0	7.0	1.7804878048780488	2.0	0.9405348074930675	0.2333908254890069	2.0	False	1	False	1
DIS_Chronic Headache	Disease	66.0	1.0	1.0	1.0	1.0	0.0	0.0	1.0	True	0.5	False	1
DIS_Chronic Kidney Diseases	Disease	2499.0	1.0	20.0	8.388155262104842	8.0	2.882207245453668	-0.13467291872127166	8.0	False	1	False	1
DIS_Chronic Lung Injury	Disease	1113.0	1.0	4.0	1.335130278526505	1.0	0.5949747675681546	-0.5632680523516749	1.0	False	1	False	1
DIS_Chronic Lymphocytic Leukemia	Disease	2500.0	10.0	41.0	23.8188	24.0	4.740755905971114	2.7804004807330225	37.0	False	0.1293556165067466	False	0.1293556165067466
DIS_Chronic Lymphocytic Leukemia/Small Lymphocytic Lymphoma	Disease	1798.0	1.0	7.0	1.7580645161290323	1.0	0.9426721257472325	1.3174628271590365	3.0	False	0.5761336737601853	False	0.5761336737601853
DIS_Chronic Obstructive Airway Disease	Disease	2500.0	4.0	28.0	14.5204	14.0	3.7056691487503306	2.827991269413259	25.0	False	0.12503853343935917	False	0.12503853343935917
DIS_Chronic Periodontitis	Disease	2394.0	1.0	11.0	3.2794486215538847	3.0	1.6659207443807915	-0.16774424743582467	3.0	False	1	False	1
DIS_Chronic Persistent Hepatitis	Disease	1283.0	1.0	4.0	1.3717848791893998	1.0	0.6202975002344295	-0.5993654319885069	1.0	False	1	False	1
DIS_Chronic active hepatitis	Disease	2138.0	1.0	7.0	2.238072965388213	2.0	1.1468060459077183	0.6643904933451126	3.0	False	1	False	1
DIS_Chronic anemia	Disease	438.0	1.0	3.0	1.082191780821918	1.0	0.2908070014263134	-0.28263343185959783	1.0	False	1	False	1
DIS_Chronic colitis	Disease	1045.0	1.0	5.0	1.3004784688995215	1.0	0.586653603494728	1.1923927969305739	2.0	False	0.7033335142347586	False	0.7033335142347586
DIS_Chronic diarrhea	Disease	1548.0	1.0	9.0	1.5458656330749354	1.0	0.8092422924493515	-0.6745391808709748	1.0	False	1	False	1
DIS_Chronic ear infection	Disease	1906.0	1.0	7.0	1.8803777544596012	2.0	1.019928944302194	-0.8631755764730555	1.0	False	1	False	1
DIS_Chronic eosinophilic leukemia	Disease	1355.0	1.0	5.0	1.4435424354243542	1.0	0.6874902193520791	2.2639704838892394	3.0	False	0.19510054338234317	False	0.19510054338234317
DIS_Chronic gastritis	Disease	2120.0	1.0	7.0	2.2410377358490567	2.0	1.23468537680985	-0.19522198964714732	2.0	False	1	False	1
DIS_Chronic glomerulonephritis	Disease	950.0	1.0	5.0	1.2547368421052632	1.0	0.5393501784169991	-0.4723032499088433	1.0	False	1	False	1
DIS_Chronic graft-versus-host disease	Disease	2271.0	1.0	9.0	2.5530603258476443	2.0	1.390563313169446	-0.3977239443970946	2.0	False	1	False	1
DIS_Chronic idiopathic neutropenia	Disease	492.0	1.0	6.0	1.1199186991869918	1.0	0.4080610426497354	-0.293874412534709	1.0	False	1	False	1
DIS_Chronic kidney disease stage 5	Disease	2499.0	1.0	22.0	8.461784713885555	8.0	2.7986377267021463	0.5496300115724676	10.0	False	1	False	1
DIS_Chronic lactic acidosis	Disease	156.0	1.0	2.0	1.0320512820512822	1.0	0.17613630338505237	5.495452665613634	2.0	False	0.03311258278145696	False	0.03311258278145696
DIS_Chronic leukemia (category)	Disease	1391.0	1.0	5.0	1.4672897196261683	1.0	0.7125564198747115	2.1510019945414673	3.0	False	0.21613165240470414	False	0.21613165240470414
DIS_Chronic liver disease	Disease	2357.0	1.0	10.0	3.060670343657191	3.0	1.561403932523347	1.8824915162040288	6.0	False	0.2821850131874403	False	0.2821850131874403
DIS_Chronic lung disease	Disease	1866.0	1.0	7.0	1.765273311897106	1.0	0.9565002162982686	1.290879674739002	3.0	False	0.6001066984953702	False	0.6001066984953702
DIS_Chronic lymphocytic leukaemia refractory	Disease	738.0	1.0	3.0	1.1693766937669376	1.0	0.41618331847729156	-0.40697617191059865	1.0	False	1	False	1
DIS_Chronic myeloproliferative disorder	Disease	2484.0	1.0	15.0	5.117149758454106	5.0	2.1906797726873033	2.685399443082186	11.0	False	0.13866990274771723	False	0.13866990274771723
DIS_Chronic myocardial ischemia	Disease	891.0	1.0	5.0	1.2188552188552189	1.0	0.4788726383181421	-0.4570217660041395	1.0	False	1	False	1
DIS_Chronic otitis media	Disease	1978.0	1.0	7.0	1.9716885743174923	2.0	1.0770176025296125	-0.9022030578100749	1.0	False	1	False	1
DIS_Chronic pain	Disease	1649.0	1.0	6.0	1.6179502728926622	1.0	0.8355752356807528	0.4572295956043712	2.0	False	1	False	1
DIS_Chronic pain syndrome	Disease	66.0	1.0	1.0	1.0	1.0	0.0	0.0	1.0	True	0.5	False	1
DIS_Chronic progressive external ophthalmoplegia	Disease	1598.0	1.0	5.0	1.5876095118898623	1.0	0.7875893847738157	0.5236110288974632	2.0	False	1	False	1
DIS_Chronic rejection of renal transplant	Disease	1425.0	1.0	5.0	1.4736842105263157	1.0	0.7251197882381587	-0.6532495984935646	1.0	False	1	False	1
DIS_Chronic schizophrenia	Disease	1676.0	1.0	6.0	1.626491646778043	1.0	0.8539476527315016	2.779454156973057	4.0	False	0.12944371519475772	False	0.12944371519475772
DIS_Chronic sinusitis	Disease	2115.0	1.0	7.0	2.1725768321513	2.0	1.154702474397846	-0.14945567016412212	2.0	False	1	False	1
DIS_Chronic skin ulcer	Disease	496.0	1.0	3.0	1.1008064516129032	1.0	0.31417992783618576	-0.3208557984820214	1.0	False	1	False	1
DIS_Chronic superficial gastritis	Disease	617.0	1.0	5.0	1.1361426256077796	1.0	0.3956080182847584	-0.3441351522601956	1.0	False	1	False	1
DIS_Chronic tension-type headache	Disease	119.0	1.0	2.0	1.0168067226890756	1.0	0.12854671042670887	-0.1307440900921222	1.0	False	1	False	1
DIS_Chubby cheeks	Disease	2128.0	1.0	7.0	2.2330827067669174	2.0	1.1929442823655947	2.3194019487199498	5.0	False	0.18588654891304354	False	0.18588654891304354
DIS_Chylopericardium	Disease	127.0	1.0	2.0	1.015748031496063	1.0	0.12449912047907005	-0.12649110640673494	1.0	False	1	False	1
DIS_Chylothorax, congenital	Disease	221.0	1.0	2.0	1.0407239819004526	1.0	0.19765004224291	-0.20604084592303393	1.0	False	1	False	1
DIS_Cicatrix, Hypertrophic	Disease	2076.0	1.0	7.0	2.0934489402697496	2.0	1.126804035357571	0.8045330255163425	3.0	False	1	False	1
DIS_Ciliopathies	Disease	2465.0	1.0	13.0	4.122920892494929	4.0	1.9122488666546311	1.504552654037314	7.0	False	0.4417588083329277	False	0.4417588083329277
DIS_Cirrhosis	Disease	2500.0	1.0	22.0	9.5952	9.0	3.0959549350725375	3.3607724331285262	20.0	False	0.088536385423456	False	0.088536385423456
DIS_Class III malocclusion	Disease	2288.0	1.0	9.0	2.6617132867132867	2.0	1.3753839393902176	0.9730277306277464	4.0	False	1	False	1
DIS_Classical Burkitt Lymphoma	Disease	53.0	1.0	1.0	1.0	1.0	0.0	0.0	1.0	True	0.5	False	1
DIS_Classical Hodgkin's Lymphoma	Disease	2432.0	1.0	11.0	3.807565789473684	4.0	1.8055038284698024	-0.4472800205348282	3.0	False	1	False	1
DIS_Classical galactosemia	Disease	888.0	1.0	4.0	1.2286036036036037	1.0	0.4938740361576195	-0.46287835939333527	1.0	False	1	False	1
DIS_Claw hand	Disease	1681.0	1.0	7.0	1.719214753123141	1.0	0.9006142934555922	0.31177080901026594	2.0	False	1	False	1
DIS_Clear Cell Meningioma	Disease	654.0	1.0	4.0	1.1559633027522935	1.0	0.4102877022935394	-0.38013155617496414	1.0	False	1	False	1
DIS_Clear Cell Sarcoma of Soft Tissue	Disease	1523.0	1.0	7.0	1.5482600131319764	1.0	0.7852894414909302	-0.6981629755406671	1.0	False	1	False	1
DIS_Clear cell sarcoma of kidney	Disease	783.0	1.0	4.0	1.2030651340996168	1.0	0.4614274089601409	-0.44008034667303	1.0	False	1	False	1
DIS_Clear-cell metastatic renal cell carcinoma	Disease	2395.0	1.0	10.0	3.074321503131524	3.0	1.5918333821972357	1.2097236547523762	5.0	False	0.6833255416504628	False	0.6833255416504628
DIS_Cleft Palate	Disease	2310.0	1.0	10.0	2.7233766233766232	2.0	1.4668394716682565	1.55206034511339	5.0	False	0.41512873321663984	False	0.41512873321663984
DIS_Cleft Soft Palate	Disease	304.0	1.0	2.0	1.0592105263157894	1.0	0.23601830414015917	-0.2508726030021268	1.0	False	1	False	1
DIS_Cleft palate with cleft lip	Disease	1833.0	1.0	6.0	1.8079650845608293	2.0	0.9727334811776217	-0.8306130098274004	1.0	False	1	False	1
DIS_Cleft palate, isolated	Disease	2364.0	1.0	10.0	3.0846023688663284	3.0	1.6117535098694382	0.5679513806101929	4.0	False	1	False	1
DIS_Cleft upper lip	Disease	2442.0	1.0	12.0	3.7133497133497135	4.0	1.7894202685106126	-0.398648504156855	3.0	False	1	False	1
DIS_Cleft uvula	Disease	1550.0	1.0	7.0	1.5496774193548386	1.0	0.8014804200251325	-0.685827632991461	1.0	False	1	False	1
DIS_Clinodactyly of the 5th finger	Disease	2432.0	1.0	12.0	3.668996710526316	3.0	1.8282035635360798	-0.36593119271267255	3.0	False	1	False	1
DIS_Clinodactyly of the 5th toe	Disease	321.0	1.0	2.0	1.074766355140187	1.0	0.26301396784056613	-0.2842676218074806	1.0	False	1	False	1
DIS_Clitoral hypoplasia	Disease	1095.0	1.0	5.0	1.3159817351598173	1.0	0.5786698016938702	1.1820528094570317	2.0	False	0.7156921288910358	False	0.7156921288910358
DIS_Clonus	Disease	1211.0	1.0	5.0	1.383980181668043	1.0	0.6555670357298005	2.4650718084580725	3.0	False	0.16456627924495199	False	0.16456627924495199
DIS_Clostridium difficile infection	Disease	792.0	1.0	4.0	1.1994949494949494	1.0	0.44732622885875745	-0.44597194759607894	1.0	False	1	False	1
DIS_Clouding of corneal stroma	Disease	2051.0	1.0	7.0	2.013651877133106	2.0	1.0830050441327157	0.9107511809021852	3.0	False	1	False	1
DIS_Cloudy cornea	Disease	1538.0	1.0	5.0	1.5344603381014303	1.0	0.749804310005882	-0.7127997678450764	1.0	False	1	False	1
DIS_Cloverleaf cranium shape	Disease	336.0	1.0	3.0	1.0803571428571428	1.0	0.29292428092212075	3.13952416046849	2.0	False	0.10145473968642978	False	0.10145473968642978
DIS_Cloverleaf skull	Disease	394.0	1.0	3.0	1.0888324873096447	1.0	0.30181709821013436	3.0189393447019772	2.0	False	0.10972137087701059	False	0.10972137087701059
DIS_Coagulation factor deficiency syndrome	Disease	447.0	1.0	3.0	1.1118568232662192	1.0	0.33580901290310144	2.6447865977619154	2.0	False	0.14296137910906104	False	0.14296137910906104
DIS_Coarse facial features	Disease	2427.0	1.0	11.0	3.5401730531520395	3.0	1.7253572063848384	0.2665111578902791	4.0	False	1	False	1
DIS_Coarse hair	Disease	1582.0	1.0	5.0	1.5802781289506953	1.0	0.8089670793915883	0.5188367756138742	2.0	False	1	False	1
DIS_Cocaine Abuse	Disease	2325.0	1.0	10.0	2.8137634408602152	3.0	1.467110329264068	0.808553068898932	4.0	False	1	False	1
DIS_Cocaine Dependence	Disease	2406.0	1.0	12.0	3.349958437240233	3.0	1.6869918182318684	0.3853258538272426	4.0	False	1	False	1
DIS_Cocaine-Related Disorders	Disease	2252.0	1.0	10.0	2.532859680284192	2.0	1.3460963203198288	1.0899222422413424	4.0	False	0.8418000926311346	False	0.8418000926311346
DIS_Cockayne Syndrome	Disease	2008.0	1.0	7.0	2.00796812749004	2.0	1.096415862710889	-0.007267431784814415	2.0	False	1	False	1
DIS_Cockayne Syndrome, Type I	Disease	1688.0	1.0	9.0	1.6966824644549763	1.0	0.9083281807834109	1.4348531325109215	3.0	False	0.48571900826446274	False	0.48571900826446274
DIS_Cockayne Syndrome, Type II	Disease	955.0	1.0	4.0	1.2848167539267015	1.0	0.5458360635810842	-0.5217990765544055	1.0	False	1	False	1
DIS_Codependency	Disease	764.0	1.0	4.0	1.192408376963351	1.0	0.45000868023388996	4.016792791857174	3.0	False	0.06197851151528371	False	0.06197851151528371
DIS_Coffin-Siris syndrome	Disease	1404.0	1.0	5.0	1.4515669515669516	1.0	0.7423429417986578	-0.6082996498529759	1.0	False	1	False	1
DIS_Cognition Disorders	Disease	2490.0	1.0	14.0	5.2285140562249	5.0	2.223006349456092	-0.1027950533208378	5.0	False	1	False	1
DIS_Cognitive changes	Disease	1065.0	1.0	4.0	1.2694835680751173	1.0	0.5580467410736752	1.3090595789868387	2.0	False	0.5835541663087078	False	0.5835541663087078
DIS_Cognitive delay	Disease	2500.0	7.0	42.0	21.4384	21.0	4.514931388182992	4.554133436848283	42.0	False	0.04821570233150769	False	0.04821570233150769
DIS_Coinfection	Disease	2441.0	1.0	13.0	3.7726341663252767	4.0	1.8493897664137062	-0.41777789644827057	3.0	False	1	False	1
DIS_Colitis	Disease	2500.0	1.0	27.0	13.3996	13.0	3.5745656855064225	-0.11178980473634426	13.0	False	1	False	1
DIS_Collapse of vertebra	Disease	991.0	1.0	4.0	1.2593340060544904	1.0	0.4985864584532684	-0.5201384868313613	1.0	False	1	False	1
DIS_Collecting Duct Carcinoma of the Kidney	Disease	2386.0	1.0	11.0	3.2665549036043586	3.0	1.6624736264989401	-0.16033632014103327	3.0	False	1	False	1
DIS_Coloboma of eyelid	Disease	966.0	1.0	4.0	1.2556935817805384	1.0	0.5265651866159667	-0.4855877074285585	1.0	False	1	False	1
DIS_Coloboma of iris	Disease	1824.0	1.0	6.0	1.8053728070175439	2.0	0.9648161771818349	0.20172463686393552	2.0	False	1	False	1
DIS_Colon Carcinoma	Disease	2500.0	24.0	68.0	44.4564	44.0	6.369120743085343	1.4984171889598794	54.0	False	0.44538389325058736	False	0.44538389325058736
DIS_Colonic Neoplasms	Disease	2500.0	5.0	33.0	17.1356	17.0	3.957020677226744	3.2510317861204463	30.0	False	0.09461447166237397	False	0.09461447166237397
DIS_Color Blindness, Blue	Disease	755.0	1.0	3.0	1.2172185430463576	1.0	0.4637539867062673	-0.4683917535439745	1.0	False	1	False	1
DIS_Colorectal Cancer	Disease	2500.0	44.0	106.0	69.4892	69.0	7.616684538564007	4.793529233768618	106.0	False	0.04352003534468554	False	0.04352003534468554
DIS_Colorectal Carcinoma	Disease	2500.0	40.0	97.0	61.0348	61.0	7.23220498603296	4.972923205226763	97.0	False	0.04043677343284199	False	0.04043677343284199
DIS_Colorectal Neoplasms	Disease	2500.0	9.0	40.0	23.5948	23.0	4.707463537830113	1.3606478198984528	30.0	False	0.5401427356946432	False	0.5401427356946432
DIS_Columnar Cell Change of the Breast	Disease	1227.0	1.0	5.0	1.406682966585167	1.0	0.6816163251641187	5.27175905381908	5.0	False	0.035982297904948224	False	0.035982297904948224
DIS_Columnar Cell Hyperplasia of the Breast	Disease	697.0	1.0	3.0	1.139167862266858	1.0	0.3853499357337893	-0.36114671201865484	1.0	False	1	False	1
DIS_Comatose	Disease	2042.0	1.0	7.0	2.0058765915768855	2.0	1.0975731132516626	2.7279489377730335	5.0	False	0.13437779988526793	False	0.13437779988526793
DIS_Combined Oxidative Phosphorylation Deficiency 1	Disease	188.0	1.0	2.0	1.0425531914893618	1.0	0.20184751022351358	-0.21081851067789226	1.0	False	1	False	1
DIS_Combined immunodeficiency	Disease	1419.0	1.0	5.0	1.455954897815363	1.0	0.7103370355661256	0.765897137477906	2.0	False	1	False	1
DIS_Comedone	Disease	1430.0	1.0	6.0	1.5055944055944055	1.0	0.7249090826790079	3.440990951840681	4.0	False	0.08445647259175527	False	0.08445647259175527
DIS_Common Cold	Disease	701.0	1.0	4.0	1.1783166904422253	1.0	0.41496680804088104	-0.4297131408752533	1.0	False	1	False	1
DIS_Common Migraine	Disease	1795.0	1.0	7.0	1.7409470752089136	1.0	0.9495755949735861	-0.7802928793989531	1.0	False	1	False	1
DIS_Common Variable Immunodeficiency	Disease	2408.0	1.0	11.0	3.382059800664452	3.0	1.6896333547548985	-0.8179643215346777	2.0	False	1	False	1
DIS_Common acute lymphoblastic leukemia	Disease	1352.0	1.0	5.0	1.456360946745562	1.0	0.7192540596074697	-0.634491999940354	1.0	False	1	False	1
DIS_Communicating Hydrocephalus	Disease	816.0	1.0	4.0	1.2230392156862746	1.0	0.47667000385987895	-0.4679111626076618	1.0	False	1	False	1
DIS_Community acquired pneumonia	Disease	1207.0	1.0	5.0	1.352112676056338	1.0	0.6315064724548158	-0.5575757199884148	1.0	False	1	False	1
DIS_Compensated hemolytic anemia	Disease	104.0	1.0	2.0	1.0096153846153846	1.0	0.09758549581819442	-0.09853292781642896	1.0	False	1	False	1
DIS_Compensatory Hyperinsulinemia	Disease	878.0	1.0	4.0	1.2220956719817768	1.0	0.49102577764236216	3.6207963185858585	3.0	False	0.07627668493848906	False	0.07627668493848906
DIS_Complement Component 4, Partial Deficiency Of	Disease	67.0	1.0	1.0	1.0	1.0	0.0	0.0	1.0	True	0.5	False	1
DIS_Complete atrioventricular block	Disease	2420.0	1.0	11.0	3.5950413223140494	3.0	1.7483333853678023	-0.9123210342279746	2.0	False	1	False	1
DIS_Complete hydatidiform mole	Disease	1308.0	1.0	4.0	1.3692660550458715	1.0	0.6381383566611832	-0.5786614316335974	1.0	False	1	False	1
DIS_Complete trisomy 18 syndrome	Disease	1305.0	1.0	5.0	1.3900383141762451	1.0	0.6411618393815639	0.9513380996163101	2.0	False	1	False	1
DIS_Complex Endometrial Hyperplasia	Disease	372.0	1.0	2.0	1.0725806451612903	1.0	0.2594469022926679	-0.2797514424720939	1.0	False	1	False	1
DIS_Complex Partial Status Epilepticus	Disease	2006.0	1.0	7.0	1.9940179461615155	2.0	1.053392235622969	-0.9436351555920288	1.0	False	1	False	1
DIS_Complex partial seizure with impairment of consciousness	Disease	690.0	1.0	3.0	1.1681159420289855	1.0	0.4073572493358028	-0.4126990308951149	1.0	False	1	False	1
DIS_Complex partial seizures	Disease	2336.0	1.0	9.0	2.8133561643835616	3.0	1.4501746599564511	0.8182764934342966	4.0	False	1	False	1
DIS_Complications of Diabetes Mellitus	Disease	1064.0	1.0	5.0	1.2904135338345866	1.0	0.5762060072789541	1.231480507321207	2.0	False	0.6593938862330601	False	0.6593938862330601
DIS_Compression fracture of vertebral column	Disease	991.0	1.0	4.0	1.2593340060544904	1.0	0.4985864584532684	-0.5201384868313613	1.0	False	1	False	1
DIS_Compression of spinal cord	Disease	811.0	1.0	3.0	1.1689272503082615	1.0	0.40626561122658683	-0.41580494543518126	1.0	False	1	False	1
DIS_Compulsive hoarding	Disease	606.0	1.0	3.0	1.1155115511551155	1.0	0.33476801341207096	-0.34504954633443596	1.0	False	1	False	1
DIS_Concave bridge of nose	Disease	2496.0	1.0	15.0	6.207131410256411	6.0	2.4980692112136116	-0.08291660188061084	6.0	False	1	False	1
DIS_Condition, Preneoplastic	Disease	2223.0	1.0	9.0	2.3724696356275303	2.0	1.260421271695076	-0.29551201966515134	2.0	False	1	False	1
DIS_Conduct Disorder	Disease	1006.0	1.0	5.0	1.2504970178926442	1.0	0.50334344512327	-0.49766619654954863	1.0	False	1	False	1
DIS_Conduction disorder of the heart	Disease	2121.0	1.0	9.0	2.1225836869401227	2.0	1.1588025329699292	1.6201348026468252	4.0	False	0.38097606986335547	False	0.38097606986335547
DIS_Conductive hearing loss	Disease	2447.0	1.0	12.0	4.168369431957499	4.0	1.9295554470250547	0.4309959422646755	5.0	False	1	False	1
DIS_Condyloma acuminata of vulva	Disease	128.0	1.0	2.0	1.015625	1.0	0.12401959270615269	-0.1259881576697424	1.0	False	1	False	1
DIS_Condylomata Acuminata	Disease	1166.0	1.0	5.0	1.3610634648370497	1.0	0.6462666776290759	2.5360065618354786	3.0	False	0.15548885093626066	False	0.15548885093626066
DIS_Cone-shaped epiphysis	Disease	1466.0	1.0	6.0	1.4427012278308322	1.0	0.7016288314680322	0.794292861373898	2.0	False	1	False	1
DIS_Congenital Abnormality	Disease	2500.0	3.0	29.0	13.3456	13.0	3.6913629786299804	0.7190839847955456	16.0	False	1	False	1
DIS_Congenital Bilateral Cataracts	Disease	1954.0	1.0	8.0	1.9334698055271238	2.0	1.0380062858661843	5.844406028245333	8.0	False	0.029276505679912083	False	0.029276505679912083
DIS_Congenital Camptodactyly	Disease	1923.0	1.0	9.0	1.8783151326053042	2.0	0.9748596818985741	2.176400262305072	4.0	False	0.21111663783160323	False	0.21111663783160323
DIS_Congenital Disorder Of Glycosylation, Type IIB	Disease	120.0	1.0	2.0	1.0166666666666666	1.0	0.12801909579781015	-0.13018891098082339	1.0	False	1	False	1
DIS_Congenital Disorder Of Glycosylation, Type In	Disease	210.0	1.0	2.0	1.019047619047619	1.0	0.13669238185149832	-0.13934660285832304	1.0	False	1	False	1
DIS_Congenital Disorders of Glycosylation	Disease	2348.0	1.0	10.0	2.987649063032368	3.0	1.5499411736416153	1.9435259790473582	6.0	False	0.2647398384990732	False	0.2647398384990732
DIS_Congenital Epicanthus	Disease	2493.0	1.0	16.0	5.743281187324508	6.0	2.383734489468292	-0.3118137488081998	5.0	False	1	False	1
DIS_Congenital Heart Defects	Disease	2493.0	1.0	15.0	6.204973926995588	6.0	2.418528750503026	0.32872301924839886	7.0	False	1	False	1
DIS_Congenital Hemidysplasia with Ichthyosiform Erythroderma and Limb Defects	Disease	155.0	1.0	2.0	1.0129032258064516	1.0	0.11285713344861872	-0.11433239009500618	1.0	False	1	False	1
DIS_Congenital Hypothyroidism	Disease	1970.0	1.0	8.0	1.9045685279187816	2.0	1.0344470268676376	-0.8744464476425292	1.0	False	1	False	1
DIS_Congenital Methemoglobinemia	Disease	212.0	1.0	2.0	1.0471698113207548	1.0	0.2120019344740022	-0.22249707974499286	1.0	False	1	False	1
DIS_Congenital Nonbullous Ichthyosiform Erythroderma	Disease	1223.0	1.0	5.0	1.3524121013900245	1.0	0.6362646411855493	-0.5538766082197756	1.0	False	1	False	1
DIS_Congenital abnormal Synostosis	Disease	684.0	1.0	3.0	1.159356725146199	1.0	0.40034728520443585	-0.3980462239548446	1.0	False	1	False	1
DIS_Congenital absence of germinal epithelium of testes	Disease	1512.0	1.0	5.0	1.4953703703703705	1.0	0.7532853934531121	0.6699049709650848	2.0	False	1	False	1
DIS_Congenital absence of kidney	Disease	1670.0	1.0	6.0	1.6437125748502994	1.0	0.8373786379261455	1.6196823798952957	3.0	False	0.3811889342085386	False	0.3811889342085386
DIS_Congenital absence of spleen	Disease	832.0	1.0	4.0	1.2331730769230769	1.0	0.4936671340844435	-0.4723285404760038	1.0	False	1	False	1
DIS_Congenital adrenal hyperplasia	Disease	1670.0	1.0	5.0	1.602994011976048	1.0	0.8166621967966428	0.48613244200748845	2.0	False	1	False	1
DIS_Congenital adrenal hyperplasia due to 21 hydroxylase deficiency	Disease	1215.0	1.0	6.0	1.339917695473251	1.0	0.6049276335113446	-0.5619146434097828	1.0	False	1	False	1
DIS_Congenital anemia	Disease	2480.0	1.0	13.0	4.6665322580645165	5.0	2.0402425315802764	0.1634451477085888	5.0	False	1	False	1
DIS_Congenital aneurysm of ascending aorta	Disease	1814.0	1.0	7.0	1.792723263506064	2.0	0.96294749962458	2.2922088040671764	4.0	False	0.19032316335013635	False	0.19032316335013635
DIS_Congenital anomaly of brain	Disease	1525.0	1.0	5.0	1.540983606557377	1.0	0.7753110532163537	-0.6977633097233986	1.0	False	1	False	1
DIS_Congenital anomaly of face	Disease	2329.0	1.0	11.0	3.0313439244310865	3.0	1.544351039956339	5.1598735451974695	11.0	False	0.03755967998058836	False	0.03755967998058836
DIS_Congenital anomaly of testis	Disease	2041.0	1.0	7.0	2.073003429691328	2.0	1.110751538549464	-0.9660157041894071	1.0	False	1	False	1
DIS_Congenital anomaly of the kidney	Disease	1451.0	1.0	4.0	1.490696071674707	1.0	0.7400264477213573	2.0395270101124714	3.0	False	0.24040366130814625	False	0.24040366130814625
DIS_Congenital arteriovenous malformation	Disease	1903.0	1.0	7.0	1.8654755648975303	2.0	0.9826561494475937	-0.8807511817679692	1.0	False	1	False	1
DIS_Congenital bilateral aplasia of vas deferens	Disease	778.0	1.0	4.0	1.1658097686375322	1.0	0.4081599248129828	-0.4062372578922478	1.0	False	1	False	1
DIS_Congenital cataract	Disease	2260.0	1.0	9.0	2.5628318584070797	2.0	1.365840834108347	4.712970926656513	9.0	False	0.04502051706527381	False	0.04502051706527381
DIS_Congenital cerebral hernia	Disease	1666.0	1.0	6.0	1.6338535414165667	1.0	0.8353858653197658	-0.7587554060110206	1.0	False	1	False	1
DIS_Congenital chromosomal disease	Disease	2500.0	2.0	24.0	10.5976	10.0	3.2945522062945063	2.8539235110726007	20.0	False	0.12277652621032818	False	0.12277652621032818
DIS_Congenital clinodactyly	Disease	2142.0	1.0	9.0	2.1708683473389354	2.0	1.189642153053642	1.537547781041504	4.0	False	0.4230023287500967	False	0.4230023287500967
DIS_Congenital clubfoot	Disease	2476.0	1.0	13.0	4.49394184168013	4.0	2.0209833344128882	0.2504019452821883	5.0	False	1	False	1
DIS_Congenital contractural arachnodactyly	Disease	2480.0	1.0	17.0	4.790725806451613	5.0	2.118503988814831	5.763158463713209	17.0	False	0.030107789972642997	False	0.030107789972642997
DIS_Congenital contracture	Disease	1090.0	1.0	4.0	1.2963302752293577	1.0	0.5512998161151046	-0.5375120153631389	1.0	False	1	False	1
DIS_Congenital cystic kidney disease	Disease	834.0	1.0	5.0	1.1942446043165467	1.0	0.46525871983205164	-0.4174980414911187	1.0	False	1	False	1
DIS_Congenital deafness	Disease	2498.0	1.0	17.0	6.517213771016814	6.0	2.5055390845128973	1.3900346837575976	10.0	False	0.517545725987581	False	0.517545725987581
DIS_Congenital diaphragmatic hernia	Disease	2195.0	1.0	8.0	2.3480637813211844	2.0	1.2870618251342163	-0.27043283743179	2.0	False	1	False	1
DIS_Congenital dislocation of radial head	Disease	982.0	1.0	4.0	1.2576374745417516	1.0	0.537605878304841	-0.4792311336961652	1.0	False	1	False	1
DIS_Congenital disorder of glycosylation type 1A	Disease	360.0	1.0	3.0	1.0888888888888888	1.0	0.29418227321941615	-0.30215582984019884	1.0	False	1	False	1
DIS_Congenital disorder of glycosylation type 1H	Disease	153.0	1.0	2.0	1.0130718954248366	1.0	0.11358266141818801	-0.1150870675296868	1.0	False	1	False	1
DIS_Congenital emphysema	Disease	635.0	1.0	3.0	1.1196850393700788	1.0	0.32940876888794873	-0.3633328881138277	1.0	False	1	False	1
DIS_Congenital heart disease	Disease	2313.0	1.0	10.0	2.8862948551664505	3.0	1.5101752512962392	-1.2490569247161043	1.0	False	0.6409668030747797	False	0.6409668030747797
DIS_Congenital hemivertebra	Disease	1296.0	1.0	4.0	1.373456790123457	1.0	0.6194176087736225	1.0115037109084266	2.0	False	0.9773835812565217	False	0.9773835812565217
DIS_Congenital hernia of foramen of Bochdalek	Disease	816.0	1.0	4.0	1.2022058823529411	1.0	0.45594658782119435	-0.44348589890585804	1.0	False	1	False	1
DIS_Congenital hernia of foramen of Morgagni	Disease	816.0	1.0	4.0	1.2022058823529411	1.0	0.45594658782119435	-0.44348589890585804	1.0	False	1	False	1
DIS_Congenital hypogonadotropic hypogonadism	Disease	573.0	1.0	3.0	1.1047120418848169	1.0	0.33346579607199883	-0.3140113412477495	1.0	False	1	False	1
DIS_Congenital hypoplasia of adrenal gland	Disease	980.0	1.0	4.0	1.2857142857142858	1.0	0.5458563764155085	-0.5234239225902139	1.0	False	1	False	1
DIS_Congenital hypoplasia of breast	Disease	1386.0	1.0	4.0	1.4365079365079365	1.0	0.6778886128544522	-0.6439228041755851	1.0	False	1	False	1
DIS_Congenital hypoplasia of femur	Disease	729.0	1.0	3.0	1.1303155006858712	1.0	0.36405735886206414	5.135686599381511	3.0	False	0.03791429397303972	False	0.03791429397303972
DIS_Congenital hypoplasia of kidney	Disease	1815.0	1.0	6.0	1.7338842975206612	1.0	0.9366919447102727	1.351688470931561	3.0	False	0.5473268843153429	False	0.5473268843153429
DIS_Congenital hypoplasia of lung	Disease	2378.0	1.0	10.0	2.9482758620689653	3.0	1.551558256716203	0.6778502408004694	4.0	False	1	False	1
DIS_Congenital hypoplasia of ovary	Disease	1584.0	1.0	6.0	1.5271464646464648	1.0	0.7641066869574941	-0.6898859460914376	1.0	False	1	False	1
DIS_Congenital hypoplasia of penis	Disease	2495.0	1.0	17.0	6.264529058116232	6.0	2.4932301783231963	0.6960732935821217	8.0	False	1	False	1
DIS_Congenital hypoplasia of thymus	Disease	1087.0	1.0	4.0	1.3045078196872124	1.0	0.5594450460934176	1.2431823021213284	2.0	False	0.6470388566949413	False	0.6470388566949413
DIS_Congenital ichthyosis	Disease	1752.0	1.0	6.0	1.678082191780822	1.0	0.8701146581679143	-0.7793021131359518	1.0	False	1	False	1
DIS_Congenital keratoglobus	Disease	827.0	1.0	4.0	1.2091898428053205	1.0	0.46498970512284377	-0.44988058982952206	1.0	False	1	False	1
DIS_Congenital kyphoscoliosis	Disease	347.0	1.0	2.0	1.043227665706052	1.0	0.20336920765852853	-0.21255757547442636	1.0	False	1	False	1
DIS_Congenital kyphosis	Disease	468.0	1.0	3.0	1.1132478632478633	1.0	0.33010573043294034	-0.34306542664175027	1.0	False	1	False	1
DIS_Congenital long QT syndrome	Disease	1235.0	1.0	4.0	1.3530364372469637	1.0	0.6009952025516849	2.740393859652148	3.0	False	0.13316007421523385	False	0.13316007421523385
DIS_Congenital malformation syndrome	Disease	1157.0	1.0	5.0	1.3362143474503025	1.0	0.6237953776329976	-0.5389817871464097	1.0	False	1	False	1
DIS_Congenital malformation syndromes affecting facial appearance	Disease	331.0	1.0	3.0	1.0634441087613293	1.0	0.2674014696478406	-0.23726163077893042	1.0	False	1	False	1
DIS_Congenital malformation syndromes involving limbs	Disease	54.0	1.0	1.0	1.0	1.0	0.0	0.0	1.0	True	0.5	False	1
DIS_Congenital malrotation of intestine	Disease	1314.0	1.0	5.0	1.3797564687975648	1.0	0.6594942495563405	-0.5758298409016259	1.0	False	1	False	1
DIS_Congenital muscular dystrophy (disorder)	Disease	1949.0	1.0	7.0	1.874807593637763	2.0	0.9814736025239372	0.1275555512041228	2.0	False	1	False	1
DIS_Congenital muscular hypertrophy-cerebral syndrome	Disease	284.0	1.0	2.0	1.0492957746478873	1.0	0.21648487533717461	-0.2277100170213241	1.0	False	1	False	1
DIS_Congenital myopathy (disorder)	Disease	2289.0	1.0	10.0	2.656181738750546	2.0	1.4009319478778517	0.24542110112505736	3.0	False	1	False	1
DIS_Congenital neutropenia	Disease	1587.0	1.0	6.0	1.5992438563327032	1.0	0.8215432220375664	-0.7294124523923122	1.0	False	1	False	1
DIS_Congenital ocular coloboma (disorder)	Disease	2286.0	1.0	9.0	2.615048118985127	2.0	1.3856599579692646	-0.4438665600805139	2.0	False	1	False	1
DIS_Congenital omphalocele	Disease	1446.0	1.0	5.0	1.4536652835408022	1.0	0.6919791278748282	-0.6556054442481183	1.0	False	1	False	1
DIS_Congenital pectus carinatum	Disease	2070.0	1.0	8.0	2.1130434782608694	2.0	1.1546059465590186	2.500382516080833	5.0	False	0.15995104917662614	False	0.15995104917662614
DIS_Congenital pes cavus	Disease	2350.0	1.0	11.0	2.996595744680851	3.0	1.5431347986454076	1.9463006459031273	6.0	False	0.2639855447006268	False	0.2639855447006268
DIS_Congenital pontocerebellar hypoplasia	Disease	776.0	1.0	4.0	1.172680412371134	1.0	0.42301815774417206	-0.4082104023429786	1.0	False	1	False	1
DIS_Congenital posterior urethral valves	Disease	410.0	1.0	3.0	1.1146341463414635	1.0	0.3407745665032688	-0.33639290489821194	1.0	False	1	False	1
DIS_Congenital secretory diarrhea, sodium type (disorder)	Disease	425.0	1.0	3.0	1.1129411764705883	1.0	0.3310547263428058	-0.3411556080719965	1.0	False	1	False	1
DIS_Congenital sensorineural hearing loss	Disease	1138.0	1.0	5.0	1.3242530755711774	1.0	0.5803993951763913	-0.5586723181760597	1.0	False	1	False	1
DIS_Congenital small ears	Disease	2019.0	1.0	7.0	2.0312035661218424	2.0	1.103606177499258	0.8778461498588421	3.0	False	1	False	1
DIS_Congenital torticollis	Disease	542.0	1.0	3.0	1.121771217712177	1.0	0.3326154313158662	-0.3661021295086509	1.0	False	1	False	1
DIS_Congenital total cataract	Disease	758.0	1.0	3.0	1.1649076517150396	1.0	0.4147455963329798	-0.39761157966013216	1.0	False	1	False	1
DIS_Congenital, Hereditary, and Neonatal Diseases and Abnormalities	Disease	596.0	1.0	4.0	1.1275167785234899	1.0	0.36247824473532286	-0.3517915361143978	1.0	False	1	False	1
DIS_Congestive heart failure	Disease	2500.0	7.0	34.0	18.7316	19.0	4.245228078678458	2.8899271776745525	31.0	False	0.11973640138143235	False	0.11973640138143235
DIS_Conjugated hyperbilirubinemia	Disease	1052.0	1.0	5.0	1.2870722433460076	1.0	0.552650184764343	-0.5194465708329018	1.0	False	1	False	1
DIS_Conjunctival hamartoma	Disease	403.0	1.0	3.0	1.099255583126551	1.0	0.3071916201674238	-0.3231064150527779	1.0	False	1	False	1
DIS_Conjunctival hyperemia	Disease	115.0	1.0	1.0	1.0	1.0	0.0	0.0	1.0	True	0.5	False	1
DIS_Conjunctival telangiectasis	Disease	665.0	1.0	3.0	1.1548872180451129	1.0	0.3936461839104989	2.146884223694229	2.0	False	0.21696153797444317	False	0.21696153797444317
DIS_Conjunctivitis	Disease	1538.0	1.0	5.0	1.5604681404421326	1.0	0.7977848325845783	-0.7025304537645666	1.0	False	1	False	1
DIS_Conjunctivitis, recurrent	Disease	1470.0	1.0	5.0	1.5034013605442176	1.0	0.7475506458838854	-0.6734010107756756	1.0	False	1	False	1
DIS_Conn Syndrome	Disease	1844.0	1.0	6.0	1.7505422993492408	1.5	0.9242601126322373	-0.8120466187940767	1.0	False	1	False	1
DIS_Connective Tissue Diseases	Disease	2069.0	1.0	8.0	2.1169647172547124	2.0	1.1444054639159482	2.519242850239515	5.0	False	0.1575650641595392	False	0.1575650641595392
DIS_Constipation	Disease	2467.0	1.0	15.0	4.612079448723145	4.0	2.091905378369271	-0.7706273263563334	3.0	False	1	False	1
DIS_Contact Dermatitis	Disease	2151.0	1.0	8.0	2.2942817294281728	2.0	1.2091237813321551	1.4107060806401044	4.0	False	0.5024894215462827	False	0.5024894215462827
DIS_Contact hypersensitivity	Disease	2028.0	1.0	7.0	2.052268244575937	2.0	1.0938368598533519	1.780641910060693	4.0	False	0.31538920044864605	False	0.31538920044864605
DIS_Contracture	Disease	2435.0	1.0	13.0	3.837782340862423	4.0	1.8461263095957952	4.962941924132819	13.0	False	0.04059958680915451	False	0.04059958680915451
DIS_Contracture of joint	Disease	2391.0	1.0	11.0	3.2777080719364284	3.0	1.6628901387790989	4.643897842664045	11.0	False	0.0463697425915135	False	0.0463697425915135
DIS_Contracture of joint of hand	Disease	1509.0	1.0	6.0	1.485089463220676	1.0	0.7267101869202524	-0.6675143295795145	1.0	False	1	False	1
DIS_Conus Medullaris Syndrome	Disease	174.0	1.0	2.0	1.0344827586206897	1.0	0.18246560765962694	-0.188982236504614	1.0	False	1	False	1
DIS_Conventional (Clear Cell) Renal Cell Carcinoma	Disease	2500.0	3.0	25.0	13.3488	13.0	3.6425181619313856	1.0023834714564637	17.0	False	0.995250045895132	False	0.995250045895132
DIS_Convex nasal bridge	Disease	2156.0	1.0	7.0	2.2374768089053805	2.0	1.223307181767914	0.6233292851208696	3.0	False	1	False	1
DIS_Convex nasal ridge	Disease	1744.0	1.0	7.0	1.676032110091743	1.0	0.8901725628379548	-0.7594393922190641	1.0	False	1	False	1
DIS_Convulsions	Disease	2346.0	1.0	8.0	2.8265132139812446	3.0	1.4485184950106955	0.8101289628408167	4.0	False	1	False	1
DIS_Convulsive Seizures	Disease	2312.0	1.0	9.0	2.6782006920415227	2.0	1.3983092414802991	-0.48501481068919755	2.0	False	1	False	1
DIS_Cornea verticillata	Disease	60.0	1.0	1.0	1.0	1.0	0.0	0.0	1.0	True	0.5	False	1
DIS_Corneal Diseases	Disease	1075.0	1.0	4.0	1.332093023255814	1.0	0.593329423929205	-0.5597110304366747	1.0	False	1	False	1
DIS_Corneal Dystrophy, Subepithelial Mucinous	Disease	220.0	1.0	2.0	1.0363636363636364	1.0	0.18719327529067276	-0.19425717247145288	1.0	False	1	False	1
DIS_Corneal Neovascularization	Disease	1582.0	1.0	5.0	1.5537294563843236	1.0	0.7946299682729403	0.5616079954618461	2.0	False	1	False	1
DIS_Corneal Opacity	Disease	2110.0	1.0	8.0	2.0886255924170616	2.0	1.1173824809053199	0.8156333423489236	3.0	False	1	False	1
DIS_Corneal Scar	Disease	549.0	1.0	3.0	1.122040072859745	1.0	0.3591715703857989	-0.3397821067203551	1.0	False	1	False	1
DIS_Corneal Ulcer	Disease	1276.0	1.0	6.0	1.39576802507837	1.0	0.650016365441087	-0.6088585551377778	1.0	False	1	False	1
DIS_Corneal diameter increased	Disease	750.0	1.0	4.0	1.172	1.0	0.41119662774233284	-0.41829136815727946	1.0	False	1	False	1
DIS_Corneal dystrophy	Disease	1104.0	1.0	4.0	1.3034420289855073	1.0	0.5576761113675984	1.2490367738835217	2.0	False	0.6409874848020074	False	0.6409874848020074
DIS_Corneal dystrophy, Fuchs' endothelial, 1	Disease	272.0	1.0	3.0	1.0330882352941178	1.0	0.19835913176788544	-0.16680974049047925	1.0	False	1	False	1
DIS_Corneal stromal opacities	Disease	1538.0	1.0	5.0	1.5344603381014303	1.0	0.749804310005882	-0.7127997678450764	1.0	False	1	False	1
DIS_Cornelia De Lange Syndrome	Disease	1263.0	1.0	5.0	1.3483768804433887	1.0	0.6039682529061725	1.0789029330947997	2.0	False	0.8590832520089939	False	0.8590832520089939
DIS_Cornelia de Lange Syndrome 3	Disease	284.0	1.0	2.0	1.0492957746478873	1.0	0.21648487533717461	-0.2277100170213241	1.0	False	1	False	1
DIS_Coronal craniosynostosis	Disease	901.0	1.0	4.0	1.218645948945616	1.0	0.48269354782029184	3.6904451263093887	3.0	False	0.07342475325355928	False	0.07342475325355928
DIS_Coronary Aneurysm	Disease	1199.0	1.0	4.0	1.3636363636363635	1.0	0.6163294623959675	-0.590003213902407	1.0	False	1	False	1
DIS_Coronary Arteriosclerosis	Disease	2500.0	5.0	31.0	16.55	16.0	4.027145390968645	1.6016307765954751	23.0	False	0.3898299381046813	False	0.3898299381046813
DIS_Coronary Artery Disease	Disease	2500.0	8.0	37.0	21.006	21.0	4.460534048743491	2.6889156923661743	33.0	False	0.13830746733491256	False	0.13830746733491256
DIS_Coronary Occlusion	Disease	617.0	1.0	3.0	1.1442463533225284	1.0	0.3736934549937666	-0.3860018188569413	1.0	False	1	False	1
DIS_Coronary Restenosis	Disease	792.0	1.0	3.0	1.1868686868686869	1.0	0.42095285482959344	1.9316446100846092	2.0	False	0.26800663554646814	False	0.26800663554646814
DIS_Coronary Stenosis	Disease	1729.0	1.0	6.0	1.6743782533256217	1.0	0.8690005283263846	-0.776038945136676	1.0	False	1	False	1
DIS_Coronary Thrombosis	Disease	1140.0	1.0	4.0	1.2894736842105263	1.0	0.5607589501601131	-0.5162176798566891	1.0	False	1	False	1
DIS_Coronary heart disease	Disease	2500.0	6.0	35.0	19.62	19.0	4.3125398548883	1.4794066176033633	26.0	False	0.4569039219347295	False	0.4569039219347295
DIS_Coronavirus Infections	Disease	506.0	1.0	3.0	1.1146245059288538	1.0	0.3307429015252495	2.676929693693079	2.0	False	0.13954878826530612	False	0.13954878826530612
DIS_Corpus Callosum, Agenesis of, with Facial Anomalies and Robin Sequence	Disease	162.0	1.0	2.0	1.0123456790123457	1.0	0.11042310999998961	-0.11180339887498998	1.0	False	1	False	1
DIS_Cortical Dysplasia	Disease	1902.0	1.0	7.0	1.825446898002103	2.0	0.9862483402852467	-0.8369564381354132	1.0	False	1	False	1
DIS_Cortical gyral simplification	Disease	1105.0	1.0	4.0	1.3122171945701357	1.0	0.5670316995562346	-0.5506168258573206	1.0	False	1	False	1
DIS_Cortical visual impairment	Disease	1432.0	1.0	5.0	1.4979050279329609	1.0	0.7483658710910231	4.679656178015475	5.0	False	0.04566380618861262	False	0.04566380618861262
DIS_Cortical white matter abnormalities seen on MRI	Disease	1166.0	1.0	4.0	1.3584905660377358	1.0	0.6130030005860224	-0.5848104588313985	1.0	False	1	False	1
DIS_Corticosteroid-induced glaucoma	Disease	200.0	1.0	2.0	1.045	1.0	0.2073041244162788	-0.21707238158772615	1.0	False	1	False	1
DIS_Corticostriatal-Spinal Degeneration	Disease	51.0	1.0	1.0	1.0	1.0	0.0	0.0	1.0	True	0.5	False	1
DIS_Coughing	Disease	2159.0	1.0	8.0	2.286243631310792	2.0	1.2365256043050086	-0.2314902581185738	2.0	False	1	False	1
DIS_Coumarin Resistance	Disease	311.0	1.0	2.0	1.067524115755627	1.0	0.2509274985868382	-0.26909811055347127	1.0	False	1	False	1
DIS_Coumarin Sensitivity	Disease	120.0	1.0	1.0	1.0	1.0	0.0	0.0	1.0	True	0.5	False	1
DIS_Coxa valga	Disease	1364.0	1.0	5.0	1.4508797653958945	1.0	0.6891008125268501	-0.6543016017388986	1.0	False	1	False	1
DIS_Coxa valga deformity	Disease	1364.0	1.0	5.0	1.4508797653958945	1.0	0.6891008125268501	-0.6543016017388986	1.0	False	1	False	1
DIS_Cranial nerve palsies	Disease	811.0	1.0	4.0	1.2009864364981504	1.0	0.43891921242047993	-0.4579121414844961	1.0	False	1	False	1
DIS_Craniofacial Abnormalities	Disease	2467.0	1.0	13.0	4.251722740170247	4.0	1.9710799406132444	-1.142380222016611	2.0	False	0.7662643996172799	False	0.7662643996172799
DIS_Craniofacial Dysostosis	Disease	345.0	1.0	2.0	1.0724637681159421	1.0	0.2592542582608452	-0.27950849718747406	1.0	False	1	False	1
DIS_Craniofacial dysostosis type 1	Disease	436.0	1.0	3.0	1.114678899082569	1.0	0.3395425114439826	-0.3377453344350623	1.0	False	1	False	1
DIS_Craniofacial hyperostosis	Disease	791.0	1.0	3.0	1.202275600505689	1.0	0.440715290213451	-0.45897114304275916	1.0	False	1	False	1
DIS_Craniosynostosis	Disease	2479.0	1.0	13.0	4.787010891488503	5.0	2.0991499990034606	2.0069976469102015	9.0	False	0.2482597269513933	False	0.2482597269513933
DIS_Craniosynostosis, Philadelphia Type	Disease	112.0	1.0	1.0	1.0	1.0	0.0	0.0	1.0	True	0.5	False	1
DIS_Creatine phosphokinase serum increased	Disease	2424.0	1.0	11.0	3.5581683168316833	3.0	1.711902405587685	1.426384865865091	6.0	False	0.49150343285306186	False	0.49150343285306186
DIS_Creatinine measurement, serum (procedure)	Disease	1919.0	1.0	8.0	1.877540385617509	2.0	1.0137722780258147	-0.8656188422575541	1.0	False	1	False	1
DIS_Creutzfeldt-Jakob disease	Disease	2108.0	1.0	7.0	2.1276091081593926	2.0	1.1583934168943375	-0.9734249968223422	1.0	False	1	False	1
DIS_Crigler Najjar syndrome, type 1	Disease	711.0	1.0	3.0	1.160337552742616	1.0	0.403433782845621	-0.3974321426720262	1.0	False	1	False	1
DIS_Crohn Disease	Disease	2500.0	7.0	37.0	19.2072	19.0	4.250490343478032	-0.048747316957896095	19.0	False	1	False	1
DIS_Crohn's disease of large bowel	Disease	2049.0	1.0	7.0	2.123962908735969	2.0	1.1386363075577546	-0.10886962580866157	2.0	False	1	False	1
DIS_Crowded carpal bones	Disease	59.0	1.0	1.0	1.0	1.0	0.0	0.0	1.0	True	0.5	False	1
DIS_Crumpled ear	Disease	172.0	1.0	2.0	1.0348837209302326	1.0	0.18348527718673838	5.259911279353166	2.0	False	0.03614457831325302	False	0.03614457831325302
DIS_Cryoglobulinemia	Disease	1122.0	1.0	4.0	1.3368983957219251	1.0	0.5900635985066621	1.1237798873820686	2.0	False	0.7918400971210545	False	0.7918400971210545
DIS_Cryptogenic Chronic Hepatitis	Disease	991.0	1.0	3.0	1.2401614530776992	1.0	0.4784367140718344	-0.5019712033254212	1.0	False	1	False	1
DIS_Cryptogenic sexual precocity	Disease	305.0	1.0	2.0	1.0459016393442624	1.0	0.20927178225879275	-0.21933984051179356	1.0	False	1	False	1
DIS_Cryptophthalmos syndrome	Disease	375.0	1.0	3.0	1.088	1.0	0.31025151087464503	-0.28364084272116846	1.0	False	1	False	1
DIS_Cryptorchidism	Disease	2500.0	1.0	20.0	9.1976	9.0	2.971624848462538	0.2700206253878739	10.0	False	1	False	1
DIS_Curvature of digit	Disease	2115.0	1.0	8.0	2.118676122931442	2.0	1.155358017265093	1.6283471001672154	4.0	False	0.37714298130023033	False	0.37714298130023033
DIS_Curvature of little finger	Disease	2427.0	1.0	12.0	3.627523691800577	3.0	1.8141141256074151	-0.34591191532146015	3.0	False	1	False	1
DIS_Curvature of spine	Disease	2500.0	1.0	20.0	9.0352	9.0	2.971525022610444	2.3438469967456372	16.0	False	0.1820293774598441	False	0.1820293774598441
DIS_Curvature of the little toe	Disease	321.0	1.0	2.0	1.074766355140187	1.0	0.26301396784056613	-0.2842676218074806	1.0	False	1	False	1
DIS_Cushing Syndrome	Disease	1937.0	1.0	7.0	1.9292720702116675	2.0	1.0250628683942056	0.0689986262980437	2.0	False	1	False	1
DIS_Cushingoid facies	Disease	251.0	1.0	2.0	1.0358565737051793	1.0	0.18593246039168182	-0.19284730395996733	1.0	False	1	False	1
DIS_Cutaneous Follicular Lymphoma	Disease	287.0	1.0	2.0	1.048780487804878	1.0	0.21540880161775236	-0.22645540682891935	1.0	False	1	False	1
DIS_Cutaneous Mastocytosis	Disease	1603.0	1.0	6.0	1.5864004990642546	1.0	0.8080936227358968	0.5118212658769107	2.0	False	1	False	1
DIS_Cutaneous Melanoma	Disease	2494.0	1.0	20.0	6.6090617481956695	6.0	2.5279381346676204	0.9458056821151982	9.0	False	1	False	1
DIS_Cutaneous lymphoma	Disease	1070.0	1.0	6.0	1.3158878504672897	1.0	0.5761862258521412	1.1873108360425553	2.0	False	0.7093672549195257	False	0.7093672549195257
DIS_Cutis Laxa	Disease	1808.0	1.0	6.0	1.7400442477876106	2.0	0.9034780375935071	3.6082291063716028	5.0	False	0.0768089430636874	False	0.0768089430636874
DIS_Cutis Laxa, Autosomal Dominant	Disease	180.0	1.0	2.0	1.038888888888889	1.0	0.19333014045894795	-0.20115274729832777	1.0	False	1	False	1
DIS_Cutis Laxa, Autosomal Recessive, Type I	Disease	710.0	1.0	4.0	1.1985915492957746	1.0	0.4487833185077617	1.7857358276349682	2.0	False	0.31359243392502484	False	0.31359243392502484
DIS_Cutis Laxa, Autosomal Recessive, Type IIA	Disease	173.0	1.0	2.0	1.0346820809248556	1.0	0.18297331550687182	-0.18954720708196957	1.0	False	1	False	1
DIS_Cutis laxa, acquired type	Disease	120.0	1.0	1.0	1.0	1.0	0.0	0.0	1.0	True	0.5	False	1
DIS_Cutis laxa, autosomal recessive	Disease	69.0	1.0	1.0	1.0	1.0	0.0	0.0	1.0	True	0.5	False	1
DIS_Cutis laxa, recessive	Disease	166.0	1.0	2.0	1.036144578313253	1.0	0.1866497998172249	-0.19364916731037088	1.0	False	1	False	1
DIS_Cutis laxa, recessive, type I	Disease	128.0	1.0	2.0	1.015625	1.0	0.12401959270615269	-0.1259881576697424	1.0	False	1	False	1
DIS_Cutis laxa, x-linked	Disease	334.0	1.0	2.0	1.0718562874251496	1.0	0.25824980422572247	3.593976442141304	2.0	False	0.07741935483870968	False	0.07741935483870968
DIS_Cutis marmorata	Disease	1609.0	1.0	6.0	1.586699813548788	1.0	0.8078835365217787	0.5115838704061404	2.0	False	1	False	1
DIS_Cutis marmorata telangiectatica congenita	Disease	119.0	1.0	2.0	1.0084033613445378	1.0	0.0912838696739514	-0.092057461789832	1.0	False	1	False	1
DIS_Cyanosis	Disease	1055.0	1.0	4.0	1.2938388625592416	1.0	0.558357401896612	-0.526255874035409	1.0	False	1	False	1
DIS_Cyclic neutropenia	Disease	1101.0	1.0	4.0	1.3260672116257948	1.0	0.5951223712127095	-0.5478994361468078	1.0	False	1	False	1
DIS_Cyclocephaly	Disease	686.0	1.0	3.0	1.1661807580174928	1.0	0.40596031916631686	-0.40935222033218127	1.0	False	1	False	1
DIS_Cyst	Disease	2431.0	1.0	11.0	3.816125051419169	4.0	1.818458297343959	1.7508649789941295	7.0	False	0.32620806041303596	False	0.32620806041303596
DIS_Cystadenocarcinoma, Serous	Disease	2183.0	1.0	11.0	2.256985799358681	2.0	1.2370873996359215	3.025666740880959	6.0	False	0.10923399497651781	False	0.10923399497651781
DIS_Cystadenoma	Disease	1705.0	1.0	6.0	1.6392961876832846	1.0	0.8532041232373528	0.4227637941411721	2.0	False	1	False	1
DIS_Cystic Fibrosis	Disease	2500.0	3.0	25.0	12.9228	13.0	3.531464308187186	-0.2613080352704183	12.0	False	1	False	1
DIS_Cystic Kidney Diseases	Disease	2037.0	1.0	7.0	2.035346097201767	2.0	1.0848750589222307	0.8891843303657182	3.0	False	1	False	1
DIS_Cystic kidney	Disease	2196.0	1.0	7.0	2.2336065573770494	2.0	1.2024488969418354	1.4689966842793771	4.0	False	0.4634024962780731	False	0.4634024962780731
DIS_Cystic medial necrosis of aorta	Disease	682.0	1.0	3.0	1.156891495601173	1.0	0.39463523001169687	2.136424830529797	2.0	False	0.21909111531190936	False	0.21909111531190936
DIS_Cystitis	Disease	1796.0	1.0	7.0	1.7566815144766148	1.0	0.9440559034829702	-0.8015219349669207	1.0	False	1	False	1
DIS_Cytochrome-c Oxidase Deficiency	Disease	1636.0	1.0	7.0	1.5690709046454767	1.0	0.8031094018587688	-0.7085845382066028	1.0	False	1	False	1
DIS_Cytogenetically normal acute myeloid leukemia	Disease	1788.0	1.0	6.0	1.7919463087248322	2.0	0.9396212844497897	0.2214229229566644	2.0	False	1	False	1
DIS_Cytokine Measurement	Disease	1704.0	1.0	6.0	1.6349765258215962	1.0	0.8409122725666384	1.6232650167086626	3.0	False	0.37950818035900574	False	0.37950818035900574
DIS_Cytomegalovirus Infections	Disease	2496.0	1.0	16.0	5.958333333333333	6.0	2.388009801480264	1.692483282171348	10.0	False	0.3491011061422369	False	0.3491011061422369
DIS_Cytopenia	Disease	2480.0	1.0	13.0	4.622177419354839	4.0	2.0364600296576754	0.1855290922202252	5.0	False	1	False	1
DIS_DEAFNESS, AUTOSOMAL DOMINANT 6	Disease	64.0	1.0	1.0	1.0	1.0	0.0	0.0	1.0	True	0.5	False	1
DIS_DEAFNESS, AUTOSOMAL RECESSIVE, 24	Disease	52.0	1.0	1.0	1.0	1.0	0.0	0.0	1.0	True	0.5	False	1
DIS_DIABETES MELLITUS, NONINSULIN-DEPENDENT, ASSOCIATION WITH	Disease	64.0	1.0	1.0	1.0	1.0	0.0	0.0	1.0	True	0.5	False	1
DIS_DOSAGE-SENSITIVE SEX REVERSAL	Disease	2135.0	1.0	8.0	2.245433255269321	2.0	1.226826025018314	-0.20005546855403333	2.0	False	1	False	1
DIS_DOWLING-DEGOS DISEASE 2	Disease	46.0	1.0	1.0	1.0	1.0	0.0	0.0	1.0	True	0.5	False	1
DIS_DOWN SYNDROME CRITICAL REGION	Disease	1390.0	1.0	5.0	1.416546762589928	1.0	0.6983121606506224	-0.5965050962335073	1.0	False	1	False	1
DIS_DYSTONIA 1, TORSION, AUTOSOMAL DOMINANT	Disease	268.0	1.0	2.0	1.0223880597014925	1.0	0.14794199702685829	-0.15132998169159517	1.0	False	1	False	1
DIS_DYSTONIA 12	Disease	228.0	1.0	2.0	1.0219298245614035	1.0	0.1464544548865263	-0.14973818705886968	1.0	False	1	False	1
DIS_Dandy-Walker Syndrome	Disease	2085.0	1.0	7.0	2.0412470023980815	2.0	1.1107611316155246	1.7634331467406037	4.0	False	0.3215747941610124	False	0.3215747941610124
DIS_Deafness	Disease	2491.0	1.0	16.0	6.178643115214773	6.0	2.4132898312482802	1.5834637163363925	10.0	False	0.398826279631756	False	0.398826279631756
DIS_Death in early adulthood	Disease	1085.0	1.0	5.0	1.3115207373271889	1.0	0.5907941938813214	1.165345343273825	2.0	False	0.7363608830681941	False	0.7363608830681941
DIS_Decreased Concentration	Disease	992.0	1.0	3.0	1.2389112903225807	1.0	0.4902044753105219	-0.4873706837768902	1.0	False	1	False	1
DIS_Decreased activities of mitochondrial-encoded respiratory chain complexes	Disease	322.0	1.0	2.0	1.0683229813664596	1.0	0.2522993293365205	3.692744729379982	2.0	False	0.07333333333333333	False	0.07333333333333333
DIS_Decreased activity of mitochondrial complex I	Disease	339.0	1.0	2.0	1.0589970501474926	1.0	0.23561918050402192	-0.250391542918067	1.0	False	1	False	1
DIS_Decreased activity of mitochondrial respiratory chain	Disease	322.0	1.0	2.0	1.0683229813664596	1.0	0.2522993293365205	3.692744729379982	2.0	False	0.07333333333333333	False	0.07333333333333333
DIS_Decreased activity of mitochondrial respiratory complexes	Disease	322.0	1.0	2.0	1.0683229813664596	1.0	0.2522993293365205	3.692744729379982	2.0	False	0.07333333333333333	False	0.07333333333333333
DIS_Decreased adipose tissue around neck	Disease	118.0	1.0	1.0	1.0	1.0	0.0	0.0	1.0	True	0.5	False	1
DIS_Decreased albumin	Disease	1122.0	1.0	4.0	1.2932263814616756	1.0	0.5589400783089593	-0.5246114795503928	1.0	False	1	False	1
DIS_Decreased antibody level in blood	Disease	1757.0	1.0	6.0	1.6795674445076836	1.0	0.8616923135832539	0.37186423789697326	2.0	False	1	False	1
DIS_Decreased calcification of skull	Disease	881.0	1.0	4.0	1.2145289443813847	1.0	0.47221797703410917	1.6633654240610989	2.0	False	0.36143038524508	False	0.36143038524508
DIS_Decreased circulating cortisol level	Disease	656.0	1.0	3.0	1.141768292682927	1.0	0.3616854784700506	-0.39196567493562234	1.0	False	1	False	1
DIS_Decreased corneal diameter	Disease	1974.0	1.0	8.0	2.024316109422492	2.0	1.11288684786178	-0.9204135275662021	1.0	False	1	False	1
DIS_Decreased fertility	Disease	1643.0	1.0	7.0	1.5611685940353013	1.0	0.8087329781860964	-0.6938861270303875	1.0	False	1	False	1
DIS_Decreased fertility in females	Disease	1039.0	1.0	5.0	1.2800769971126083	1.0	0.5475446934968375	-0.5115144031876658	1.0	False	1	False	1
DIS_Decreased fertility in males	Disease	432.0	1.0	3.0	1.0625	1.0	0.26922599965250177	-0.23214696976024107	1.0	False	1	False	1
DIS_Decreased light- and dark-adapted electroretinogram amplitude	Disease	681.0	1.0	3.0	1.1468428781204112	1.0	0.3701722268287535	-0.39668799406807637	1.0	False	1	False	1
DIS_Decreased liver function	Disease	1345.0	1.0	5.0	1.4334572490706319	1.0	0.6942645670524684	-0.6243401573997852	1.0	False	1	False	1
DIS_Decreased mitochondrial complex III activity in liver tissue	Disease	56.0	1.0	1.0	1.0	1.0	0.0	0.0	1.0	True	0.5	False	1
DIS_Decreased motor nerve conduction velocity	Disease	1514.0	1.0	6.0	1.5184940554821664	1.0	0.7615175379889781	0.6322979058228895	2.0	False	1	False	1
DIS_Decreased muscle mass	Disease	1532.0	1.0	6.0	1.5483028720626633	1.0	0.813329547388349	4.243909666162932	5.0	False	0.055522336989982164	False	0.055522336989982164
DIS_Decreased nerve conduction velocity	Disease	1614.0	1.0	6.0	1.563197026022305	1.0	0.8092762624638374	1.775417172874138	3.0	False	0.31724820050574953	False	0.31724820050574953
DIS_Decreased number of peripheral myelinated nerve fibers	Disease	1108.0	1.0	4.0	1.342057761732852	1.0	0.5851348299552498	1.1244284301405651	2.0	False	0.7909269326228121	False	0.7909269326228121
DIS_Decreased platelet count	Disease	2397.0	1.0	12.0	3.456403838130997	3.0	1.705067932548009	0.3188120258977994	4.0	False	1	False	1
DIS_Decreased projection of lower jaw	Disease	2500.0	1.0	19.0	8.8784	9.0	2.973821353074189	0.7134255047993371	11.0	False	1	False	1
DIS_Decreased projection of mandible	Disease	2500.0	1.0	19.0	8.8784	9.0	2.973821353074189	0.7134255047993371	11.0	False	1	False	1
DIS_Decreased projection of maxilla	Disease	2110.0	1.0	8.0	2.2597156398104263	2.0	1.1974846919212487	0.6181994351859803	3.0	False	1	False	1
DIS_Decreased projection of midface	Disease	2419.0	1.0	13.0	3.680446465481604	3.0	1.8066965962988457	-0.9301210114216881	2.0	False	1	False	1
DIS_Decreased resting energy expenditure	Disease	216.0	1.0	2.0	1.0231481481481481	1.0	0.15037390526770106	-0.15393726795176976	1.0	False	1	False	1
DIS_Decreased serum testosterone level	Disease	297.0	1.0	3.0	1.0606060606060606	1.0	0.2523231514504403	-0.2401922307076305	1.0	False	1	False	1
DIS_Decreased size of eyeball	Disease	2411.0	1.0	11.0	3.367897138116964	3.0	1.6720647704668488	-0.2200256500914406	3.0	False	1	False	1
DIS_Decreased size of teeth	Disease	2125.0	1.0	8.0	2.2051764705882353	2.0	1.228397915761162	-0.16702769351501232	2.0	False	1	False	1
DIS_Decreased tendon reflex	Disease	2467.0	1.0	13.0	4.2849614916903125	4.0	2.00168879564065	3.854264721425117	12.0	False	0.06731578586601995	False	0.06731578586601995
DIS_Decreased testosterone in males	Disease	1359.0	1.0	6.0	1.4392935982339956	1.0	0.723179616556648	-0.6074474282414802	1.0	False	1	False	1
DIS_Decreased testosterone level	Disease	297.0	1.0	3.0	1.0606060606060606	1.0	0.2523231514504403	-0.2401922307076305	1.0	False	1	False	1
DIS_Decreased transferrin saturation	Disease	101.0	1.0	2.0	1.00990099009901	1.0	0.09900990099009901	-0.10000000000000009	1.0	False	1	False	1
DIS_Decreased visual acuity, progressive	Disease	1827.0	1.0	8.0	1.7274220032840724	1.0	0.9440436838863137	1.3480075323179406	3.0	False	0.5503200832466183	False	0.5503200832466183
DIS_Decreased visual acuity, slowly progressive	Disease	831.0	1.0	4.0	1.220216606498195	1.0	0.47399315167514205	-0.4645987093271836	1.0	False	1	False	1
DIS_Decreased width of tooth	Disease	2080.0	1.0	8.0	2.108173076923077	2.0	1.1694552186834335	-0.0924986910100395	2.0	False	1	False	1
DIS_Deep Vein Thrombosis	Disease	2277.0	1.0	9.0	2.634606938954765	2.0	1.429040815311839	2.3550013582438187	6.0	False	0.18030911265330804	False	0.18030911265330804
DIS_Deep philtrum	Disease	1184.0	1.0	5.0	1.3369932432432432	1.0	0.5988020811476683	1.1072218645032652	2.0	False	0.8157004340946895	False	0.8157004340946895
DIS_Defect of skull ossification	Disease	881.0	1.0	4.0	1.2145289443813847	1.0	0.47221797703410917	1.6633654240610989	2.0	False	0.36143038524508	False	0.36143038524508
DIS_Defective DNA repair after ultraviolet radiation damage	Disease	349.0	1.0	3.0	1.0630372492836677	1.0	0.25454707523796916	-0.24764475971580466	1.0	False	1	False	1
DIS_Defective dehydrogenation of isovaleryl CoA and butyryl CoA	Disease	168.0	1.0	2.0	1.0297619047619047	1.0	0.16992979075738332	-0.17514236102601405	1.0	False	1	False	1
DIS_Defective enamel matrix	Disease	1542.0	1.0	5.0	1.5058365758754864	1.0	0.7413344921988212	-0.6823324439891625	1.0	False	1	False	1
DIS_Defective or absent horizontal voluntary eye movements	Disease	1607.0	1.0	5.0	1.596764156813939	1.0	0.8116693920562063	-0.7352305786745923	1.0	False	1	False	1
DIS_Defective tooth enamel	Disease	1560.0	1.0	5.0	1.5243589743589743	1.0	0.7600077424430011	-0.689938990191669	1.0	False	1	False	1
DIS_Deficiency of glucose-6-phosphate dehydrogenase	Disease	1236.0	1.0	5.0	1.3551779935275081	1.0	0.6392481810116618	1.0087193450468783	2.0	False	0.9827867678197257	False	0.9827867678197257
DIS_Deficiency of mevalonate kinase	Disease	669.0	1.0	4.0	1.1225710014947683	1.0	0.3625791555811321	-0.33805308332828676	1.0	False	1	False	1
DIS_Deficiency of testosterone biosynthesis	Disease	369.0	1.0	2.0	1.048780487804878	1.0	0.21540880161775236	-0.22645540682891935	1.0	False	1	False	1
DIS_Deficiency of upper jaw bones	Disease	2110.0	1.0	8.0	2.2597156398104263	2.0	1.1974846919212487	0.6181994351859803	3.0	False	1	False	1
DIS_Deficit in expressive language	Disease	504.0	1.0	3.0	1.1130952380952381	1.0	0.34662079432239684	-0.3262794383595079	1.0	False	1	False	1
DIS_Deformity of face	Disease	1993.0	1.0	7.0	2.0020070245860513	2.0	1.0429780906097932	2.874454413190143	5.0	False	0.12102891756096705	False	0.12102891756096705
DIS_Degeneration of lumbar intervertebral disc	Disease	789.0	1.0	5.0	1.2129277566539924	1.0	0.49101965360954297	-0.43364406106504205	1.0	False	1	False	1
DIS_Degenerative Diseases, Central Nervous System	Disease	1509.0	1.0	5.0	1.52882703777336	1.0	0.7505226912254597	-0.7046116579232091	1.0	False	1	False	1
DIS_Degenerative Diseases, Spinal Cord	Disease	1447.0	1.0	5.0	1.502418797512094	1.0	0.7274561779341675	-0.6906516333930445	1.0	False	1	False	1
DIS_Degenerative brain disorder	Disease	2447.0	1.0	11.0	3.8561503882304864	4.0	1.860409029188923	3.839934928118467	11.0	False	0.06781913875776267	False	0.06781913875776267
DIS_Degenerative polyarthritis	Disease	2500.0	6.0	38.0	21.3356	21.0	4.449064243186426	1.7226993320534179	29.0	False	0.33696207923867544	False	0.33696207923867544
DIS_Deglutition Disorders	Disease	2469.0	1.0	13.0	4.25111381125962	4.0	1.9813130065843618	2.3968379417884664	9.0	False	0.1740694905005888	False	0.1740694905005888
DIS_Dehydration	Disease	2157.0	1.0	8.0	2.2800185442744554	2.0	1.22424677139964	-1.0455559893460478	1.0	False	0.9147563051931088	False	0.9147563051931088
DIS_Dejerine-Lichtheim Phenomenon	Disease	112.0	1.0	2.0	1.0089285714285714	1.0	0.09406833707904232	-0.09491579957524955	1.0	False	1	False	1
DIS_Delayed Graft Function	Disease	333.0	1.0	3.0	1.075075075075075	1.0	0.2746721940487477	3.3673773500377435	2.0	False	0.08818940799460279	False	0.08818940799460279
DIS_Delayed Hypersensitivity	Disease	54.0	1.0	1.0	1.0	1.0	0.0	0.0	1.0	True	0.5	False	1
DIS_Delayed Puberty	Disease	2361.0	1.0	10.0	3.026260059296908	3.0	1.589404225676363	3.129310882879113	8.0	False	0.10211806549924428	False	0.10211806549924428
DIS_Delayed bone age	Disease	2466.0	1.0	12.0	4.214111922141119	4.0	1.950829975500902	1.4280527328598007	7.0	False	0.49035601914532506	False	0.49035601914532506
DIS_Delayed closure of the soft spot on the skull	Disease	847.0	1.0	4.0	1.2148760330578512	1.0	0.4772171420735721	-0.4502688904346273	1.0	False	1	False	1
DIS_Delayed myelination	Disease	1642.0	1.0	6.0	1.599878197320341	1.0	0.8080442003652325	0.4951731631744966	2.0	False	1	False	1
DIS_Delayed speech and language development	Disease	2494.0	1.0	13.0	4.929029671210906	5.0	2.15688211030932	1.4238007325994668	8.0	False	0.4932891644347902	False	0.4932891644347902
DIS_Delirium	Disease	1586.0	1.0	6.0	1.573139974779319	1.0	0.7908747224187326	0.5397315315821635	2.0	False	1	False	1
DIS_Delirium, Dementia, Amnestic, Cognitive Disorders	Disease	1214.0	1.0	5.0	1.3467874794069192	1.0	0.6122059332876685	-0.5664556002334068	1.0	False	1	False	1
DIS_Delusions	Disease	1282.0	1.0	5.0	1.4024960998439937	1.0	0.6467921639436605	-0.6222958815547023	1.0	False	1	False	1
DIS_Dementia	Disease	2500.0	1.0	23.0	9.3708	9.0	3.062891992872096	4.449781458738217	23.0	False	0.05050363479498949	False	0.05050363479498949
DIS_Dementia, Vascular	Disease	2121.0	1.0	7.0	2.103724658180104	2.0	1.1234881559619103	-0.09232376650316951	2.0	False	1	False	1
DIS_Demyelinating Diseases	Disease	2129.0	1.0	8.0	2.1986848285580085	2.0	1.1852697602906466	-0.1676283620947926	2.0	False	1	False	1
DIS_Dengue Fever	Disease	2446.0	1.0	11.0	3.990188062142273	4.0	1.874623376019299	3.739317469060282	11.0	False	0.07151799377626059	False	0.07151799377626059
DIS_Dent's disease	Disease	792.0	1.0	3.0	1.196969696969697	1.0	0.4540401231445969	-0.4338156187729	1.0	False	1	False	1
DIS_Dental Diseases	Disease	293.0	1.0	2.0	1.0409556313993173	1.0	0.19818745584925562	-0.2066509770954869	1.0	False	1	False	1
DIS_Dental Enamel Hypoplasia	Disease	1666.0	1.0	5.0	1.6122448979591837	1.0	0.8233937778331394	-0.7435626967820675	1.0	False	1	False	1
DIS_Dental Fluorosis, Acquired	Disease	607.0	1.0	4.0	1.1235584843492588	1.0	0.3532226633081091	-0.34980338801613403	1.0	False	1	False	1
DIS_Dental Plaque	Disease	820.0	1.0	4.0	1.2109756097560975	1.0	0.45599157500801124	1.730348614949827	2.0	False	0.3339894746649021	False	0.3339894746649021
DIS_Dental caries	Disease	2450.0	1.0	12.0	3.9183673469387754	4.0	1.8722106838302317	0.04360227925535482	4.0	False	1	False	1
DIS_Dentatorubral-Pallidoluysian Atrophy	Disease	1867.0	1.0	7.0	1.84467059453669	2.0	0.9946171332661784	2.1669940456238885	4.0	False	0.21295339296230564	False	0.21295339296230564
DIS_Dentinogenesis Imperfecta	Disease	984.0	1.0	4.0	1.3058943089430894	1.0	0.5493212857775149	-0.5568586487780526	1.0	False	1	False	1
DIS_Depletion of mitochondrial DNA	Disease	971.0	1.0	4.0	1.2533470648815654	1.0	0.5211061494454275	-0.48617170446210023	1.0	False	1	False	1
DIS_Depletion of mitochondrial DNA in muscle tissue	Disease	60.0	1.0	1.0	1.0	1.0	0.0	0.0	1.0	True	0.5	False	1
DIS_Depressed nasal bridge	Disease	2496.0	1.0	15.0	6.257211538461538	6.0	2.5109432120670987	-0.10243622286056901	6.0	False	1	False	1
DIS_Depressed nasal ridge	Disease	2090.0	1.0	7.0	2.1607655502392347	2.0	1.1566290682377993	-1.003576325474629	1.0	False	0.9928855372105839	False	0.9928855372105839
DIS_Depressed nasal root/bridge	Disease	2496.0	1.0	15.0	6.207131410256411	6.0	2.4980692112136116	-0.08291660188061084	6.0	False	1	False	1
DIS_Depressed philtrum	Disease	1159.0	1.0	5.0	1.3235547886108714	1.0	0.5872288750935859	1.151927706690725	2.0	False	0.7536150301957516	False	0.7536150301957516
DIS_Depression, Bipolar	Disease	1824.0	1.0	6.0	1.8081140350877194	2.0	0.9490415040817145	1.255883920551547	3.0	False	0.6340171416142434	False	0.6340171416142434
DIS_Depression, Neurotic	Disease	1487.0	1.0	5.0	1.5131136516476127	1.0	0.7576084747883949	1.9626052213416496	3.0	False	0.25961758167756666	False	0.25961758167756666
DIS_Depressive Symptoms	Disease	2400.0	1.0	12.0	3.36875	3.0	1.7200601067501489	-0.795757075365286	2.0	False	1	False	1
DIS_Depressive Syndrome	Disease	1556.0	1.0	6.0	1.5552699228791773	1.0	0.7880236197869664	3.1023563453361063	4.0	False	0.10390026105676575	False	0.10390026105676575
DIS_Depressive disorder	Disease	2500.0	5.0	32.0	16.2984	16.0	3.9024809339700814	2.742255550013161	27.0	False	0.13297933345441024	False	0.13297933345441024
DIS_Dermatitis	Disease	2456.0	1.0	12.0	4.236563517915309	4.0	1.9573585991598188	-0.6317511356611377	3.0	False	1	False	1
DIS_Dermatitis Herpetiformis	Disease	1072.0	1.0	4.0	1.3041044776119404	1.0	0.5572302408549221	-0.5457429538378474	1.0	False	1	False	1
DIS_Dermatitis, Allergic Contact	Disease	2277.0	1.0	9.0	2.5950812472551603	2.0	1.371115691288429	-0.43401242581941873	2.0	False	1	False	1
DIS_Dermatitis, Atopic	Disease	2500.0	1.0	21.0	10.4772	10.0	3.1836897084986155	0.4783129448623722	12.0	False	1	False	1
DIS_Dermatitis, Phototoxic	Disease	629.0	1.0	4.0	1.151033386327504	1.0	0.4039782855119348	-0.37386511043807563	1.0	False	1	False	1
DIS_Dermatofibrosarcoma Protuberans	Disease	1272.0	1.0	5.0	1.3962264150943395	1.0	0.6577440759831455	-0.6024021037393467	1.0	False	1	False	1
DIS_Dermatologic disorders	Disease	2500.0	1.0	19.0	8.884	9.0	2.9280956268537404	0.7226539941503403	11.0	False	1	False	1
DIS_Dermatomyositis	Disease	2304.0	1.0	10.0	2.7196180555555554	2.0	1.4554843098916126	-1.1814748148563774	1.0	False	0.7163925540998908	False	0.7163925540998908
DIS_Dermoid choristoma of eye proper	Disease	224.0	1.0	2.0	1.03125	1.0	0.17399263633843817	-0.1796053020267749	1.0	False	1	False	1
DIS_Descending aortic dissection	Disease	682.0	1.0	3.0	1.156891495601173	1.0	0.39463523001169687	2.136424830529797	2.0	False	0.21909111531190936	False	0.21909111531190936
DIS_Desmoplastic	Disease	2114.0	1.0	8.0	2.184484389782403	2.0	1.1623328025936768	0.7016197154531147	3.0	False	1	False	1
DIS_Desmoplastic Medulloblastoma	Disease	1725.0	1.0	6.0	1.6892753623188406	1.0	0.8811887866960074	2.622281028274493	4.0	False	0.14542582430377873	False	0.14542582430377873
DIS_Developmental Academic Disorder	Disease	1209.0	1.0	5.0	1.3598014888337469	1.0	0.6224942174434005	4.2413221475528164	4.0	False	0.05559010307724197	False	0.05559010307724197
DIS_Developmental Disabilities	Disease	2435.0	1.0	13.0	3.7819301848049283	4.0	1.840364767001002	-0.9682483694298839	2.0	False	1	False	1
DIS_Developmental absence of tooth	Disease	653.0	1.0	4.0	1.1424196018376722	1.0	0.3829341404738201	-0.3719166999877593	1.0	False	1	False	1
DIS_Developmental arithmetic disorder	Disease	540.0	1.0	3.0	1.0944444444444446	1.0	0.31676411755885403	-0.29815386026763907	1.0	False	1	False	1
DIS_Developmental delay (disorder)	Disease	2469.0	1.0	14.0	4.298501417577967	4.0	1.9877107709750528	1.3591004394954496	7.0	False	0.5413733762803756	False	0.5413733762803756
DIS_Developmental regression	Disease	2420.0	1.0	11.0	3.409504132231405	3.0	1.7064754413120355	2.1040419222253894	7.0	False	0.2258869921783178	False	0.2258869921783178
DIS_Developmental stagnation	Disease	445.0	1.0	3.0	1.053932584269663	1.0	0.2356230944668424	4.01517269718852	2.0	False	0.062028537415157896	False	0.062028537415157896
DIS_Dextraposition of aorta	Disease	240.0	1.0	2.0	1.0541666666666667	1.0	0.22634628092568448	-0.23930884326944632	1.0	False	1	False	1
DIS_DiGeorge Syndrome	Disease	1958.0	1.0	7.0	1.8983656792645556	2.0	1.036803538877856	1.0625294758617003	3.0	False	0.8857640023994932	False	0.8857640023994932
DIS_Diabetes	Disease	2500.0	12.0	44.0	27.4384	27.0	4.919167149020248	1.3338843347307021	34.0	False	0.562035380597485	False	0.562035380597485
DIS_Diabetes Insipidus	Disease	1082.0	1.0	5.0	1.299445471349353	1.0	0.5564108537350506	1.2590597827989782	2.0	False	0.6308226759769149	False	0.6308226759769149
DIS_Diabetes Mellitus	Disease	2500.0	15.0	51.0	32.4812	32.0	5.424246174354553	1.754861356588903	42.0	False	0.32472399312142836	False	0.32472399312142836
DIS_Diabetes Mellitus, Experimental	Disease	2331.0	1.0	10.0	2.8228228228228227	3.0	1.4689443274258955	2.8436592859152485	7.0	False	0.12366445274929053	False	0.12366445274929053
DIS_Diabetes Mellitus, Insulin-Dependent	Disease	2500.0	5.0	35.0	19.9276	20.0	4.34308165246752	0.4771727003618652	22.0	False	1	False	1
DIS_Diabetes Mellitus, Non-Insulin-Dependent	Disease	2500.0	20.0	58.0	35.2692	35.0	5.563445996862017	2.108549270832609	47.0	False	0.22492228795635064	False	0.22492228795635064
DIS_Diabetes, Autoimmune	Disease	2290.0	1.0	10.0	2.5973799126637553	2.0	1.4065946178573077	-1.1356363037255712	1.0	False	0.7753922662074275	False	0.7753922662074275
DIS_Diabetic Angiopathies	Disease	1990.0	1.0	7.0	1.9221105527638191	2.0	1.0181585347324051	1.0586656306126967	3.0	False	0.8922414027309132	False	0.8922414027309132
DIS_Diabetic Cardiomyopathies	Disease	1718.0	1.0	6.0	1.6298020954598371	1.0	0.8226119466978893	-0.7656126293667078	1.0	False	1	False	1
DIS_Diabetic Foot	Disease	1618.0	1.0	6.0	1.5760197775030902	1.0	0.7983100070441298	-0.7215489877621544	1.0	False	1	False	1
DIS_Diabetic Ketoacidosis	Disease	903.0	1.0	4.0	1.26578073089701	1.0	0.5200441081309167	-0.5110734392362385	1.0	False	1	False	1
DIS_Diabetic Nephropathy	Disease	2500.0	2.0	25.0	12.3876	12.0	3.410302954284267	1.9389479728459398	19.0	False	0.26599145682965386	False	0.26599145682965386
DIS_Diabetic Neuropathies	Disease	2133.0	1.0	7.0	2.2311298640412565	2.0	1.195995227288938	1.4789943100094043	4.0	False	0.4571587048152548	False	0.4571587048152548
DIS_Diabetic Retinopathy	Disease	2492.0	1.0	15.0	5.512841091492777	5.0	2.3088729926995613	0.6441059829663561	7.0	False	1	False	1
DIS_Diabetic foot ulcer	Disease	1002.0	1.0	4.0	1.284431137724551	1.0	0.5668284896466943	-0.5017940045706554	1.0	False	1	False	1
DIS_Diagnosis, Psychiatric	Disease	1244.0	1.0	5.0	1.3745980707395498	1.0	0.6272466367195768	-0.5972101703066147	1.0	False	1	False	1
DIS_Diamond-Blackfan Anemia 4	Disease	57.0	1.0	1.0	1.0	1.0	0.0	0.0	1.0	True	0.5	False	1
DIS_Diaphragm, Complete Agenesis Of	Disease	268.0	1.0	2.0	1.0485074626865671	1.0	0.2148359577684296	-0.2257883791448592	1.0	False	1	False	1
DIS_Diaphragmatic paresis	Disease	391.0	1.0	3.0	1.0716112531969308	1.0	0.27697158814692346	-0.2585508993035909	1.0	False	1	False	1
DIS_Diarrhea	Disease	2497.0	1.0	16.0	7.219863836603925	7.0	2.6058907693001268	-0.08437185441313588	7.0	False	1	False	1
DIS_Diastolic blood pressure	Disease	2294.0	1.0	9.0	2.7279860505666957	3.0	1.4588609235378265	0.8719226959267597	4.0	False	1	False	1
DIS_Diastolic hypertension	Disease	649.0	1.0	3.0	1.189522342064715	1.0	0.4400741496668401	-0.4306600199266274	1.0	False	1	False	1
DIS_Diastrophic dysplasia	Disease	864.0	1.0	3.0	1.193287037037037	1.0	0.4573487718265141	-0.42262502699002863	1.0	False	1	False	1
DIS_Diencephalic Neoplasm	Disease	58.0	1.0	1.0	1.0	1.0	0.0	0.0	1.0	True	0.5	False	1
DIS_Differentiated Thyroid Gland Carcinoma	Disease	2366.0	1.0	9.0	3.0950972104818257	3.0	1.5696836137753545	-0.060583680460994854	3.0	False	1	False	1
DIS_Difficulties with night vision	Disease	2326.0	1.0	11.0	2.9247635425623386	3.0	1.4769413707156964	-0.6261342263804396	2.0	False	1	False	1
DIS_Difficulty making arithmetical calculations	Disease	496.0	1.0	3.0	1.090725806451613	1.0	0.3140440522496516	-0.28889515913993447	1.0	False	1	False	1
DIS_Difficulty speaking	Disease	2025.0	1.0	7.0	1.9980246913580246	2.0	1.094992440081109	1.8283005757498048	4.0	False	0.29916088405927965	False	0.29916088405927965
DIS_Diffuse Astrocytoma	Disease	1960.0	1.0	7.0	1.9454081632653062	2.0	1.078348764497157	3.760000447188702	6.0	False	0.07073334668781912	False	0.07073334668781912
DIS_Diffuse Intrinsic Pontine Glioma	Disease	660.0	1.0	4.0	1.156060606060606	1.0	0.4062499558522262	-0.3841492258952348	1.0	False	1	False	1
DIS_Diffuse Large B-Cell Lymphoma	Disease	2500.0	3.0	24.0	12.4316	12.0	3.4191989471219717	2.7984332435683426	22.0	False	0.1276938841513383	False	0.1276938841513383
DIS_Diffuse Large B-Cell Lymphoma Germinal Center B-Cell Type	Disease	397.0	1.0	3.0	1.0680100755667505	1.0	0.2615769266649304	3.5629668729424724	2.0	False	0.07877282688093498	False	0.07877282688093498
DIS_Diffuse Mixed-Cell Lymphoma	Disease	1018.0	1.0	4.0	1.2485265225933202	1.0	0.5035461573650836	1.4923626492135909	2.0	False	0.4490050835148875	False	0.4490050835148875
DIS_Diffuse Scleroderma	Disease	1456.0	1.0	6.0	1.5020604395604396	1.0	0.756834164392052	0.6579242638174827	2.0	False	1	False	1
DIS_Diffuse cerebellar atrophy	Disease	243.0	1.0	2.0	1.02880658436214	1.0	0.16726256323375782	-0.17222374095679288	1.0	False	1	False	1
DIS_Diffuse large B-cell lymphoma refractory	Disease	109.0	1.0	2.0	1.018348623853211	1.0	0.13420861319566782	-0.13671718540493183	1.0	False	1	False	1
DIS_Diffusely thickened skin	Disease	1178.0	1.0	5.0	1.368421052631579	1.0	0.6167616721521401	-0.5973475156878726	1.0	False	1	False	1
DIS_Dilatation of aorta	Disease	135.0	1.0	2.0	1.0148148148148148	1.0	0.12081115874296364	-0.12262786789699333	1.0	False	1	False	1
DIS_Dilatation of descending aorta	Disease	69.0	1.0	1.0	1.0	1.0	0.0	0.0	1.0	True	0.5	False	1
DIS_Dilatation of pulmonary artery, unspecified	Disease	130.0	1.0	1.0	1.0	1.0	0.0	0.0	1.0	True	0.5	False	1
DIS_Dilatation of the cerebral artery	Disease	429.0	1.0	3.0	1.0745920745920745	1.0	0.2714592080997247	-0.27478189122496804	1.0	False	1	False	1
DIS_Dilatation of the ventricular cavity	Disease	106.0	1.0	1.0	1.0	1.0	0.0	0.0	1.0	True	0.5	False	1
DIS_Dilatation of ureter	Disease	1182.0	1.0	6.0	1.3494077834179357	1.0	0.6403616954941712	-0.5456412928451247	1.0	False	1	False	1
DIS_Dilated ventricles (finding)	Disease	2465.0	1.0	15.0	4.490466531440163	4.0	2.0377796813720854	2.212964193225963	9.0	False	0.20419787873400477	False	0.20419787873400477
DIS_Diminished diaphragmatic motion	Disease	391.0	1.0	3.0	1.0716112531969308	1.0	0.27697158814692346	-0.2585508993035909	1.0	False	1	False	1
DIS_Diminished sweating	Disease	1600.0	1.0	6.0	1.564375	1.0	0.785560856570005	0.5545401051448384	2.0	False	1	False	1
DIS_Diphtheria	Disease	1966.0	1.0	6.0	1.9237029501525942	2.0	0.9945311911623261	0.0767165982579552	2.0	False	1	False	1
DIS_Diplopia	Disease	721.0	1.0	4.0	1.1678224687933425	1.0	0.4257545822675113	-0.3941765415642569	1.0	False	1	False	1
DIS_Direct Hyperbilirubinemia, Neonatal	Disease	166.0	1.0	2.0	1.0180722891566265	1.0	0.13321291799696375	-0.1356646894938404	1.0	False	1	False	1
DIS_Discordant ventriculoarterial connection	Disease	1174.0	1.0	5.0	1.3551959114139693	1.0	0.6128127299816613	-0.5796157521476402	1.0	False	1	False	1
DIS_Disease Exacerbation	Disease	2384.0	1.0	11.0	3.2667785234899327	3.0	1.651764469801864	1.6547283383798226	6.0	False	0.3652133050401316	False	0.3652133050401316
DIS_Disease caused by Shigella boydii	Disease	210.0	1.0	2.0	1.042857142857143	1.0	0.20253495541082608	-0.21160368475757982	1.0	False	1	False	1
DIS_Disease of capillaries	Disease	1199.0	1.0	5.0	1.3160967472894078	1.0	0.5668043459783502	-0.5576822928973829	1.0	False	1	False	1
DIS_Diseases of mitral valve	Disease	448.0	1.0	3.0	1.0803571428571428	1.0	0.28779931180868207	-0.2792124218509638	1.0	False	1	False	1
DIS_Dislocations	Disease	1524.0	1.0	6.0	1.4783464566929134	1.0	0.7282657612955393	-0.6568295286077502	1.0	False	1	False	1
DIS_Disorder of endocrine ovary	Disease	687.0	1.0	3.0	1.1368267831149927	1.0	0.3682016613836668	-0.3716082719475266	1.0	False	1	False	1
DIS_Disorder of eye	Disease	2349.0	1.0	9.0	3.0029799914857387	3.0	1.5660536748188494	-0.0019028667622668757	3.0	False	1	False	1
DIS_Disorder of face	Disease	660.0	1.0	3.0	1.165151515151515	1.0	0.410096967189108	2.035734354659373	2.0	False	0.24130025922180756	False	0.24130025922180756
DIS_Disorder of lymph node	Disease	382.0	1.0	3.0	1.0654450261780104	1.0	0.25767727261210066	-0.25398059174791604	1.0	False	1	False	1
DIS_Disorder of macula of retina	Disease	1396.0	1.0	6.0	1.4563037249283668	1.0	0.7272502511573815	-0.627437012503169	1.0	False	1	False	1
DIS_Disorder of skeletal muscle	Disease	789.0	1.0	3.0	1.185044359949303	1.0	0.4136203316657713	-0.4473773308098147	1.0	False	1	False	1
DIS_Disorder of the genitourinary system	Disease	473.0	1.0	3.0	1.095137420718816	1.0	0.31427898645465074	-0.3027164551854121	1.0	False	1	False	1
DIS_Disorders of Sex Development	Disease	1908.0	1.0	7.0	1.8233752620545074	2.0	0.9786712484984474	-0.8413195578370091	1.0	False	1	False	1
DIS_Disproportionate short stature	Disease	663.0	1.0	3.0	1.1372549019607843	1.0	0.3612234195841422	-0.3799723232751595	1.0	False	1	False	1
DIS_Disproportionate tall stature	Disease	729.0	1.0	3.0	1.1646090534979423	1.0	0.4194301993824167	1.991728177255991	2.0	False	0.25208085612366227	False	0.25208085612366227
DIS_Disruptive Behavior Disorder	Disease	381.0	1.0	2.0	1.062992125984252	1.0	0.2429487971738821	-0.2592814894208662	1.0	False	1	False	1
DIS_Disruptive, Impulse Control, and Conduct Disorders	Disease	957.0	1.0	4.0	1.2204806687565308	1.0	0.47780254891493096	-0.4614472427098452	1.0	False	1	False	1
DIS_Dissecting aortic aneurysm	Disease	251.0	1.0	2.0	1.0278884462151394	1.0	0.16465321370336114	-0.16937687147353941	1.0	False	1	False	1
DIS_Dissection of aorta	Disease	1572.0	1.0	5.0	1.5515267175572518	1.0	0.7898957704447969	3.099742236958672	4.0	False	0.10407557955047791	False	0.10407557955047791
DIS_Disseminated Intravascular Coagulation	Disease	1576.0	1.0	6.0	1.5507614213197969	1.0	0.7917480043998066	-0.6956271670521073	1.0	False	1	False	1
DIS_Disseminated Malignant Neoplasm	Disease	2471.0	1.0	12.0	4.391744233104006	4.0	2.017406204850278	1.292875852480867	7.0	False	0.5982550205504472	False	0.5982550205504472
DIS_Disseminated eosinophilic collagen disease	Disease	623.0	1.0	3.0	1.1219903691813804	1.0	0.33694104047260165	-0.3620525686341852	1.0	False	1	False	1
DIS_Disseminated neuroblastoma	Disease	1547.0	1.0	5.0	1.532643826761474	1.0	0.7555446785672421	1.9421170115592763	3.0	False	0.2651241048729842	False	0.2651241048729842
DIS_Dissociative Amnesia	Disease	821.0	1.0	4.0	1.2107186358099877	1.0	0.48427863151431627	-0.43511859102905404	1.0	False	1	False	1
DIS_Distal Renal Tubular Acidosis	Disease	843.0	1.0	4.0	1.1921708185053381	1.0	0.4528391094829001	1.7839209656982304	2.0	False	0.3142308214791671	False	0.3142308214791671
DIS_Distal amyotrophy	Disease	2072.0	1.0	8.0	2.02027027027027	2.0	1.0840963019118024	-0.018697850213605174	2.0	False	1	False	1
DIS_Distal arthrogryposis syndrome	Disease	746.0	1.0	3.0	1.1702412868632708	1.0	0.4099620013915182	-0.4152611370942364	1.0	False	1	False	1
DIS_Distal limb muscle weakness due to peripheral neuropathy	Disease	2165.0	1.0	9.0	2.256812933025404	2.0	1.1890982880645327	1.465973910207154	4.0	False	0.4653154978601532	False	0.4653154978601532
DIS_Distal muscle weakness	Disease	2153.0	1.0	9.0	2.243381328379006	2.0	1.1809110655318187	1.4875113993702036	4.0	False	0.4519385572394609	False	0.4519385572394609
DIS_Distal sensory impairment	Disease	2107.0	1.0	10.0	2.1200759373516846	2.0	1.1680408001424238	-0.1028011498716854	2.0	False	1	False	1
DIS_Distortion of face	Disease	1993.0	1.0	7.0	2.0020070245860513	2.0	1.0429780906097932	2.874454413190143	5.0	False	0.12102891756096705	False	0.12102891756096705
DIS_Disturbance of consciousness	Disease	727.0	1.0	4.0	1.1788170563961486	1.0	0.4368730054921983	-0.40931129675702055	1.0	False	1	False	1
DIS_Disuse osteoporosis	Disease	70.0	1.0	1.0	1.0	1.0	0.0	0.0	1.0	True	0.5	False	1
DIS_Diverticulosis	Disease	607.0	1.0	4.0	1.1367380560131797	1.0	0.39279076125425694	-0.34811932840922377	1.0	False	1	False	1
DIS_Diverticulum of renal calyx	Disease	128.0	1.0	2.0	1.015625	1.0	0.12401959270615269	-0.1259881576697424	1.0	False	1	False	1
DIS_Dizziness	Disease	1748.0	1.0	7.0	1.7013729977116705	1.0	0.9045134426676745	1.435718852843468	3.0	False	0.4851334200159133	False	0.4851334200159133
DIS_Dopa-Responsive Dystonia	Disease	747.0	1.0	3.0	1.1633199464524766	1.0	0.40425277148927197	-0.4040045188825892	1.0	False	1	False	1
DIS_Down Syndrome	Disease	2500.0	2.0	25.0	10.3412	10.0	3.213717871873634	0.827328379777746	13.0	False	1	False	1
DIS_Downturned corners of mouth	Disease	2069.0	1.0	7.0	2.1396810053165782	2.0	1.1725538979211023	0.7337138158073055	3.0	False	1	False	1
DIS_Downward slant of palpebral fissure	Disease	2481.0	1.0	14.0	4.978234582829504	5.0	2.1342322900153046	1.4158559175153453	8.0	False	0.4988406994116841	False	0.4988406994116841
DIS_Dropped beats - heart	Disease	1566.0	1.0	5.0	1.529374201787995	1.0	0.7781124567501653	1.8899913315283043	3.0	False	0.27994993786540956	False	0.27994993786540956
DIS_Drug Dependence	Disease	2460.0	1.0	12.0	3.9833333333333334	4.0	1.8170731252614534	-0.5411633245039846	3.0	False	1	False	1
DIS_Drug Resistant Epilepsy	Disease	1845.0	1.0	6.0	1.8168021680216802	2.0	0.9604874363228564	2.273010296039379	4.0	False	0.19355179088978933	False	0.19355179088978933
DIS_Drug Use Disorders	Disease	2338.0	1.0	10.0	2.834901625320787	3.0	1.4671002846571723	0.11253380318019136	3.0	False	1	False	1
DIS_Drug abuse	Disease	2491.0	1.0	15.0	5.124849458048977	5.0	2.1814674897625026	0.859582162352175	7.0	False	1	False	1
DIS_Drug habituation	Disease	2390.0	1.0	10.0	3.2158995815899583	3.0	1.6166751116703646	-0.13354543533913174	3.0	False	1	False	1
DIS_Drug toxicity	Disease	2106.0	1.0	8.0	2.2098765432098766	2.0	1.1905840155775376	1.503567520954627	4.0	False	0.4423378761547609	False	0.4423378761547609
DIS_Drug-Induced Acute Liver Injury	Disease	2488.0	1.0	16.0	5.333199356913183	5.0	2.238473308857856	2.0848140670785904	10.0	False	0.2300728342292787	False	0.2300728342292787
DIS_Drug-Induced Liver Disease	Disease	2498.0	1.0	16.0	6.485988791032827	6.0	2.4686999466552737	2.2335688127825537	12.0	False	0.200447814792967	False	0.200447814792967
DIS_Drug-Induced Stevens Johnson Syndrome	Disease	1231.0	1.0	5.0	1.3818034118602762	1.0	0.631267854015986	0.9792936298068947	2.0	False	1	False	1
DIS_Drusen	Disease	1580.0	1.0	5.0	1.5677215189873417	1.0	0.7588106105620098	1.8875309083406826	3.0	False	0.2806802509348939	False	0.2806802509348939
DIS_Dry Eye Syndromes	Disease	1871.0	1.0	7.0	1.8300374131480492	2.0	0.9621239358149384	-0.8627136091827825	1.0	False	1	False	1
DIS_Dry hair	Disease	523.0	1.0	3.0	1.118546845124283	1.0	0.3405374663234139	-0.34811689416781294	1.0	False	1	False	1
DIS_Dry skin	Disease	2308.0	1.0	9.0	2.684142114384749	2.0	1.4313795144168566	0.2206667640789393	3.0	False	1	False	1
DIS_Dryness of eye	Disease	1688.0	1.0	7.0	1.6528436018957346	1.0	0.8398284462564535	-0.7773535235747179	1.0	False	1	False	1
DIS_Duchenne and Becker Muscular Dystrophy	Disease	716.0	1.0	3.0	1.1522346368715084	1.0	0.3891087520516497	-0.3912393028139881	1.0	False	1	False	1
DIS_Ductal Breast Carcinoma	Disease	2213.0	1.0	8.0	2.455038409399006	2.0	1.2844047576382736	0.4242911647283632	3.0	False	1	False	1
DIS_Ductal Carcinoma	Disease	2484.0	1.0	15.0	5.126006441223833	5.0	2.2777683501540147	0.8227322847160705	7.0	False	1	False	1
DIS_Dull burning sensation with urination	Disease	274.0	1.0	2.0	1.0437956204379562	1.0	0.20464008421717061	-0.21401291250192622	1.0	False	1	False	1
DIS_Dull intelligence	Disease	2500.0	7.0	38.0	21.0636	21.0	4.343311529236649	3.4389428203472936	36.0	False	0.0845571020471577	False	0.0845571020471577
DIS_Duodenal atresia	Disease	433.0	1.0	3.0	1.092378752886836	1.0	0.305094729863681	-0.3027871144418381	1.0	False	1	False	1
DIS_Duodenitis	Disease	222.0	1.0	2.0	1.0495495495495495	1.0	0.2170124228909172	-0.22832586673831068	1.0	False	1	False	1
DIS_Dural ectasia	Disease	267.0	1.0	2.0	1.048689138576779	1.0	0.21521734679488602	-0.2262324078513167	1.0	False	1	False	1
DIS_Dwarfism	Disease	2497.0	1.0	16.0	6.316780136163396	6.0	2.4482163468237292	2.729832219487992	13.0	False	0.13419245226129728	False	0.13419245226129728
DIS_Dysalbuminemic Hyperthyroxinemia	Disease	54.0	1.0	1.0	1.0	1.0	0.0	0.0	1.0	True	0.5	False	1
DIS_Dysarthria	Disease	2494.0	1.0	20.0	6.251002405773857	6.0	2.4600148399603214	2.7434784069574962	13.0	False	0.13286081350568896	False	0.13286081350568896
DIS_Dysautonomia	Disease	1324.0	1.0	6.0	1.3950151057401812	1.0	0.6470985088333572	2.4802790801564645	3.0	False	0.16255446366782006	False	0.16255446366782006
DIS_Dysautonomia, Familial	Disease	1571.0	1.0	6.0	1.5162316995544238	1.0	0.7612245535434868	0.6355132637191526	2.0	False	1	False	1
DIS_Dyschezia	Disease	2448.0	1.0	14.0	4.008578431372549	4.0	1.9036020908580418	-0.5298262889162598	3.0	False	1	False	1
DIS_Dyschondroplasias	Disease	926.0	1.0	4.0	1.2332613390928726	1.0	0.49578738427473346	-0.4704866369968264	1.0	False	1	False	1
DIS_Dysequilibrium syndrome	Disease	1201.0	1.0	5.0	1.3488759367194005	1.0	0.6300952061301154	-0.5536876543818003	1.0	False	1	False	1
DIS_Dysferlinopathy	Disease	669.0	1.0	4.0	1.164424514200299	1.0	0.43037388312892844	1.9415106691067152	2.0	False	0.26528972961556063	False	0.26528972961556063
DIS_Dysgraphia	Disease	824.0	1.0	5.0	1.2111650485436893	1.0	0.4741590429399155	-0.44534645429180975	1.0	False	1	False	1
DIS_Dyskeratosis Congenita	Disease	1476.0	1.0	7.0	1.5372628726287263	1.0	0.7619644336231535	-0.7051022973264415	1.0	False	1	False	1
DIS_Dyskinetic syndrome	Disease	2060.0	1.0	8.0	2.1645631067961166	2.0	1.1357417290668446	-0.14489483179536428	2.0	False	1	False	1
DIS_Dyslexia	Disease	1984.0	1.0	8.0	1.9909274193548387	2.0	1.0817950783333428	0.9327760875005822	3.0	False	1	False	1
DIS_Dyslipidemias	Disease	2478.0	1.0	12.0	4.707828894269572	5.0	2.0702423036698936	0.6241641876604548	6.0	False	1	False	1
DIS_Dysmorphic facies	Disease	2162.0	1.0	8.0	2.309435707678076	2.0	1.2313338043838453	2.18508115568895	5.0	False	0.2094425209861169	False	0.2094425209861169
DIS_Dysmorphic features	Disease	1751.0	1.0	6.0	1.7298686464877213	1.0	0.9166359764378791	0.29469861586933427	2.0	False	1	False	1
DIS_Dyspareunia	Disease	640.0	1.0	3.0	1.1484375	1.0	0.38506987494966416	2.2114492859544392	2.0	False	0.20447773756417809	False	0.20447773756417809
DIS_Dyspepsia	Disease	1068.0	1.0	4.0	1.2874531835205993	1.0	0.5747103754052814	-0.5001705133962294	1.0	False	1	False	1
DIS_Dysphasia	Disease	1484.0	1.0	5.0	1.5154986522911051	1.0	0.767712467846259	3.2362394148409708	4.0	False	0.09548138589987955	False	0.09548138589987955
DIS_Dysphonia	Disease	1264.0	1.0	5.0	1.3639240506329113	1.0	0.6242685192327988	2.620788809561887	3.0	False	0.14559147589313434	False	0.14559147589313434
DIS_Dysplasia of tooth enamel	Disease	1542.0	1.0	5.0	1.5058365758754864	1.0	0.7413344921988212	-0.6823324439891625	1.0	False	1	False	1
DIS_Dysplastic Nevus	Disease	2006.0	1.0	7.0	1.9730807577268195	2.0	1.0638973389454354	0.9652427961621668	3.0	False	1	False	1
DIS_Dysplastic Nevus Syndrome	Disease	519.0	1.0	3.0	1.1348747591522157	1.0	0.37902309999034456	-0.3558483880155367	1.0	False	1	False	1
DIS_Dyspnea	Disease	2466.0	1.0	11.0	4.261151662611517	4.0	1.9461337229675681	0.8934886214997575	6.0	False	1	False	1
DIS_Dyspnea on exertion	Disease	1615.0	1.0	6.0	1.5907120743034056	1.0	0.812617481333476	1.7342574557761221	3.0	False	0.3324856143883914	False	0.3324856143883914
DIS_Dyspnea, Paroxysmal	Disease	731.0	1.0	4.0	1.1751025991792066	1.0	0.4210384973918584	1.959197094637799	2.0	False	0.26052160425071985	False	0.26052160425071985
DIS_Dysseborrheic dermatitis	Disease	795.0	1.0	4.0	1.1748427672955974	1.0	0.4206865537852836	-0.41561292064693933	1.0	False	1	False	1
DIS_Dysthymic Disorder	Disease	583.0	1.0	3.0	1.1114922813036021	1.0	0.3409023484451422	-0.3270504935273081	1.0	False	1	False	1
DIS_Dystonia	Disease	2488.0	1.0	14.0	5.57516077170418	5.0	2.2975893398942175	1.9258616635553951	10.0	False	0.2696185841424337	False	0.2696185841424337
DIS_Dystonia 6, torsion (disorder)	Disease	223.0	1.0	2.0	1.0224215246636772	1.0	0.14804999120375945	-0.1514456332038461	1.0	False	1	False	1
DIS_Dystonia Disorders	Disease	2376.0	1.0	10.0	3.0643939393939394	3.0	1.5889914488787327	0.5888049688790133	4.0	False	1	False	1
DIS_Dystonia Musculorum Deformans	Disease	868.0	1.0	3.0	1.1785714285714286	1.0	0.433772207324614	-0.41167097743031383	1.0	False	1	False	1
DIS_Dystonia, Diurnal	Disease	918.0	1.0	4.0	1.2004357298474946	1.0	0.4657318200663217	-0.43036726547684007	1.0	False	1	False	1
DIS_Dystonia, Focal, Task-Specific	Disease	100.0	1.0	2.0	1.01	1.0	0.09949874371066199	-0.1005037815259213	1.0	False	1	False	1
DIS_Dystonia, Limb	Disease	1141.0	1.0	4.0	1.2988606485539	1.0	0.5547093567827176	-0.538769798813697	1.0	False	1	False	1
DIS_Dystonia, Paroxysmal	Disease	1023.0	1.0	5.0	1.262952101661779	1.0	0.5326723830798571	-0.4936469582699538	1.0	False	1	False	1
DIS_Dystonia, Primary	Disease	1022.0	1.0	5.0	1.2857142857142858	1.0	0.5494806555051706	-0.5199715091910042	1.0	False	1	False	1
DIS_Dystonia, Secondary	Disease	426.0	1.0	3.0	1.119718309859155	1.0	0.3654515702909612	-0.3275900819466694	1.0	False	1	False	1
DIS_Dystonias, Sporadic	Disease	420.0	1.0	3.0	1.1142857142857143	1.0	0.3536014898235614	-0.32320484379955566	1.0	False	1	False	1
DIS_Dystonic disease	Disease	2415.0	1.0	11.0	3.460041407867495	3.0	1.7037158264608	2.0777869977801453	7.0	False	0.23163167702945217	False	0.23163167702945217
DIS_Dystrophia myotonica 2	Disease	1924.0	1.0	7.0	1.8326403326403327	2.0	0.9742287815868707	1.1982397660826811	3.0	False	0.69648624367531	False	0.69648624367531
DIS_Dystrophic toenail	Disease	690.0	1.0	3.0	1.136231884057971	1.0	0.3635457487678476	-0.3747310607253607	1.0	False	1	False	1
DIS_Dystrophic tooth enamel	Disease	1560.0	1.0	5.0	1.5243589743589743	1.0	0.7600077424430011	-0.689938990191669	1.0	False	1	False	1
DIS_Dysuria	Disease	274.0	1.0	2.0	1.0437956204379562	1.0	0.20464008421717061	-0.21401291250192622	1.0	False	1	False	1
DIS_EAR, PATELLA, SHORT STATURE SYNDROME	Disease	1382.0	1.0	6.0	1.4493487698986975	1.0	0.7106561316167056	-0.6323012634485438	1.0	False	1	False	1
DIS_ECG abnormality	Disease	2248.0	1.0	8.0	2.50355871886121	2.0	1.311727069521356	0.3784638532464984	3.0	False	1	False	1
DIS_ECTOPIA LENTIS 1, ISOLATED, AUTOSOMAL DOMINANT	Disease	69.0	1.0	1.0	1.0	1.0	0.0	0.0	1.0	True	0.5	False	1
DIS_ECTRODACTYLY, ECTODERMAL DYSPLASIA, AND CLEFT LIP/PALATE SYNDROME 1	Disease	1967.0	1.0	8.0	1.9720386375190646	2.0	1.052139014038543	0.9770204780594498	3.0	False	1	False	1
DIS_EEG with continuous slow activity	Disease	450.0	1.0	3.0	1.0822222222222222	1.0	0.2979850025226019	-0.2759273840165352	1.0	False	1	False	1
DIS_EEG with generalized epileptiform discharges	Disease	67.0	1.0	1.0	1.0	1.0	0.0	0.0	1.0	True	0.5	False	1
DIS_EHLERS-DANLOS SYNDROME, ARTHROCHALASIA TYPE	Disease	165.0	1.0	2.0	1.0424242424242425	1.0	0.20155501997958655	-0.21048467276349253	1.0	False	1	False	1
DIS_EMG: myopathic abnormalities	Disease	1512.0	1.0	6.0	1.503968253968254	1.0	0.7524106718395278	3.3173795102205745	4.0	False	0.09086773109965852	False	0.09086773109965852
DIS_EPISODIC ATAXIA, TYPE 6 (disorder)	Disease	55.0	1.0	1.0	1.0	1.0	0.0	0.0	1.0	True	0.5	False	1
DIS_ESOPHAGEAL SQUAMOUS CELL CARCINOMA, SOMATIC	Disease	171.0	1.0	2.0	1.0175438596491229	1.0	0.13128622409733126	-0.13363062095621261	1.0	False	1	False	1
DIS_ESTROGEN RESISTANCE	Disease	1227.0	1.0	4.0	1.3879380603096985	1.0	0.6404851737371964	0.9556223387950625	2.0	False	1	False	1
DIS_Early Rheumatoid Arthritis	Disease	1751.0	1.0	5.0	1.7024557395773843	1.0	0.8695559828235995	-0.8078326794974009	1.0	False	1	False	1
DIS_Early gastric cancer	Disease	1570.0	1.0	6.0	1.58343949044586	1.0	0.8168486231182533	2.95839454356808	4.0	False	0.11425831480997246	False	0.11425831480997246
DIS_Early onset torsion dystonia	Disease	847.0	1.0	4.0	1.1900826446280992	1.0	0.4378717098147036	-0.4341057902748215	1.0	False	1	False	1
DIS_Early severe fetal akinesia sequence	Disease	778.0	1.0	3.0	1.1632390745501284	1.0	0.412324025769046	2.0293770751999896	2.0	False	0.24281443413300097	False	0.24281443413300097
DIS_Early tooth exfoliation	Disease	927.0	1.0	4.0	1.2642934196332254	1.0	0.5237077507422924	-0.5046582168368168	1.0	False	1	False	1
DIS_Early-Stage Breast Carcinoma	Disease	2028.0	1.0	8.0	2.0152859960552267	2.0	1.1104058052480383	0.8868055257733559	3.0	False	1	False	1
DIS_Easily distracted	Disease	651.0	1.0	3.0	1.141321044546851	1.0	0.386004114615753	-0.36611279309167116	1.0	False	1	False	1
DIS_Eating Disorders	Disease	1981.0	1.0	6.0	1.9591115598182736	2.0	1.0122141593877543	-0.9475381774923992	1.0	False	1	False	1
DIS_Eating disorder symptom	Disease	541.0	1.0	2.0	1.1072088724584104	1.0	0.3093786193721322	-0.3465296751145416	1.0	False	1	False	1
DIS_Eccrine carcinoma	Disease	117.0	1.0	2.0	1.0256410256410255	1.0	0.15806189751202504	-0.16222142113076196	1.0	False	1	False	1
DIS_Echinococcosis	Disease	1246.0	1.0	6.0	1.3459069020866774	1.0	0.602239083990926	-0.5743680728829769	1.0	False	1	False	1
DIS_Echocardiogram abnormal	Disease	112.0	1.0	2.0	1.0535714285714286	1.0	0.2251700038021159	-0.2379154757154434	1.0	False	1	False	1
DIS_Echolalia	Disease	1026.0	1.0	5.0	1.2660818713450293	1.0	0.5535281566439667	1.3258912303661405	2.0	False	0.5688322407580834	False	0.5688322407580834
DIS_Eclampsia	Disease	2467.0	1.0	14.0	4.342115930279692	4.0	1.968051898495011	0.3342818704239448	5.0	False	1	False	1
DIS_Ectopia Lentis	Disease	1143.0	1.0	4.0	1.3027121609798775	1.0	0.5729859109581775	2.962180756210615	3.0	False	0.11396641513444575	False	0.11396641513444575
DIS_Ectopia lentis isolated	Disease	295.0	1.0	3.0	1.0610169491525423	1.0	0.25312752139111144	-0.2410522128025108	1.0	False	1	False	1
DIS_Ectopic Tissue	Disease	1267.0	1.0	5.0	1.388318863456985	1.0	0.6424518440207682	2.5086411558201007	3.0	False	0.15889964036333953	False	0.15889964036333953
DIS_Ectopic adrenal gland	Disease	111.0	1.0	2.0	1.009009009009009	1.0	0.09448728361893258	-0.09534625892455825	1.0	False	1	False	1
DIS_Ectopic kidney	Disease	774.0	1.0	3.0	1.1550387596899225	1.0	0.41202115553235075	-0.3762883473534391	1.0	False	1	False	1
DIS_Ectrodactyly	Disease	901.0	1.0	4.0	1.2330743618201998	1.0	0.5042047221075125	-0.4622613624996969	1.0	False	1	False	1
DIS_Ectropion	Disease	1217.0	1.0	5.0	1.372226787181594	1.0	0.6450502171037937	-0.5770508672221714	1.0	False	1	False	1
DIS_Eczema	Disease	2500.0	1.0	21.0	9.8916	10.0	3.1107313352329222	0.35631492422569044	11.0	False	1	False	1
DIS_Eczema Herpeticum	Disease	907.0	1.0	4.0	1.2293274531422271	1.0	0.483805989693269	-0.47400705660469356	1.0	False	1	False	1
DIS_Edema of dorsum of hand	Disease	67.0	1.0	1.0	1.0	1.0	0.0	0.0	1.0	True	0.5	False	1
DIS_Edema of dorsum of hands and feet	Disease	67.0	1.0	1.0	1.0	1.0	0.0	0.0	1.0	True	0.5	False	1
DIS_Edema of pharynx	Disease	122.0	1.0	2.0	1.0081967213114753	1.0	0.09016393442622951	-0.09090909090908977	1.0	False	1	False	1
DIS_Edema of the tongue	Disease	67.0	1.0	1.0	1.0	1.0	0.0	0.0	1.0	True	0.5	False	1
DIS_Ehlers-Danlos Syndrome	Disease	2247.0	1.0	10.0	2.635959056519804	2.0	1.4261550894704993	5.163562503019434	10.0	False	0.037506032297817224	False	0.037506032297817224
DIS_Ehlers-Danlos syndrome type 5	Disease	59.0	1.0	1.0	1.0	1.0	0.0	0.0	1.0	True	0.5	False	1
DIS_Elastosis perforans serpiginosa	Disease	1001.0	1.0	4.0	1.2767232767232768	1.0	0.5532102771432535	-0.5002135501752789	1.0	False	1	False	1
DIS_Electrocardiogram	Disease	515.0	1.0	3.0	1.1320388349514563	1.0	0.3660902303316407	-0.3606729270864248	1.0	False	1	False	1
DIS_Electrocardiogram abnormal	Disease	2270.0	1.0	8.0	2.543171806167401	2.0	1.3326250407061253	0.34280324913490823	3.0	False	1	False	1
DIS_Electrocardiogram: P-R interval	Disease	934.0	1.0	4.0	1.2301927194860813	1.0	0.4781170299588959	-0.4814568506498737	1.0	False	1	False	1
DIS_Electrocardiographic changes	Disease	2273.0	1.0	8.0	2.5838099428068633	2.0	1.3427690371584649	0.3099491019497054	3.0	False	1	False	1
DIS_Electroencephalogram abnormal	Disease	2397.0	1.0	10.0	3.3462661660408846	3.0	1.6330696851808504	2.8496847845435016	8.0	False	0.12314204254021358	False	0.12314204254021358
DIS_Electromyogram abnormal	Disease	1986.0	1.0	7.0	1.9108761329305135	2.0	1.0441476176752156	1.0430746080658693	3.0	False	0.9191137290055994	False	0.9191137290055994
DIS_Electron transfer flavoprotein-ubiquinone oxidoreductase defect	Disease	168.0	1.0	2.0	1.0297619047619047	1.0	0.16992979075738332	-0.17514236102601405	1.0	False	1	False	1
DIS_Electroretinogram abnormal	Disease	2396.0	1.0	9.0	3.197829716193656	3.0	1.5898557691384643	-1.3824082403302849	1.0	False	0.5232718502156956	False	0.5232718502156956
DIS_Elevated creatine kinase	Disease	2420.0	1.0	11.0	3.4909090909090907	3.0	1.6933023141993067	1.4817737435605853	6.0	False	0.45544528460407474	False	0.45544528460407474
DIS_Elevated creatine kinase after exercise	Disease	244.0	1.0	2.0	1.0491803278688525	1.0	0.2162443599716872	-0.22742941307367126	1.0	False	1	False	1
DIS_Elevated heart rate	Disease	1102.0	1.0	5.0	1.3148820326678765	1.0	0.5792353168850314	-0.5436167710926635	1.0	False	1	False	1
DIS_Elevated hepatic iron concentration	Disease	207.0	1.0	2.0	1.0338164251207729	1.0	0.18075639549632566	-0.1870828693386967	1.0	False	1	False	1
DIS_Elevated hepatic transaminases	Disease	2328.0	1.0	10.0	2.818298969072165	3.0	1.4673040921818643	0.8053552342859339	4.0	False	1	False	1
DIS_Elevated liver enzymes	Disease	2328.0	1.0	10.0	2.7938144329896906	3.0	1.462449653704314	0.8247706606207605	4.0	False	1	False	1
DIS_Elevated plasma acylcarnitine levels	Disease	191.0	1.0	2.0	1.036649214659686	1.0	0.18789904130812943	-0.19504737440137399	1.0	False	1	False	1
DIS_Elevated urinary catecholamines	Disease	444.0	1.0	3.0	1.0743243243243243	1.0	0.27074845085902427	-0.2745143105658034	1.0	False	1	False	1
DIS_Elevated urinary dopamine	Disease	667.0	1.0	3.0	1.143928035982009	1.0	0.38755549691237406	2.2089016175444627	2.0	False	0.20494968424216578	False	0.20494968424216578
DIS_Elevated urinary epinephrine	Disease	617.0	1.0	3.0	1.1361426256077796	1.0	0.3788663877775325	2.2801108841026854	2.0	False	0.1923481725797197	False	0.1923481725797197
DIS_Elevated urinary norepinephrine	Disease	617.0	1.0	3.0	1.1361426256077796	1.0	0.3788663877775325	2.2801108841026854	2.0	False	0.1923481725797197	False	0.1923481725797197
DIS_Elongated sella turcica	Disease	59.0	1.0	1.0	1.0	1.0	0.0	0.0	1.0	True	0.5	False	1
DIS_Embolic Infarction, Middle Cerebral Artery	Disease	1312.0	1.0	6.0	1.4253048780487805	1.0	0.6833605302960133	-0.6223726118108547	1.0	False	1	False	1
DIS_Embolism	Disease	183.0	1.0	2.0	1.0273224043715847	1.0	0.16302113541176283	-0.1676003807884979	1.0	False	1	False	1
DIS_Embolism and Thrombosis	Disease	380.0	1.0	3.0	1.0842105263157895	1.0	0.2870231200933891	-0.29339283291321555	1.0	False	1	False	1
DIS_Embolus	Disease	67.0	1.0	1.0	1.0	1.0	0.0	0.0	1.0	True	0.5	False	1
DIS_Embryonal Carcinoma	Disease	2483.0	1.0	12.0	4.37897704389851	4.0	1.9937864213287617	0.8130374140180759	6.0	False	1	False	1
DIS_Embryonal Neoplasm	Disease	1615.0	1.0	5.0	1.6154798761609908	1.0	0.7994630562994145	0.4809729740594779	2.0	False	1	False	1
DIS_Embryonal Rhabdomyosarcoma	Disease	2174.0	1.0	9.0	2.330726770929163	2.0	1.269775938717342	-1.0480012499476012	1.0	False	0.9104925545277828	False	0.9104925545277828
DIS_Embryonal nuclear cataract (disorder)	Disease	331.0	1.0	3.0	1.0604229607250755	1.0	0.25062785682122224	-0.24108637200762703	1.0	False	1	False	1
DIS_Embryotoxon	Disease	1166.0	1.0	4.0	1.3456260720411664	1.0	0.5898750434349791	1.1093433011647054	2.0	False	0.8125836312136164	False	0.8125836312136164
DIS_Empyema	Disease	612.0	1.0	3.0	1.161764705882353	1.0	0.4102153390296861	-0.3943409485003353	1.0	False	1	False	1
DIS_Encephalitis	Disease	2409.0	1.0	11.0	3.3084267330842674	3.0	1.6761257856629417	2.202444051927547	7.0	False	0.20615327100185024	False	0.20615327100185024
DIS_Encephalitis, Polio	Disease	65.0	1.0	1.0	1.0	1.0	0.0	0.0	1.0	True	0.5	False	1
DIS_Encephalitis, St. Louis	Disease	2328.0	1.0	9.0	2.8380584192439864	3.0	1.497126116354611	-1.2277245044121732	1.0	False	0.663434652436359	False	0.663434652436359
DIS_Encephalitis, West Nile Fever	Disease	249.0	1.0	2.0	1.0321285140562249	1.0	0.17634135261124617	-0.18219500746971054	1.0	False	1	False	1
DIS_Encephalocraniocutaneous lipomatosis	Disease	248.0	1.0	2.0	1.0524193548387097	1.0	0.2228711871844432	-0.23520023158188078	1.0	False	1	False	1
DIS_Encephalomyelitis	Disease	2499.0	1.0	17.0	7.59343737494998	7.0	2.641962326596224	-0.6031264560092677	6.0	False	1	False	1
DIS_Encephalopathies	Disease	2485.0	1.0	14.0	5.105835010060362	5.0	2.2174690915486264	4.010953308813955	14.0	False	0.06215910994051068	False	0.06215910994051068
DIS_Encephalopathy, Subacute Necrotizing, Infantile	Disease	845.0	1.0	4.0	1.2153846153846153	1.0	0.46511435254864536	3.8369389696026106	3.0	False	0.06792508917954815	False	0.06792508917954815
DIS_Encephalopathy, Subacute Necrotizing, Juvenile	Disease	845.0	1.0	4.0	1.2153846153846153	1.0	0.46511435254864536	3.8369389696026106	3.0	False	0.06792508917954815	False	0.06792508917954815
DIS_Encephalopathy, Toxic	Disease	1125.0	1.0	4.0	1.3013333333333332	1.0	0.556854658875286	1.254666106372904	2.0	False	0.6352485286405218	False	0.6352485286405218
DIS_Enchondroma	Disease	911.0	1.0	4.0	1.212952799121844	1.0	0.4693540847037123	-0.4537145964251576	1.0	False	1	False	1
DIS_End Stage Liver Disease	Disease	1441.0	1.0	6.0	1.4670367800138793	1.0	0.7062152189641914	-0.6613235844717195	1.0	False	1	False	1
DIS_Endocarditis	Disease	873.0	1.0	5.0	1.1970217640320733	1.0	0.45923420566702144	-0.42902240643400275	1.0	False	1	False	1
DIS_Endocrine System Diseases	Disease	1697.0	1.0	6.0	1.653506187389511	1.0	0.859026609988112	-0.7607519718144177	1.0	False	1	False	1
DIS_Endogenous Hyperinsulinism	Disease	824.0	1.0	4.0	1.2184466019417475	1.0	0.4810481220131066	3.7034827006552837	3.0	False	0.07290870078477084	False	0.07290870078477084
DIS_Endogenous depression	Disease	1661.0	1.0	6.0	1.6634557495484648	1.0	0.8774627384188007	2.662841563690805	4.0	False	0.1410292985183202	False	0.1410292985183202
DIS_Endometrial Carcinoma	Disease	2500.0	5.0	33.0	18.0232	18.0	4.172129163868252	1.9119254669968537	26.0	False	0.27356345738415144	False	0.27356345738415144
DIS_Endometrial Hyperplasia	Disease	2054.0	1.0	7.0	2.057935735150925	2.0	1.1203407569325186	2.626044126881911	5.0	False	0.14500933502408647	False	0.14500933502408647
DIS_Endometrial Neoplasms	Disease	2490.0	1.0	16.0	5.497991967871486	5.0	2.312398045931334	2.8118031164957964	12.0	False	0.12648242515434954	False	0.12648242515434954
DIS_Endometrial Polyp	Disease	219.0	1.0	2.0	1.0456621004566211	1.0	0.20875122284314998	-0.21873931962990406	1.0	False	1	False	1
DIS_Endometrial Stromal Sarcoma	Disease	1571.0	1.0	5.0	1.556970082749841	1.0	0.7799407416790083	3.1323276073397	4.0	False	0.10192146172188324	False	0.10192146172188324
DIS_Endometrial adenocarcinoma	Disease	2364.0	1.0	9.0	2.9911167512690353	3.0	1.5599705857265118	1.9288076815433435	6.0	False	0.268795594263905	False	0.268795594263905
DIS_Endometrial stromal sarcoma, high grade	Disease	388.0	1.0	3.0	1.0876288659793814	1.0	0.30889151065110587	-0.2836881654489964	1.0	False	1	False	1
DIS_Endometrioid tumor	Disease	130.0	1.0	2.0	1.0076923076923077	1.0	0.0873678207046196	-0.08804509063256206	1.0	False	1	False	1
DIS_Endometrioma	Disease	2484.0	1.0	14.0	5.043880837359098	5.0	2.2065464914595765	2.2460977739755443	10.0	False	0.19821781528737903	False	0.19821781528737903
DIS_Endometriosis	Disease	2500.0	5.0	32.0	16.58	16.0	4.013925759153998	0.8520336959896398	20.0	False	1	False	1
DIS_Endometriosis of ovary	Disease	1347.0	1.0	5.0	1.418708240534521	1.0	0.6628595184177699	-0.6316696508092209	1.0	False	1	False	1
DIS_Endometriosis of uterus	Disease	1603.0	1.0	6.0	1.5988771054273239	1.0	0.8089787693606136	1.7319649756446278	3.0	False	0.333366372512249	False	0.333366372512249
DIS_Endomyocardial Fibrosis	Disease	776.0	1.0	4.0	1.1945876288659794	1.0	0.45636572539014425	1.7648397465551966	2.0	False	0.32106239999999997	False	0.32106239999999997
DIS_Enlarged kidney	Disease	926.0	1.0	5.0	1.2354211663066954	1.0	0.5034204664407965	-0.46764321675503734	1.0	False	1	False	1
DIS_Enlarged polycystic ovaries	Disease	456.0	1.0	3.0	1.0986842105263157	1.0	0.31259809171470476	-0.31569038052983595	1.0	False	1	False	1
DIS_Enlarged thorax	Disease	1030.0	1.0	4.0	1.3097087378640777	1.0	0.5593016733108439	-0.553741840303686	1.0	False	1	False	1
DIS_Enlargement of craniofacial bones	Disease	791.0	1.0	3.0	1.202275600505689	1.0	0.440715290213451	-0.45897114304275916	1.0	False	1	False	1
DIS_Enophthalmos	Disease	2274.0	1.0	9.0	2.633685136323659	2.0	1.4321137330214155	0.25578615387166553	3.0	False	1	False	1
DIS_Enteropathy-Associated T-Cell Lymphoma	Disease	793.0	1.0	3.0	1.2068095838587642	1.0	0.446484415433136	-0.4631955264511026	1.0	False	1	False	1
DIS_Enterovirus Infections	Disease	2261.0	1.0	9.0	2.4617425917735516	2.0	1.2898989627123414	0.41728648815611497	3.0	False	1	False	1
DIS_Entropion	Disease	451.0	1.0	3.0	1.1042128603104213	1.0	0.31972131561287687	-0.3259490538209962	1.0	False	1	False	1
DIS_Enuresis	Disease	483.0	1.0	3.0	1.1387163561076605	1.0	0.37989320756334616	-0.3651456602696166	1.0	False	1	False	1
DIS_Environmental Carcinogenesis	Disease	375.0	1.0	3.0	1.0933333333333333	1.0	0.29992591677871977	-0.31118795713207076	1.0	False	1	False	1
DIS_Eosinophil count procedure	Disease	2470.0	1.0	12.0	4.2384615384615385	4.0	1.9383771911473748	0.3928742377987266	5.0	False	1	False	1
DIS_Eosinophilia	Disease	2461.0	1.0	13.0	4.105648110524177	4.0	1.967485755887333	0.9628287695640639	6.0	False	1	False	1
DIS_Eosinophilic disorder	Disease	2423.0	1.0	11.0	3.604209657449443	3.0	1.7922929723797776	1.336718036320516	6.0	False	0.5596549946176371	False	0.5596549946176371
DIS_Ependymoblastoma	Disease	565.0	1.0	2.0	1.1026548672566372	1.0	0.3035075707213238	-0.33822835790443395	1.0	False	1	False	1
DIS_Ependymoma	Disease	2358.0	1.0	10.0	2.986005089058524	3.0	1.5553865701174312	0.008997705914626264	3.0	False	1	False	1
DIS_Epidemic keratoconjunctivitis	Disease	221.0	1.0	2.0	1.0316742081447965	1.0	0.17513124416618667	-0.18085983626508126	1.0	False	1	False	1
DIS_Epidermodysplasia Verruciformis	Disease	979.0	1.0	3.0	1.2247191011235956	1.0	0.4637655065870111	-0.4845532880989158	1.0	False	1	False	1
DIS_Epilepsy	Disease	2500.0	12.0	44.0	26.0784	26.0	4.803025446528469	3.1067085040711238	41.0	False	0.1036093591627023	False	0.1036093591627023
DIS_Epilepsy, Cryptogenic	Disease	1900.0	1.0	7.0	1.8926315789473684	2.0	1.0218911369832284	1.0836461742116137	3.0	False	0.8515791033555494	False	0.8515791033555494
DIS_Epilepsy, Myoclonic, Infantile	Disease	586.0	1.0	4.0	1.1092150170648465	1.0	0.34316892751534256	-0.3182543881685315	1.0	False	1	False	1
DIS_Epilepsy, Rolandic	Disease	1270.0	1.0	5.0	1.358267716535433	1.0	0.610916562582889	-0.5864429587908307	1.0	False	1	False	1
DIS_Epilepsy, Temporal Lobe	Disease	2451.0	1.0	12.0	4.0701754385964914	4.0	1.8694575174231098	-1.107366933617221	2.0	False	0.8154867286198163	False	0.8154867286198163
DIS_Epileptic Seizures	Disease	2280.0	1.0	8.0	2.562719298245614	2.0	1.3460519170194694	-0.4180517044926691	2.0	False	1	False	1
DIS_Epileptic drop attack	Disease	2341.0	1.0	9.0	2.7808628791114907	3.0	1.458024776256489	-0.5355621466984761	2.0	False	1	False	1
DIS_Epileptic encephalopathy	Disease	2500.0	1.0	23.0	10.5716	10.0	3.110381558587306	2.066756080858354	17.0	False	0.23411085540506874	False	0.23411085540506874
DIS_Epiretinal Membrane	Disease	1535.0	1.0	5.0	1.5270358306188925	1.0	0.7513843957102239	0.6294570024096018	2.0	False	1	False	1
DIS_Episodic Ataxia	Disease	1006.0	1.0	4.0	1.2375745526838966	1.0	0.47629668351165694	-0.49879531163706325	1.0	False	1	False	1
DIS_Episodic abdominal pain	Disease	1149.0	1.0	4.0	1.288946910356832	1.0	0.5629012451601966	1.2631933145587708	2.0	False	0.6267009643604614	False	0.6267009643604614
DIS_Episodic hyperhidrosis	Disease	741.0	1.0	4.0	1.1673414304993253	1.0	0.420862270543042	1.9784585784472641	2.0	False	0.2554736280796136	False	0.2554736280796136
DIS_Episodic hypertension	Disease	280.0	1.0	2.0	1.05	1.0	0.21794494717703367	-0.229415733870562	1.0	False	1	False	1
DIS_Episodic paroxysmal anxiety	Disease	617.0	1.0	3.0	1.1361426256077796	1.0	0.3788663877775325	2.2801108841026854	2.0	False	0.1923481725797197	False	0.1923481725797197
DIS_Episodic vomiting	Disease	644.0	1.0	3.0	1.1490683229813665	1.0	0.3894761591699598	-0.3827405592656982	1.0	False	1	False	1
DIS_Epistaxis	Disease	1659.0	1.0	6.0	1.6329113924050633	1.0	0.8643509092136126	-0.7322389386746718	1.0	False	1	False	1
DIS_Epithelial inclusion cyst	Disease	508.0	1.0	3.0	1.0826771653543308	1.0	0.29606194504757044	-0.27925630678757596	1.0	False	1	False	1
DIS_Epithelial ovarian cancer	Disease	2500.0	12.0	48.0	28.3132	28.0	5.1012063043950695	1.1147951407298309	34.0	False	0.8046552811193178	False	0.8046552811193178
DIS_Epithelioid and spindle cell nevus	Disease	467.0	1.0	3.0	1.0899357601713062	1.0	0.30772599005035883	-0.2922592276219126	1.0	False	1	False	1
DIS_Epithelioid hemangioendothelioma	Disease	605.0	1.0	3.0	1.1256198347107438	1.0	0.36010304439394963	-0.3488441341065608	1.0	False	1	False	1
DIS_Epithelioma	Disease	2498.0	1.0	18.0	6.683746997598078	6.0	2.596585807849803	1.6622801331476702	11.0	False	0.3619024899837012	False	0.3619024899837012
DIS_Epstein-Barr Virus Infections	Disease	2487.0	1.0	14.0	5.20345798150382	5.0	2.1939576214632006	0.8188590339762466	7.0	False	1	False	1
DIS_Erectile abnormalities	Disease	989.0	1.0	4.0	1.2608695652173914	1.0	0.513415230945625	-0.5081064010058939	1.0	False	1	False	1
DIS_Erectile dysfunction	Disease	2310.0	1.0	9.0	2.716017316017316	3.0	1.435135385759034	0.8946770435205967	4.0	False	1	False	1
DIS_Erythema	Disease	2293.0	1.0	9.0	2.7692978630614915	3.0	1.4487853115646445	0.15923831853965797	3.0	False	1	False	1
DIS_Erythrocyte Mean Corpuscular Hemoglobin Test	Disease	2499.0	1.0	21.0	7.965186074429772	8.0	2.804984072976176	0.7254279784238585	10.0	False	1	False	1
DIS_Erythrocytosis	Disease	608.0	1.0	3.0	1.1233552631578947	1.0	0.34352170711873925	-0.3590901552991427	1.0	False	1	False	1
DIS_Erythroid hypoplasia	Disease	364.0	1.0	3.0	1.0824175824175823	1.0	0.28481472928998763	-0.2893726129369801	1.0	False	1	False	1
DIS_Erythrophagocytosis	Disease	681.0	1.0	4.0	1.1468428781204112	1.0	0.4043008725899959	2.110203513571886	2.0	False	0.22456978146172094	False	0.22456978146172094
DIS_Escherichia coli Infections	Disease	1404.0	1.0	7.0	1.4508547008547008	1.0	0.7059015443276561	-0.638693461542321	1.0	False	1	False	1
DIS_Esophageal Achalasia	Disease	1028.0	1.0	4.0	1.2538910505836576	1.0	0.5354499506103478	-0.4741639256745708	1.0	False	1	False	1
DIS_Esophageal Neoplasms	Disease	2500.0	4.0	27.0	13.8272	14.0	3.6444670611764347	2.51691120979401	23.0	False	0.15785713266463805	False	0.15785713266463805
DIS_Esophageal Varices	Disease	681.0	1.0	3.0	1.155653450807636	1.0	0.40463673491886665	2.086677941788116	2.0	False	0.22966200378071835	False	0.22966200378071835
DIS_Esophageal carcinoma	Disease	2500.0	4.0	29.0	14.9252	15.0	3.738075034024866	2.962701363454314	26.0	False	0.11392636619189031	False	0.11392636619189031
DIS_Esophageal dysplasia	Disease	312.0	1.0	2.0	1.0544871794871795	1.0	0.22697648944045146	-0.2400564905268505	1.0	False	1	False	1
DIS_Esophagitis	Disease	1942.0	1.0	7.0	1.8625128733264675	2.0	1.034993031508894	-0.8333513821528138	1.0	False	1	False	1
DIS_Esotropia	Disease	1400.0	1.0	6.0	1.43	1.0	0.6777799895878561	0.8409808621623739	2.0	False	1	False	1
DIS_Essential Hypertension	Disease	2495.0	1.0	16.0	6.220841683366733	6.0	2.4207947015308613	1.5611230123080673	10.0	False	0.41032289358155083	False	0.41032289358155083
DIS_Essential mixed cryoglobulinemia	Disease	123.0	1.0	2.0	1.008130081300813	1.0	0.0897996830665631	-0.0905357460425178	1.0	False	1	False	1
DIS_Ethylmalonic aciduria	Disease	331.0	1.0	2.0	1.054380664652568	1.0	0.22676729915160368	-0.23980823009322944	1.0	False	1	False	1
DIS_Ethylmalonic encephalopathy	Disease	792.0	1.0	4.0	1.1818181818181819	1.0	0.4492111236476846	-0.40474995441293105	1.0	False	1	False	1
DIS_Eunuchoid habitus	Disease	837.0	1.0	4.0	1.2078853046594982	1.0	0.46093245706416236	-0.4510103410456085	1.0	False	1	False	1
DIS_Ewing Sarcoma/Peripheral Primitive Neuroectodermal Tumor	Disease	2010.0	1.0	7.0	2.014925373134328	2.0	1.0616686947048986	0.9278550189703796	3.0	False	1	False	1
DIS_Ewing's sarcoma of bone	Disease	475.0	1.0	3.0	1.0947368421052632	1.0	0.30689220499185793	2.9497756644511517	2.0	False	0.11492698756084373	False	0.11492698756084373
DIS_Ewings sarcoma	Disease	2500.0	1.0	19.0	7.7176	8.0	2.71076561878743	0.10417721032123838	8.0	False	1	False	1
DIS_Ewings sarcoma-primitive neuroectodermal tumor (PNET)	Disease	1565.0	1.0	7.0	1.5578274760383386	1.0	0.7856608758039495	-0.7100105060819352	1.0	False	1	False	1
DIS_Exanthema	Disease	2482.0	1.0	14.0	4.865028203062047	5.0	2.095790690229954	0.5415482577668201	6.0	False	1	False	1
DIS_Excessive daytime somnolence	Disease	1357.0	1.0	5.0	1.350773765659543	1.0	0.6112623223985958	1.0621073973492927	2.0	False	0.8864681425632054	False	0.8864681425632054
DIS_Excessive wrinkled skin	Disease	1086.0	1.0	4.0	1.2918968692449355	1.0	0.5415249360823915	-0.5390275678838254	1.0	False	1	False	1
DIS_Executive dysfunction	Disease	716.0	1.0	4.0	1.1466480446927374	1.0	0.39832392440469855	-0.36816278337261626	1.0	False	1	False	1
DIS_Exencephaly	Disease	1415.0	1.0	5.0	1.3561837455830388	1.0	0.6304877198043853	-0.5649336765727143	1.0	False	1	False	1
DIS_Exfoliation Syndrome	Disease	935.0	1.0	4.0	1.2459893048128343	1.0	0.4996495669218429	-0.49232366261875077	1.0	False	1	False	1
DIS_Exocrine pancreatic insufficiency	Disease	1371.0	1.0	5.0	1.401167031363968	1.0	0.6622894957532796	0.9041861187227908	2.0	False	1	False	1
DIS_Exogenous Hyperinsulinism	Disease	824.0	1.0	4.0	1.2184466019417475	1.0	0.4810481220131066	3.7034827006552837	3.0	False	0.07290870078477084	False	0.07290870078477084
DIS_Exophthalmos	Disease	2389.0	1.0	10.0	3.338635412306404	3.0	1.6889868008156477	0.983645690357845	5.0	False	1	False	1
DIS_Experimental Hepatoma	Disease	2106.0	1.0	8.0	2.1771130104463436	2.0	1.174058157834984	1.5526377270059106	4.0	False	0.4148200414427516	False	0.4148200414427516
DIS_Experimental Lung Inflammation	Disease	1769.0	1.0	7.0	1.716223855285472	1.0	0.9157698776581723	-0.7821002554888746	1.0	False	1	False	1
DIS_Experimental Organism Basal Cell Carcinoma	Disease	2496.0	1.0	18.0	6.247996794871795	6.0	2.4469933461060256	-0.10134755587563796	6.0	False	1	False	1
DIS_External Carotid Artery Diseases	Disease	557.0	1.0	3.0	1.1131059245960502	1.0	0.3332941152135668	-0.3393577007009999	1.0	False	1	False	1
DIS_External genital hypoplasia	Disease	1000.0	1.0	5.0	1.23	1.0	0.5148786264742401	-0.44670722025301846	1.0	False	1	False	1
DIS_Extra-Adrenal Paraganglioma	Disease	473.0	1.0	3.0	1.0866807610993658	1.0	0.3099685887206977	-0.2796436937597924	1.0	False	1	False	1
DIS_Extrahepatic Cholangiocarcinoma	Disease	2078.0	1.0	8.0	2.1304138594802695	2.0	1.1536563300455267	-0.1130439421895453	2.0	False	1	False	1
DIS_Extrapyramidal Disorders	Disease	1803.0	1.0	7.0	1.7648363838047698	2.0	0.9296647535152528	-0.8227012812013866	1.0	False	1	False	1
DIS_Extrapyramidal sign	Disease	1953.0	1.0	7.0	1.8376856118791602	2.0	0.9898476815400058	0.16397915674087443	2.0	False	1	False	1
DIS_Extraskeletal Myxoid Chondrosarcoma	Disease	1146.0	1.0	4.0	1.3298429319371727	1.0	0.5753209679538197	2.9030005181331906	3.0	False	0.11866039052289187	False	0.11866039052289187
DIS_Extravascular Hemolysis	Disease	357.0	1.0	2.0	1.0532212885154062	1.0	0.22447445949186748	-0.23709284626803773	1.0	False	1	False	1
DIS_Eye Abnormalities	Disease	1466.0	1.0	5.0	1.504092769440655	1.0	0.7526557995850074	-0.6697520562767165	1.0	False	1	False	1
DIS_Eye Neoplasms	Disease	627.0	1.0	4.0	1.1196172248803828	1.0	0.3660834308782502	-0.3267485354183222	1.0	False	1	False	1
DIS_FANCONI ANEMIA, COMPLEMENTATION GROUP A (disorder)	Disease	2492.0	1.0	16.0	5.375601926163724	5.0	2.22025881290276	0.2812276074337206	6.0	False	1	False	1
DIS_FICOLIN 3 DEFICIENCY	Disease	118.0	1.0	2.0	1.0423728813559323	1.0	0.20143837837296125	-0.21035158095583614	1.0	False	1	False	1
DIS_FRAGILE X TREMOR/ATAXIA SYNDROME	Disease	1621.0	1.0	6.0	1.5694016039481802	1.0	0.7725401029764513	0.557379991527696	2.0	False	1	False	1
DIS_FRIEDREICH ATAXIA 1	Disease	1949.0	1.0	6.0	1.8681375064135455	2.0	0.9803380897499664	2.174619670373292	4.0	False	0.21146250657074467	False	0.21146250657074467
DIS_FRONTOTEMPORAL DEMENTIA AND/OR AMYOTROPHIC LATERAL SCLEROSIS 4	Disease	63.0	1.0	1.0	1.0	1.0	0.0	0.0	1.0	True	0.5	False	1
DIS_FRONTOTEMPORAL DEMENTIA, CHROMOSOME 3-LINKED	Disease	260.0	1.0	3.0	1.05	1.0	0.2349304316011608	-0.21282896242613888	1.0	False	1	False	1
DIS_Fabry Disease	Disease	1649.0	1.0	6.0	1.6021831412977563	1.0	0.821568018431362	-0.7329680900280392	1.0	False	1	False	1
DIS_Fabry Disease, Cardiac Variant	Disease	118.0	1.0	2.0	1.0169491525423728	1.0	0.12908090009938827	-0.1313064328597222	1.0	False	1	False	1
DIS_Facial Paresis	Disease	2188.0	1.0	9.0	2.3148994515539307	2.0	1.257888141579888	0.5446434589848297	3.0	False	1	False	1
DIS_Facial asymmetry	Disease	1608.0	1.0	6.0	1.61318407960199	1.0	0.8298686049237453	-0.7388929716871675	1.0	False	1	False	1
DIS_Facial diplegia	Disease	645.0	1.0	3.0	1.1534883720930234	1.0	0.38940354143464856	-0.3941627534447641	1.0	False	1	False	1
DIS_Facial edema	Disease	252.0	1.0	2.0	1.0436507936507937	1.0	0.20431691526755558	4.680714786129455	2.0	False	0.04564315352697095	False	0.04564315352697095
DIS_Facial muscle weakness of muscles innervated by CN VII	Disease	2154.0	1.0	9.0	2.231197771587744	2.0	1.2125281318945564	0.6340489826087702	3.0	False	1	False	1
DIS_Factor V Leiden mutation	Disease	1821.0	1.0	6.0	1.7957166392092256	2.0	0.9791922473770697	-0.8126255506420581	1.0	False	1	False	1
DIS_Factor VII Deficiency	Disease	376.0	1.0	2.0	1.0585106382978724	1.0	0.23470650503095966	4.011347540529129	2.0	False	0.062146892655367235	False	0.062146892655367235
DIS_Factor X Deficiency	Disease	286.0	1.0	2.0	1.0419580419580419	1.0	0.20049330331232798	4.778423728943817	2.0	False	0.0437956204379562	False	0.0437956204379562
DIS_Factor X activation deficiency	Disease	58.0	1.0	1.0	1.0	1.0	0.0	0.0	1.0	True	0.5	False	1
DIS_Failure to Thrive	Disease	2031.0	1.0	6.0	1.9886755292959133	2.0	1.0573741751711923	0.9564489983315037	3.0	False	1	False	1
DIS_Failure to gain weight	Disease	2500.0	3.0	26.0	11.964	12.0	3.401338560037798	3.832608771487639	25.0	False	0.06807866355599775	False	0.06807866355599775
DIS_Failure to thrive in infancy	Disease	1535.0	1.0	6.0	1.5296416938110748	1.0	0.7934591331925308	1.8530989747044055	3.0	False	0.29120764248636	False	0.29120764248636
DIS_Failure to thrive in infant	Disease	1090.0	1.0	5.0	1.2688073394495414	1.0	0.5420310508906466	-0.4959260894885016	1.0	False	1	False	1
DIS_Fair hair	Disease	570.0	1.0	3.0	1.1210526315789473	1.0	0.3367735675886813	-0.35944813735142966	1.0	False	1	False	1
DIS_Familial Alzheimer Disease (FAD)	Disease	2462.0	1.0	11.0	4.222177091795288	4.0	1.9432932772718163	0.9148505421171385	6.0	False	1	False	1
DIS_Familial Atypical Mole Melanoma Syndrome	Disease	1005.0	1.0	4.0	1.2875621890547264	1.0	0.5552952039640328	1.282989310657578	2.0	False	0.6075106894291689	False	0.6075106894291689
DIS_Familial Colorectal Cancer Type X	Disease	423.0	1.0	2.0	1.0732860520094563	1.0	0.26060546155121833	-0.2812145669289932	1.0	False	1	False	1
DIS_Familial Dementia	Disease	710.0	1.0	3.0	1.152112676056338	1.0	0.3892423680779409	-0.3907916725701335	1.0	False	1	False	1
DIS_Familial Dystonia	Disease	735.0	1.0	4.0	1.1877551020408164	1.0	0.4696065742542503	-0.3998136149157989	1.0	False	1	False	1
DIS_Familial Mediterranean Fever	Disease	1791.0	1.0	6.0	1.6962590731434952	1.0	0.9018762426196342	-0.772011768622607	1.0	False	1	False	1
DIS_Familial Partial Lipodystrophy, Type 1	Disease	492.0	1.0	3.0	1.1016260162601625	1.0	0.3341008415602755	-0.3041776721829301	1.0	False	1	False	1
DIS_Familial Partial Lipodystrophy, Type 2	Disease	642.0	1.0	3.0	1.1417445482866044	1.0	0.3828513415122025	-0.3702339078315249	1.0	False	1	False	1
DIS_Familial Partial Lipodystrophy, Type 3	Disease	506.0	1.0	3.0	1.0889328063241106	1.0	0.30476461374856223	-0.2918081769082358	1.0	False	1	False	1
DIS_Familial Progressive Myoclonic Epilepsy	Disease	832.0	1.0	5.0	1.2139423076923077	1.0	0.5046874856879842	-0.42391046689153394	1.0	False	1	False	1
DIS_Familial aplasia of the vermis	Disease	1852.0	1.0	7.0	1.7672786177105833	2.0	0.9372012365513277	-0.8186914269703502	1.0	False	1	False	1
DIS_Familial dilated cardiomyopathy	Disease	2027.0	1.0	6.0	2.0468672915638875	2.0	1.0773140803299077	-0.9717382429860227	1.0	False	1	False	1
DIS_Familial ectopia lentis	Disease	127.0	1.0	2.0	1.0078740157480315	1.0	0.08838560756158917	-0.08908708063747463	1.0	False	1	False	1
DIS_Familial generalized lipodystrophy	Disease	976.0	1.0	4.0	1.2407786885245902	1.0	0.5024703402435904	-0.47918985309235196	1.0	False	1	False	1
DIS_Familial lichen amyloidosis	Disease	2405.0	1.0	12.0	3.4557172557172557	3.0	1.6699040628429316	1.5236101288065764	6.0	False	0.43077679196988655	False	0.43077679196988655
DIS_Familial multiple trichoepitheliomata	Disease	2416.0	1.0	12.0	3.5745033112582782	3.0	1.7456888007494014	-0.3290983541921398	3.0	False	1	False	1
DIS_Familial partial lipodystrophy	Disease	726.0	1.0	4.0	1.1570247933884297	1.0	0.40332497809183726	-0.3893257346255284	1.0	False	1	False	1
DIS_Familial primary gastric lymphoma	Disease	1924.0	1.0	7.0	1.9017671517671517	2.0	1.025768306869721	3.020402197536742	5.0	False	0.10961511525975712	False	0.10961511525975712
DIS_Familial primary pulmonary hypertension	Disease	1069.0	1.0	5.0	1.2722170252572498	1.0	0.5537396003919411	-0.49159753982661253	1.0	False	1	False	1
DIS_Familial pulmonary arterial hypertension	Disease	442.0	1.0	3.0	1.079185520361991	1.0	0.2940915407836068	-0.26925466863481046	1.0	False	1	False	1
DIS_Familial renal cell carcinoma	Disease	403.0	1.0	3.0	1.054590570719603	1.0	0.23785125491457587	3.974792689741915	2.0	False	0.06329523770158653	False	0.06329523770158653
DIS_Familial torsion dystonia	Disease	155.0	1.0	1.0	1.0	1.0	0.0	0.0	1.0	True	0.5	False	1
DIS_Fanconi Anemia	Disease	2496.0	1.0	18.0	6.222756410256411	6.0	2.4092625943131116	-0.5075230957151112	5.0	False	1	False	1
DIS_Fasciculation, Tongue	Disease	677.0	1.0	3.0	1.1418020679468242	1.0	0.3733892070831474	-0.37977013062203285	1.0	False	1	False	1
DIS_Fasting blood glucose measurement	Disease	1434.0	1.0	5.0	1.4665271966527196	1.0	0.7236266294931849	-0.6447070597435958	1.0	False	1	False	1
DIS_Fatigable weakness of respiratory muscles	Disease	1406.0	1.0	5.0	1.4473684210526316	1.0	0.6911373844472454	2.2464876215444844	3.0	False	0.19814902521021457	False	0.19814902521021457
DIS_Fatigable weakness of swallowing muscles	Disease	1439.0	1.0	5.0	1.4607366226546212	1.0	0.7021913576058219	2.1920853349628535	3.0	False	0.20810623238844522	False	0.20810623238844522
DIS_Fatigue	Disease	2500.0	1.0	18.0	7.3336	7.0	2.6525291779733546	2.513224003474832	14.0	False	0.15832066379979096	False	0.15832066379979096
DIS_Fatty Liver	Disease	2500.0	1.0	23.0	9.5792	9.0	2.9934139974283545	1.1427754406636748	13.0	False	0.7657344799131227	False	0.7657344799131227
DIS_Febrile Neutropenia	Disease	1174.0	1.0	4.0	1.3126064735945486	1.0	0.5721186783392063	-0.546401446815211	1.0	False	1	False	1
DIS_Feeding difficulties	Disease	2488.0	1.0	14.0	5.398713826366559	5.0	2.2047956249245972	2.540501310104424	11.0	False	0.15493914447017756	False	0.15493914447017756
DIS_Feeding difficulties in infancy	Disease	2488.0	1.0	15.0	5.226286173633441	5.0	2.2163526355075747	1.7026685040588443	9.0	False	0.3449370103708289	False	0.3449370103708289
DIS_Felty Syndrome	Disease	305.0	1.0	2.0	1.0557377049180328	1.0	0.2294145007807987	-0.2429563289518874	1.0	False	1	False	1
DIS_Female Breast Carcinoma	Disease	1699.0	1.0	6.0	1.6227192466156564	1.0	0.8436178142546205	2.8179594043835987	4.0	False	0.12593038621153585	False	0.12593038621153585
DIS_Female external genitalia in individual with 46,XY karyotype	Disease	762.0	1.0	4.0	1.169291338582677	1.0	0.4148829283734009	-0.4080460462579273	1.0	False	1	False	1
DIS_Female hypogonadism syndrome	Disease	1022.0	1.0	4.0	1.2808219178082192	1.0	0.5403522348971616	-0.5197015940198054	1.0	False	1	False	1
DIS_Female infertility	Disease	1272.0	1.0	5.0	1.4174528301886793	1.0	0.6829761379489867	-0.6112260838897127	1.0	False	1	False	1
DIS_Female pattern alopecia (disorder)	Disease	650.0	1.0	3.0	1.146153846153846	1.0	0.3904935429691402	-0.37427980253541937	1.0	False	1	False	1
DIS_Female sexual dysfunction	Disease	231.0	1.0	3.0	1.0476190476190477	1.0	0.23239940314232985	-0.20490176383922998	1.0	False	1	False	1
DIS_Female sterility	Disease	1152.0	1.0	5.0	1.3611111111111112	1.0	0.6276179737608335	-0.5753677017043489	1.0	False	1	False	1
DIS_Femoral bowing	Disease	1199.0	1.0	5.0	1.3728106755629692	1.0	0.6263291974452714	1.0013732826048471	2.0	False	0.9972590821638753	False	0.9972590821638753
DIS_Fetal Alcohol Spectrum Disorders	Disease	1050.0	1.0	4.0	1.2447619047619047	1.0	0.5256254238217558	-0.4656584207481289	1.0	False	1	False	1
DIS_Fetal Alcohol Syndrome	Disease	1733.0	1.0	7.0	1.7178303519907674	1.0	0.9194377977281664	0.3068936786223538	2.0	False	1	False	1
DIS_Fetal Death	Disease	1198.0	1.0	5.0	1.347245409015025	1.0	0.5973969060127843	-0.5812641570788348	1.0	False	1	False	1
DIS_Fetal Diseases	Disease	423.0	1.0	3.0	1.0898345153664302	1.0	0.30202738284917574	-0.29743831343693455	1.0	False	1	False	1
DIS_Fetal Distress	Disease	685.0	1.0	4.0	1.1635036496350364	1.0	0.41800288344773623	-0.3911543582820275	1.0	False	1	False	1
DIS_Fetal Growth Retardation	Disease	2497.0	1.0	17.0	6.827793352022427	7.0	2.5585613027003022	2.4123739546374887	13.0	False	0.17183464821146777	False	0.17183464821146777
DIS_Fetal ascites	Disease	233.0	1.0	2.0	1.0085836909871244	1.0	0.09224972214680119	-0.09304842103984656	1.0	False	1	False	1
DIS_Fetal overgrowth	Disease	1052.0	1.0	4.0	1.273764258555133	1.0	0.5332623370268806	-0.5133763244587309	1.0	False	1	False	1
DIS_Fever	Disease	2453.0	1.0	15.0	3.920913167549939	4.0	1.9108394599510308	1.0880489313860737	6.0	False	0.8447012687427911	False	0.8447012687427911
DIS_Fibrillary Astrocytoma	Disease	1319.0	1.0	5.0	1.4154662623199394	1.0	0.6912890729990017	2.292143474517713	3.0	False	0.19033401249971388	False	0.19033401249971388
DIS_Fibrinogen assay	Disease	1600.0	1.0	6.0	1.57125	1.0	0.805402655508411	-0.7092725558986369	1.0	False	1	False	1
DIS_Fibroadenoma	Disease	1892.0	1.0	6.0	1.8493657505285412	2.0	0.966147194329245	1.1909512921271745	3.0	False	0.7050371476637305	False	0.7050371476637305
DIS_Fibrodysplasia Ossificans Progressiva	Disease	1534.0	1.0	5.0	1.4661016949152543	1.0	0.7327936258816123	-0.6360613390359322	1.0	False	1	False	1
DIS_Fibroid Tumor	Disease	2498.0	1.0	17.0	6.952762209767815	7.0	2.6409373366882622	2.668460812125678	14.0	False	0.1404359645184026	False	0.1404359645184026
DIS_Fibrolamellar Hepatocellular Carcinoma	Disease	942.0	1.0	4.0	1.2218683651804672	1.0	0.47286172156916323	3.760362815833157	3.0	False	0.07071971485854311	False	0.07071971485854311
DIS_Fibromatosis	Disease	658.0	1.0	3.0	1.1261398176291793	1.0	0.37499826775036205	-0.33637440083630216	1.0	False	1	False	1
DIS_Fibromatosis, Aggressive	Disease	1853.0	1.0	7.0	1.815434430652995	2.0	0.9950982333150573	1.190400635523951	3.0	False	0.7056895719719178	False	0.7056895719719178
DIS_Fibromuscular Dysplasia	Disease	232.0	1.0	2.0	1.0301724137931034	1.0	0.17106150718090027	-0.1763834207376392	1.0	False	1	False	1
DIS_Fibromyalgia	Disease	1686.0	1.0	6.0	1.6583629893238434	1.0	0.9018292606322239	-0.7300306366887016	1.0	False	1	False	1
DIS_Fibrosarcoma	Disease	2498.0	1.0	18.0	6.684947958366694	7.0	2.5199805274606506	1.7123354702988616	11.0	False	0.3410533297828452	False	0.3410533297828452
DIS_Fibrosis	Disease	2459.0	1.0	13.0	3.9507930052867017	4.0	1.8819410987494096	2.1516119698985707	8.0	False	0.21600912446165896	False	0.21600912446165896
DIS_Fibrosis of pancreas	Disease	869.0	1.0	5.0	1.2301495972382048	1.0	0.4938867717689717	-0.46599668262802396	1.0	False	1	False	1
DIS_Fibrosis, Liver	Disease	2500.0	3.0	25.0	11.6636	12.0	3.3580999151305786	1.8869003782317806	18.0	False	0.28086786753698834	False	0.28086786753698834
DIS_Fibrous Meningioma	Disease	712.0	1.0	3.0	1.1797752808988764	1.0	0.4321827992565596	-0.4159704671452118	1.0	False	1	False	1
DIS_Fibrous bands	Disease	340.0	1.0	2.0	1.0647058823529412	1.0	0.24600616078031157	3.801913393877543	2.0	False	0.0691823899371069	False	0.0691823899371069
DIS_Fibrous skin tumor of tuberous sclerosis	Disease	929.0	1.0	4.0	1.2497308934337998	1.0	0.5040870983433412	-0.4954121901840551	1.0	False	1	False	1
DIS_Fibular hypoplasia	Disease	662.0	1.0	3.0	1.1450151057401812	1.0	0.38096425173646115	-0.38065279111935674	1.0	False	1	False	1
DIS_Fibular polydactyly	Disease	1107.0	1.0	4.0	1.3324299909665764	1.0	0.580988911268911	-0.5721795795388444	1.0	False	1	False	1
DIS_Fifth metacarpal with ulnar notch	Disease	69.0	1.0	1.0	1.0	1.0	0.0	0.0	1.0	True	0.5	False	1
DIS_Filarial Elephantiases	Disease	860.0	1.0	5.0	1.2104651162790698	1.0	0.497558941177743	-0.42299534559843305	1.0	False	1	False	1
DIS_Finding of Mean Corpuscular Hemoglobin	Disease	2499.0	1.0	21.0	7.965186074429772	8.0	2.804984072976176	0.7254279784238585	10.0	False	1	False	1
DIS_Finding of body mass index	Disease	2499.0	1.0	18.0	7.82593037214886	8.0	2.6412312139765755	0.06590472917706629	8.0	False	1	False	1
DIS_Fine hair	Disease	1927.0	1.0	7.0	1.9377270368448365	2.0	1.0470328363846875	0.0594756544314184	2.0	False	1	False	1
DIS_Fissured tongue	Disease	891.0	1.0	4.0	1.2087542087542087	1.0	0.47279729353745037	-0.4415300417485855	1.0	False	1	False	1
DIS_Flaccid Muscle Tone	Disease	559.0	1.0	3.0	1.118067978533095	1.0	0.34930934518665974	-0.33800406476386474	1.0	False	1	False	1
DIS_Flared metaphysis	Disease	1172.0	1.0	4.0	1.3199658703071673	1.0	0.5950684695703531	1.1427829980368913	2.0	False	0.7657243521423658	False	0.7657243521423658
DIS_Flat face	Disease	1973.0	1.0	6.0	1.954384186517993	2.0	1.0482274703483079	-0.9104743135579795	1.0	False	1	False	1
DIS_Flat head	Disease	1076.0	1.0	5.0	1.308550185873606	1.0	0.5764599521889275	-0.5352499938668462	1.0	False	1	False	1
DIS_Flatfoot	Disease	2288.0	1.0	10.0	2.6761363636363638	2.0	1.4254518737375954	0.9287326080623188	4.0	False	1	False	1
DIS_Flattening of cranial vault	Disease	1076.0	1.0	5.0	1.308550185873606	1.0	0.5764599521889275	-0.5352499938668462	1.0	False	1	False	1
DIS_Flattening of head	Disease	1076.0	1.0	5.0	1.308550185873606	1.0	0.5764599521889275	-0.5352499938668462	1.0	False	1	False	1
DIS_Flavivirus Infections	Disease	374.0	1.0	3.0	1.053475935828877	1.0	0.2581841220229585	-0.20712325533373335	1.0	False	1	False	1
DIS_Flexion contracture	Disease	2372.0	1.0	12.0	3.1973018549747048	3.0	1.6278642848205125	5.407513529910681	12.0	False	0.034198319901352005	False	0.034198319901352005
DIS_Flexion contracture - elbow	Disease	1655.0	1.0	6.0	1.6489425981873111	1.0	0.8596478058945722	0.40837352158116574	2.0	False	1	False	1
DIS_Flexion contracture of proximal interphalangeal joint	Disease	2315.0	1.0	9.0	2.668682505399568	2.0	1.4265122295647614	0.9332674946688863	4.0	False	1	False	1
DIS_Flexion contracture of the knee	Disease	1427.0	1.0	5.0	1.48072880168185	1.0	0.7516485232374965	0.6908431032120542	2.0	False	1	False	1
DIS_Flexion contractures of joints	Disease	2370.0	1.0	11.0	3.177637130801688	3.0	1.620310795828072	4.827692865676819	11.0	False	0.04290626733616158	False	0.04290626733616158
DIS_Fluid overload	Disease	1078.0	1.0	3.0	1.2736549165120594	1.0	0.5206958021668653	-0.5255562179937882	1.0	False	1	False	1
[truncated: 15,083 more rows]
