# Supplementary material for: CovMulNet19, Integrating Proteins, Diseases, Drugs, and Symptoms: A Network Medicine Approach to COVID-19
Source: Netw Syst Med. 2020 Nov 17;3(1):130–41. doi: 10.1089/nsm.2020.0011 (PMC7703682; doi:10.1089/nsm.2020.0011)
Supplement: Supplemental data [file Supp_TableS4.tsv]

node_name	node_type	# of nets it is found in	min-degree	max-degree	mean-degree	median-degree	sd-degree	z-score	deg_in_covmulnet	isNormalShapiro	p-value-shapiro	isNormalDagostino	p-value-dagostino
DIS_22q11 Deletion Syndrome	Disease	626.0	1.0	4.0	1.1613418530351438	1.0	0.4128612714488742	-0.3907895077417627	1.0	False	1	False	1
DIS_22q11 partial monosomy syndrome	Disease	382.0	1.0	3.0	1.0863874345549738	1.0	0.29010385692062896	-0.29778106183058767	1.0	False	1	False	1
DIS_3-@METHYLGLUTACONIC ACIDURIA, TYPE V	Disease	120.0	1.0	2.0	1.0166666666666666	1.0	0.12801909579781015	-0.13018891098082339	1.0	False	1	False	1
DIS_3-Methylglutaric aciduria	Disease	84.0	1.0	1.0	1.0	1.0	0.0	0.0	1.0	True	0.5	False	1
DIS_5,10-Methylenetetrahydrofolate reductase deficiency	Disease	707.0	1.0	3.0	1.1824611032531824	1.0	0.41788603455827456	-0.43662886089517805	1.0	False	1	False	1
DIS_ACTH-Secreting Pituitary Adenoma	Disease	1134.0	1.0	5.0	1.318342151675485	1.0	0.5666187991338429	1.2030272369475308	2.0	False	0.6909539118603448	False	0.6909539118603448
DIS_ACTH-independent hypercortisolemia	Disease	151.0	1.0	2.0	1.0198675496688743	1.0	0.13954508281924158	-0.14237369936287558	1.0	False	1	False	1
DIS_AIDS with Kaposi's sarcoma	Disease	747.0	1.0	3.0	1.1659973226238287	1.0	0.39646417833773295	-0.4186943781902582	1.0	False	1	False	1
DIS_ALAZAMI SYNDROME	Disease	45.0	1.0	1.0	1.0	1.0	0.0	0.0	1.0	True	0.5	False	1
DIS_ALBINOIDISM, OCULOCUTANEOUS, AUTOSOMAL DOMINANT	Disease	924.0	1.0	4.0	1.2294372294372293	1.0	0.47143433544868474	1.634507104429278	2.0	False	0.37430564322686516	False	0.37430564322686516
DIS_ALZHEIMER DISEASE 19	Disease	67.0	1.0	1.0	1.0	1.0	0.0	0.0	1.0	True	0.5	False	1
DIS_AMYOTROPHIC LATERAL SCLEROSIS 1	Disease	1952.0	1.0	7.0	1.8816598360655739	2.0	0.9983755817933873	2.1217868330966594	4.0	False	0.2221245187731475	False	0.2221245187731475
DIS_AMYOTROPHIC LATERAL SCLEROSIS 1, AUTOSOMAL RECESSIVE	Disease	806.0	1.0	5.0	1.1898263027295286	1.0	0.4618935238748173	-0.4109741594493008	1.0	False	1	False	1
DIS_AMYOTROPHIC LATERAL SCLEROSIS 16, JUVENILE	Disease	43.0	1.0	1.0	1.0	1.0	0.0	0.0	1.0	True	0.5	False	1
DIS_AMYOTROPHIC LATERAL SCLEROSIS 2, JUVENILE (disorder)	Disease	626.0	1.0	4.0	1.123003194888179	1.0	0.3473513518775111	-0.35411750731160063	1.0	False	1	False	1
DIS_AMYOTROPHIC LATERAL SCLEROSIS 6 (disorder)	Disease	656.0	1.0	4.0	1.149390243902439	1.0	0.40076100645529683	-0.3727664156345582	1.0	False	1	False	1
DIS_ANOPHTHALMIA AND PULMONARY HYPOPLASIA	Disease	663.0	1.0	4.0	1.1598793363499247	1.0	0.4201787853814462	-0.3805031141797966	1.0	False	1	False	1
DIS_ANTLEY-BIXLER SYNDROME WITH GENITAL ANOMALIES AND DISORDERED STEROIDOGENESIS	Disease	48.0	1.0	1.0	1.0	1.0	0.0	0.0	1.0	True	0.5	False	1
DIS_AORTIC ANEURYSM, FAMILIAL THORACIC 10	Disease	91.0	1.0	1.0	1.0	1.0	0.0	0.0	1.0	True	0.5	False	1
DIS_ARTHROGRYPOSIS MULTIPLEX CONGENITA, DISTAL, TYPE IIA	Disease	371.0	1.0	3.0	1.0997304582210243	1.0	0.3171213727945161	-0.3144867132170442	1.0	False	1	False	1
DIS_ARTHROGRYPOSIS, DISTAL, TYPE 1	Disease	296.0	1.0	2.0	1.0506756756756757	1.0	0.21933456538012747	-0.23104281620113062	1.0	False	1	False	1
DIS_ARTHROGRYPOSIS, DISTAL, TYPE 10	Disease	51.0	1.0	1.0	1.0	1.0	0.0	0.0	1.0	True	0.5	False	1
DIS_ARTHROGRYPOSIS, DISTAL, TYPE 1B	Disease	83.0	1.0	1.0	1.0	1.0	0.0	0.0	1.0	True	0.5	False	1
DIS_ARTHROGRYPOSIS, DISTAL, TYPE 2B	Disease	468.0	1.0	3.0	1.0961538461538463	1.0	0.30895839941758696	-0.3112193950224512	1.0	False	1	False	1
DIS_ARTHROGRYPOSIS, DISTAL, TYPE 4 (disorder)	Disease	51.0	1.0	1.0	1.0	1.0	0.0	0.0	1.0	True	0.5	False	1
DIS_ARTHROGRYPOSIS, DISTAL, TYPE 5D	Disease	100.0	1.0	2.0	1.01	1.0	0.09949874371066199	-0.1005037815259213	1.0	False	1	False	1
DIS_ARTHROGRYPOSIS, PERTHES DISEASE, AND UPWARD GAZE PALSY	Disease	35.0	1.0	1.0	1.0	1.0	0.0	0.0	1.0	True	0.5	False	1
DIS_ATRICHIA WITH PAPULAR LESIONS	Disease	1315.0	1.0	5.0	1.417490494296578	1.0	0.6617166973503292	0.8803004488717427	2.0	False	1	False	1
DIS_AURAL ATRESIA, CONGENITAL	Disease	1590.0	1.0	6.0	1.570440251572327	1.0	0.8039253899421559	0.5343278789323729	2.0	False	1	False	1
DIS_Abdominal Pain	Disease	2278.0	1.0	9.0	2.5935030728709396	2.0	1.3564763274705252	-0.4375329379891709	2.0	False	1	False	1
DIS_Abdominal discomfort	Disease	2205.0	1.0	8.0	2.4058956916099774	2.0	1.2734375702623146	-0.3187401574200196	2.0	False	1	False	1
DIS_Aberrant melanosome maturation	Disease	41.0	1.0	1.0	1.0	1.0	0.0	0.0	1.0	True	0.5	False	1
DIS_Abnormal aldolase level	Disease	555.0	1.0	3.0	1.0972972972972972	1.0	0.30238078120069445	-0.32177077164411316	1.0	False	1	False	1
DIS_Abnormal apolipoprotein level	Disease	127.0	1.0	2.0	1.015748031496063	1.0	0.12449912047907005	-0.12649110640673494	1.0	False	1	False	1
DIS_Abnormal behavior	Disease	2493.0	1.0	14.0	5.9121540312876055	6.0	2.345401294745592	0.4638208272287981	7.0	False	1	False	1
DIS_Abnormal cardiac ventricle morphology	Disease	46.0	1.0	1.0	1.0	1.0	0.0	0.0	1.0	True	0.5	False	1
DIS_Abnormal cholesterol homeostasis	Disease	83.0	1.0	1.0	1.0	1.0	0.0	0.0	1.0	True	0.5	False	1
DIS_Abnormal coordination	Disease	1170.0	1.0	4.0	1.3316239316239316	1.0	0.5900383259534452	-0.5620379508196509	1.0	False	1	False	1
DIS_Abnormal cortical bone morphology	Disease	1163.0	1.0	6.0	1.3327601031814273	1.0	0.6096260218852019	2.7348568416794534	3.0	False	0.13369981442771953	False	0.13369981442771953
DIS_Abnormal form of the vertebral bodies	Disease	1310.0	1.0	5.0	1.384732824427481	1.0	0.6619971267254761	2.43999121803191	3.0	False	0.16796680972409336	False	0.16796680972409336
DIS_Abnormal heart beat	Disease	2005.0	1.0	8.0	2.0059850374064836	2.0	1.0807608337768333	-0.9308118928504859	1.0	False	1	False	1
DIS_Abnormal isoelectric focusing of serum transferrin	Disease	251.0	1.0	2.0	1.047808764940239	1.0	0.21336139982463562	-0.2240741060919811	1.0	False	1	False	1
DIS_Abnormal lactate dehydrogenase activity	Disease	693.0	1.0	4.0	1.1428571428571428	1.0	0.3889845863936842	-0.36725656453790606	1.0	False	1	False	1
DIS_Abnormal levels of creatine kinase in blood	Disease	555.0	1.0	3.0	1.0972972972972972	1.0	0.30238078120069445	-0.32177077164411316	1.0	False	1	False	1
DIS_Abnormal lower motor neuron morphology	Disease	439.0	1.0	3.0	1.0774487471526195	1.0	0.2756923056110664	3.346307583022908	2.0	False	0.08930345983843924	False	0.08930345983843924
DIS_Abnormal mitochondria in muscle tissue	Disease	977.0	1.0	4.0	1.2528147389969293	1.0	0.524287067197798	3.332497347953672	3.0	False	0.09004516019876115	False	0.09004516019876115
DIS_Abnormal ocular motility	Disease	827.0	1.0	4.0	1.192261185006046	1.0	0.4404439768187177	-0.4365167765370051	1.0	False	1	False	1
DIS_Abnormal pattern of respiration	Disease	855.0	1.0	4.0	1.2456140350877194	1.0	0.5168743811458328	1.4595151015995806	2.0	False	0.46944294213088167	False	0.46944294213088167
DIS_Abnormal posture	Disease	157.0	1.0	2.0	1.019108280254777	1.0	0.1369056386000298	-0.1395726315597706	1.0	False	1	False	1
DIS_Abnormal sex determination	Disease	476.0	1.0	3.0	1.1365546218487395	1.0	0.3727141806556759	-0.3663789277041019	1.0	False	1	False	1
DIS_Abnormal shape/structure of ear	Disease	356.0	1.0	2.0	1.0589887640449438	1.0	0.23560367094210088	-0.25037285628474	1.0	False	1	False	1
DIS_Abnormal skeletal development	Disease	1797.0	1.0	6.0	1.793544796883695	2.0	0.963555463732258	-0.8235590235874543	1.0	False	1	False	1
DIS_Abnormal subcutaneous fat tissue distribution	Disease	254.0	1.0	2.0	1.0354330708661417	1.0	0.18487176191927396	-0.19166296949998163	1.0	False	1	False	1
DIS_Abnormal upper motor neuron morphology	Disease	557.0	1.0	3.0	1.0933572710951527	1.0	0.303023133728433	-0.3080862835337805	1.0	False	1	False	1
DIS_Abnormal urinary amino-acid findings	Disease	1301.0	1.0	4.0	1.407378939277479	1.0	0.6561300618749539	2.4272947594741434	3.0	False	0.16972857441004158	False	0.16972857441004158
DIS_Abnormal vision	Disease	1779.0	1.0	5.0	1.7223159078133783	1.0	0.8936802845948485	-0.8082486771439089	1.0	False	1	False	1
DIS_Abnormal visual evoked potential	Disease	962.0	1.0	4.0	1.237006237006237	1.0	0.5198378305043505	-0.4559234112998119	1.0	False	1	False	1
DIS_Abnormal visual pursuit	Disease	606.0	1.0	3.0	1.108910891089109	1.0	0.34183517825014	-0.318606445499921	1.0	False	1	False	1
DIS_Abnormalities of placenta or umbilical cord	Disease	48.0	1.0	1.0	1.0	1.0	0.0	0.0	1.0	True	0.5	False	1
DIS_Abnormalities, Drug-Induced	Disease	211.0	1.0	3.0	1.052132701421801	1.0	0.26148083837220326	-0.19937484423846372	1.0	False	1	False	1
DIS_Abnormality of abdomen morphology	Disease	693.0	1.0	3.0	1.1601731601731602	1.0	0.39334430100781115	-0.4072085441756011	1.0	False	1	False	1
DIS_Abnormality of aortic arch	Disease	371.0	1.0	3.0	1.0673854447439353	1.0	0.2713416992274262	-0.24834164795089556	1.0	False	1	False	1
DIS_Abnormality of aortic valve	Disease	477.0	1.0	3.0	1.09853249475891	1.0	0.30498641666948983	2.955762801128287	2.0	False	0.11446187128177393	False	0.11446187128177393
DIS_Abnormality of body height	Disease	625.0	1.0	3.0	1.1264	1.0	0.37312603768699926	-0.338759526897536	1.0	False	1	False	1
DIS_Abnormality of brain morphology	Disease	1692.0	1.0	8.0	1.6217494089834514	1.0	0.8629214020915196	0.4383372461266549	2.0	False	1	False	1
DIS_Abnormality of branched chain family amino acid metabolism	Disease	38.0	1.0	1.0	1.0	1.0	0.0	0.0	1.0	True	0.5	False	1
DIS_Abnormality of cardiovascular system morphology	Disease	1687.0	1.0	6.0	1.6336692353289863	1.0	0.8418540197299385	-0.7527067882057076	1.0	False	1	False	1
DIS_Abnormality of coagulation	Disease	1135.0	1.0	4.0	1.3841409691629956	1.0	0.6342045817347379	-0.6057051308463522	1.0	False	1	False	1
DIS_Abnormality of dental enamel	Disease	1332.0	1.0	5.0	1.3926426426426426	1.0	0.6423772816619676	-0.6112336999633486	1.0	False	1	False	1
DIS_Abnormality of epiphysis morphology	Disease	1526.0	1.0	5.0	1.5144167758846658	1.0	0.7299898700039247	-0.704690293691199	1.0	False	1	False	1
DIS_Abnormality of female external genitalia	Disease	364.0	1.0	2.0	1.0576923076923077	1.0	0.23316068563427195	-0.24743582965269684	1.0	False	1	False	1
DIS_Abnormality of finger	Disease	204.0	1.0	2.0	1.0343137254901962	1.0	0.18203377085908962	-0.18850197591499693	1.0	False	1	False	1
DIS_Abnormality of mesentery morphology	Disease	90.0	1.0	1.0	1.0	1.0	0.0	0.0	1.0	True	0.5	False	1
DIS_Abnormality of metabolism/homeostasis	Disease	2300.0	1.0	9.0	2.7443478260869565	3.0	1.4370374903189655	0.17790222985504633	3.0	False	1	False	1
DIS_Abnormality of nail of toe	Disease	839.0	1.0	5.0	1.1966626936829559	1.0	0.4740597060890134	-0.41484794247842877	1.0	False	1	False	1
DIS_Abnormality of oral frenula	Disease	352.0	1.0	3.0	1.0340909090909092	1.0	0.19649564165671116	-0.1734944795898725	1.0	False	1	False	1
DIS_Abnormality of position of teeth	Disease	518.0	1.0	4.0	1.1235521235521235	1.0	0.36256450389400713	-0.34077280656311304	1.0	False	1	False	1
DIS_Abnormality of pulmonary valve	Disease	964.0	1.0	4.0	1.254149377593361	1.0	0.5120269322468162	-0.4963593935930922	1.0	False	1	False	1
DIS_Abnormality of retinal pigmentation	Disease	2341.0	1.0	12.0	2.9128577530969673	3.0	1.50809052367841	-0.6053070016449675	2.0	False	1	False	1
DIS_Abnormality of the abdominal wall	Disease	439.0	1.0	3.0	1.1230068337129842	1.0	0.34203474952841156	-0.35963256330704035	1.0	False	1	False	1
DIS_Abnormality of the basal ganglia	Disease	161.0	1.0	2.0	1.0559006211180124	1.0	0.22972971439635936	-0.2433321316961438	1.0	False	1	False	1
DIS_Abnormality of the cerebellar vermis	Disease	120.0	1.0	2.0	1.0083333333333333	1.0	0.09090593428863095	-0.09166984970282081	1.0	False	1	False	1
DIS_Abnormality of the clavicle	Disease	837.0	1.0	4.0	1.2138590203106332	1.0	0.48232713874990224	-0.44338997980688793	1.0	False	1	False	1
DIS_Abnormality of the cornea	Disease	1327.0	1.0	4.0	1.3745290128108516	1.0	0.6360550282560951	-0.5888311485214057	1.0	False	1	False	1
DIS_Abnormality of the endocrine system	Disease	370.0	1.0	3.0	1.0756756756756756	1.0	0.2745073281209648	-0.2756781620136866	1.0	False	1	False	1
DIS_Abnormality of the eyebrow	Disease	576.0	1.0	3.0	1.0972222222222223	1.0	0.3188400078680277	2.8314444721487084	2.0	False	0.12473372781065091	False	0.12473372781065091
DIS_Abnormality of the eyelashes	Disease	876.0	1.0	5.0	1.1929223744292237	1.0	0.4710768276363364	-0.4095348425377369	1.0	False	1	False	1
DIS_Abnormality of the face	Disease	496.0	1.0	4.0	1.1108870967741935	1.0	0.3504064738703909	-0.3164527628425286	1.0	False	1	False	1
DIS_Abnormality of the fingernails	Disease	1881.0	1.0	7.0	1.7900053163211058	2.0	0.9405655373279158	-0.8399258583994672	1.0	False	1	False	1
DIS_Abnormality of the genital system	Disease	798.0	1.0	4.0	1.1979949874686717	1.0	0.45980925540197715	-0.4306024403436146	1.0	False	1	False	1
DIS_Abnormality of the gingiva	Disease	130.0	1.0	2.0	1.0153846153846153	1.0	0.12307692307692307	-0.12499999999999957	1.0	False	1	False	1
DIS_Abnormality of the hair	Disease	1101.0	1.0	4.0	1.306993642143506	1.0	0.5861217762228816	-0.5237710909187702	1.0	False	1	False	1
DIS_Abnormality of the hair shaft	Disease	1101.0	1.0	4.0	1.306993642143506	1.0	0.5861217762228816	-0.5237710909187702	1.0	False	1	False	1
DIS_Abnormality of the iris	Disease	556.0	1.0	3.0	1.1241007194244603	1.0	0.3559288445371956	2.4608831063254994	2.0	False	0.1651269769657923	False	0.1651269769657923
DIS_Abnormality of the labia majora	Disease	93.0	1.0	1.0	1.0	1.0	0.0	0.0	1.0	True	0.5	False	1
DIS_Abnormality of the menstrual cycle	Disease	288.0	1.0	2.0	1.0520833333333333	1.0	0.22219509383022437	-0.2344036154692474	1.0	False	1	False	1
DIS_Abnormality of the mesentery	Disease	90.0	1.0	1.0	1.0	1.0	0.0	0.0	1.0	True	0.5	False	1
DIS_Abnormality of the metacarpal bones	Disease	1072.0	1.0	5.0	1.291044776119403	1.0	0.5575081401677541	1.2716499954014528	2.0	False	0.6183933518005541	False	0.6183933518005541
DIS_Abnormality of the metaphysis	Disease	1851.0	1.0	7.0	1.782279848730416	2.0	0.9665554749958151	0.22525365268923314	2.0	False	1	False	1
DIS_Abnormality of the nasolacrimal system	Disease	412.0	1.0	3.0	1.0946601941747574	1.0	0.3009219346368645	-0.3145672790153629	1.0	False	1	False	1
DIS_Abnormality of the nasopharynx	Disease	388.0	1.0	3.0	1.0798969072164948	1.0	0.2804782177085975	-0.28485957971789305	1.0	False	1	False	1
DIS_Abnormality of the optic nerve	Disease	297.0	1.0	2.0	1.0707070707070707	1.0	0.25633489980706103	-0.27583864218368526	1.0	False	1	False	1
DIS_Abnormality of the palate	Disease	840.0	1.0	3.0	1.223809523809524	1.0	0.48048067391367066	-0.46580338390412845	1.0	False	1	False	1
DIS_Abnormality of the penis	Disease	314.0	1.0	3.0	1.0764331210191083	1.0	0.277417601788313	-0.2755164795831215	1.0	False	1	False	1
DIS_Abnormality of the periventricular white matter	Disease	595.0	1.0	4.0	1.1630252100840337	1.0	0.40828922567394116	-0.39928854310308265	1.0	False	1	False	1
DIS_Abnormality of the pharynx	Disease	768.0	1.0	4.0	1.1940104166666667	1.0	0.4678358418200695	-0.4146976339219505	1.0	False	1	False	1
DIS_Abnormality of the pinna	Disease	1592.0	1.0	6.0	1.5552763819095476	1.0	0.7826381098887442	1.845966353843703	3.0	False	0.2934623818525519	False	0.2934623818525519
DIS_Abnormality of the renal tubule	Disease	342.0	1.0	3.0	1.0964912280701755	1.0	0.3325244108951731	2.7171201341204743	2.0	False	0.13545103214252055	False	0.13545103214252055
DIS_Abnormality of the reproductive system	Disease	798.0	1.0	4.0	1.1979949874686717	1.0	0.45980925540197715	-0.4306024403436146	1.0	False	1	False	1
DIS_Abnormality of the retinal vasculature	Disease	1864.0	1.0	8.0	1.8374463519313304	2.0	0.9820672786656459	0.1655219062888791	2.0	False	1	False	1
DIS_Abnormality of the skeletal system	Disease	1873.0	1.0	6.0	1.7805659369994662	2.0	0.9478704600453471	-0.8234943168944447	1.0	False	1	False	1
DIS_Abnormality of the skull	Disease	1746.0	1.0	6.0	1.688430698739977	1.0	0.8917678428369507	4.834856219466015	6.0	False	0.04277922112388633	False	0.04277922112388633
DIS_Abnormality of the sternum	Disease	972.0	1.0	5.0	1.2438271604938271	1.0	0.5083793370834605	-0.4796165829489606	1.0	False	1	False	1
DIS_Abnormality of the tongue	Disease	52.0	1.0	1.0	1.0	1.0	0.0	0.0	1.0	True	0.5	False	1
DIS_Abnormality of the tonsils	Disease	369.0	1.0	2.0	1.056910569105691	1.0	0.2316716560776424	-0.24565184222025863	1.0	False	1	False	1
DIS_Abnormality of the upper urinary tract	Disease	85.0	1.0	1.0	1.0	1.0	0.0	0.0	1.0	True	0.5	False	1
DIS_Abnormality of the vagina	Disease	487.0	1.0	3.0	1.0924024640657084	1.0	0.3034432419113831	-0.30451317183294996	1.0	False	1	False	1
DIS_Abnormality of the voice	Disease	1517.0	1.0	7.0	1.4667106130520764	1.0	0.7103941017503367	0.7506951220934329	2.0	False	1	False	1
DIS_Abnormally folded helix	Disease	88.0	1.0	1.0	1.0	1.0	0.0	0.0	1.0	True	0.5	False	1
DIS_Abnormally small eyeball	Disease	2284.0	1.0	9.0	2.6072679509632226	2.0	1.3792176759142465	0.28474986646067	3.0	False	1	False	1
DIS_Abortion, Tubal	Disease	2059.0	1.0	8.0	2.147158814958718	2.0	1.1439412964343754	-1.0028126605223289	1.0	False	0.9943983234403596	False	0.9943983234403596
DIS_Abscess	Disease	1122.0	1.0	5.0	1.3270944741532977	1.0	0.5857459616063029	-0.5584237802618391	1.0	False	1	False	1
DIS_Absence Epilepsy	Disease	1531.0	1.0	5.0	1.5068582625734814	1.0	0.7383663310486491	-0.6864590668071588	1.0	False	1	False	1
DIS_Absence Seizures	Disease	2186.0	1.0	8.0	2.2790484903934125	2.0	1.2189004878559715	-0.2289345957062129	2.0	False	1	False	1
DIS_Absence of eyebrow	Disease	1360.0	1.0	5.0	1.4125	1.0	0.6782262224534888	-0.6082041453775969	1.0	False	1	False	1
DIS_Absence of pubertal development	Disease	744.0	1.0	3.0	1.1491935483870968	1.0	0.3989898470173055	-0.37392818264026084	1.0	False	1	False	1
DIS_Absence of secondary sex characteristics	Disease	896.0	1.0	4.0	1.2042410714285714	1.0	0.4576042571592627	1.7389674945582423	2.0	False	0.3306869616361343	False	0.3306869616361343
DIS_Absence of septum pellucidum	Disease	1065.0	1.0	4.0	1.2779342723004694	1.0	0.5375404388317218	-0.5170481180997758	1.0	False	1	False	1
DIS_Absent earlobe	Disease	437.0	1.0	3.0	1.0869565217391304	1.0	0.2975708371866534	-0.2922212491023987	1.0	False	1	False	1
DIS_Absent finger	Disease	363.0	1.0	3.0	1.0578512396694215	1.0	0.24497778595499403	-0.23614892037619128	1.0	False	1	False	1
DIS_Absent reflex	Disease	2245.0	1.0	8.0	2.42271714922049	2.0	1.2868776503744628	-1.1055574310475438	1.0	False	0.8181583816556476	False	0.8181583816556476
DIS_Absent retinal pigment epithelium	Disease	36.0	1.0	1.0	1.0	1.0	0.0	0.0	1.0	True	0.5	False	1
DIS_Absent speech	Disease	1835.0	1.0	6.0	1.7831062670299727	2.0	0.919565201804333	1.323335996819245	3.0	False	0.5710310814315015	False	0.5710310814315015
DIS_Absent tendon reflex	Disease	2232.0	1.0	8.0	2.381720430107527	2.0	1.262708550067731	-1.0942512664806239	1.0	False	0.8351526896697904	False	0.8351526896697904
DIS_Absent testes	Disease	98.0	1.0	2.0	1.0204081632653061	1.0	0.14139190265868387	-0.1443375672974066	1.0	False	1	False	1
DIS_Acanthosis Nigricans	Disease	1057.0	1.0	5.0	1.2999053926206243	1.0	0.5518781817333286	-0.543426796976621	1.0	False	1	False	1
DIS_Accessory oral frenulum	Disease	285.0	1.0	2.0	1.0666666666666667	1.0	0.24944382578492943	-0.26726124191242434	1.0	False	1	False	1
DIS_Achalasia	Disease	534.0	1.0	3.0	1.0861423220973783	1.0	0.2871709260929973	-0.2999688139372506	1.0	False	1	False	1
DIS_Ache	Disease	1432.0	1.0	5.0	1.4266759776536313	1.0	0.6800740273815905	-0.6273963722690777	1.0	False	1	False	1
DIS_Achromasia	Disease	579.0	1.0	4.0	1.1295336787564767	1.0	0.37468460909455426	-0.3457139034066595	1.0	False	1	False	1
DIS_Acidosis, Lactic	Disease	2355.0	1.0	10.0	2.9745222929936306	3.0	1.5726526115974149	2.559673813098182	7.0	False	0.15262678256689635	False	0.15262678256689635
DIS_Acinar Cell Carcinoma	Disease	1091.0	1.0	4.0	1.3373052245646195	1.0	0.6069198257930146	1.0918983814204604	2.0	False	0.8387558371546248	False	0.8387558371546248
DIS_Acne	Disease	1506.0	1.0	5.0	1.5092961487383798	1.0	0.7389602966319964	2.0172989781127493	3.0	False	0.24573072554203598	False	0.24573072554203598
DIS_Acne Vulgaris	Disease	826.0	1.0	4.0	1.2094430992736078	1.0	0.48057464571459835	-0.4358180381367664	1.0	False	1	False	1
DIS_Acoustic Neuroma	Disease	1777.0	1.0	6.0	1.7051209904333147	1.0	0.9006604838962028	0.3274030723442607	2.0	False	1	False	1
DIS_Acquired Immunodeficiency Syndrome	Disease	2357.0	1.0	11.0	3.0258803563852354	3.0	1.561281266509185	-1.2975755232846875	1.0	False	0.5939292453605988	False	0.5939292453605988
DIS_Acquired cubitus valgus	Disease	737.0	1.0	4.0	1.1723202170963365	1.0	0.4185575352936633	-0.4117001906928644	1.0	False	1	False	1
DIS_Acquired flat foot	Disease	2033.0	1.0	10.0	2.1259222823413673	2.0	1.1450966695210754	0.763322207568909	3.0	False	1	False	1
DIS_Acquired hypothyroidism	Disease	278.0	1.0	3.0	1.0575539568345325	1.0	0.24786234786981606	-0.23220128966405715	1.0	False	1	False	1
DIS_Acquired scoliosis	Disease	2496.0	1.0	15.0	6.677884615384615	6.0	2.5777197510380216	2.4525999702138037	13.0	False	0.1662442230864501	False	0.1662442230864501
DIS_Acral Lentiginous Malignant Melanoma	Disease	206.0	1.0	2.0	1.029126213592233	1.0	0.16816027257950264	-0.17320508075688767	1.0	False	1	False	1
DIS_Acrocephalopolysyndactyly	Disease	224.0	1.0	2.0	1.0446428571428572	1.0	0.206518455468221	-0.21616885058355878	1.0	False	1	False	1
DIS_Acrocephaly	Disease	823.0	1.0	4.0	1.2102065613608748	1.0	0.4736485729928248	1.6674671553398506	2.0	False	0.35965443786982243	False	0.35965443786982243
DIS_Acromegaly	Disease	1788.0	1.0	7.0	1.7237136465324385	1.0	0.8935245988944188	0.30920956603703775	2.0	False	1	False	1
DIS_Acromicric Dysplasia	Disease	210.0	1.0	2.0	1.0238095238095237	1.0	0.1524553389864964	-0.1561737618886055	1.0	False	1	False	1
DIS_Acroparesthesia	Disease	90.0	1.0	2.0	1.0333333333333334	1.0	0.17950549357115014	-0.18569533817705244	1.0	False	1	False	1
DIS_Action Myoclonus-Renal Failure Syndrome	Disease	672.0	1.0	4.0	1.1741071428571428	1.0	0.4306512653295378	-0.404288009519523	1.0	False	1	False	1
DIS_Acute Cerebrovascular Accidents	Disease	1952.0	1.0	6.0	1.9011270491803278	2.0	1.0217705824708245	-0.8819269850197106	1.0	False	1	False	1
DIS_Acute Chest Syndrome	Disease	983.0	1.0	4.0	1.2400813835198372	1.0	0.483018646332943	-0.4970437173440919	1.0	False	1	False	1
DIS_Acute Confusional Senile Dementia	Disease	1876.0	1.0	8.0	1.7942430703624734	2.0	0.9464831732296024	1.2739338254934072	3.0	False	0.6161781042417648	False	0.6161781042417648
DIS_Acute Coronary Syndrome	Disease	2465.0	1.0	12.0	4.117647058823529	4.0	1.9513226754560498	-0.0602909299949755	4.0	False	1	False	1
DIS_Acute Erythroblastic Leukemia	Disease	2454.0	1.0	11.0	3.693154034229829	3.5	1.7588922974439813	0.7429937396788177	5.0	False	1	False	1
DIS_Acute GVH disease	Disease	2296.0	1.0	9.0	2.6489547038327528	2.0	1.3898364108121997	-1.1864379800419305	1.0	False	0.7104113941624395	False	0.7104113941624395
DIS_Acute Kidney Insufficiency	Disease	1928.0	1.0	7.0	1.8973029045643153	2.0	0.9915791648673506	0.10356923488748689	2.0	False	1	False	1
DIS_Acute Megakaryocytic Leukemias	Disease	2161.0	1.0	8.0	2.25913928736696	2.0	1.2082705120535893	-1.0421004856163487	1.0	False	0.9208328487875416	False	0.9208328487875416
DIS_Acute Myeloid Leukemia (AML-M2)	Disease	2147.0	1.0	9.0	2.258965999068468	2.0	1.2431488829156865	-0.20831454914803763	2.0	False	1	False	1
DIS_Acute Myeloid Leukemia Arising from Previous Myelodysplastic Syndrome	Disease	1164.0	1.0	5.0	1.3350515463917525	1.0	0.6143542812660947	2.7100787027593123	3.0	False	0.13615581477824956	False	0.13615581477824956
DIS_Acute Myeloid Leukemia, M1	Disease	2127.0	1.0	8.0	2.211565585331453	2.0	1.206235851826155	-0.17539321602086166	2.0	False	1	False	1
DIS_Acute Promyelocytic Leukemia	Disease	2499.0	1.0	17.0	7.488195278111244	7.0	2.720426619609282	-0.17945541136535448	7.0	False	1	False	1
DIS_Acute biphenotypic leukemia	Disease	994.0	1.0	6.0	1.3148893360160965	1.0	0.5954553216382955	1.150566027521488	2.0	False	0.7553998719167844	False	0.7553998719167844
DIS_Acute bronchitis	Disease	40.0	1.0	1.0	1.0	1.0	0.0	0.0	1.0	True	0.5	False	1
DIS_Acute kidney injury	Disease	1965.0	1.0	7.0	1.924173027989822	2.0	1.0163302195150368	0.0746085972395473	2.0	False	1	False	1
DIS_Acute leukemia	Disease	2499.0	1.0	19.0	7.852741096438575	8.0	2.806969027161421	0.4087180487066518	9.0	False	1	False	1
DIS_Acute lymphoblastic leukemia with lymphomatous features	Disease	257.0	1.0	3.0	1.0505836575875487	1.0	0.23623516321650648	-0.2141241672019394	1.0	False	1	False	1
DIS_Acute lymphocytic leukemia	Disease	2500.0	4.0	28.0	14.0708	14.0	3.660189525147571	1.0734963238936603	18.0	False	0.8677585008700629	False	0.8677585008700629
DIS_Acute monocytic leukemia	Disease	1790.0	1.0	6.0	1.6910614525139664	1.0	0.8780873651320773	0.3518312183430229	2.0	False	1	False	1
DIS_Acute myelomonocytic leukemia	Disease	1839.0	1.0	6.0	1.7574768896139206	2.0	0.9274482444876734	0.26149503417309317	2.0	False	1	False	1
DIS_Acute myocardial infarction	Disease	2436.0	1.0	12.0	3.9729064039408866	4.0	1.8756730398680164	-0.5186972266815468	3.0	False	1	False	1
DIS_Acute necrotizing encephalopathy	Disease	748.0	1.0	4.0	1.1898395721925135	1.0	0.45527622917428257	3.975960772409547	3.0	False	0.06325805262158843	False	0.06325805262158843
DIS_Acute onset pain	Disease	519.0	1.0	3.0	1.0886319845857417	1.0	0.2974617370159513	-0.2979609595333899	1.0	False	1	False	1
DIS_Acute pancreatitis	Disease	2017.0	1.0	7.0	2.007436787307883	2.0	1.082810306442187	-0.006868042595861799	2.0	False	1	False	1
DIS_Acyl-CoA Dehydrogenase Family, Member 9, Deficiency of	Disease	38.0	1.0	1.0	1.0	1.0	0.0	0.0	1.0	True	0.5	False	1
DIS_Adamantinoma	Disease	203.0	1.0	2.0	1.0246305418719213	1.0	0.15499638150297806	-0.15891043154093257	1.0	False	1	False	1
DIS_Addictive Behavior	Disease	2435.0	1.0	13.0	3.4772073921971254	3.0	1.6712922136341029	-0.2855319903390639	3.0	False	1	False	1
DIS_Adducted thumb	Disease	1051.0	1.0	5.0	1.2940057088487156	1.0	0.5553581540955406	6.6731608491224685	5.0	False	0.022456228237709715	False	0.022456228237709715
DIS_Adenocarcinoma	Disease	2500.0	11.0	45.0	27.2264	27.0	4.92551957056309	-0.8580617616989462	23.0	False	1	False	1
DIS_Adenocarcinoma Of Esophagus	Disease	2486.0	1.0	13.0	4.806114239742558	5.0	2.113107683075306	-1.8011927504817642	1.0	False	0.3082333449987693	False	0.3082333449987693
DIS_Adenocarcinoma of colon	Disease	2473.0	1.0	13.0	4.431459765467044	4.0	2.004708613149031	-0.7140487929657179	3.0	False	1	False	1
DIS_Adenocarcinoma of large intestine	Disease	2474.0	1.0	15.0	4.616814874696847	4.0	2.0641236659100666	0.6701076820866303	6.0	False	1	False	1
DIS_Adenocarcinoma of lung (disorder)	Disease	2500.0	6.0	33.0	18.028	18.0	4.0467290494917005	0.4873071500172959	20.0	False	1	False	1
DIS_Adenocarcinoma of pancreas	Disease	2491.0	1.0	15.0	5.639100762745885	6.0	2.2640392620029863	0.6010934792933462	7.0	False	1	False	1
DIS_Adenocarcinoma of prostate	Disease	2419.0	1.0	13.0	3.6143034311699047	3.0	1.7651657978896735	-0.348014578519666	3.0	False	1	False	1
DIS_Adenocarcinoma of rectum	Disease	1130.0	1.0	4.0	1.3141592920353982	1.0	0.5748977987875986	-0.5464611148241103	1.0	False	1	False	1
DIS_Adenocarcinoma of the gastroesophageal junction	Disease	435.0	1.0	2.0	1.071264367816092	1.0	0.2572659279731086	-0.27700663036708506	1.0	False	1	False	1
DIS_Adenocarcinoma, Basal Cell	Disease	2130.0	1.0	8.0	2.2568075117370894	2.0	1.2579374823206206	-0.9991017275505244	1.0	False	1	False	1
DIS_Adenocarcinoma, Endometrioid	Disease	1628.0	1.0	7.0	1.5810810810810811	1.0	0.8161067827773189	-0.712015992691037	1.0	False	1	False	1
DIS_Adenocarcinoma, Oxyphilic	Disease	2160.0	1.0	8.0	2.3268518518518517	2.0	1.2879862606727432	-1.0301754703181447	1.0	False	0.9422748307879905	False	0.9422748307879905
DIS_Adenocarcinoma, Tubular	Disease	2181.0	1.0	8.0	2.36680421824851	2.0	1.3075025325862597	-1.0453549298638456	1.0	False	0.9151082203390116	False	0.9151082203390116
DIS_Adenoid Cystic Carcinoma	Disease	2429.0	1.0	10.0	3.3919308357348705	3.0	1.7008560850762668	-0.23043150985775274	3.0	False	1	False	1
DIS_Adenolymphoma	Disease	328.0	1.0	2.0	1.048780487804878	1.0	0.21540880161775236	-0.22645540682891935	1.0	False	1	False	1
DIS_Adenoma	Disease	2500.0	4.0	35.0	15.7248	16.0	3.7136861687547054	0.07410426931478745	16.0	False	1	False	1
DIS_Adenoma of large intestine	Disease	2460.0	1.0	14.0	4.100406504065041	4.0	1.9441594410735505	-0.05164520046236387	4.0	False	1	False	1
DIS_Adenoma of lung	Disease	704.0	1.0	4.0	1.1690340909090908	1.0	0.40396638442684907	-0.41843603187160694	1.0	False	1	False	1
DIS_Adenomatoid Tumor	Disease	110.0	1.0	1.0	1.0	1.0	0.0	0.0	1.0	True	0.5	False	1
DIS_Adenomatous Polyposis Coli	Disease	2496.0	1.0	16.0	6.35136217948718	6.0	2.496219526908306	1.8622712347220491	11.0	False	0.288346131941897	False	0.288346131941897
DIS_Adenomatous Polyps	Disease	1665.0	1.0	6.0	1.6558558558558558	1.0	0.8677766299703893	0.39658148451853015	2.0	False	1	False	1
DIS_Adenosquamous carcinoma	Disease	1505.0	1.0	5.0	1.495016611295681	1.0	0.7569007556323938	-0.6540046467282129	1.0	False	1	False	1
DIS_Adolescent idiopathic scoliosis	Disease	714.0	1.0	4.0	1.1834733893557423	1.0	0.4282806908234479	1.9065221200478035	2.0	False	0.2751162879646002	False	0.2751162879646002
DIS_Adrenal Cancer	Disease	692.0	1.0	3.0	1.1921965317919074	1.0	0.44565639916323335	-0.43126617760403885	1.0	False	1	False	1
DIS_Adrenal Cortical Adenoma	Disease	1909.0	1.0	7.0	1.8716605552645365	2.0	1.02446675394168	1.1013919586888776	3.0	False	0.8243586460895455	False	0.8243586460895455
DIS_Adrenal Gland Diseases	Disease	475.0	1.0	3.0	1.0905263157894738	1.0	0.30816047911182026	-0.29376354829921286	1.0	False	1	False	1
DIS_Adrenal Gland Hyperfunction	Disease	763.0	1.0	4.0	1.1480996068152032	1.0	0.39369996830799586	-0.3761737839393048	1.0	False	1	False	1
DIS_Adrenal Gland Neoplasms	Disease	1867.0	1.0	7.0	1.802356722013926	2.0	0.9548089965172527	2.3016574896153736	4.0	False	0.18876375447745772	False	0.18876375447745772
DIS_Adrenal hyperplasia	Disease	974.0	1.0	4.0	1.2484599589322383	1.0	0.5322000075028516	-0.4668544822049951	1.0	False	1	False	1
DIS_Adrenocortical carcinoma	Disease	2377.0	1.0	13.0	3.023138409760202	3.0	1.5823659332677038	-0.6465877381771894	2.0	False	1	False	1
DIS_Adrenocorticotropic hormone (ACTH) deficiency (disorder)	Disease	578.0	1.0	3.0	1.1262975778546713	1.0	0.366835048720691	-0.344289833523608	1.0	False	1	False	1
DIS_Adrenocorticotropic hormone excess	Disease	202.0	1.0	2.0	1.0346534653465347	1.0	0.1829005267515957	-0.18946618668626852	1.0	False	1	False	1
DIS_Adrenogenital Syndrome	Disease	241.0	1.0	2.0	1.037344398340249	1.0	0.18960430968955788	-0.19695964928958432	1.0	False	1	False	1
DIS_Adrenoleukodystrophy	Disease	2283.0	1.0	9.0	2.701708278580815	3.0	1.4135727991756288	0.9184470174980209	4.0	False	1	False	1
DIS_Adrenomyeloneuropathy	Disease	610.0	1.0	4.0	1.1557377049180328	1.0	0.4326906251618231	4.262311656029586	3.0	False	0.05504395061728396	False	0.05504395061728396
DIS_Adult Acute Lymphocytic Leukemia	Disease	2075.0	1.0	8.0	2.1734939759036145	2.0	1.1693973669249214	-1.0035031795816898	1.0	False	0.9930302864202318	False	0.9930302864202318
DIS_Adult Acute Myeloblastic Leukemia	Disease	2012.0	1.0	8.0	2.018886679920477	2.0	1.0606091656533538	-0.017807388934681197	2.0	False	1	False	1
DIS_Adult Cholangiocarcinoma	Disease	1422.0	1.0	5.0	1.4571026722925458	1.0	0.7010556952990851	0.7743997108187572	2.0	False	1	False	1
DIS_Adult Fanconi syndrome	Disease	892.0	1.0	4.0	1.2073991031390134	1.0	0.46229002738133557	-0.4486341708771781	1.0	False	1	False	1
DIS_Adult Glioblastoma	Disease	2380.0	1.0	10.0	2.9873949579831933	3.0	1.5647941106465328	0.008055399704692523	3.0	False	1	False	1
DIS_Adult Hepatocellular Carcinoma	Disease	2009.0	1.0	7.0	2.0338476854156298	2.0	1.0782473743970329	-0.9588223537235767	1.0	False	1	False	1
DIS_Adult Learning Disorders	Disease	903.0	1.0	4.0	1.2436323366555924	1.0	0.50292707556834	3.492290927784309	3.0	False	0.0819934515281093	False	0.0819934515281093
DIS_Adult Liver Carcinoma	Disease	1514.0	1.0	5.0	1.5026420079260239	1.0	0.7388490424361271	-0.6803040662659813	1.0	False	1	False	1
DIS_Adult Lymphoma	Disease	1371.0	1.0	5.0	1.4463894967177242	1.0	0.6921512822544235	-0.6449305349312908	1.0	False	1	False	1
DIS_Adult Medulloblastoma	Disease	1563.0	1.0	6.0	1.5886116442738323	1.0	0.8198111946815507	1.7216017113238014	3.0	False	0.33739188186179775	False	0.33739188186179775
DIS_Adult Myelodysplastic Syndrome	Disease	635.0	1.0	4.0	1.1637795275590552	1.0	0.40268181521554786	-0.4067219362051082	1.0	False	1	False	1
DIS_Adult Neuronal Ceroid Lipofuscinosis	Disease	583.0	1.0	3.0	1.1234991423670668	1.0	0.3492409356466391	-0.35362161121920394	1.0	False	1	False	1
DIS_Adult Oligodendroglioma	Disease	282.0	1.0	2.0	1.0283687943262412	1.0	0.16602411220878902	-0.17087153154335244	1.0	False	1	False	1
DIS_Adult Rickets	Disease	767.0	1.0	3.0	1.1720990873533246	1.0	0.40415527575703375	-0.42582417619307655	1.0	False	1	False	1
DIS_Adult T Acute Lymphoblastic Leukemia	Disease	797.0	1.0	3.0	1.1894604767879549	1.0	0.431494540260713	-0.43907966175766927	1.0	False	1	False	1
DIS_Adult T-Cell Lymphoma/Leukemia	Disease	2499.0	1.0	19.0	7.80672268907563	8.0	2.7963881594343625	0.06911676773923438	8.0	False	1	False	1
DIS_Adult-Onset Dystonias	Disease	347.0	1.0	2.0	1.0403458213256485	1.0	0.19676899152866356	-0.20504156174308205	1.0	False	1	False	1
DIS_Adult-Onset Idiopathic Focal Dystonias	Disease	278.0	1.0	2.0	1.0431654676258992	1.0	0.20322945168094292	-0.2123976976214364	1.0	False	1	False	1
DIS_Adult-Onset Idiopathic Torsion Dystonias	Disease	278.0	1.0	2.0	1.0431654676258992	1.0	0.20322945168094292	-0.2123976976214364	1.0	False	1	False	1
DIS_Adult-Onset Still Disease	Disease	690.0	1.0	3.0	1.1608695652173913	1.0	0.3977171784085523	-0.4044823154511548	1.0	False	1	False	1
DIS_Advanced bone age	Disease	1362.0	1.0	4.0	1.3898678414096917	1.0	0.633140191709463	-0.6157685872966903	1.0	False	1	False	1
DIS_Advanced cancer	Disease	120.0	1.0	2.0	1.025	1.0	0.15612494995995996	-0.16012815380508655	1.0	False	1	False	1
DIS_Adverse reaction to drug	Disease	1862.0	1.0	7.0	1.8227712137486574	2.0	0.9592991367664115	0.1847481973649453	2.0	False	1	False	1
DIS_Affective Disorders, Psychotic	Disease	527.0	1.0	3.0	1.1081593927893738	1.0	0.32256948300812993	-0.33530572012184984	1.0	False	1	False	1
DIS_African Burkitt's lymphoma	Disease	978.0	1.0	4.0	1.2331288343558282	1.0	0.5023936831306316	-0.4640361576664379	1.0	False	1	False	1
DIS_Age related macular degeneration	Disease	2492.0	1.0	15.0	6.100722311396469	6.0	2.4046602944193127	-0.04188629538659707	6.0	False	1	False	1
DIS_Age-Related Memory Disorders	Disease	1189.0	1.0	5.0	1.3809924306139614	1.0	0.6526200213671154	0.9484961372918578	2.0	False	1	False	1
DIS_Agenesis	Disease	1991.0	1.0	7.0	1.964841788046208	2.0	1.0728227867989453	0.03277168642054673	2.0	False	1	False	1
DIS_Agenesis of corpus callosum	Disease	2485.0	1.0	15.0	4.8877263581488934	5.0	2.1450120563532553	0.9847374216824648	7.0	False	1	False	1
DIS_Aggressive Systemic Mastocytosis	Disease	359.0	1.0	3.0	1.0584958217270195	1.0	0.24626224072758043	3.8231771768636214	2.0	False	0.06841497146458457	False	0.06841497146458457
DIS_Aggressive periodontitis, generalized	Disease	981.0	1.0	4.0	1.2782874617737003	1.0	0.5465371694682595	-0.5091830479607702	1.0	False	1	False	1
DIS_Aggressive personality	Disease	98.0	1.0	2.0	1.010204081632653	1.0	0.10049854899791943	-0.10153461651336092	1.0	False	1	False	1
DIS_Agnosia for Pain	Disease	1451.0	1.0	6.0	1.5044796691936595	1.0	0.7484055563264783	-0.6740725866198533	1.0	False	1	False	1
DIS_Agyria	Disease	1315.0	1.0	6.0	1.4015209125475285	1.0	0.6629791950436787	0.9027117169386321	2.0	False	1	False	1
DIS_Airway Obstruction	Disease	1340.0	1.0	5.0	1.4223880597014926	1.0	0.679622567668478	3.7927109294520585	4.0	False	0.06951851935052432	False	0.06951851935052432
DIS_Alacrima	Disease	385.0	1.0	2.0	1.0389610389610389	1.0	0.19350213539936806	-0.20134681656420678	1.0	False	1	False	1
DIS_Albinism	Disease	1260.0	1.0	5.0	1.3761904761904762	1.0	0.6459186360167521	-0.5824115534277905	1.0	False	1	False	1
DIS_Albinism, Ocular	Disease	866.0	1.0	4.0	1.2136258660508084	1.0	0.46279502141689943	1.6991845148671179	2.0	False	0.34635297060339265	False	0.34635297060339265
DIS_Albinism, Oculocutaneous	Disease	1020.0	1.0	4.0	1.2647058823529411	1.0	0.5446076225269139	-0.4860488017496664	1.0	False	1	False	1
DIS_Alcohol Use Disorder	Disease	1913.0	1.0	6.0	1.8379508625196028	2.0	0.9487011417964757	-0.8832611510647553	1.0	False	1	False	1
DIS_Alcohol Withdrawal Delirium	Disease	677.0	1.0	3.0	1.1462333825701625	1.0	0.3929265553270391	-0.37216467196636815	1.0	False	1	False	1
DIS_Alcohol abuse	Disease	2119.0	1.0	9.0	2.087305332704106	2.0	1.1112808050099865	-0.07856280096849258	2.0	False	1	False	1
DIS_Alcohol withdrawal syndrome	Disease	1203.0	1.0	4.0	1.3200332502078138	1.0	0.5850643112265371	-0.5470052506482433	1.0	False	1	False	1
DIS_Alcoholic Intoxication, Chronic	Disease	2495.0	1.0	16.0	6.8993987975951905	7.0	2.557690991048359	0.8212881109393926	9.0	False	1	False	1
DIS_Alkaline phosphatase raised	Disease	1291.0	1.0	5.0	1.3741285824941905	1.0	0.6348367774849589	-0.5893303535065825	1.0	False	1	False	1
DIS_Alkalosis	Disease	628.0	1.0	3.0	1.1194267515923566	1.0	0.3387006683250606	-0.35260264522932494	1.0	False	1	False	1
DIS_Allergic rhinitis (disorder)	Disease	2307.0	1.0	10.0	2.7811009969657565	3.0	1.4613138721618175	0.14979602069363224	3.0	False	1	False	1
DIS_Allodynia	Disease	1865.0	1.0	7.0	1.832171581769437	2.0	0.9955584217392214	-0.8358842269805214	1.0	False	1	False	1
DIS_Alloxan Diabetes	Disease	2129.0	1.0	9.0	2.2146547674964774	2.0	1.2196340323926929	0.64391875894347	3.0	False	1	False	1
DIS_Alopecia	Disease	2445.0	1.0	13.0	3.6192229038854804	3.0	1.7468050324748614	0.21798488614097775	4.0	False	1	False	1
DIS_Alopecia, Male Pattern	Disease	1007.0	1.0	4.0	1.279046673286991	1.0	0.5517759400249549	-0.5057246121938022	1.0	False	1	False	1
DIS_Alpha-Aminoadipic Semialdehyde Deficiency Disease	Disease	48.0	1.0	1.0	1.0	1.0	0.0	0.0	1.0	True	0.5	False	1
DIS_Alport Syndrome	Disease	940.0	1.0	5.0	1.2223404255319148	1.0	0.4732536217436016	-0.4698124120270842	1.0	False	1	False	1
DIS_Alternating hemiplegia of childhood	Disease	285.0	1.0	3.0	1.0596491228070175	1.0	0.2512143483462281	-0.23744313650750565	1.0	False	1	False	1
DIS_Alveolar Bone Loss	Disease	952.0	1.0	4.0	1.2247899159663866	1.0	0.4740037739442992	-0.4742365532152957	1.0	False	1	False	1
DIS_Alveolar rhabdomyosarcoma	Disease	1662.0	1.0	7.0	1.635379061371841	1.0	0.8599386088935568	-0.7388656059870994	1.0	False	1	False	1
DIS_Alzheimer Disease, Early Onset	Disease	2135.0	1.0	9.0	2.1784543325526933	2.0	1.1792525118863908	1.5446612570987632	4.0	False	0.4191152779685118	False	0.4191152779685118
DIS_Alzheimer Disease, Late Onset	Disease	2466.0	1.0	12.0	4.168288726682888	4.0	1.877337437702296	0.4430270534289549	5.0	False	1	False	1
DIS_Alzheimer's Disease	Disease	2500.0	15.0	51.0	31.2512	31.0	5.326396395312688	3.3322341565902267	49.0	False	0.09005938491604654	False	0.09005938491604654
DIS_Alzheimer's Disease, Focal Onset	Disease	1876.0	1.0	8.0	1.7942430703624734	2.0	0.9464831732296024	1.2739338254934072	3.0	False	0.6161781042417648	False	0.6161781042417648
DIS_Ambiguous Genitalia	Disease	1517.0	1.0	6.0	1.5484508899143046	1.0	0.7803151923005653	-0.7028581467154746	1.0	False	1	False	1
DIS_Ambiguous genitalia due to virilization	Disease	331.0	1.0	2.0	1.0483383685800605	1.0	0.21448023382838488	-0.2253744679276046	1.0	False	1	False	1
DIS_Ambiguous genitalia, female	Disease	331.0	1.0	2.0	1.0483383685800605	1.0	0.21448023382838488	-0.2253744679276046	1.0	False	1	False	1
DIS_Ambiguous genitalia, male	Disease	324.0	1.0	3.0	1.058641975308642	1.0	0.25990146796986024	-0.22563156632667614	1.0	False	1	False	1
DIS_Amebiasis	Disease	415.0	1.0	3.0	1.0554216867469879	1.0	0.23910123482228282	-0.23179172114347824	1.0	False	1	False	1
DIS_Amebic colitis	Disease	662.0	1.0	3.0	1.146525679758308	1.0	0.3862966337152113	-0.3793087150387413	1.0	False	1	False	1
DIS_Amelanotic Skin Melanoma	Disease	534.0	1.0	3.0	1.1123595505617978	1.0	0.3331228557387324	2.6646038665517953	2.0	False	0.14084281365165835	False	0.14084281365165835
DIS_Ameloblastoma	Disease	1539.0	1.0	6.0	1.4938271604938271	1.0	0.7355678158483758	0.6881389160867138	2.0	False	1	False	1
DIS_Amenorrhea	Disease	1377.0	1.0	5.0	1.4306463326071168	1.0	0.6761991284130043	0.8419911287509634	2.0	False	1	False	1
DIS_Aminoaciduria	Disease	1385.0	1.0	5.0	1.4375451263537906	1.0	0.6844574933755787	2.282763924375435	3.0	False	0.1919013362671304	False	0.1919013362671304
DIS_Amnesia	Disease	1501.0	1.0	7.0	1.5343104596935377	1.0	0.7953407841350667	-0.6718006549539648	1.0	False	1	False	1
DIS_Amnestic State	Disease	590.0	1.0	3.0	1.1576271186440679	1.0	0.3998742979735424	-0.3941916733405487	1.0	False	1	False	1
DIS_Amphetamine Abuse	Disease	1757.0	1.0	6.0	1.7478656801365964	1.0	0.9360011627173045	2.40612342117742	4.0	False	0.1727285784912091	False	0.1727285784912091
DIS_Amphetamine Addiction	Disease	1771.0	1.0	6.0	1.7577639751552796	1.0	0.9412681551438895	2.382143720247239	4.0	False	0.176223604512215	False	0.176223604512215
DIS_Amphetamine-Related Disorders	Disease	1757.0	1.0	6.0	1.7478656801365964	1.0	0.9360011627173045	2.40612342117742	4.0	False	0.1727285784912091	False	0.1727285784912091
DIS_Amyloid angiopathy	Disease	673.0	1.0	3.0	1.160475482912333	1.0	0.4091607905448285	-0.39220640545407026	1.0	False	1	False	1
DIS_Amyloidosis	Disease	2500.0	3.0	26.0	13.1524	13.0	3.479019149128099	1.68081857251792	19.0	False	0.3539633718358428	False	0.3539633718358428
DIS_Amyotrophic Lateral Sclerosis	Disease	2499.0	2.0	22.0	10.637454981992796	11.0	3.1273832345640855	2.0344628530612607	17.0	False	0.24160196985878718	False	0.24160196985878718
DIS_Amyotrophic Lateral Sclerosis With Dementia	Disease	952.0	1.0	4.0	1.2521008403361344	1.0	0.5139807960797657	-0.49048688639528554	1.0	False	1	False	1
DIS_Amyotrophic Lateral Sclerosis, Guam Form	Disease	1045.0	1.0	4.0	1.30622009569378	1.0	0.5670451990608697	-0.5400276665792009	1.0	False	1	False	1
DIS_Amyotrophic Lateral Sclerosis, Sporadic	Disease	2206.0	1.0	9.0	2.3676337262012694	2.0	1.2317294021250282	0.5133970762634612	3.0	False	1	False	1
DIS_Analgesic Overuse Headache	Disease	381.0	1.0	3.0	1.0656167979002624	1.0	0.25799336728993555	-0.2543352125270787	1.0	False	1	False	1
DIS_Anaplasia	Disease	2469.0	1.0	15.0	4.604293236127987	4.0	2.0486582448447894	1.1694028371498912	7.0	False	0.7312598241215187	False	0.7312598241215187
DIS_Anaplastic Large Cell Lymphoma, ALK-Positive	Disease	652.0	1.0	4.0	1.1671779141104295	1.0	0.4232100657564896	1.967869276457066	2.0	False	0.25823048407829097	False	0.25823048407829097
DIS_Anaplastic Oligodendroglioma	Disease	1526.0	1.0	4.0	1.4954128440366972	1.0	0.7210865772154361	0.6997594628814584	2.0	False	1	False	1
DIS_Anaplastic astrocytoma	Disease	2330.0	1.0	10.0	2.8703862660944206	3.0	1.4553227231376922	0.08906184988724063	3.0	False	1	False	1
DIS_Anaplastic carcinoma	Disease	2412.0	1.0	11.0	3.353648424543947	3.0	1.6861224976430533	-0.20974064757352706	3.0	False	1	False	1
DIS_Anaplastic large cell lymphoma, ALK negative	Disease	696.0	1.0	4.0	1.146551724137931	1.0	0.4065761937787333	-0.3604532837396952	1.0	False	1	False	1
DIS_Anaplastic thyroid carcinoma	Disease	2364.0	1.0	10.0	2.9568527918781724	3.0	1.5324464511159568	-0.624395580792643	2.0	False	1	False	1
DIS_Androgen-Insensitivity Syndrome	Disease	1763.0	1.0	6.0	1.7033465683494045	1.0	0.9205075960575981	2.494985855072606	4.0	False	0.1606437466059297	False	0.1606437466059297
DIS_Androgenetic Alopecia	Disease	1465.0	1.0	5.0	1.49419795221843	1.0	0.7353579530927057	-0.6720508701102293	1.0	False	1	False	1
DIS_Anemia	Disease	2498.0	1.0	18.0	7.824259407526021	8.0	2.692980071462432	1.1792662805519325	11.0	False	0.7190783920845717	False	0.7190783920845717
DIS_Anemia, Diamond-Blackfan	Disease	1709.0	1.0	6.0	1.6489174956114687	1.0	0.8658904295724092	-0.7494221825871372	1.0	False	1	False	1
DIS_Anemia, Hemolytic	Disease	2125.0	1.0	8.0	2.1416470588235295	2.0	1.1634359327226287	-0.12174891185632575	2.0	False	1	False	1
DIS_Anemia, Hemolytic, Acquired	Disease	495.0	1.0	2.0	1.082828282828283	1.0	0.2756224925364416	-0.3005135105848871	1.0	False	1	False	1
DIS_Anemia, Megaloblastic	Disease	784.0	1.0	5.0	1.1823979591836735	1.0	0.44738054476314654	-0.40770203648493286	1.0	False	1	False	1
DIS_Anemia, Microangiopathic	Disease	471.0	1.0	2.0	1.0764331210191083	1.0	0.2656898549632383	-0.2876779808912304	1.0	False	1	False	1
DIS_Anemia, Sickle Cell	Disease	2459.0	1.0	13.0	3.772265148434323	4.0	1.828613174506222	0.6714021689673108	5.0	False	1	False	1
DIS_Anemia, severe	Disease	1172.0	1.0	5.0	1.378839590443686	1.0	0.6344727338796304	-0.5970935711093268	1.0	False	1	False	1
DIS_Anencephaly	Disease	717.0	1.0	3.0	1.1520223152022315	1.0	0.38887881546094166	-0.390924650966235	1.0	False	1	False	1
DIS_Aneurysm	Disease	2273.0	1.0	9.0	2.7149142102947645	2.0	1.4218557376859962	1.6071150744337157	5.0	False	0.387173879875909	False	0.387173879875909
DIS_Aneurysm of ascending aorta	Disease	46.0	1.0	1.0	1.0	1.0	0.0	0.0	1.0	True	0.5	False	1
DIS_Aneurysm, Dissecting	Disease	603.0	1.0	4.0	1.1376451077943615	1.0	0.3897004336008662	-0.35320747919756873	1.0	False	1	False	1
DIS_Aneurysmal disease	Disease	616.0	1.0	3.0	1.1071428571428572	1.0	0.3296214166178154	2.7087352272755374	2.0	False	0.1362909090909091	False	0.1362909090909091
DIS_Angina Pectoris	Disease	1469.0	1.0	5.0	1.503063308373043	1.0	0.733908944217096	3.4022431683137304	4.0	False	0.08639115864281728	False	0.08639115864281728
DIS_Angioedema	Disease	437.0	1.0	3.0	1.0617848970251715	1.0	0.2590769028735749	-0.23848091566588442	1.0	False	1	False	1
DIS_Angiogenic Switch	Disease	1701.0	1.0	6.0	1.7242798353909465	1.0	0.9155034282941353	0.3011678122525494	2.0	False	1	False	1
DIS_Angioid Streaks	Disease	338.0	1.0	3.0	1.0710059171597632	1.0	0.2789236390388799	-0.25457117010389185	1.0	False	1	False	1
DIS_Angioimmunoblastic Lymphadenopathy	Disease	1351.0	1.0	4.0	1.4034048852701702	1.0	0.6536037646920781	-0.6172009817908864	1.0	False	1	False	1
DIS_Angiokeratoma	Disease	257.0	1.0	3.0	1.027237354085603	1.0	0.18514205841821507	5.254141896364983	2.0	False	0.03622399999999999	False	0.03622399999999999
DIS_Anhedonia	Disease	1002.0	1.0	4.0	1.2634730538922156	1.0	0.5365327380639753	1.3727530378956336	2.0	False	0.5306585586181067	False	0.5306585586181067
DIS_Anhidrosis	Disease	801.0	1.0	3.0	1.1872659176029963	1.0	0.4354888944943411	-0.43001307259611343	1.0	False	1	False	1
DIS_Animal Mammary Neoplasms	Disease	2289.0	1.0	9.0	2.5417212756662297	2.0	1.3849130318539804	-0.39115905707164045	2.0	False	1	False	1
DIS_Ankle Injuries	Disease	130.0	1.0	2.0	1.0076923076923077	1.0	0.0873678207046196	-0.08804509063256206	1.0	False	1	False	1
DIS_Ankle clonus	Disease	542.0	1.0	3.0	1.1143911439114391	1.0	0.34605779084990496	-0.33055503137351355	1.0	False	1	False	1
DIS_Ankle contracture	Disease	530.0	1.0	3.0	1.120754716981132	1.0	0.3372242356641342	2.607301581653139	2.0	False	0.14710162279651492	False	0.14710162279651492
DIS_Ankylosing spondylitis	Disease	2485.0	1.0	14.0	5.226559356136821	5.0	2.222932162118827	-0.5517754329343567	4.0	False	1	False	1
DIS_Ankylosis of the elbow joint	Disease	331.0	1.0	2.0	1.0694864048338368	1.0	0.25427946117825756	-0.27326786250001045	1.0	False	1	False	1
DIS_Anophthalmos	Disease	1471.0	1.0	5.0	1.4731475186947656	1.0	0.7095968958365437	-0.6667835238159716	1.0	False	1	False	1
DIS_Anorexia	Disease	2033.0	1.0	6.0	2.045745204131825	2.0	1.076682543997447	0.8862916940449977	3.0	False	1	False	1
DIS_Anorexia Nervosa	Disease	1966.0	1.0	6.0	1.909969481180061	2.0	1.0073646909809943	-0.9033168318555143	1.0	False	1	False	1
DIS_Anosmia	Disease	1174.0	1.0	4.0	1.3517887563884157	1.0	0.6106042219417895	-0.5761322043756727	1.0	False	1	False	1
DIS_Anovulation	Disease	541.0	1.0	3.0	1.1146025878003696	1.0	0.3299432527144442	-0.3473402982407845	1.0	False	1	False	1
DIS_Anovulatory (finding)	Disease	377.0	1.0	3.0	1.0742705570291777	1.0	0.2721387167889784	-0.27291433540038534	1.0	False	1	False	1
DIS_Anoxemia	Disease	1006.0	1.0	5.0	1.2902584493041749	1.0	0.5435730885425206	-0.5339823759164443	1.0	False	1	False	1
DIS_Anoxia	Disease	2474.0	1.0	14.0	4.670573969280517	5.0	2.1180326155312557	0.15553397445527742	5.0	False	1	False	1
DIS_Anterior Cerebral Circulation Infarction	Disease	221.0	1.0	3.0	1.0316742081447965	1.0	0.19930059317235513	-0.15892681321527546	1.0	False	1	False	1
DIS_Anterior Choroidal Artery Infarction	Disease	449.0	1.0	3.0	1.0801781737193763	1.0	0.27964974014436644	-0.28670927309993244	1.0	False	1	False	1
DIS_Anterior Circulation Brain Infarction	Disease	221.0	1.0	3.0	1.0316742081447965	1.0	0.19930059317235513	-0.15892681321527546	1.0	False	1	False	1
DIS_Anterior chamber anomalies	Disease	415.0	1.0	3.0	1.1012048192771084	1.0	0.31717654082397667	-0.3190804055501508	1.0	False	1	False	1
DIS_Anterior hypopituitarism	Disease	893.0	1.0	4.0	1.232922732362822	1.0	0.4844179750430715	-0.480830077253248	1.0	False	1	False	1
DIS_Anterior pituitary hypoplasia	Disease	526.0	1.0	3.0	1.1197718631178708	1.0	0.3473264881900457	-0.34483941533516316	1.0	False	1	False	1
DIS_Anteriorly placed anus	Disease	478.0	1.0	4.0	1.098326359832636	1.0	0.343434112638173	-0.2863034166213662	1.0	False	1	False	1
DIS_Anteverted nostril	Disease	2476.0	1.0	14.0	4.691841680129241	4.0	2.1203562966380183	0.14533327269542706	5.0	False	1	False	1
DIS_Anthrax disease	Disease	1166.0	1.0	5.0	1.3481989708404802	1.0	0.6175195345128316	-0.563867135175211	1.0	False	1	False	1
DIS_Antiphospholipid Syndrome	Disease	1246.0	1.0	5.0	1.3804173354735152	1.0	0.6714076770850621	0.9228114090330672	2.0	False	1	False	1
DIS_Antiphospholipid antibodies measurement	Disease	162.0	1.0	2.0	1.0123456790123457	1.0	0.11042310999998961	-0.11180339887498998	1.0	False	1	False	1
DIS_Antisocial behavior	Disease	1414.0	1.0	5.0	1.4108910891089108	1.0	0.6697506751933965	-0.6134985813792011	1.0	False	1	False	1
DIS_Antley-Bixler Syndrome Phenotype	Disease	85.0	1.0	1.0	1.0	1.0	0.0	0.0	1.0	True	0.5	False	1
DIS_Antley-Bixler Syndrome with Disordered Steroidogenesis	Disease	122.0	1.0	1.0	1.0	1.0	0.0	0.0	1.0	True	0.5	False	1
DIS_Antley-Bixler Syndrome, Autosomal Dominant	Disease	474.0	1.0	3.0	1.0864978902953586	1.0	0.3096669862943295	-0.2793255145808306	1.0	False	1	False	1
DIS_Anus, Imperforate	Disease	1570.0	1.0	5.0	1.5936305732484077	1.0	0.8094727015821335	0.5020174564964743	2.0	False	1	False	1
DIS_Anxiety	Disease	2496.0	1.0	20.0	7.316105769230769	7.0	2.608202709420465	-0.12119677971694422	7.0	False	1	False	1
DIS_Anxiety Disorders	Disease	2495.0	1.0	16.0	6.2240480961923845	6.0	2.4122065264699186	0.3216772259310492	7.0	False	1	False	1
DIS_Anxiety States, Neurotic	Disease	1207.0	1.0	4.0	1.343827671913836	1.0	0.6067225685526979	1.0815030824573175	2.0	False	0.8549574023058876	False	0.8549574023058876
DIS_Anxiety disease	Disease	2282.0	1.0	10.0	2.6730937773882557	2.0	1.4027217748751422	0.9459511118873546	4.0	False	1	False	1
DIS_Anxiety neurosis (finding)	Disease	1442.0	1.0	5.0	1.4840499306518724	1.0	0.7439693502949029	0.6935098457263187	2.0	False	1	False	1
DIS_Anxiety state	Disease	571.0	1.0	3.0	1.1401050788091067	1.0	0.3714684112439968	-0.3771655262419596	1.0	False	1	False	1
DIS_Aortic Aneurysm	Disease	1971.0	1.0	7.0	1.915271435819381	2.0	1.0155688935095188	1.068099437776303	3.0	False	0.8765498647573725	False	0.8765498647573725
DIS_Aortic Aneurysm, Abdominal	Disease	2480.0	1.0	13.0	4.588709677419355	4.0	2.048256917377253	0.20080016285617774	5.0	False	1	False	1
DIS_Aortic Aneurysm, Ruptured	Disease	444.0	1.0	3.0	1.0968468468468469	1.0	0.3177751541832428	-0.3047653209256278	1.0	False	1	False	1
DIS_Aortic Aneurysm, Thoracic	Disease	2018.0	1.0	7.0	2.006442021803766	2.0	1.0925725122877723	0.9093748625579012	3.0	False	1	False	1
DIS_Aortic Aneurysm, Thoracoabdominal	Disease	243.0	1.0	2.0	1.0411522633744856	1.0	0.1986422779612703	-0.2071676976162606	1.0	False	1	False	1
DIS_Aortic Diseases	Disease	802.0	1.0	5.0	1.1970074812967582	1.0	0.4696165172358596	1.7098898553006983	2.0	False	0.3420296284865553	False	0.3420296284865553
DIS_Aortic Rupture	Disease	649.0	1.0	3.0	1.1540832049306626	1.0	0.401445154255336	-0.3838213098286877	1.0	False	1	False	1
DIS_Aortic Valve Insufficiency	Disease	2426.0	1.0	11.0	3.5041220115416323	3.0	1.7351963403621438	0.28577629915636843	4.0	False	1	False	1
DIS_Aortic Valve Stenosis	Disease	2183.0	1.0	8.0	2.3289051763628037	2.0	1.2798602197232352	-0.25698523267949386	2.0	False	1	False	1
DIS_Aortic aneurysm and dissection	Disease	207.0	1.0	2.0	1.038647342995169	1.0	0.1927530178092754	-0.20050188284683393	1.0	False	1	False	1
DIS_Aortic aneurysm without mention of rupture NOS	Disease	1209.0	1.0	6.0	1.3548387096774193	1.0	0.6146637897921999	-0.5772891059637334	1.0	False	1	False	1
DIS_Aortic root dilatation	Disease	815.0	1.0	5.0	1.2024539877300613	1.0	0.48485668241666835	3.7073759679054863	3.0	False	0.07275565236636418	False	0.07275565236636418
DIS_Aortic root dilation	Disease	166.0	1.0	2.0	1.0240963855421688	1.0	0.15334845857057658	-0.15713484026367772	1.0	False	1	False	1
DIS_Apathy	Disease	876.0	1.0	5.0	1.2203196347031964	1.0	0.5039550318127246	3.531426918975884	3.0	False	0.08018618536824604	False	0.08018618536824604
DIS_Apert syndrome	Disease	642.0	1.0	3.0	1.1292834890965733	1.0	0.3491633757084394	2.4937223416882586	2.0	False	0.16080657703988405	False	0.16080657703988405
DIS_Aphasia	Disease	803.0	1.0	4.0	1.2353673723536738	1.0	0.49970796779957954	1.5301589666727136	2.0	False	0.42709736973336593	False	0.42709736973336593
DIS_Aphasia, Acquired	Disease	73.0	1.0	2.0	1.0136986301369864	1.0	0.11623673115395301	-0.11785113019775839	1.0	False	1	False	1
DIS_Aphasia, Ageusic	Disease	73.0	1.0	2.0	1.0136986301369864	1.0	0.11623673115395301	-0.11785113019775839	1.0	False	1	False	1
DIS_Aphasia, Auditory Discriminatory	Disease	73.0	1.0	2.0	1.0136986301369864	1.0	0.11623673115395301	-0.11785113019775839	1.0	False	1	False	1
DIS_Aphasia, Commisural	Disease	73.0	1.0	2.0	1.0136986301369864	1.0	0.11623673115395301	-0.11785113019775839	1.0	False	1	False	1
DIS_Aphasia, Functional	Disease	73.0	1.0	2.0	1.0136986301369864	1.0	0.11623673115395301	-0.11785113019775839	1.0	False	1	False	1
DIS_Aphasia, Global	Disease	73.0	1.0	2.0	1.0136986301369864	1.0	0.11623673115395301	-0.11785113019775839	1.0	False	1	False	1
DIS_Aphasia, Graphomotor	Disease	73.0	1.0	2.0	1.0136986301369864	1.0	0.11623673115395301	-0.11785113019775839	1.0	False	1	False	1
DIS_Aphasia, Intellectual	Disease	73.0	1.0	2.0	1.0136986301369864	1.0	0.11623673115395301	-0.11785113019775839	1.0	False	1	False	1
DIS_Aphasia, Mixed	Disease	73.0	1.0	2.0	1.0136986301369864	1.0	0.11623673115395301	-0.11785113019775839	1.0	False	1	False	1
DIS_Aphasia, Post-Ictal	Disease	73.0	1.0	2.0	1.0136986301369864	1.0	0.11623673115395301	-0.11785113019775839	1.0	False	1	False	1
DIS_Aphasia, Post-Traumatic	Disease	73.0	1.0	2.0	1.0136986301369864	1.0	0.11623673115395301	-0.11785113019775839	1.0	False	1	False	1
DIS_Aphasia, Progressive	Disease	267.0	1.0	3.0	1.0449438202247192	1.0	0.24063488246006007	-0.18677184190940757	1.0	False	1	False	1
DIS_Aphasia, Semantic	Disease	73.0	1.0	2.0	1.0136986301369864	1.0	0.11623673115395301	-0.11785113019775839	1.0	False	1	False	1
DIS_Aphasia, Syntactical	Disease	73.0	1.0	2.0	1.0136986301369864	1.0	0.11623673115395301	-0.11785113019775839	1.0	False	1	False	1
DIS_Aplasia Cutis Congenita	Disease	2378.0	1.0	11.0	3.0803195962994114	3.0	1.6237382961216944	-1.281191434154299	1.0	False	0.6092169068127814	False	0.6092169068127814
DIS_Aplasia/Hypoplasia involving the skeletal musculature	Disease	644.0	1.0	3.0	1.1211180124223603	1.0	0.3402428686623022	-0.3559751682630337	1.0	False	1	False	1
DIS_Aplasia/Hypoplasia of the corpus callosum	Disease	1085.0	1.0	5.0	1.2792626728110599	1.0	0.5484653160341092	1.3140982777188364	2.0	False	0.5790876564125037	False	0.5790876564125037
DIS_Aplasia/Hypoplasia of the earlobes	Disease	384.0	1.0	3.0	1.078125	1.0	0.28712044692370253	-0.27209835049037945	1.0	False	1	False	1
DIS_Aplasia/Hypoplasia of the eyebrow	Disease	1360.0	1.0	5.0	1.4125	1.0	0.6782262224534888	-0.6082041453775969	1.0	False	1	False	1
DIS_Aplasia/Hypoplasia of the mandible	Disease	2500.0	1.0	15.0	6.516	6.0	2.5053830046521828	0.9914651753394682	9.0	False	1	False	1
DIS_Aplasia/Hypoplasia of the radius	Disease	1119.0	1.0	4.0	1.325290437890974	1.0	0.5824314084026634	-0.5585042859949695	1.0	False	1	False	1
DIS_Aplasia/Hypoplasia of the thumb	Disease	500.0	1.0	3.0	1.086	1.0	0.30100498334745224	-0.2857095555149984	1.0	False	1	False	1
DIS_Aplasia/Hypoplasia of the tibia	Disease	98.0	1.0	1.0	1.0	1.0	0.0	0.0	1.0	True	0.5	False	1
DIS_Aplasia/hypoplasia of the femur	Disease	145.0	1.0	2.0	1.013793103448276	1.0	0.11663127258819148	-0.11826247919781675	1.0	False	1	False	1
DIS_Aplastic Anemia	Disease	2311.0	1.0	9.0	2.649069666810904	2.0	1.3874001068876265	-1.1886042523885085	1.0	False	0.7078242552304609	False	0.7078242552304609
DIS_Apraxia, Developmental Verbal	Disease	783.0	1.0	4.0	1.1902937420178799	1.0	0.4501258975856785	-0.4227567065981994	1.0	False	1	False	1
DIS_Arachnodactyly	Disease	1639.0	1.0	6.0	1.612568639414277	1.0	0.8151183903305542	4.155753815359289	5.0	False	0.057902908005215546	False	0.057902908005215546
DIS_Arachnoid Cysts	Disease	553.0	1.0	3.0	1.1301989150090417	1.0	0.34710291066997384	-0.3751017666712541	1.0	False	1	False	1
DIS_Areas of hypopigmentation and hyperpigmentation that do not follow Blaschko lines	Disease	47.0	1.0	1.0	1.0	1.0	0.0	0.0	1.0	True	0.5	False	1
DIS_Arnold Chiari Malformation	Disease	512.0	1.0	3.0	1.125	1.0	0.3644344934278313	2.4009801919951235	2.0	False	0.17346938775510207	False	0.17346938775510207
DIS_Aromatase deficiency	Disease	151.0	1.0	2.0	1.0132450331125828	1.0	0.11432236093796072	-0.11585688927269903	1.0	False	1	False	1
DIS_Arrhythmogenic Right Ventricular Dysplasia	Disease	1165.0	1.0	5.0	1.336480686695279	1.0	0.6118287305690564	-0.5499589507382586	1.0	False	1	False	1
DIS_Arrhythmogenic Right Ventricular Dysplasia, Familial, 9	Disease	150.0	1.0	2.0	1.0333333333333334	1.0	0.17950549357115014	-0.18569533817705244	1.0	False	1	False	1
DIS_Arsenic Encephalopathy	Disease	1619.0	1.0	6.0	1.5787523162445953	1.0	0.8094214679846037	0.5204305796389099	2.0	False	1	False	1
DIS_Arsenic Induced Polyneuropathy	Disease	1619.0	1.0	6.0	1.5787523162445953	1.0	0.8094214679846037	0.5204305796389099	2.0	False	1	False	1
DIS_Arsenic Poisoning	Disease	1619.0	1.0	6.0	1.5787523162445953	1.0	0.8094214679846037	0.5204305796389099	2.0	False	1	False	1
DIS_Arsenic Poisoning, Inorganic	Disease	1619.0	1.0	6.0	1.5787523162445953	1.0	0.8094214679846037	0.5204305796389099	2.0	False	1	False	1
DIS_Arterial Diseases, Common Carotid	Disease	415.0	1.0	2.0	1.0771084337349397	1.0	0.2667634217464684	-0.2890517494119694	1.0	False	1	False	1
DIS_Arterial Occlusive Diseases	Disease	1224.0	1.0	5.0	1.3643790849673203	1.0	0.6323824958049281	-0.5762004599819297	1.0	False	1	False	1
DIS_Arteriosclerosis	Disease	2500.0	6.0	33.0	17.1364	17.0	4.06932365879147	0.21222199864448196	18.0	False	1	False	1
DIS_Arteriovenous fistula	Disease	1002.0	1.0	4.0	1.2285429141716566	1.0	0.5100425334057198	-0.44808599127135784	1.0	False	1	False	1
DIS_Arteriovenous hemangioma	Disease	1098.0	1.0	4.0	1.3169398907103824	1.0	0.5723636147572488	-0.5537387117886645	1.0	False	1	False	1
DIS_Arthralgia	Disease	2203.0	1.0	8.0	2.389014979573309	2.0	1.2857002137828013	-1.0803568084402304	1.0	False	0.8567726088256652	False	0.8567726088256652
DIS_Arthritis	Disease	2500.0	1.0	22.0	10.0188	10.0	3.071684645272037	-0.6572289258623455	8.0	False	1	False	1
DIS_Arthritis, Adjuvant-Induced	Disease	1243.0	1.0	6.0	1.3829444891391793	1.0	0.6674349159213577	-0.5737555527950545	1.0	False	1	False	1
DIS_Arthritis, Collagen-Induced	Disease	1243.0	1.0	6.0	1.3829444891391793	1.0	0.6674349159213577	-0.5737555527950545	1.0	False	1	False	1
DIS_Arthritis, Experimental	Disease	1243.0	1.0	6.0	1.3829444891391793	1.0	0.6674349159213577	-0.5737555527950545	1.0	False	1	False	1
DIS_Arthritis, Psoriatic	Disease	2414.0	1.0	10.0	3.310687655343828	3.0	1.6646059937825894	-0.7873861203427902	2.0	False	1	False	1
DIS_Arthritis, Reactive	Disease	1092.0	1.0	6.0	1.304945054945055	1.0	0.5721347601695144	-0.5329951545938314	1.0	False	1	False	1
DIS_Arthrogryposis	Disease	2481.0	1.0	16.0	5.079806529625151	5.0	2.1703173572848304	4.11008714482864	14.0	False	0.05919676032618986	False	0.05919676032618986
DIS_Arthrogryposis renal dysfunction cholestasis syndrome	Disease	230.0	1.0	2.0	1.0347826086956522	1.0	0.18322876091917806	-0.18983159915049994	1.0	False	1	False	1
DIS_Arthrogryposis, distal, type 2E	Disease	51.0	1.0	1.0	1.0	1.0	0.0	0.0	1.0	True	0.5	False	1
DIS_Arthrogryposis-like hand anomaly and sensorineural deafness	Disease	51.0	1.0	1.0	1.0	1.0	0.0	0.0	1.0	True	0.5	False	1
DIS_Arthropathy	Disease	2163.0	1.0	9.0	2.292186777623671	2.0	1.2595154159461233	-0.23198348660479545	2.0	False	1	False	1
DIS_Ascending aorta dilatation	Disease	247.0	1.0	2.0	1.05668016194332	1.0	0.23123045038532203	-0.24512412551577098	1.0	False	1	False	1
DIS_Ascending aortic dissection	Disease	531.0	1.0	3.0	1.1167608286252355	1.0	0.33827085678821406	2.6110412814182995	2.0	False	0.14668054791531232	False	0.14668054791531232
DIS_Ascites	Disease	1307.0	1.0	5.0	1.4100994644223412	1.0	0.6628095627728647	0.8900000372804053	2.0	False	1	False	1
DIS_Asthma	Disease	2500.0	8.0	38.0	20.5876	20.0	4.39180216312165	-0.1337947335000942	20.0	False	1	False	1
DIS_Astigmatism	Disease	1396.0	1.0	6.0	1.4004297994269341	1.0	0.6584037646294129	-0.6081827306262728	1.0	False	1	False	1
DIS_Astrocytoma	Disease	2500.0	3.0	27.0	11.912	12.0	3.2973104191143423	0.6332433816045855	14.0	False	1	False	1
DIS_Astrocytosis	Disease	852.0	1.0	4.0	1.2230046948356808	1.0	0.48405213021604493	-0.46070388066704304	1.0	False	1	False	1
DIS_Asymmetric crying face association	Disease	503.0	1.0	3.0	1.121272365805169	1.0	0.33840458829556735	-0.3583650163136916	1.0	False	1	False	1
DIS_Asymmetry of the posterior cranium	Disease	811.0	1.0	5.0	1.1849568434032058	1.0	0.44452620073925153	-0.41607635971877643	1.0	False	1	False	1
DIS_Ataxia	Disease	2416.0	1.0	10.0	3.4014900662251657	3.0	1.6954060732498804	-0.8266397580720501	2.0	False	1	False	1
DIS_Ataxia Telangiectasia	Disease	2493.0	1.0	18.0	6.324909747292419	6.0	2.500767880843815	-0.1299239924589831	6.0	False	1	False	1
DIS_Ataxia, Appendicular	Disease	1522.0	1.0	6.0	1.5459921156373193	1.0	0.7771712207594496	0.5841800007970257	2.0	False	1	False	1
DIS_Ataxia, Spinocerebellar	Disease	2069.0	1.0	9.0	2.108264862252296	2.0	1.134235608713294	-0.09545182801579855	2.0	False	1	False	1
DIS_Ataxia, Truncal	Disease	1282.0	1.0	5.0	1.3697347893915757	1.0	0.6409977291611089	-0.5768113872656891	1.0	False	1	False	1
DIS_Ataxias, Hereditary	Disease	2328.0	1.0	11.0	2.8608247422680413	3.0	1.4612561113278448	5.569985435568774	11.0	False	0.03223234336351761	False	0.03223234336351761
DIS_Atelectasis	Disease	420.0	1.0	3.0	1.0952380952380953	1.0	0.3093406051221279	-0.30787453590353997	1.0	False	1	False	1
DIS_Atherogenesis	Disease	1485.0	1.0	5.0	1.449158249158249	1.0	0.6882425027807942	-0.652616261482628	1.0	False	1	False	1
DIS_Atherosclerosis	Disease	2500.0	5.0	32.0	17.8284	18.0	4.092988326394298	0.28624562460751457	19.0	False	1	False	1
DIS_Atonic Absence Seizures	Disease	2027.0	1.0	8.0	1.9827331031080415	2.0	1.0717698015216537	0.016110639493148313	2.0	False	1	False	1
DIS_Atresia of vagina	Disease	503.0	1.0	3.0	1.1073558648111332	1.0	0.328266678974955	-0.3270385686002688	1.0	False	1	False	1
DIS_Atrial Fibrillation	Disease	2474.0	1.0	14.0	4.589733225545675	4.0	2.024763748998842	0.6965092965298497	6.0	False	1	False	1
DIS_Atrial Premature Complexes	Disease	2069.0	1.0	7.0	2.0468825519574674	2.0	1.135237351228808	0.8395754834976629	3.0	False	1	False	1
DIS_Atrial Septal Defects	Disease	2346.0	1.0	10.0	2.859761295822677	3.0	1.534883033874258	2.697429454104255	7.0	False	0.13743577925205588	False	0.13743577925205588
DIS_Atrioventricular Block	Disease	1032.0	1.0	4.0	1.2965116279069768	1.0	0.5348942533509708	-0.554336910612537	1.0	False	1	False	1
DIS_Atrioventricular nodal disease	Disease	416.0	1.0	3.0	1.1033653846153846	1.0	0.3198380316567791	-0.3231804050317157	1.0	False	1	False	1
DIS_Atrophy of testis	Disease	684.0	1.0	3.0	1.1783625730994152	1.0	0.4014589003344012	-0.4442860102263156	1.0	False	1	False	1
DIS_Atrophy of tongue	Disease	258.0	1.0	2.0	1.0465116279069768	1.0	0.21059035204970736	-0.22086305214969348	1.0	False	1	False	1
DIS_Attention Deficit Disorder	Disease	1710.0	1.0	7.0	1.6853801169590643	1.0	0.917896942489496	-0.746685259785477	1.0	False	1	False	1
DIS_Attention deficit hyperactivity disorder	Disease	2496.0	1.0	18.0	6.405849358974359	6.0	2.4924464894854426	-0.9652561726494832	4.0	False	1	False	1
DIS_Attention deficit-hyperactivity	Disease	323.0	1.0	2.0	1.0557275541795665	1.0	0.22939484275966196	-0.2429328990536747	1.0	False	1	False	1
DIS_Attenuation of retinal blood vessels	Disease	808.0	1.0	4.0	1.183168316831683	1.0	0.429268156153314	-0.4266990556044511	1.0	False	1	False	1
DIS_Atypical Inclusion-Body Disease	Disease	613.0	1.0	3.0	1.1451876019575857	1.0	0.3917549576724849	-0.3706082057523456	1.0	False	1	False	1
DIS_Atypical Teratoid Rhabdoid Tumor	Disease	1273.0	1.0	5.0	1.3770620581304007	1.0	0.6273488226221602	-0.6010405129229003	1.0	False	1	False	1
DIS_Atypical fibroxanthoma of skin	Disease	222.0	1.0	2.0	1.0360360360360361	1.0	0.18637982761781263	-0.19334729780913312	1.0	False	1	False	1
DIS_Atypical meningioma	Disease	523.0	1.0	3.0	1.1032504780114722	1.0	0.32258656533786834	-0.32007060772456697	1.0	False	1	False	1
DIS_Atypical scarring of skin	Disease	1902.0	1.0	7.0	1.8606729758149316	2.0	0.9994947037234718	-0.8611080905267631	1.0	False	1	False	1
DIS_Aura	Disease	1590.0	1.0	6.0	1.550314465408805	1.0	0.7653974356142305	0.587518998192518	2.0	False	1	False	1
DIS_Autism Spectrum Disorders	Disease	2499.0	1.0	19.0	8.853941576630652	9.0	2.873739518765882	-0.29715343755211815	8.0	False	1	False	1
DIS_Autistic Disorder	Disease	2500.0	2.0	23.0	10.7984	11.0	3.232855926267052	0.3716837457051404	12.0	False	1	False	1
DIS_Autistic behavior	Disease	1499.0	1.0	6.0	1.4936624416277517	1.0	0.7638818882238362	-0.6462549371023921	1.0	False	1	False	1
DIS_Autoamputation of foot	Disease	82.0	1.0	1.0	1.0	1.0	0.0	0.0	1.0	True	0.5	False	1
DIS_Autoimmune Diseases	Disease	2500.0	5.0	32.0	16.5972	16.0	3.9521832143765807	-1.6692545973075912	10.0	False	0.35888461252579407	False	0.35888461252579407
DIS_Autoimmune hemolytic anemia	Disease	1075.0	1.0	4.0	1.3134883720930233	1.0	0.5667979571976212	-0.5530866300982833	1.0	False	1	False	1
DIS_Autonomic nervous system disorders	Disease	1313.0	1.0	5.0	1.399086062452399	1.0	0.6674221493319236	0.9003506074065776	2.0	False	1	False	1
DIS_Autonomic neuropathy	Disease	413.0	1.0	3.0	1.0774818401937045	1.0	0.27626259183249613	-0.2804644656366773	1.0	False	1	False	1
DIS_Autosomal Dominant Familial Dystonia	Disease	278.0	1.0	2.0	1.0431654676258992	1.0	0.20322945168094292	-0.2123976976214364	1.0	False	1	False	1
DIS_Autosomal Recessive Familial Dystonia	Disease	278.0	1.0	2.0	1.0431654676258992	1.0	0.20322945168094292	-0.2123976976214364	1.0	False	1	False	1
DIS_Autosomal Recessive Primary Microcephaly	Disease	874.0	1.0	4.0	1.2414187643020596	1.0	0.494894576218105	5.5740785376524435	4.0	False	0.032185023673984216	False	0.032185023673984216
DIS_Awakening Epilepsy	Disease	1590.0	1.0	6.0	1.550314465408805	1.0	0.7653974356142305	0.587518998192518	2.0	False	1	False	1
DIS_Axonal degeneration/regeneration	Disease	287.0	1.0	2.0	1.0418118466898956	1.0	0.20015897723129017	-0.20889318714683794	1.0	False	1	False	1
DIS_Axonal neuropathy	Disease	1767.0	1.0	6.0	1.7051499717034522	1.0	0.8968861227492865	-0.7862201831620581	1.0	False	1	False	1
DIS_Azoospermia	Disease	2330.0	1.0	10.0	2.7987124463519315	3.0	1.4687877307492716	-0.5437902493537885	2.0	False	1	False	1
DIS_B-Cell Lymphomas	Disease	2500.0	2.0	23.0	11.3616	11.0	3.2269560641570565	-1.351614311841997	7.0	False	0.547386946385692	False	0.547386946385692
DIS_BASAL LAMINAR DRUSEN (disorder)	Disease	129.0	1.0	2.0	1.0232558139534884	1.0	0.1507148999629735	-0.1543033499620922	1.0	False	1	False	1
DIS_BIRK-LANDAU-PEREZ SYNDROME	Disease	41.0	1.0	1.0	1.0	1.0	0.0	0.0	1.0	True	0.5	False	1
DIS_BJORNSTAD SYNDROME WITH MILD MITOCHONDRIAL COMPLEX III DEFICIENCY	Disease	30.0	1.0	1.0	1.0	1.0	0.0	0.0	1.0	True	0.5	False	1
DIS_BRANCHED-CHAIN KETO ACID DEHYDROGENASE KINASE DEFICIENCY	Disease	38.0	1.0	1.0	1.0	1.0	0.0	0.0	1.0	True	0.5	False	1
DIS_Babinski Reflex	Disease	2284.0	1.0	9.0	2.598949211908932	2.0	1.390271029988442	1.0077537097947842	4.0	False	0.9846710937500005	False	0.9846710937500005
DIS_Baby eczema	Disease	251.0	1.0	3.0	1.051792828685259	1.0	0.2389109856663737	-0.21678713743864758	1.0	False	1	False	1
DIS_Back Pain	Disease	643.0	1.0	3.0	1.1446345256609642	1.0	0.3731855827617529	-0.3875672918299768	1.0	False	1	False	1
DIS_Back Pain with Radiation	Disease	32.0	1.0	1.0	1.0	1.0	0.0	0.0	1.0	True	0.5	False	1
DIS_Back Pain without Radiation	Disease	32.0	1.0	1.0	1.0	1.0	0.0	0.0	1.0	True	0.5	False	1
DIS_Bacteremia	Disease	1862.0	1.0	6.0	1.7910848549946294	2.0	0.9245813662349511	0.22595647352932033	2.0	False	1	False	1
DIS_Bacterial Infections	Disease	2465.0	1.0	12.0	4.402839756592292	4.0	1.941641483849899	0.3075543288370904	5.0	False	1	False	1
DIS_Bardet-Biedl Syndrome	Disease	1554.0	1.0	6.0	1.5431145431145432	1.0	0.7849990472952132	0.5820203966612416	2.0	False	1	False	1
DIS_Barrett Esophagus	Disease	2487.0	1.0	13.0	5.117812625653397	5.0	2.243561211154276	-1.3896713003204995	2.0	False	0.5178164261646615	False	0.5178164261646615
DIS_Barrett's Adenocarcinoma	Disease	1150.0	1.0	4.0	1.2791304347826087	1.0	0.5335680800331348	-0.5231393054196093	1.0	False	1	False	1
DIS_Bartter Disease	Disease	948.0	1.0	4.0	1.270042194092827	1.0	0.5443119745567048	-0.49611657783710006	1.0	False	1	False	1
DIS_Bartter syndrome, type 3	Disease	220.0	1.0	2.0	1.05	1.0	0.21794494717703367	-0.229415733870562	1.0	False	1	False	1
DIS_Beading of ribs	Disease	269.0	1.0	2.0	1.0557620817843867	1.0	0.22946170055034892	-0.24301258837812573	1.0	False	1	False	1
DIS_Beckwith-Wiedemann Syndrome	Disease	1567.0	1.0	7.0	1.5526483726866624	1.0	0.7930000508008195	-0.696908369840033	1.0	False	1	False	1
DIS_Behavior Disorders	Disease	1221.0	1.0	6.0	1.389025389025389	1.0	0.6737216427689183	-0.5774274779514866	1.0	False	1	False	1
DIS_Behavioral Symptoms	Disease	1438.0	1.0	6.0	1.4603616133518775	1.0	0.7198944308910822	0.7496076695303232	2.0	False	1	False	1
DIS_Behavioral variant of frontotemporal dementia	Disease	808.0	1.0	4.0	1.202970297029703	1.0	0.4515003471473407	-0.44954627014598164	1.0	False	1	False	1
DIS_Behcet Syndrome	Disease	2459.0	1.0	14.0	4.082960553070354	4.0	1.9272110298216711	-1.0808160190236638	2.0	False	0.8560447227439616	False	0.8560447227439616
DIS_Bell Palsy	Disease	1908.0	1.0	7.0	1.8920335429769393	2.0	1.0196597116666142	1.0866041330711311	3.0	False	0.8469490686498712	False	0.8469490686498712
DIS_Benign Mastocytoma	Disease	730.0	1.0	3.0	1.173972602739726	1.0	0.416944987422875	-0.41725553247454916	1.0	False	1	False	1
DIS_Benign Prostatic Hyperplasia	Disease	2497.0	1.0	18.0	6.6255506607929515	7.0	2.49732655354373	0.9507964970931344	9.0	False	1	False	1
DIS_Benign Rolandic Epilepsy	Disease	711.0	1.0	4.0	1.1518987341772151	1.0	0.41013005502862	-0.37036723428283064	1.0	False	1	False	1
DIS_Benign Struma Ovarii	Disease	215.0	1.0	3.0	1.0325581395348837	1.0	0.201991169773102	-0.16118595467047647	1.0	False	1	False	1
DIS_Benign essential blepharospasm	Disease	112.0	1.0	2.0	1.0357142857142858	1.0	0.18557687223952257	-0.19245008972987576	1.0	False	1	False	1
DIS_Benign neoplasm of adrenal gland	Disease	820.0	1.0	3.0	1.201219512195122	1.0	0.44420219040515513	-0.45299081486201215	1.0	False	1	False	1
DIS_Benign neoplasm of aortic body and other paraganglia	Disease	784.0	1.0	3.0	1.1900510204081634	1.0	0.4354835424723475	-0.4364137834674459	1.0	False	1	False	1
DIS_Benign neoplasm of eye, unspecified	Disease	169.0	1.0	3.0	1.0236686390532543	1.0	0.1869298106382404	-0.12661778756658315	1.0	False	1	False	1
DIS_Benign neoplasm of liver	Disease	375.0	1.0	3.0	1.056	1.0	0.2520529044995647	-0.22217557901657414	1.0	False	1	False	1
DIS_Bethlem myopathy	Disease	434.0	1.0	3.0	1.1036866359447004	1.0	0.3337197884373564	-0.31069969338711767	1.0	False	1	False	1
DIS_Bicoronal synostosis	Disease	185.0	1.0	2.0	1.027027027027027	1.0	0.16216216216216217	-0.16666666666666632	1.0	False	1	False	1
DIS_Bicuspid aortic valve	Disease	1378.0	1.0	4.0	1.420899854862119	1.0	0.6498174825696054	2.430067191934522	3.0	False	0.16934151302984427	False	0.16934151302984427
DIS_Bifid scrotum	Disease	691.0	1.0	3.0	1.1635311143270621	1.0	0.4035317744937936	-0.4052496597875151	1.0	False	1	False	1
DIS_Big calvaria	Disease	2423.0	1.0	11.0	3.5431283532810567	3.0	1.73541241416791	0.2632640189669282	4.0	False	1	False	1
DIS_Bilateral cataracts (disorder)	Disease	2123.0	1.0	8.0	2.1832312764955253	2.0	1.1965807451730566	-0.98884365411078	1.0	False	1	False	1
DIS_Bilateral pheochromocytoma and islet cell adenoma of the pancreas	Disease	389.0	1.0	3.0	1.0976863753213368	1.0	0.3137300172880021	-0.3113708282228582	1.0	False	1	False	1
DIS_Bilateral ptosis	Disease	485.0	1.0	2.0	1.090721649484536	1.0	0.28721286844314803	-0.3158690276528949	1.0	False	1	False	1
DIS_Bilateral renal hypoplasia	Disease	114.0	1.0	1.0	1.0	1.0	0.0	0.0	1.0	True	0.5	False	1
DIS_Bilateral single transverse palmar creases	Disease	1338.0	1.0	5.0	1.4192825112107623	1.0	0.6739785002818148	-0.6221007213664013	1.0	False	1	False	1
DIS_Bile duct carcinoma	Disease	1572.0	1.0	6.0	1.561704834605598	1.0	0.7939876774619109	1.8114829816907325	3.0	False	0.3047414175055716	False	0.3047414175055716
DIS_Bile duct proliferation	Disease	710.0	1.0	4.0	1.1549295774647887	1.0	0.3953207762911369	-0.3919085126724777	1.0	False	1	False	1
DIS_Biliary Atresia	Disease	1982.0	1.0	7.0	2.0045408678102925	2.0	1.064745373546773	-0.004264745283810364	2.0	False	1	False	1
DIS_Biliary Cirrhosis, Secondary	Disease	1024.0	1.0	4.0	1.30078125	1.0	0.5567057253598506	-0.5402876893453488	1.0	False	1	False	1
DIS_Biliary Tract Cancer	Disease	2221.0	1.0	8.0	2.372805042773525	2.0	1.2716061423500118	0.4932305187417365	3.0	False	1	False	1
DIS_Biliary Tract Neoplasm	Disease	583.0	1.0	3.0	1.1355060034305318	1.0	0.38024778805952925	-0.35636237128963333	1.0	False	1	False	1
DIS_Biliary cirrhosis	Disease	2256.0	1.0	9.0	2.6852836879432624	2.0	1.4286443101455386	0.22029017987316718	3.0	False	1	False	1
DIS_Biotin-Responsive Encephalopathy	Disease	613.0	1.0	3.0	1.1451876019575857	1.0	0.3917549576724849	-0.3706082057523456	1.0	False	1	False	1
DIS_Bipolar Disorder	Disease	2500.0	3.0	25.0	12.9888	13.0	3.470082788637758	0.2914051512865965	14.0	False	1	False	1
DIS_Bipolar I disorder	Disease	1651.0	1.0	6.0	1.58328285887341	1.0	0.8115230862435787	-0.7187507894240456	1.0	False	1	False	1
DIS_Birthmark	Disease	1305.0	1.0	5.0	1.3846743295019157	1.0	0.6402187644489341	0.9611178313833453	2.0	False	1	False	1
DIS_Bladder Diverticulum	Disease	403.0	1.0	3.0	1.0893300248138957	1.0	0.2937906578449561	-0.30406012726598813	1.0	False	1	False	1
DIS_Bladder Neoplasm	Disease	2500.0	6.0	39.0	18.7856	19.0	4.295350118442035	0.9811540116149147	23.0	False	1	False	1
DIS_Blast Phase	Disease	2404.0	1.0	11.0	3.534525790349418	3.0	1.772658676990178	1.39083414176312	6.0	False	0.5169509215504801	False	0.5169509215504801
DIS_Bleeding tendency	Disease	1485.0	1.0	6.0	1.5158249158249157	1.0	0.7578447707929764	0.6388842449469753	2.0	False	1	False	1
DIS_Blepharophimosis	Disease	1921.0	1.0	7.0	1.8516397709526289	2.0	1.0046009032785292	1.1431009322206274	3.0	False	0.7652984648313468	False	0.7652984648313468
DIS_Blepharoptosis	Disease	2490.0	1.0	14.0	5.410441767068273	5.0	2.2872554636170124	2.8809891757832564	12.0	False	0.1204804960109124	False	0.1204804960109124
DIS_Blepharospasm	Disease	605.0	1.0	3.0	1.1487603305785123	1.0	0.3827079896846756	-0.3887045334514191	1.0	False	1	False	1
DIS_Blindness	Disease	2336.0	1.0	11.0	2.829623287671233	3.0	1.4914410593215834	2.7962061834517016	7.0	False	0.1278973707234833	False	0.1278973707234833
DIS_Blindness, Cortical	Disease	1177.0	1.0	5.0	1.3033135089209855	1.0	0.5791015492519177	6.383485756262243	5.0	False	0.02454054552587551	False	0.02454054552587551
DIS_Blindness, Legal	Disease	2314.0	1.0	10.0	2.7480553154710456	3.0	1.4510325130395416	2.2411246166476055	6.0	False	0.19909850001655607	False	0.19909850001655607
DIS_Blonde hair	Disease	459.0	1.0	3.0	1.0806100217864925	1.0	0.2952692696487567	-0.2730051179466921	1.0	False	1	False	1
DIS_Blood Coagulation Disorders	Disease	2336.0	1.0	9.0	2.9053938356164384	3.0	1.5195771589997598	1.3784138251737783	5.0	False	0.5263089548172293	False	0.5263089548172293
DIS_Blood Pressure	Disease	1745.0	1.0	6.0	1.6681948424068769	1.0	0.8856981491005297	-0.7544272764772759	1.0	False	1	False	1
DIS_Blood basophil count (lab test)	Disease	2407.0	1.0	11.0	3.4636476942251764	3.0	1.759367966977313	-0.8319167574363653	2.0	False	1	False	1
DIS_Blood pressure finding	Disease	1745.0	1.0	6.0	1.6681948424068769	1.0	0.8856981491005297	-0.7544272764772759	1.0	False	1	False	1
DIS_Bloom Syndrome	Disease	1782.0	1.0	6.0	1.7687991021324354	2.0	0.9298471538707227	-0.8268015866178821	1.0	False	1	False	1
DIS_Blue sclera	Disease	1254.0	1.0	5.0	1.3596491228070176	1.0	0.6230540651606934	-0.5772358177524443	1.0	False	1	False	1
DIS_Body Height	Disease	2482.0	1.0	13.0	4.9641418211120065	5.0	2.1193069563071703	0.48877213175997203	6.0	False	1	False	1
DIS_Body mass index	Disease	2494.0	1.0	14.0	5.574178027265437	5.0	2.290962078116187	-0.6871253096253137	4.0	False	1	False	1
DIS_Body temperature instability	Disease	191.0	1.0	2.0	1.0471204188481675	1.0	0.21189640151673364	4.4969125210773475	2.0	False	0.04945054945054944	False	0.04945054945054944
DIS_Bone Cysts	Disease	574.0	1.0	4.0	1.1498257839721255	1.0	0.3850765401504111	-0.3890805290646984	1.0	False	1	False	1
DIS_Bone Density	Disease	2027.0	1.0	6.0	2.034533793783917	2.0	1.1002046350525805	2.6953769432850634	5.0	False	0.13764517172960863	False	0.13764517172960863
DIS_Bone Diseases	Disease	2324.0	1.0	9.0	2.8919965576592084	3.0	1.5260067831519202	-1.2398349591548654	1.0	False	0.6505373621655427	False	0.6505373621655427
DIS_Bone Diseases, Developmental	Disease	1475.0	1.0	5.0	1.5091525423728813	1.0	0.7540293752664566	0.6509659619741797	2.0	False	1	False	1
DIS_Bone Marrow failure syndromes	Disease	703.0	1.0	3.0	1.1465149359886202	1.0	0.37698542518391653	-0.3886488076220487	1.0	False	1	False	1
DIS_Bone marrow failure syndrome 1	Disease	202.0	1.0	2.0	1.0247524752475248	1.0	0.15536984976708135	-0.15931324696929167	1.0	False	1	False	1
DIS_Bone marrow failure syndrome 2	Disease	202.0	1.0	2.0	1.0247524752475248	1.0	0.15536984976708135	-0.15931324696929167	1.0	False	1	False	1
DIS_Bone marrow hypocellularity	Disease	1026.0	1.0	4.0	1.2826510721247564	1.0	0.551474356583002	-0.512537108481516	1.0	False	1	False	1
DIS_Bone neoplasms	Disease	1739.0	1.0	5.0	1.684301322599195	1.0	0.8724528113626575	1.5080456619147748	3.0	False	0.4397147323830016	False	0.4397147323830016
DIS_Bone pain	Disease	1555.0	1.0	5.0	1.5080385852090032	1.0	0.7326336747686885	-0.6934414874792703	1.0	False	1	False	1
DIS_Bone-marrow foam cells	Disease	225.0	1.0	2.0	1.0177777777777777	1.0	0.13214283330949783	7.433034373659253	2.0	False	0.018099547511312215	False	0.018099547511312215
DIS_Borderline Personality Disorder	Disease	2088.0	1.0	7.0	2.1522988505747125	2.0	1.1977727105940799	0.7077312264067518	3.0	False	1	False	1
DIS_Borna Disease	Disease	880.0	1.0	4.0	1.205681818181818	1.0	0.45698069248687645	-0.45008863954952505	1.0	False	1	False	1
DIS_Bowel diverticula	Disease	248.0	1.0	2.0	1.028225806451613	1.0	0.1656173611122004	-0.17042782388309471	1.0	False	1	False	1
DIS_Bowel diverticulosis	Disease	248.0	1.0	2.0	1.028225806451613	1.0	0.1656173611122004	-0.17042782388309471	1.0	False	1	False	1
DIS_Bowing of the long bones	Disease	1196.0	1.0	5.0	1.359531772575251	1.0	0.633117081555267	1.0116110370161295	2.0	False	0.9771762027145868	False	0.9771762027145868
DIS_Brachycephaly	Disease	2214.0	1.0	8.0	2.4426377597109306	2.0	1.2976622360612209	3.5119787828009685	7.0	False	0.08107673161565732	False	0.08107673161565732
DIS_Brachydactyly	Disease	2412.0	1.0	12.0	3.496268656716418	3.0	1.776827816274251	1.9719025733345374	7.0	False	0.2571752036957016	False	0.2571752036957016
DIS_Brachyturricephaly	Disease	253.0	1.0	2.0	1.0434782608695652	1.0	0.20393111999232302	-0.2132007163556103	1.0	False	1	False	1
DIS_Brain Aneurysm	Disease	876.0	1.0	4.0	1.2431506849315068	1.0	0.5181730552562481	1.460611097761952	2.0	False	0.46873869631388926	False	0.46873869631388926
DIS_Brain Diseases	Disease	2465.0	1.0	11.0	4.246653144016228	4.0	1.9384059958223965	1.9363058430859637	8.0	False	0.2667178538791534	False	0.2667178538791534
DIS_Brain Diseases, Metabolic, Inborn	Disease	155.0	1.0	2.0	1.032258064516129	1.0	0.17668469596940842	-0.18257418583505522	1.0	False	1	False	1
DIS_Brain Diseases, Metabolic, Inherited	Disease	155.0	1.0	2.0	1.032258064516129	1.0	0.17668469596940842	-0.18257418583505522	1.0	False	1	False	1
DIS_Brain Edema	Disease	1610.0	1.0	8.0	1.6	1.0	0.8379211187470071	6.444520706286696	7.0	False	0.024077908135879147	False	0.024077908135879147
DIS_Brain Embolism and Thrombosis	Disease	81.0	1.0	1.0	1.0	1.0	0.0	0.0	1.0	True	0.5	False	1
DIS_Brain Infarction	Disease	1613.0	1.0	6.0	1.5585864848109114	1.0	0.7761612411597167	-0.719678405966637	1.0	False	1	False	1
DIS_Brain Infarction, Posterior Circulation	Disease	221.0	1.0	3.0	1.0316742081447965	1.0	0.19930059317235513	-0.15892681321527546	1.0	False	1	False	1
DIS_Brain Ischemia	Disease	2470.0	1.0	13.0	4.244534412955465	4.0	1.9316562940361395	1.4264781967433087	7.0	False	0.4914391192919006	False	0.4914391192919006
DIS_Brain Neoplasms	Disease	2500.0	1.0	21.0	10.376	10.0	3.1676211894732615	-1.0657840057451404	7.0	False	0.8803626378562931	False	0.8803626378562931
DIS_Brain Stem Glioma	Disease	595.0	1.0	3.0	1.1159663865546219	1.0	0.3355625386683252	-0.34558799982510774	1.0	False	1	False	1
DIS_Brain Thrombosis	Disease	107.0	1.0	2.0	1.02803738317757	1.0	0.16507964236126818	-0.1698415551216887	1.0	False	1	False	1
DIS_Brain Thrombus	Disease	107.0	1.0	2.0	1.02803738317757	1.0	0.16507964236126818	-0.1698415551216887	1.0	False	1	False	1
DIS_Brain hemorrhage	Disease	1017.0	1.0	4.0	1.2763028515240904	1.0	0.5479548987047057	1.3207239321824402	2.0	False	0.5732920309546311	False	0.5732920309546311
DIS_Breaking out	Disease	1220.0	1.0	4.0	1.3385245901639344	1.0	0.5847721598225419	1.1311677526454071	2.0	False	0.7815305666496223	False	0.7815305666496223
DIS_Breast Cancer, Familial	Disease	2261.0	1.0	9.0	2.5758513931888545	2.0	1.3707375710732996	1.0389651796704051	4.0	False	0.9263988657844991	False	0.9263988657844991
DIS_Breast Carcinoma	Disease	2500.0	52.0	100.0	75.6704	76.0	7.602168364355001	1.8849358910792526	90.0	False	0.2814536156717542	True	0.059438493707307916
DIS_Breast Diffuse Large B-Cell Lymphoma	Disease	211.0	1.0	2.0	1.037914691943128	1.0	0.19098996852710792	-0.19851666679418575	1.0	False	1	False	1
DIS_Breast Fibrocystic Disease	Disease	1773.0	1.0	6.0	1.7140439932318106	1.0	0.9216394281470623	-0.7747541732967976	1.0	False	1	False	1
DIS_Breast adenocarcinoma	Disease	2343.0	1.0	9.0	2.962014511310286	3.0	1.531239541447868	-0.6282586657869679	2.0	False	1	False	1
DIS_Breast cancer recurrent	Disease	936.0	1.0	4.0	1.2211538461538463	1.0	0.4727862876260884	-0.4677670481186836	1.0	False	1	False	1
DIS_Brittle hair	Disease	1146.0	1.0	4.0	1.307155322862129	1.0	0.5696523283343343	-0.5391978713757785	1.0	False	1	False	1
DIS_Broad cranium shape	Disease	2173.0	1.0	8.0	2.3138518177634606	2.0	1.2293303600121275	3.8119518842683675	7.0	False	0.06881849640530466	False	0.06881849640530466
DIS_Broad eyebrow	Disease	255.0	1.0	2.0	1.0392156862745099	1.0	0.1941077438551307	-0.20203050891044258	1.0	False	1	False	1
DIS_Broad flat nasal bridge	Disease	2490.0	1.0	15.0	5.414859437751004	5.0	2.337785500104593	2.389073147215224	11.0	False	0.17520282565699857	False	0.17520282565699857
DIS_Broad foot	Disease	932.0	1.0	4.0	1.2242489270386265	1.0	0.4748299608106023	-0.4722720669432942	1.0	False	1	False	1
DIS_Broad forehead	Disease	2006.0	1.0	7.0	1.9476570289132602	2.0	1.071590907389358	-0.8843459032532954	1.0	False	1	False	1
DIS_Broad hallux	Disease	1174.0	1.0	5.0	1.34412265758092	1.0	0.6142643183170441	1.0677444918435877	2.0	False	0.8771327373924778	False	0.8771327373924778
DIS_Broad hallux phalanx	Disease	415.0	1.0	3.0	1.074698795180723	1.0	0.27191572644425155	-0.27471303759268884	1.0	False	1	False	1
DIS_Broad jaw	Disease	225.0	1.0	2.0	1.0577777777777777	1.0	0.23332275108278555	-0.247630278271824	1.0	False	1	False	1
DIS_Broad metacarpals	Disease	238.0	1.0	2.0	1.0210084033613445	1.0	0.14341216946114296	6.826419266350405	2.0	False	0.021459227467811155	False	0.021459227467811155
DIS_Broad metatarsal	Disease	242.0	1.0	2.0	1.0330578512396693	1.0	0.17878766655193334	5.408326913195985	2.0	False	0.03418803418803417	False	0.03418803418803417
DIS_Broad nail	Disease	304.0	1.0	2.0	1.0657894736842106	1.0	0.24791373265022068	-0.265372446217138	1.0	False	1	False	1
DIS_Broad nasal tip	Disease	1570.0	1.0	6.0	1.4878980891719744	1.0	0.7228174103620245	0.7084803208759711	2.0	False	1	False	1
DIS_Broad phalanges of the hand	Disease	127.0	1.0	2.0	1.015748031496063	1.0	0.12449912047907005	-0.12649110640673494	1.0	False	1	False	1
DIS_Broad phalanx	Disease	190.0	1.0	2.0	1.0315789473684212	1.0	0.17487629185090683	-0.18057877962865437	1.0	False	1	False	1
DIS_Broad ribs	Disease	559.0	1.0	3.0	1.1198568872987478	1.0	0.3302560088735842	-0.3629211402013483	1.0	False	1	False	1
DIS_Broad skull	Disease	131.0	1.0	2.0	1.015267175572519	1.0	0.12261357560464893	-0.12451456127293828	1.0	False	1	False	1
DIS_Broad thumbs	Disease	1241.0	1.0	4.0	1.36986301369863	1.0	0.6418351488894815	0.9817738828913437	2.0	False	1	False	1
DIS_Bronchioloalveolar Adenocarcinoma	Disease	1838.0	1.0	7.0	1.837867247007617	2.0	0.9806851881755949	2.2047164360814695	4.0	False	0.20572852884463658	False	0.20572852884463658
DIS_Bronchitis	Disease	781.0	1.0	4.0	1.1818181818181819	1.0	0.4385136958367286	-0.4146237245139045	1.0	False	1	False	1
DIS_Bronchitis, Chronic	Disease	1593.0	1.0	5.0	1.5869428750784682	1.0	0.7908010082521553	0.5223275142687023	2.0	False	1	False	1
DIS_Bronchogenic Carcinoma	Disease	1254.0	1.0	4.0	1.4059011164274322	1.0	0.6528042391039254	0.9100720368912742	2.0	False	1	False	1
DIS_Bronchomalacia	Disease	343.0	1.0	3.0	1.0670553935860059	1.0	0.2615145723800476	3.5674669978168057	2.0	False	0.07857421875000002	False	0.07857421875000002
DIS_Bronchopneumonia	Disease	231.0	1.0	2.0	1.0173160173160174	1.0	0.13044605344865248	-0.13274466231999502	1.0	False	1	False	1
DIS_Bronchopulmonary Dysplasia	Disease	2393.0	1.0	10.0	3.1684078562473883	3.0	1.641390514889852	2.334357429870817	7.0	False	0.1835123474434767	False	0.1835123474434767
DIS_Brucellosis	Disease	1090.0	1.0	5.0	1.3146788990825689	1.0	0.5959074012287101	1.1500462983080217	2.0	False	0.7560827871951886	False	0.7560827871951886
DIS_Bruck syndrome	Disease	87.0	1.0	2.0	1.0114942528735633	1.0	0.1065933160401805	-0.10783277320343933	1.0	False	1	False	1
DIS_Bruck syndrome 1	Disease	87.0	1.0	2.0	1.0114942528735633	1.0	0.1065933160401805	-0.10783277320343933	1.0	False	1	False	1
DIS_Bruck syndrome 2	Disease	87.0	1.0	2.0	1.0114942528735633	1.0	0.1065933160401805	-0.10783277320343933	1.0	False	1	False	1
DIS_Brugada Syndrome (disorder)	Disease	1496.0	1.0	5.0	1.5153743315508021	1.0	0.7720235193446794	0.6277343323174469	2.0	False	1	False	1
DIS_Buffalo hump	Disease	46.0	1.0	1.0	1.0	1.0	0.0	0.0	1.0	True	0.5	False	1
DIS_Bulbar palsy	Disease	802.0	1.0	4.0	1.2381546134663342	1.0	0.5012608402418971	-0.47511114842205937	1.0	False	1	False	1
DIS_Bulbar weakness	Disease	873.0	1.0	4.0	1.2531500572737686	1.0	0.5210943605338481	-0.4858046381742123	1.0	False	1	False	1
DIS_Bulbo-Spinal Atrophy, X-Linked	Disease	1586.0	1.0	5.0	1.5435056746532156	1.0	0.7729254087857462	-0.7031799815030724	1.0	False	1	False	1
DIS_Bulbous nasal tip	Disease	1865.0	1.0	7.0	1.753887399463807	2.0	0.9163496518098633	2.451152347905565	4.0	False	0.1664406449133765	False	0.1664406449133765
DIS_Bulbous nose	Disease	1865.0	1.0	7.0	1.753887399463807	2.0	0.9163496518098633	2.451152347905565	4.0	False	0.1664406449133765	False	0.1664406449133765
DIS_Bulging forehead	Disease	2058.0	1.0	8.0	2.075801749271137	2.0	1.1131720684562245	0.8302384482307078	3.0	False	1	False	1
DIS_Bulimia	Disease	953.0	1.0	6.0	1.2392444910807974	1.0	0.5116197105877439	1.4869550433177288	2.0	False	0.4522768133174791	False	0.4522768133174791
DIS_Bulimia Nervosa	Disease	1250.0	1.0	4.0	1.3608	1.0	0.6001861044709382	1.065002996967836	2.0	False	0.8816543207169162	False	0.8816543207169162
DIS_Bullet vertebral body	Disease	732.0	1.0	3.0	1.151639344262295	1.0	0.39145244598600026	-0.3873761572247734	1.0	False	1	False	1
DIS_Bullous pemphigoid	Disease	1550.0	1.0	6.0	1.5735483870967741	1.0	0.8036671931440951	-0.7136640539636145	1.0	False	1	False	1
DIS_Bundle-Branch Block	Disease	356.0	1.0	3.0	1.0730337078651686	1.0	0.2809550505629211	-0.259948015594802	1.0	False	1	False	1
DIS_Burkitt Lymphoma	Disease	2497.0	1.0	16.0	6.434921906287545	6.0	2.4584390639318214	-0.9904341100052871	4.0	False	1	False	1
DIS_Byzanthine arch palate	Disease	2484.0	1.0	15.0	4.634863123993559	4.0	2.0735102575170066	2.5874657993884735	10.0	False	0.14936566055189712	False	0.14936566055189712
DIS_C-reactive protein measurement	Disease	1353.0	1.0	5.0	1.441980783444198	1.0	0.7191270738452988	-0.6146073476010979	1.0	False	1	False	1
DIS_CANDIDIASIS, FAMILIAL, 5	Disease	40.0	1.0	1.0	1.0	1.0	0.0	0.0	1.0	True	0.5	False	1
DIS_CARDIOMYOPATHY, DILATED, 1S	Disease	192.0	1.0	2.0	1.0364583333333333	1.0	0.18742764807756856	-0.19451950503185453	1.0	False	1	False	1
DIS_CARDIOMYOPATHY, FAMILIAL, WITH CONDUCTION DISTURBANCE	Disease	183.0	1.0	2.0	1.0327868852459017	1.0	0.17807836870820026	-0.18411492357966489	1.0	False	1	False	1
DIS_CARDIOMYOPATHY, INFANTILE HYPERTROPHIC	Disease	314.0	1.0	2.0	1.0955414012738853	1.0	0.2939612932283905	-0.3250135425130795	1.0	False	1	False	1
DIS_CATARACT 41	Disease	51.0	1.0	1.0	1.0	1.0	0.0	0.0	1.0	True	0.5	False	1
DIS_CEREBELLAR ATAXIA, DEAFNESS, AND NARCOLEPSY, AUTOSOMAL DOMINANT	Disease	111.0	1.0	2.0	1.018018018018018	1.0	0.13301642396606667	-0.13545709229571956	1.0	False	1	False	1
DIS_CEREBELLAR ATROPHY, VISUAL IMPAIRMENT, AND PSYCHOMOTOR RETARDATION	Disease	43.0	1.0	1.0	1.0	1.0	0.0	0.0	1.0	True	0.5	False	1
DIS_CEROID LIPOFUSCINOSIS, NEURONAL, 1	Disease	46.0	1.0	1.0	1.0	1.0	0.0	0.0	1.0	True	0.5	False	1
DIS_CHARCOT-MARIE-TOOTH DISEASE, AXONAL, TYPE 2B (disorder)	Disease	253.0	1.0	2.0	1.0592885375494072	1.0	0.23616394065280089	-0.25104822262671733	1.0	False	1	False	1
DIS_CHARGE Syndrome	Disease	1028.0	1.0	4.0	1.245136186770428	1.0	0.49336618799928483	-0.4968645860481695	1.0	False	1	False	1
DIS_CHROMOSOME 8p11 MYELOPROLIFERATIVE SYNDROME	Disease	238.0	1.0	2.0	1.0378151260504203	1.0	0.1907488985347255	-0.1982455801365274	1.0	False	1	False	1
DIS_CNS disorder	Disease	2179.0	1.0	8.0	2.263423588802203	2.0	1.2304076976161844	-0.21409455525397386	2.0	False	1	False	1
DIS_CNS hypomyelination	Disease	704.0	1.0	3.0	1.1903409090909092	1.0	0.43382272474855954	-0.4387527398460497	1.0	False	1	False	1
DIS_COLCHICINE RESISTANCE	Disease	338.0	1.0	2.0	1.0976331360946745	1.0	0.29681796918480746	-0.328932700276934	1.0	False	1	False	1
DIS_COLORBLINDNESS, PARTIAL, DEUTAN SERIES	Disease	1032.0	1.0	4.0	1.2383720930232558	1.0	0.5032457298850704	-0.4736693803198179	1.0	False	1	False	1
DIS_COMBINED OXIDATIVE PHOSPHORYLATION DEFICIENCY 21	Disease	86.0	1.0	2.0	1.0116279069767442	1.0	0.10720400531735916	-0.10846522890932828	1.0	False	1	False	1
DIS_COMBINED OXIDATIVE PHOSPHORYLATION DEFICIENCY 24	Disease	73.0	1.0	2.0	1.0136986301369864	1.0	0.11623673115395301	-0.11785113019775839	1.0	False	1	False	1
DIS_CONGENITAL DISORDER OF GLYCOSYLATION, TYPE Ip	Disease	85.0	1.0	2.0	1.011764705882353	1.0	0.10782531046954917	-0.1091089451179958	1.0	False	1	False	1
DIS_CONOTRUNCAL ANOMALY FACE SYNDROME	Disease	730.0	1.0	3.0	1.1547945205479453	1.0	0.4012108713103956	-0.38581836041075007	1.0	False	1	False	1
DIS_CONSTRICTING BANDS, CONGENITAL	Disease	812.0	1.0	4.0	1.1995073891625616	1.0	0.45712719737064667	1.7511375727407992	2.0	False	0.3261065088757396	False	0.3261065088757396
DIS_COWDEN SYNDROME 2	Disease	39.0	1.0	1.0	1.0	1.0	0.0	0.0	1.0	True	0.5	False	1
DIS_COWDEN-LIKE SYNDROME (disorder)	Disease	278.0	1.0	2.0	1.0611510791366907	1.0	0.23960722997670345	-0.25521383116292573	1.0	False	1	False	1
DIS_CRANIOSYNOSTOSIS 3	Disease	43.0	1.0	1.0	1.0	1.0	0.0	0.0	1.0	True	0.5	False	1
DIS_CUSHING SYNDROME, ACTH-INDEPENDENT ADRENAL, SOMATIC	Disease	46.0	1.0	1.0	1.0	1.0	0.0	0.0	1.0	True	0.5	False	1
DIS_CUTIS LAXA, AUTOSOMAL DOMINANT 1	Disease	89.0	1.0	1.0	1.0	1.0	0.0	0.0	1.0	True	0.5	False	1
DIS_CUTIS LAXA, AUTOSOMAL RECESSIVE, TYPE IIC	Disease	127.0	1.0	2.0	1.015748031496063	1.0	0.12449912047907005	-0.12649110640673494	1.0	False	1	False	1
DIS_CUTIS LAXA, AUTOSOMAL RECESSIVE, TYPE IID	Disease	127.0	1.0	2.0	1.015748031496063	1.0	0.12449912047907005	-0.12649110640673494	1.0	False	1	False	1
DIS_Cachexia	Disease	2254.0	1.0	10.0	2.570541259982254	2.0	1.3631420102269673	1.0486499053607312	4.0	False	0.9093665099615809	False	0.9093665099615809
DIS_Cafe au lait spots, multiple	Disease	618.0	1.0	3.0	1.1181229773462784	1.0	0.33262957096222523	-0.35511868955178655	1.0	False	1	False	1
DIS_Cafe-au-Lait Spots	Disease	1321.0	1.0	5.0	1.3936411809235427	1.0	0.6460188368478657	0.9386085737609101	2.0	False	1	False	1
DIS_Cakut	Disease	1693.0	1.0	6.0	1.6650915534554047	1.0	0.8457904207307448	-0.7863550321139602	1.0	False	1	False	1
DIS_Calcaneonavicular fusion	Disease	72.0	1.0	2.0	1.0138888888888888	1.0	0.11702985796078276	-0.11867816581938491	1.0	False	1	False	1
DIS_Calcification of coronary artery	Disease	2488.0	1.0	18.0	5.570337620578778	5.0	2.354076552141738	-0.6670716035763941	4.0	False	1	False	1
DIS_Calcinosis	Disease	1381.0	1.0	5.0	1.4322954380883417	1.0	0.7103861855054835	-0.6085358174311017	1.0	False	1	False	1
DIS_Calcium measurement	Disease	479.0	1.0	3.0	1.0960334029227556	1.0	0.3151778616578809	-0.3046959022362996	1.0	False	1	False	1
DIS_Calf muscle hypoplasia	Disease	51.0	1.0	1.0	1.0	1.0	0.0	0.0	1.0	True	0.5	False	1
DIS_Camptodactyly of 2nd-5th fingers	Disease	39.0	1.0	1.0	1.0	1.0	0.0	0.0	1.0	True	0.5	False	1
DIS_Cancer Pain	Disease	561.0	1.0	4.0	1.1301247771836007	1.0	0.3619635775730453	2.403212026604682	2.0	False	0.17314733942488583	False	0.17314733942488583
DIS_Cancer of Head	Disease	975.0	1.0	4.0	1.2307692307692308	1.0	0.48682848354075153	-0.47402573713605145	1.0	False	1	False	1
DIS_Cancer of Nasopharynx	Disease	1623.0	1.0	5.0	1.598274799753543	1.0	0.7982093211799471	0.503283023120564	2.0	False	1	False	1
DIS_Cancer of Neck	Disease	974.0	1.0	4.0	1.235112936344969	1.0	0.4975908464689992	-0.47250253499109945	1.0	False	1	False	1
DIS_Cancer of Urinary Tract	Disease	1047.0	1.0	4.0	1.2760267430754537	1.0	0.5363824057933793	-0.5146081230370976	1.0	False	1	False	1
DIS_Cancer-Associated Retinopathy	Disease	126.0	1.0	2.0	1.0317460317460319	1.0	0.17532319074900413	-0.1810714920850377	1.0	False	1	False	1
DIS_Candidiasis, Chronic Mucocutaneous	Disease	832.0	1.0	4.0	1.1935096153846154	1.0	0.4491511116109928	-0.4308341010012082	1.0	False	1	False	1
DIS_Cannabis Abuse	Disease	586.0	1.0	3.0	1.1228668941979523	1.0	0.3484573110744087	5.386981550234168	3.0	False	0.0344595041322314	False	0.0344595041322314
DIS_Cannabis Dependence	Disease	1037.0	1.0	4.0	1.2709739633558341	1.0	0.5185622103052013	1.4058603233257114	2.0	False	0.5059593796366283	False	0.5059593796366283
DIS_Cannabis-Related Disorder	Disease	415.0	1.0	2.0	1.0602409638554218	1.0	0.2379327428690542	3.9496835316262997	2.0	False	0.06410256410256411	False	0.06410256410256411
DIS_Capillary malformation (disorder)	Disease	817.0	1.0	3.0	1.175030599755202	1.0	0.42844203290882066	-0.4085280768716063	1.0	False	1	False	1
DIS_Carcinogenesis	Disease	2500.0	40.0	86.0	61.9508	62.0	7.13276800127412	1.5490760386467484	73.0	False	0.4167297710992486	True	0.12136344220670092
DIS_Carcinoid Tumor	Disease	2380.0	1.0	10.0	3.2676470588235293	3.0	1.6703681503744816	-1.3575732142133716	1.0	False	0.5425921159543167	False	0.5425921159543167
DIS_Carcinoma	Disease	2431.0	1.0	12.0	3.489921842863019	3.0	1.7399299603806149	-0.28157561167338446	3.0	False	1	False	1
DIS_Carcinoma of Male Breast	Disease	1411.0	1.0	5.0	1.4968107725017719	1.0	0.7381166527782831	-0.6730789376337304	1.0	False	1	False	1
DIS_Carcinoma of ampulla of Vater	Disease	684.0	1.0	4.0	1.1388888888888888	1.0	0.37425472834609413	-0.3711079069132042	1.0	False	1	False	1
DIS_Carcinoma of bladder	Disease	2500.0	6.0	34.0	17.8852	18.0	4.18769876662589	0.02741362414004183	18.0	False	1	False	1
DIS_Carcinoma of extrahepatic bile duct	Disease	643.0	1.0	3.0	1.139968895800933	1.0	0.3892066328778001	2.2097031025396023	2.0	False	0.20480103594073423	False	0.20480103594073423
DIS_Carcinoma of larynx	Disease	2369.0	1.0	10.0	2.9265512874630644	3.0	1.481448517645544	-1.3004510548398396	1.0	False	0.5913055801567116	False	0.5913055801567116
DIS_Carcinoma of lung	Disease	2500.0	20.0	57.0	37.8236	38.0	5.587744002725966	0.7474214992602659	42.0	False	1	True	0.45480917180364777
DIS_Carcinoma, Cribriform	Disease	2117.0	1.0	8.0	2.228153046764289	2.0	1.241085754103123	-0.989579521563214	1.0	False	1	False	1
DIS_Carcinoma, Endometrioid	Disease	2180.0	1.0	8.0	2.1490825688073394	2.0	1.2128040458923488	0.7016116363353474	3.0	False	1	False	1
DIS_Carcinoma, Granular Cell	Disease	2117.0	1.0	8.0	2.228153046764289	2.0	1.241085754103123	-0.989579521563214	1.0	False	1	False	1
DIS_Carcinoma, Large Cell	Disease	1686.0	1.0	7.0	1.673190984578885	1.0	0.8620536847890978	0.3791051777721582	2.0	False	1	False	1
DIS_Carcinoma, Lewis Lung	Disease	2041.0	1.0	9.0	2.098971092601666	2.0	1.1325671712964809	-0.08738651014259145	2.0	False	1	False	1
DIS_Carcinoma, Lobular	Disease	1471.0	1.0	5.0	1.5146159075458872	1.0	0.7536161443265676	-0.682862106153191	1.0	False	1	False	1
DIS_Carcinoma, Neuroendocrine	Disease	1880.0	1.0	7.0	1.8351063829787233	2.0	1.0034204743063249	-0.8322596601948362	1.0	False	1	False	1
DIS_Carcinoma, Papillary	Disease	2421.0	1.0	11.0	3.288310615448162	3.0	1.6848768722140384	1.01591363308499	5.0	False	0.968916659523561	False	0.968916659523561
DIS_Carcinoma, Small Cell	Disease	2111.0	1.0	7.0	2.2164850781620085	2.0	1.1741060518436242	-1.0360947175528472	1.0	False	0.9315390839568718	False	0.9315390839568718
DIS_Carcinoma, Spindle-Cell	Disease	2396.0	1.0	10.0	3.1581803005008346	3.0	1.63780586180032	-0.09658061690349468	3.0	False	1	False	1
DIS_Carcinoma, Transitional Cell	Disease	2497.0	1.0	17.0	6.498197837404886	6.0	2.4583223496191247	1.4244682611040242	10.0	False	0.4928269464503801	False	0.4928269464503801
DIS_Carcinomatosis	Disease	2373.0	1.0	10.0	2.99283607248209	3.0	1.5691503136405474	0.00456548200362589	3.0	False	1	False	1
DIS_Cardiac Arrest	Disease	2395.0	1.0	11.0	3.2822546972860125	3.0	1.653893467276555	-0.17066074863382685	3.0	False	1	False	1
DIS_Cardiac Arrhythmia	Disease	2217.0	1.0	9.0	2.3888137122237256	2.0	1.2965452481663307	-0.29988441419504214	2.0	False	1	False	1
DIS_Cardiac Hypertrophy	Disease	1797.0	1.0	7.0	1.7323316638842516	1.0	0.9318012099670823	0.28725905617272623	2.0	False	1	False	1
DIS_Cardiac Paraganglioma	Disease	39.0	1.0	1.0	1.0	1.0	0.0	0.0	1.0	True	0.5	False	1
DIS_Cardiac Tamponade	Disease	80.0	1.0	1.0	1.0	1.0	0.0	0.0	1.0	True	0.5	False	1
DIS_Cardiac conduction abnormality	Disease	2017.0	1.0	8.0	2.0148735746157658	2.0	1.0879868180236019	-0.9327995135633619	1.0	False	1	False	1
DIS_Cardiac fibrosis	Disease	2003.0	1.0	6.0	1.928107838242636	2.0	1.0531666650236298	0.06826285349218775	2.0	False	1	False	1
DIS_Cardio-Renal Syndrome	Disease	168.0	1.0	2.0	1.0119047619047619	1.0	0.1084575426088607	-0.10976425998968996	1.0	False	1	False	1
DIS_Cardiomegaly	Disease	2315.0	1.0	10.0	2.751619870410367	3.0	1.5159599351724078	2.8024356257848404	7.0	False	0.12732940493227216	False	0.12732940493227216
DIS_Cardiomyopathies	Disease	2500.0	1.0	19.0	7.6224	7.0	2.681458230142696	1.25961313215021	11.0	False	0.6302685556089878	False	0.6302685556089878
DIS_Cardiomyopathies, Primary	Disease	1935.0	1.0	7.0	1.8263565891472868	2.0	0.9654645864433461	-0.8559160022549184	1.0	False	1	False	1
DIS_Cardiomyopathy, Dilated	Disease	2499.0	1.0	15.0	6.604641856742697	6.0	2.526481289237397	1.7397152957281605	11.0	False	0.33040273702754563	False	0.33040273702754563
DIS_Cardiomyopathy, Familial Idiopathic	Disease	2498.0	1.0	15.0	6.138510808646918	6.0	2.3887643375040937	0.3606421855130387	7.0	False	1	False	1
DIS_Cardiovascular Abnormalities	Disease	1342.0	1.0	6.0	1.438897168405365	1.0	0.6897641920920723	2.2632413359408674	3.0	False	0.19522627462819195	False	0.19522627462819195
DIS_Cardiovascular Diseases	Disease	2500.0	2.0	26.0	12.4324	12.0	3.299065055436161	1.3845134676788389	17.0	False	0.5216817339623082	False	0.5216817339623082
DIS_Carney Complex, Type 1	Disease	566.0	1.0	3.0	1.11660777385159	1.0	0.337062468457625	-0.3459530050473413	1.0	False	1	False	1
DIS_Carney Triad	Disease	396.0	1.0	2.0	1.0909090909090908	1.0	0.28747978728803447	-0.31622776601683766	1.0	False	1	False	1
DIS_Carnitine deficiency	Disease	346.0	1.0	5.0	1.0895953757225434	1.0	0.3409547261683509	2.6701627940711763	2.0	False	0.14025699168556313	False	0.14025699168556313
DIS_Caroli Disease	Disease	256.0	1.0	2.0	1.046875	1.0	0.21137108216357317	-0.22176638128637186	1.0	False	1	False	1
DIS_Carotid Artery Diseases	Disease	1520.0	1.0	5.0	1.5032894736842106	1.0	0.7617429600971825	-0.6607077453265882	1.0	False	1	False	1
DIS_Carotid Atherosclerosis	Disease	2065.0	1.0	8.0	2.0411622276029058	2.0	1.0824376603075951	-0.0380273424625754	2.0	False	1	False	1
DIS_Carotid Body Paraganglioma	Disease	234.0	1.0	2.0	1.0341880341880343	1.0	0.18171189423478035	-0.18814417367671998	1.0	False	1	False	1
DIS_Carotid Stenosis	Disease	1540.0	1.0	5.0	1.509090909090909	1.0	0.7690746367748337	-0.6619525397766542	1.0	False	1	False	1
DIS_Carpal Tunnel Syndrome	Disease	848.0	1.0	4.0	1.224056603773585	1.0	0.4993264865719014	-0.4487176422621465	1.0	False	1	False	1
DIS_Carpal synostosis	Disease	513.0	1.0	3.0	1.0974658869395713	1.0	0.30945687708923125	-0.3149578960931192	1.0	False	1	False	1
DIS_Cartilage-hair hypoplasia	Disease	864.0	1.0	3.0	1.2071759259259258	1.0	0.45122711963545925	1.7570399463458377	2.0	False	0.32391922851510463	False	0.32391922851510463
DIS_Cartilaginous trachea	Disease	72.0	1.0	2.0	1.0138888888888888	1.0	0.11702985796078276	-0.11867816581938491	1.0	False	1	False	1
DIS_Cataplexy	Disease	1011.0	1.0	5.0	1.2700296735905046	1.0	0.5458972949981009	1.3371935217448456	2.0	False	0.5592570559851942	False	0.5592570559851942
DIS_Cataract	Disease	2500.0	1.0	19.0	8.4228	8.0	2.7711441968977364	1.6517364939450359	13.0	False	0.3665375489312087	False	0.3665375489312087
DIS_Cataract, Nuclear Total	Disease	51.0	1.0	1.0	1.0	1.0	0.0	0.0	1.0	True	0.5	False	1
DIS_Cataract, autosomal recessive congenital 2	Disease	32.0	1.0	1.0	1.0	1.0	0.0	0.0	1.0	True	0.5	False	1
DIS_Celiac Disease	Disease	2480.0	1.0	14.0	4.778225806451613	5.0	2.083926987911748	-1.3331684951379246	2.0	False	0.5626391080234496	False	0.5626391080234496
DIS_Cellular fibroma	Disease	109.0	1.0	1.0	1.0	1.0	0.0	0.0	1.0	True	0.5	False	1
DIS_Central Diabetes Insipidus	Disease	997.0	1.0	3.0	1.258776328986961	1.0	0.49998566390818167	1.4824898482472466	2.0	False	0.45500539257783534	False	0.45500539257783534
DIS_Central Nervous System Embryonal Tumor, Not Otherwise Specified	Disease	641.0	1.0	4.0	1.1497659906396256	1.0	0.41354308839254944	-0.3621532915028736	1.0	False	1	False	1
DIS_Central Nervous System Inborn Metabolic Diseases	Disease	155.0	1.0	2.0	1.032258064516129	1.0	0.17668469596940842	-0.18257418583505522	1.0	False	1	False	1
DIS_Central Nervous System Neoplasms	Disease	1751.0	1.0	7.0	1.6790405482581383	1.0	0.8908510129064799	-0.7622380604841079	1.0	False	1	False	1
DIS_Central Serous Chorioretinopathy	Disease	1974.0	1.0	7.0	1.9402228976697062	2.0	1.0597514337235603	0.056406719942109385	2.0	False	1	False	1
DIS_Central hypothyroidism	Disease	690.0	1.0	3.0	1.1333333333333333	1.0	0.3565806478962456	-0.37392195600062217	1.0	False	1	False	1
DIS_Central hypotonia	Disease	353.0	1.0	2.0	1.0736543909348442	1.0	0.261207621693666	-0.2819764234185445	1.0	False	1	False	1
DIS_Central nervous system demyelination	Disease	1428.0	1.0	5.0	1.4285714285714286	1.0	0.6999971417079928	0.8163298639109953	2.0	False	1	False	1
DIS_Central neuroblastoma	Disease	2500.0	12.0	48.0	26.0744	26.0	4.833225076488783	1.639816038891727	34.0	False	0.3718859237685483	False	0.3718859237685483
DIS_Central visual impairment	Disease	1292.0	1.0	5.0	1.361455108359133	1.0	0.6246983571760252	5.824482888171917	5.0	False	0.029477133791997345	False	0.029477133791997345
DIS_Centrally nucleated skeletal muscle fibers	Disease	612.0	1.0	3.0	1.1209150326797386	1.0	0.3454945484036368	-0.34997667325990656	1.0	False	1	False	1
DIS_Centriacinar Emphysema	Disease	521.0	1.0	3.0	1.1228406909788868	1.0	0.345350793249396	-0.3556983026536068	1.0	False	1	False	1
DIS_Cerebellar Ataxia	Disease	2500.0	1.0	23.0	8.8936	9.0	2.903769798038405	1.4141616882901713	13.0	False	0.5000366825340923	False	0.5000366825340923
DIS_Cerebellar Ataxia, Deafness, and Narcolepsy	Disease	32.0	1.0	1.0	1.0	1.0	0.0	0.0	1.0	True	0.5	False	1
DIS_Cerebellar Ataxia, Early Onset	Disease	307.0	1.0	2.0	1.0358306188925082	1.0	0.18586765625650953	-0.192774900239015	1.0	False	1	False	1
DIS_Cerebellar Ataxia, Late Onset	Disease	230.0	1.0	2.0	1.0217391304347827	1.0	0.1458305202717254	-0.14907119849998665	1.0	False	1	False	1
DIS_Cerebellar Degenerations, Primary	Disease	49.0	1.0	1.0	1.0	1.0	0.0	0.0	1.0	True	0.5	False	1
DIS_Cerebellar Diseases	Disease	1190.0	1.0	5.0	1.3621848739495799	1.0	0.6169171929558132	-0.5870883127997398	1.0	False	1	False	1
DIS_Cerebellar Dysmetria	Disease	1840.0	1.0	7.0	1.795108695652174	2.0	0.9509023112689123	0.21547040313154034	2.0	False	1	False	1
DIS_Cerebellar Hypoplasia	Disease	2250.0	1.0	10.0	2.547111111111111	2.0	1.316815387756423	5.6597826530467925	10.0	False	0.03121767051241628	False	0.03121767051241628
DIS_Cerebellar Neoplasms	Disease	566.0	1.0	3.0	1.1095406360424027	1.0	0.3341792344180039	-0.3277900741893052	1.0	False	1	False	1
DIS_Cerebellar atrophy	Disease	2387.0	1.0	11.0	3.14453288646837	3.0	1.5858528508090242	4.953465329096679	11.0	False	0.04075507952003675	False	0.04075507952003675
DIS_Cerebellar cortical atrophy	Disease	160.0	1.0	2.0	1.0375	1.0	0.1899835519196333	-0.19738550848793118	1.0	False	1	False	1
DIS_Cerebellar cyst	Disease	382.0	1.0	2.0	1.0418848167539267	1.0	0.20032593161998943	-0.2090833493957269	1.0	False	1	False	1
DIS_Cerebellar degeneration	Disease	2390.0	1.0	9.0	3.190794979079498	3.0	1.5895839682998962	3.6545442938340695	9.0	False	0.07487443185878696	False	0.07487443185878696
DIS_Cerebellar malformation	Disease	553.0	1.0	3.0	1.108499095840868	1.0	0.32798925535247175	-0.3308007627392248	1.0	False	1	False	1
DIS_Cerebellar vermis hypoplasia	Disease	1429.0	1.0	5.0	1.4744576627011896	1.0	0.7129305101539161	0.7371578713686274	2.0	False	1	False	1
DIS_Cerebral Amyloid Angiopathy	Disease	1364.0	1.0	5.0	1.405425219941349	1.0	0.651413899494679	-0.6223772938462772	1.0	False	1	False	1
DIS_Cerebral Aneurysm	Disease	1479.0	1.0	5.0	1.4800540906017579	1.0	0.7136084704769212	-0.6727135543681628	1.0	False	1	False	1
DIS_Cerebral Astrocytoma	Disease	915.0	1.0	4.0	1.2174863387978143	1.0	0.4624952737365779	-0.4702455379504859	1.0	False	1	False	1
DIS_Cerebral Edema	Disease	1197.0	1.0	5.0	1.406015037593985	1.0	0.6557226346113297	5.480953032125083	5.0	False	0.033288010441771744	False	0.033288010441771744
DIS_Cerebral Embolism and Thrombosis	Disease	81.0	1.0	1.0	1.0	1.0	0.0	0.0	1.0	True	0.5	False	1
DIS_Cerebral Hemorrhage	Disease	1680.0	1.0	6.0	1.6648809523809525	1.0	0.8613140487589699	1.5500955192159733	3.0	False	0.41618179429379437	False	0.41618179429379437
DIS_Cerebral Infarction	Disease	2473.0	1.0	13.0	4.522038010513547	4.0	2.0172175317328502	0.23694122322834943	5.0	False	1	False	1
DIS_Cerebral Infarction, Left Hemisphere	Disease	449.0	1.0	3.0	1.0801781737193763	1.0	0.27964974014436644	-0.28670927309993244	1.0	False	1	False	1
DIS_Cerebral Infarction, Right Hemisphere	Disease	449.0	1.0	3.0	1.0801781737193763	1.0	0.27964974014436644	-0.28670927309993244	1.0	False	1	False	1
DIS_Cerebral Ischemia	Disease	2473.0	1.0	13.0	4.335220380105135	4.0	1.9883508605676499	1.3401958742503335	7.0	False	0.5567541292389029	False	0.5567541292389029
DIS_Cerebral Small Vessel Diseases	Disease	658.0	1.0	4.0	1.1398176291793314	1.0	0.39590759513267854	-0.35315722885405876	1.0	False	1	False	1
DIS_Cerebral Thrombosis	Disease	325.0	1.0	2.0	1.0523076923076924	1.0	0.22264680018616054	-0.23493574694968275	1.0	False	1	False	1
DIS_Cerebral Thrombus	Disease	107.0	1.0	2.0	1.02803738317757	1.0	0.16507964236126818	-0.1698415551216887	1.0	False	1	False	1
DIS_Cerebral Vasospasm	Disease	689.0	1.0	3.0	1.146589259796807	1.0	0.37365042059085785	2.2839817465043515	2.0	False	0.19169674672590126	False	0.19169674672590126
DIS_Cerebral arterial aneurysm	Disease	1825.0	1.0	7.0	1.7917808219178082	2.0	0.9194628307693834	0.22645741743356743	2.0	False	1	False	1
DIS_Cerebral atrophy	Disease	2491.0	1.0	15.0	5.39542352468888	5.0	2.237728732182789	4.2921093773249055	15.0	False	0.05428232470636535	False	0.05428232470636535
DIS_Cerebral calcification	Disease	1429.0	1.0	6.0	1.5206438068579426	1.0	0.7485189517988324	-0.6955652967860563	1.0	False	1	False	1
DIS_Cerebral cortex myoclonus	Disease	302.0	1.0	2.0	1.0662251655629138	1.0	0.24867527623203428	-0.2663118206456533	1.0	False	1	False	1
DIS_Cerebral cortical hemiatrophy	Disease	134.0	1.0	2.0	1.0223880597014925	1.0	0.14794199702685829	-0.15132998169159517	1.0	False	1	False	1
DIS_Cerebral dysfunction	Disease	424.0	1.0	3.0	1.1108490566037736	1.0	0.3357268035919286	-0.3301763678616176	1.0	False	1	False	1
DIS_Cerebral hypomyelination	Disease	539.0	1.0	3.0	1.1317254174397031	1.0	0.3645911512033334	-0.36129625473614285	1.0	False	1	False	1
DIS_Cerebral hypoplasia	Disease	218.0	1.0	2.0	1.0229357798165137	1.0	0.14969879699156624	-0.1532128532589737	1.0	False	1	False	1
DIS_Cerebrospinal Fluid Hypovolemia	Disease	46.0	1.0	1.0	1.0	1.0	0.0	0.0	1.0	True	0.5	False	1
DIS_Cerebrovascular Disorders	Disease	2372.0	1.0	9.0	3.013069139966273	3.0	1.4945932428232278	1.3294124468811948	5.0	False	0.5658228980438781	False	0.5658228980438781
DIS_Cerebrovascular accident	Disease	2500.0	1.0	24.0	12.1208	12.0	3.4328715909570517	1.4213173638224337	17.0	False	0.495014449913316	False	0.495014449913316
DIS_Ceroid lipofuscinosis, neuronal 1, infantile	Disease	473.0	1.0	3.0	1.080338266384778	1.0	0.29422613542688886	-0.2730493885875104	1.0	False	1	False	1
DIS_Cervical Dystonia	Disease	1053.0	1.0	4.0	1.2981956315289649	1.0	0.5393944863184598	1.3010966672297206	2.0	False	0.5907189066159332	False	0.5907189066159332
DIS_Cervical Intraepithelial Neoplasia	Disease	2403.0	1.0	11.0	3.367873491468997	3.0	1.680070920953823	-0.2189630728565583	3.0	False	1	False	1
DIS_Cervical Squamous Cell Carcinoma	Disease	2261.0	1.0	9.0	2.6448474126492703	2.0	1.40822950444062	0.9623094694987423	4.0	False	1	False	1
DIS_Cervical intraepithelial neoplasia grade 1	Disease	1052.0	1.0	4.0	1.2927756653992395	1.0	0.5565246374667047	-0.5260785339746176	1.0	False	1	False	1
DIS_Cervical intraepithelial neoplasia grade 2	Disease	1087.0	1.0	4.0	1.3302667893284268	1.0	0.5821906277015526	-0.5672829029081019	1.0	False	1	False	1
DIS_Cervix carcinoma	Disease	2500.0	5.0	31.0	16.95	17.0	4.057228117816399	0.5052710718921349	19.0	False	1	False	1
DIS_Channelopathies	Disease	1528.0	1.0	5.0	1.5215968586387434	1.0	0.7411287307831387	-0.7037871249271102	1.0	False	1	False	1
DIS_Charcot-Marie-Tooth Disease	Disease	2472.0	1.0	13.0	4.690533980582524	5.0	2.052729110779934	2.099383692074253	9.0	False	0.2268905257192515	False	0.2268905257192515
DIS_Chediak-Higashi Syndrome	Disease	678.0	1.0	4.0	1.1725663716814159	1.0	0.4492040396007364	1.8419995266605962	2.0	False	0.2947277112108819	False	0.2947277112108819
DIS_Cheilitis	Disease	430.0	1.0	2.0	1.0767441860465117	1.0	0.26618511595235755	-0.288311334658725	1.0	False	1	False	1
DIS_Chemical Carcinogenesis	Disease	1165.0	1.0	5.0	1.3416309012875536	1.0	0.6159753780316611	1.0688237260655673	2.0	False	0.8753622794238886	False	0.8753622794238886
DIS_Chemical and Drug Induced Liver Injury	Disease	2453.0	1.0	12.0	3.8499796167957605	4.0	1.8448584913843984	1.7074590804200034	7.0	False	0.34300416291156366	False	0.34300416291156366
DIS_Chemically-Induced Liver Toxicity	Disease	2453.0	1.0	12.0	3.8499796167957605	4.0	1.8448584913843984	1.7074590804200034	7.0	False	0.34300416291156366	False	0.34300416291156366
DIS_Cherry red spot of the macula	Disease	319.0	1.0	2.0	1.0376175548589341	1.0	0.19026947843879022	-0.19770672189568086	1.0	False	1	False	1
DIS_Chest Pain	Disease	1750.0	1.0	8.0	1.7377142857142858	2.0	0.9315458296042451	2.428528626709452	4.0	False	0.16955614957328785	False	0.16955614957328785
DIS_Chikungunya Fever	Disease	1182.0	1.0	5.0	1.3663282571912014	1.0	0.6048170037153858	1.047708214081546	2.0	False	0.9110019411730105	False	0.9110019411730105
DIS_Childhood Acute Lymphoblastic Leukemia	Disease	2495.0	1.0	17.0	6.867735470941883	7.0	2.557894981353926	-0.3392381146479205	6.0	False	1	False	1
DIS_Childhood Acute Megakaryoblastic Leukemia	Disease	479.0	1.0	3.0	1.081419624217119	1.0	0.30247633029269033	-0.2691768448074385	1.0	False	1	False	1
DIS_Childhood Acute Myeloid Leukemia	Disease	2011.0	1.0	7.0	1.9278965688712084	2.0	1.0239656829134212	-0.9061793616277514	1.0	False	1	False	1
DIS_Childhood Brain Neoplasm	Disease	947.0	1.0	4.0	1.246040126715945	1.0	0.5009733403331837	-0.4911241914635827	1.0	False	1	False	1
DIS_Childhood Burkitt Lymphoma	Disease	835.0	1.0	4.0	1.208383233532934	1.0	0.46909432087222525	-0.44422459249873286	1.0	False	1	False	1
DIS_Childhood Cerebral Astrocytoma	Disease	881.0	1.0	4.0	1.2145289443813847	1.0	0.462503219011307	-0.46384313787044157	1.0	False	1	False	1
DIS_Childhood Glioblastoma	Disease	2371.0	1.0	10.0	2.9574019401096585	3.0	1.5440526293238588	0.0275884766369623	3.0	False	1	False	1
DIS_Childhood Leukemia	Disease	2335.0	1.0	10.0	2.8329764453961457	3.0	1.492717627662179	2.1216494639806	6.0	False	0.2221532832199817	False	0.2221532832199817
DIS_Childhood Lymphoma	Disease	1411.0	1.0	5.0	1.4635010630758327	1.0	0.7007489689387701	-0.6614366679379765	1.0	False	1	False	1
DIS_Childhood Medulloblastoma	Disease	1913.0	1.0	7.0	1.8797699947726085	2.0	1.0097142124376524	1.1094525474915637	3.0	False	0.8124236110188705	False	0.8124236110188705
DIS_Childhood Myelodysplastic Syndrome	Disease	529.0	1.0	4.0	1.1417769376181475	1.0	0.39459181771309293	-0.35930024712583686	1.0	False	1	False	1
DIS_Childhood Neuroblastoma	Disease	1992.0	1.0	8.0	2.0286144578313254	2.0	1.1006955121164894	-0.9345131750863944	1.0	False	1	False	1
DIS_Childhood Oligodendroglioma	Disease	282.0	1.0	2.0	1.0283687943262412	1.0	0.16602411220878902	-0.17087153154335244	1.0	False	1	False	1
DIS_Childhood Onset Dystonias	Disease	311.0	1.0	2.0	1.0546623794212218	1.0	0.22732004684416252	-0.24046440329433474	1.0	False	1	False	1
DIS_Childhood Osteosarcoma	Disease	2306.0	1.0	10.0	2.7359063313096272	3.0	1.4307014873059705	-0.5143674888430768	2.0	False	1	False	1
DIS_Childhood asthma	Disease	2185.0	1.0	12.0	2.3322654462242562	2.0	1.2737043555604033	-1.0459769886223615	1.0	False	0.914020085861079	False	0.914020085861079
DIS_Chlamydia Infections	Disease	1542.0	1.0	6.0	1.5291828793774318	1.0	0.7606514591459862	-0.6956969227030295	1.0	False	1	False	1
DIS_Choanal Atresia	Disease	1219.0	1.0	5.0	1.3822805578342905	1.0	0.6429125559462112	2.5162355707687483	3.0	False	0.15794191706199162	False	0.15794191706199162
DIS_Choanal stenosis	Disease	524.0	1.0	3.0	1.099236641221374	1.0	0.3052957977987973	2.9504610455603673	2.0	False	0.114873599540362	False	0.114873599540362
DIS_Choking	Disease	99.0	1.0	2.0	1.0101010101010102	1.0	0.09999489834961278	-0.10101525445522172	1.0	False	1	False	1
DIS_Cholangiocarcinoma	Disease	2498.0	1.0	17.0	7.325060048038431	7.0	2.6436360463637247	1.7683750221184447	12.0	False	0.31977996898626004	False	0.31977996898626004
DIS_Cholangitis	Disease	1068.0	1.0	3.0	1.256554307116105	1.0	0.5043853750866484	-0.5086473950043288	1.0	False	1	False	1
DIS_Cholelithiasis	Disease	2231.0	1.0	9.0	2.410129986553115	2.0	1.2874129567307375	-1.0953206422079251	1.0	False	0.8335227449542886	False	0.8335227449542886
DIS_Cholera	Disease	2097.0	1.0	8.0	2.135431568907964	2.0	1.178316540064055	-0.9636048806089409	1.0	False	1	False	1
DIS_Cholestasis	Disease	2488.0	1.0	15.0	4.912379421221865	5.0	2.131611967388109	0.9793623842974211	7.0	False	1	False	1
DIS_Cholestasis in newborn	Disease	1958.0	1.0	6.0	1.9009193054136875	2.0	0.9991769711304977	0.09916230802858653	2.0	False	1	False	1
DIS_Cholesterol Embolism	Disease	81.0	1.0	1.0	1.0	1.0	0.0	0.0	1.0	True	0.5	False	1
DIS_Cholesteryl Ester Transfer Protein Deficiency	Disease	658.0	1.0	4.0	1.148936170212766	1.0	0.41146977884710034	-0.36196138299651365	1.0	False	1	False	1
DIS_Choline Deficiency	Disease	270.0	1.0	2.0	1.0444444444444445	1.0	0.20608041101101562	-0.21566554640687716	1.0	False	1	False	1
DIS_Chondrodysplasia Punctata	Disease	437.0	1.0	3.0	1.0823798627002288	1.0	0.28314321457633745	-0.29094768463193593	1.0	False	1	False	1
DIS_Chondrosarcoma	Disease	2449.0	1.0	13.0	3.902000816659861	4.0	1.8924189730658447	-1.0050632781273026	2.0	False	0.9899498381432534	False	0.9899498381432534
DIS_Chordee	Disease	233.0	1.0	2.0	1.03862660944206	1.0	0.19270338472655493	4.988876515698589	2.0	False	0.040178571428571425	False	0.040178571428571425
DIS_Chordoma	Disease	1906.0	1.0	7.0	1.845750262329486	2.0	0.9949111275344931	1.1601536114395272	3.0	False	0.7429661157024794	False	0.7429661157024794
DIS_Chorea	Disease	1726.0	1.0	6.0	1.7155272305909617	1.0	0.9010499444786917	-0.7941038507082253	1.0	False	1	False	1
DIS_Choreatic disease	Disease	1191.0	1.0	5.0	1.3358522250209908	1.0	0.6048079890373155	-0.5553038833954115	1.0	False	1	False	1
DIS_Choreoathetoid movements	Disease	1315.0	1.0	4.0	1.4053231939163497	1.0	0.6554612561268096	-0.6183785694847133	1.0	False	1	False	1
DIS_Choreoathetosis	Disease	1440.0	1.0	5.0	1.4777777777777779	1.0	0.7194176314179836	0.7258957793304479	2.0	False	1	False	1
DIS_Choriocarcinoma	Disease	2485.0	1.0	14.0	4.855130784708249	5.0	2.064341996927754	-0.414238912922807	4.0	False	1	False	1
DIS_Choroid Plexus Carcinoma	Disease	560.0	1.0	3.0	1.1214285714285714	1.0	0.3478065378268529	-0.3491267650897975	1.0	False	1	False	1
DIS_Choroidal Neovascularization	Disease	574.0	1.0	3.0	1.1254355400696865	1.0	0.34157006085442426	-0.3672322444066507	1.0	False	1	False	1
DIS_Choroideremia	Disease	826.0	1.0	5.0	1.2094430992736078	1.0	0.47295672908369946	-0.4428377616687689	1.0	False	1	False	1
DIS_Chromophobe Renal Cell Carcinoma	Disease	2263.0	1.0	9.0	2.673442333186036	2.0	1.417907360638034	-1.1802197940724533	1.0	False	0.7179169575791543	False	0.7179169575791543
DIS_Chromosome Breakage	Disease	1275.0	1.0	5.0	1.3733333333333333	1.0	0.6326373885247988	-0.5901221459640288	1.0	False	1	False	1
DIS_Chronic Airflow Obstruction	Disease	1000.0	1.0	4.0	1.291	1.0	0.5570628330807935	1.2727469109344984	2.0	False	0.6173278878652664	False	0.6173278878652664
DIS_Chronic Cancer Pain	Disease	116.0	1.0	2.0	1.0603448275862069	1.0	0.23812460891264023	3.9460649476951812	2.0	False	0.06422018348623852	False	0.06422018348623852
DIS_Chronic Daily Headache	Disease	47.0	1.0	1.0	1.0	1.0	0.0	0.0	1.0	True	0.5	False	1
DIS_Chronic Fatigue Syndrome	Disease	1571.0	1.0	5.0	1.5474220241884151	1.0	0.7830220468835912	-0.6991144455857169	1.0	False	1	False	1
DIS_Chronic Headache	Disease	47.0	1.0	1.0	1.0	1.0	0.0	0.0	1.0	True	0.5	False	1
DIS_Chronic Kidney Diseases	Disease	2492.0	1.0	17.0	6.060192616372392	6.0	2.4605206279671266	-1.2437175212388738	3.0	False	0.646482085490381	False	0.646482085490381
DIS_Chronic Lung Injury	Disease	884.0	1.0	4.0	1.2092760180995474	1.0	0.44656043032455955	-0.4686398612332174	1.0	False	1	False	1
DIS_Chronic Lymphocytic Leukemia	Disease	2500.0	6.0	31.0	17.2372	17.0	3.977755165919592	-1.3166220095371923	12.0	False	0.5768697666137076	False	0.5768697666137076
DIS_Chronic Obstructive Airway Disease	Disease	2500.0	1.0	26.0	10.596	10.0	3.1801861580731403	1.3848245923654867	15.0	False	0.5214473507281384	False	0.5214473507281384
DIS_Chronic Periodontitis	Disease	2273.0	1.0	11.0	2.530136383633964	2.0	1.3479850302433856	-0.39328061643106305	2.0	False	1	False	1
DIS_Chronic Persistent Hepatitis	Disease	1002.0	1.0	4.0	1.2894211576846308	1.0	0.5417387769640678	-0.5342448611608753	1.0	False	1	False	1
DIS_Chronic active hepatitis	Disease	1863.0	1.0	7.0	1.8314546430488459	2.0	0.9589191328455554	1.2186067802021439	3.0	False	0.6733995466446832	False	0.6733995466446832
DIS_Chronic colitis	Disease	790.0	1.0	4.0	1.1924050632911392	1.0	0.45667265286318304	-0.42131943326324556	1.0	False	1	False	1
DIS_Chronic ear infection	Disease	1592.0	1.0	6.0	1.5697236180904524	1.0	0.8075727787387176	-0.7054765008056084	1.0	False	1	False	1
DIS_Chronic eosinophilic leukemia	Disease	1109.0	1.0	6.0	1.3137962128043281	1.0	0.5966535154030568	2.8261021575588843	3.0	False	0.1252057536675341	False	0.1252057536675341
DIS_Chronic glomerulonephritis	Disease	727.0	1.0	4.0	1.1746905089408528	1.0	0.41434774211461184	-0.421603622236059	1.0	False	1	False	1
DIS_Chronic kidney disease stage 5	Disease	2496.0	1.0	16.0	6.194310897435898	6.0	2.4562485087376884	-0.4862337394556532	5.0	False	1	False	1
DIS_Chronic lactic acidosis	Disease	112.0	1.0	2.0	1.0267857142857142	1.0	0.16145661892879576	6.027713773341708	2.0	False	0.027522935779816512	False	0.027522935779816512
DIS_Chronic leukemia (category)	Disease	1068.0	1.0	5.0	1.3202247191011236	1.0	0.5953024174551262	-0.53791939980701	1.0	False	1	False	1
DIS_Chronic liver disease	Disease	2212.0	1.0	9.0	2.397377938517179	2.0	1.3257269308334807	-1.054046580798243	1.0	False	0.9000785093090726	False	0.9000785093090726
DIS_Chronic lung disease	Disease	1511.0	1.0	5.0	1.544010589013898	1.0	0.7591590735117065	-0.7165963076716215	1.0	False	1	False	1
DIS_Chronic myeloproliferative disorder	Disease	2439.0	1.0	11.0	3.734317343173432	4.0	1.7956073272826258	2.375621101570141	8.0	False	0.1771926288664594	False	0.1771926288664594
DIS_Chronic myocardial ischemia	Disease	706.0	1.0	4.0	1.151558073654391	1.0	0.40671294475586	-0.3726413816146608	1.0	False	1	False	1
DIS_Chronic otitis media	Disease	1693.0	1.0	6.0	1.6438275251033667	1.0	0.8736572678347491	-0.7369337482866859	1.0	False	1	False	1
DIS_Chronic pain	Disease	1345.0	1.0	5.0	1.379182156133829	1.0	0.6386656049320584	0.9720546074063497	2.0	False	1	False	1
DIS_Chronic pain syndrome	Disease	47.0	1.0	1.0	1.0	1.0	0.0	0.0	1.0	True	0.5	False	1
DIS_Chronic progressive external ophthalmoplegia	Disease	1302.0	1.0	5.0	1.4208909370199694	1.0	0.6647544194528316	0.8711624113107862	2.0	False	1	False	1
DIS_Chronic rejection of renal transplant	Disease	1130.0	1.0	4.0	1.3061946902654866	1.0	0.5533939027972956	-0.5533033318902388	1.0	False	1	False	1
DIS_Chronic schizophrenia	Disease	1346.0	1.0	5.0	1.4130757800891531	1.0	0.658880284290755	3.926243175868459	4.0	False	0.06487025585921327	False	0.06487025585921327
DIS_Chronic sinusitis	Disease	1854.0	1.0	7.0	1.7858683926645091	2.0	0.9370677002248259	-0.8386463352391292	1.0	False	1	False	1
DIS_Chronic tension-type headache	Disease	82.0	1.0	1.0	1.0	1.0	0.0	0.0	1.0	True	0.5	False	1
DIS_Chubby cheeks	Disease	1923.0	1.0	7.0	1.8055122204888197	2.0	0.9816998349919932	2.23539589321524	4.0	False	0.20012028031715373	False	0.20012028031715373
DIS_Chylopericardium	Disease	74.0	1.0	2.0	1.0135135135135136	1.0	0.11545951007185853	-0.11704114719613129	1.0	False	1	False	1
DIS_Chylothorax, congenital	Disease	178.0	1.0	2.0	1.0337078651685394	1.0	0.18047616184504506	-0.18677184190940757	1.0	False	1	False	1
DIS_Cicatrix, Hypertrophic	Disease	1769.0	1.0	6.0	1.788015828151498	2.0	0.9591739472796817	0.22100701593252348	2.0	False	1	False	1
DIS_Ciliopathies	Disease	2381.0	1.0	10.0	3.118437631247375	3.0	1.6108880618305252	1.78880360282649	6.0	False	0.31251774226849216	False	0.31251774226849216
DIS_Cirrhosis	Disease	2500.0	1.0	19.0	6.916	7.0	2.629095662010038	1.5533858501282662	11.0	False	0.41442057632038654	False	0.41442057632038654
DIS_Class III malocclusion	Disease	2088.0	1.0	9.0	2.1345785440613025	2.0	1.1734579489726402	0.73749677753376	3.0	False	1	False	1
DIS_Classical Hodgkin's Lymphoma	Disease	2340.0	1.0	11.0	2.820940170940171	3.0	1.4667211428729041	-1.2415040035309297	1.0	False	0.6487894082662258	False	0.6487894082662258
DIS_Classical galactosemia	Disease	676.0	1.0	4.0	1.1538461538461537	1.0	0.40338801852698136	-0.3813850356982367	1.0	False	1	False	1
DIS_Claw hand	Disease	1377.0	1.0	7.0	1.4538852578068264	1.0	0.7425846018964187	0.7354242746193514	2.0	False	1	False	1
DIS_Clear-cell metastatic renal cell carcinoma	Disease	2241.0	1.0	9.0	2.3726015171798305	2.0	1.2883783090311598	0.486967592066932	3.0	False	1	False	1
DIS_Cleft Palate	Disease	2093.0	1.0	7.0	2.1767797419971333	2.0	1.1563389133357636	1.5767178955720764	4.0	False	0.4022462521261026	False	0.4022462521261026
DIS_Cleft Soft Palate	Disease	219.0	1.0	2.0	1.0365296803652968	1.0	0.18760400533492363	-0.1947169534044942	1.0	False	1	False	1
DIS_Cleft palate with cleft lip	Disease	1579.0	1.0	5.0	1.5636478784040533	1.0	0.7774340266226606	-0.725010559227334	1.0	False	1	False	1
DIS_Cleft palate, isolated	Disease	2200.0	1.0	8.0	2.419090909090909	2.0	1.2659165170338735	-0.33105730389936516	2.0	False	1	False	1
DIS_Cleft upper lip	Disease	2318.0	1.0	10.0	2.8192407247627265	3.0	1.4588490895056632	-0.5615664640407251	2.0	False	1	False	1
DIS_Cleft uvula	Disease	1264.0	1.0	5.0	1.4098101265822784	1.0	0.6582715875194881	-0.6225547849126118	1.0	False	1	False	1
DIS_Clinodactyly of the 5th finger	Disease	2316.0	1.0	9.0	2.7966321243523318	3.0	1.4846965069881022	0.1369760585348356	3.0	False	1	False	1
DIS_Clitoral hypoplasia	Disease	870.0	1.0	4.0	1.2241379310344827	1.0	0.47378774947199975	-0.47307667048011953	1.0	False	1	False	1
DIS_Clonus	Disease	950.0	1.0	4.0	1.26	1.0	0.5338834881763702	-0.4869976422910239	1.0	False	1	False	1
DIS_Clouding of corneal stroma	Disease	1763.0	1.0	7.0	1.7039137833238798	1.0	0.8768281266885569	1.4781531034718745	3.0	False	0.4576791844825686	False	0.4576791844825686
DIS_Cloudy cornea	Disease	1171.0	1.0	4.0	1.3569598633646456	1.0	0.6065334414846918	-0.5885246203257448	1.0	False	1	False	1
DIS_Cloverleaf cranium shape	Disease	250.0	1.0	2.0	1.036	1.0	0.18629009635512028	5.174724898753341	2.0	False	0.03734439834024896	False	0.03734439834024896
DIS_Cloverleaf skull	Disease	292.0	1.0	2.0	1.0410958904109588	1.0	0.19851201022177314	4.83045891539648	2.0	False	0.04285714285714285	False	0.04285714285714285
DIS_Coagulation factor deficiency syndrome	Disease	309.0	1.0	3.0	1.080906148867314	1.0	0.284311160266633	-0.2845690221637394	1.0	False	1	False	1
DIS_Coarse facial features	Disease	2306.0	1.0	9.0	2.6886383347788376	2.0	1.3985561760035394	0.222630789212127	3.0	False	1	False	1
DIS_Coarse hair	Disease	1265.0	1.0	5.0	1.4094861660079052	1.0	0.6664673940696783	0.8860355949091747	2.0	False	1	False	1
DIS_Cocaine Abuse	Disease	2123.0	1.0	8.0	2.154498351389543	2.0	1.1758530924115023	1.5695001871582475	4.0	False	0.40595440319296994	False	0.40595440319296994
DIS_Cocaine Dependence	Disease	2254.0	1.0	9.0	2.5452528837622004	2.0	1.3609596876665853	1.0689127160937562	4.0	False	0.8752165326849604	False	0.8752165326849604
DIS_Cocaine-Related Disorders	Disease	2008.0	1.0	7.0	1.9925298804780875	2.0	1.0704487526153146	1.8753537846788764	4.0	False	0.2843371339250553	False	0.2843371339250553
DIS_Cockayne Syndrome, Type I	Disease	1452.0	1.0	5.0	1.459366391184573	1.0	0.7103148998451834	-0.6467080886022439	1.0	False	1	False	1
DIS_Codependency	Disease	567.0	1.0	3.0	1.1375661375661377	1.0	0.3739060263292011	-0.36791634228708364	1.0	False	1	False	1
DIS_Coffin-Siris syndrome	Disease	1147.0	1.0	4.0	1.3077593722755012	1.0	0.558957291163671	-0.5505955054898545	1.0	False	1	False	1
DIS_Cognition Disorders	Disease	2431.0	1.0	13.0	3.908679555738379	4.0	1.9038732589128031	0.0479656110689684	4.0	False	1	False	1
DIS_Cognitive changes	Disease	802.0	1.0	4.0	1.174563591022444	1.0	0.4488293129805537	-0.388930905299421	1.0	False	1	False	1
DIS_Cognitive delay	Disease	2500.0	4.0	34.0	15.7264	16.0	3.8528357141201854	4.483347145245334	33.0	False	0.04975024970482253	False	0.04975024970482253
DIS_Coinfection	Disease	2309.0	1.0	10.0	2.8908618449545256	3.0	1.519114131902684	-1.244713484816463	1.0	False	0.645447927799225	False	0.645447927799225
DIS_Colitis	Disease	2500.0	2.0	21.0	9.6384	9.0	3.056737712006053	0.11829605091065898	10.0	False	1	False	1
DIS_Collecting Duct Carcinoma of the Kidney	Disease	2230.0	1.0	9.0	2.5493273542600896	2.0	1.3579320189816246	-0.40453229365049903	2.0	False	1	False	1
DIS_Coloboma of eyelid	Disease	693.0	1.0	4.0	1.1645021645021645	1.0	0.4182812927854948	-0.39328118981052623	1.0	False	1	False	1
DIS_Coloboma of iris	Disease	1556.0	1.0	7.0	1.5353470437017995	1.0	0.7592852445856576	0.6119609983356938	2.0	False	1	False	1
DIS_Colon Carcinoma	Disease	2500.0	16.0	50.0	32.4152	32.0	5.435771238748003	-1.5481151855717599	24.0	False	0.41724722657910335	True	0.1215945665910223
DIS_Colonic Neoplasms	Disease	2500.0	2.0	27.0	12.558	12.0	3.4651747430685225	0.9933120997390162	16.0	False	1	False	1
DIS_Colorectal Cancer	Disease	2500.0	29.0	72.0	50.4536	50.0	6.4587186840734905	1.1684051232342128	58.0	False	0.7325092188556208	True	0.2426433893721719
DIS_Colorectal Carcinoma	Disease	2500.0	25.0	66.0	44.4228	44.0	6.200003238708832	1.2221283938519314	52.0	False	0.6695242806300753	False	0.6695242806300753
DIS_Colorectal Neoplasms	Disease	2500.0	6.0	32.0	17.2712	17.0	3.958288842416632	-0.5737832913207459	15.0	False	1	False	1
DIS_Columnar Cell Change of the Breast	Disease	986.0	1.0	4.0	1.2778904665314401	1.0	0.5421933632707366	1.3318302701318472	2.0	False	0.5637703572781212	False	0.5637703572781212
DIS_Comatose	Disease	1753.0	1.0	6.0	1.7096406160867086	1.0	0.9041979403528599	2.5330287558711837	4.0	False	0.15585464843077562	False	0.15585464843077562
DIS_Combined Oxidative Phosphorylation Deficiency 1	Disease	113.0	1.0	2.0	1.0176991150442478	1.0	0.13185543739602956	-0.13423121104280505	1.0	False	1	False	1
DIS_Comedone	Disease	1159.0	1.0	4.0	1.3235547886108714	1.0	0.5768521240048202	1.1726492514110534	2.0	False	0.727216524364848	False	0.727216524364848
DIS_Common Cold	Disease	532.0	1.0	3.0	1.1165413533834587	1.0	0.348936181580835	-0.33399045308364106	1.0	False	1	False	1
DIS_Common Migraine	Disease	1489.0	1.0	5.0	1.4996642041638684	1.0	0.7266628100832928	-0.6876149394608415	1.0	False	1	False	1
DIS_Communicating Hydrocephalus	Disease	669.0	1.0	4.0	1.1659192825112108	1.0	0.406565989475987	-0.40809926753848774	1.0	False	1	False	1
DIS_Community acquired pneumonia	Disease	893.0	1.0	3.0	1.263157894736842	1.0	0.5196668485904208	-0.5063973109900105	1.0	False	1	False	1
DIS_Compensated hemolytic anemia	Disease	90.0	1.0	2.0	1.0666666666666667	1.0	0.24944382578492943	-0.26726124191242434	1.0	False	1	False	1
DIS_Compensatory Hyperinsulinemia	Disease	679.0	1.0	3.0	1.1561119293078055	1.0	0.4194324931831217	4.396149799217306	3.0	False	0.051743408629260274	False	0.051743408629260274
DIS_Complex Partial Status Epilepticus	Disease	1668.0	1.0	7.0	1.6642685851318946	1.0	0.8814605302968135	-0.7535999200193524	1.0	False	1	False	1
DIS_Complex partial seizure with impairment of consciousness	Disease	545.0	1.0	3.0	1.128440366972477	1.0	0.3558403268138974	-0.3609494407856999	1.0	False	1	False	1
DIS_Complex partial seizures	Disease	2137.0	1.0	8.0	2.1820308844174074	2.0	1.1809179241765195	1.5394542485671077	4.0	False	0.4219552812603006	False	0.4219552812603006
DIS_Complications of Diabetes Mellitus	Disease	793.0	1.0	4.0	1.2093316519546027	1.0	0.45649432534678436	-0.45856353591160204	1.0	False	1	False	1
DIS_Compression of spinal cord	Disease	586.0	1.0	4.0	1.1467576791808873	1.0	0.3991861165109473	-0.36764224283051344	1.0	False	1	False	1
DIS_Concave bridge of nose	Disease	2469.0	1.0	16.0	4.59983799108951	4.0	2.079684363922204	0.6732569774529819	6.0	False	1	False	1
DIS_Condition, Preneoplastic	Disease	1988.0	1.0	7.0	1.9738430583501005	2.0	1.0279396279888435	-0.9473737871701838	1.0	False	1	False	1
DIS_Conduct Disorder	Disease	722.0	1.0	4.0	1.1897506925207757	1.0	0.44814816740788305	-0.4234106180067756	1.0	False	1	False	1
DIS_Conduction disorder of the heart	Disease	1813.0	1.0	6.0	1.763927192498621	2.0	0.908670266833676	1.3603095122816768	3.0	False	0.5404114350206617	False	0.5404114350206617
DIS_Conductive hearing loss	Disease	2390.0	1.0	10.0	3.069037656903766	3.0	1.5652621241857254	0.5947644990007893	4.0	False	1	False	1
DIS_Condyloma acuminata of vulva	Disease	65.0	1.0	1.0	1.0	1.0	0.0	0.0	1.0	True	0.5	False	1
DIS_Condylomata Acuminata	Disease	890.0	1.0	4.0	1.2382022471910112	1.0	0.48748508890535563	-0.48863494004686936	1.0	False	1	False	1
DIS_Cone-shaped epiphysis	Disease	1106.0	1.0	4.0	1.3155515370705244	1.0	0.5899033800513521	1.1602721497711932	2.0	False	0.7428143143082008	False	0.7428143143082008
DIS_Congenital Abnormality	Disease	2500.0	1.0	25.0	9.6556	9.0	3.0714473200756673	0.7632883639828288	12.0	False	1	False	1
DIS_Congenital Bilateral Cataracts	Disease	1675.0	1.0	7.0	1.6477611940298507	1.0	0.8562950755461253	5.0826390694754275	6.0	False	0.03870984737722532	False	0.03870984737722532
DIS_Congenital Camptodactyly	Disease	1615.0	1.0	7.0	1.5554179566563469	1.0	0.8066250804175835	3.030629846121462	4.0	False	0.10887651423931578	False	0.10887651423931578
DIS_Congenital Disorder Of Glycosylation, Type IIB	Disease	89.0	1.0	2.0	1.0112359550561798	1.0	0.10540260134434673	-0.10660035817780548	1.0	False	1	False	1
DIS_Congenital Disorder Of Glycosylation, Type In	Disease	169.0	1.0	2.0	1.0059171597633136	1.0	0.07669515619417586	-0.07715167498104636	1.0	False	1	False	1
DIS_Congenital Disorders of Glycosylation	Disease	2182.0	1.0	8.0	2.2635197066911092	2.0	1.2389708053774844	3.0157936547750017	6.0	False	0.10995038483387647	False	0.10995038483387647
DIS_Congenital Epicanthus	Disease	2466.0	1.0	15.0	4.2798053527980535	4.0	2.002931175913391	-0.6389662152092807	3.0	False	1	False	1
DIS_Congenital Heart Defects	Disease	2469.0	1.0	14.0	4.532604293236128	4.0	2.0480878826477142	-0.26004953095449745	4.0	False	1	False	1
DIS_Congenital Hemidysplasia with Ichthyosiform Erythroderma and Limb Defects	Disease	119.0	1.0	1.0	1.0	1.0	0.0	0.0	1.0	True	0.5	False	1
DIS_Congenital Methemoglobinemia	Disease	174.0	1.0	2.0	1.0172413793103448	1.0	0.13016955922880602	-0.1324532357065038	1.0	False	1	False	1
DIS_Congenital Nonbullous Ichthyosiform Erythroderma	Disease	937.0	1.0	4.0	1.2764140875133405	1.0	0.5421495138248268	-0.5098484467195378	1.0	False	1	False	1
DIS_Congenital abnormal Synostosis	Disease	490.0	1.0	3.0	1.1040816326530611	1.0	0.32479769758500154	-0.3204506479785693	1.0	False	1	False	1
DIS_Congenital absence of germinal epithelium of testes	Disease	1226.0	1.0	4.0	1.3817292006525286	1.0	0.6200502098378128	-0.615642402173169	1.0	False	1	False	1
DIS_Congenital absence of kidney	Disease	1380.0	1.0	5.0	1.4318840579710146	1.0	0.6845061170205897	0.829964740858403	2.0	False	1	False	1
DIS_Congenital adrenal hyperplasia	Disease	1342.0	1.0	5.0	1.4083457526080476	1.0	0.6609315376381292	0.8951823505143324	2.0	False	1	False	1
DIS_Congenital adrenal hyperplasia due to 21 hydroxylase deficiency	Disease	968.0	1.0	5.0	1.2210743801652892	1.0	0.477478400104931	-0.4630039392707728	1.0	False	1	False	1
DIS_Congenital anemia	Disease	2418.0	1.0	10.0	3.5198511166253104	3.0	1.7021306098738347	-0.8929109833339786	2.0	False	1	False	1
DIS_Congenital aneurysm of ascending aorta	Disease	1542.0	1.0	5.0	1.5415045395590143	1.0	0.7836045737869372	3.137418466765424	4.0	False	0.10159096907313765	False	0.10159096907313765
DIS_Congenital anomaly of face	Disease	2171.0	1.0	8.0	2.3325656379548594	2.0	1.2919849309900582	2.8386045952058874	6.0	False	0.12410526236750917	False	0.12410526236750917
DIS_Congenital anomaly of testis	Disease	1780.0	1.0	7.0	1.7247191011235956	1.0	0.9109546664032677	-0.79556000737667	1.0	False	1	False	1
DIS_Congenital anomaly of the kidney	Disease	1227.0	1.0	4.0	1.3797881010594948	1.0	0.6300145176955464	0.984440646239555	2.0	False	1	False	1
DIS_Congenital arteriovenous malformation	Disease	1660.0	1.0	7.0	1.6042168674698796	1.0	0.8151319214421937	-0.7412504057022486	1.0	False	1	False	1
DIS_Congenital cataract	Disease	2030.0	1.0	8.0	2.064039408866995	2.0	1.1215916902461462	4.4008533890347845	7.0	False	0.05163286202047004	False	0.05163286202047004
DIS_Congenital cerebral hernia	Disease	1398.0	1.0	6.0	1.455650929899857	1.0	0.7079915565184548	-0.6435824349947312	1.0	False	1	False	1
DIS_Congenital chromosomal disease	Disease	2499.0	1.0	18.0	7.643057222889156	8.0	2.7328428767864668	1.2283702095080755	11.0	False	0.6627373536242912	False	0.6627373536242912
DIS_Congenital clinodactyly	Disease	1831.0	1.0	6.0	1.8246859639541235	2.0	0.9783913821039334	0.17918599780476507	2.0	False	1	False	1
DIS_Congenital clubfoot	Disease	2402.0	1.0	11.0	3.351790174854288	3.0	1.6720926901041708	0.38766381133173217	4.0	False	1	False	1
DIS_Congenital contractural arachnodactyly	Disease	2425.0	1.0	14.0	3.4181443298969074	3.0	1.6787331563106496	3.9207277495894766	10.0	False	0.06505289479394478	False	0.06505289479394478
DIS_Congenital contracture	Disease	826.0	1.0	4.0	1.208232445520581	1.0	0.46705509234593645	-0.44584129138741585	1.0	False	1	False	1
DIS_Congenital deafness	Disease	2489.0	1.0	12.0	4.697067095218963	4.0	2.090709959730231	2.058120441219046	9.0	False	0.23607958215966113	False	0.23607958215966113
DIS_Congenital diaphragmatic hernia	Disease	1975.0	1.0	7.0	1.9164556962025316	2.0	1.0378203034313738	0.08049977777582837	2.0	False	1	False	1
DIS_Congenital disorder of glycosylation type 1H	Disease	122.0	1.0	2.0	1.0163934426229508	1.0	0.12698306053139072	-0.12909944487358072	1.0	False	1	False	1
DIS_Congenital heart disease	Disease	2153.0	1.0	9.0	2.2141198327914537	2.0	1.1883258503288352	-1.0217061527824887	1.0	False	0.9579613393597776	False	0.9579613393597776
DIS_Congenital hemivertebra	Disease	1020.0	1.0	4.0	1.2872549019607844	1.0	0.541271482139907	-0.5307039285076084	1.0	False	1	False	1
DIS_Congenital hernia of foramen of Bochdalek	Disease	629.0	1.0	4.0	1.1446740858505564	1.0	0.3983963445578708	-0.3631410976200389	1.0	False	1	False	1
DIS_Congenital hernia of foramen of Morgagni	Disease	629.0	1.0	4.0	1.1446740858505564	1.0	0.3983963445578708	-0.3631410976200389	1.0	False	1	False	1
DIS_Congenital hypogonadotropic hypogonadism	Disease	407.0	1.0	3.0	1.0982800982800982	1.0	0.30583512793032364	-0.32134993434269166	1.0	False	1	False	1
DIS_Congenital hypoplasia of adrenal gland	Disease	746.0	1.0	6.0	1.2319034852546917	1.0	0.5137267206403784	-0.45141410002114724	1.0	False	1	False	1
DIS_Congenital hypoplasia of breast	Disease	1104.0	1.0	4.0	1.3197463768115942	1.0	0.5852423697302275	-0.5463486469015976	1.0	False	1	False	1
DIS_Congenital hypoplasia of femur	Disease	518.0	1.0	4.0	1.1216216216216217	1.0	0.37626963407214176	4.992107277033785	3.0	False	0.040126583214415104	False	0.040126583214415104
DIS_Congenital hypoplasia of kidney	Disease	1527.0	1.0	5.0	1.516044531761624	1.0	0.7422848798208377	-0.6952108897680627	1.0	False	1	False	1
DIS_Congenital hypoplasia of lung	Disease	2167.0	1.0	7.0	2.314720812182741	2.0	1.243972158453167	0.5508798433795963	3.0	False	1	False	1
DIS_Congenital hypoplasia of ovary	Disease	1300.0	1.0	5.0	1.396923076923077	1.0	0.6581954890267389	-0.6030473978331263	1.0	False	1	False	1
DIS_Congenital hypoplasia of penis	Disease	2475.0	1.0	13.0	4.64	5.0	2.0708891371055618	0.6567227456226091	6.0	False	1	False	1
DIS_Congenital hypoplasia of thymus	Disease	815.0	1.0	4.0	1.1705521472392637	1.0	0.4251210603961204	1.951086243499372	2.0	False	0.2626921326284093	False	0.2626921326284093
DIS_Congenital ichthyosis	Disease	1468.0	1.0	5.0	1.5095367847411445	1.0	0.7595291479436704	-0.6708587631174541	1.0	False	1	False	1
DIS_Congenital keratoglobus	Disease	597.0	1.0	4.0	1.120603015075377	1.0	0.37357564876614124	-0.3228342518408489	1.0	False	1	False	1
DIS_Congenital kyphoscoliosis	Disease	254.0	1.0	2.0	1.031496062992126	1.0	0.1746541182111719	-0.18033392693348615	1.0	False	1	False	1
DIS_Congenital kyphosis	Disease	309.0	1.0	2.0	1.058252427184466	1.0	0.23422015692844309	-0.24870800168690335	1.0	False	1	False	1
DIS_Congenital long QT syndrome	Disease	978.0	1.0	5.0	1.2862985685071575	1.0	0.5462611352002462	1.3065206098384001	2.0	False	0.5858244185187316	False	0.5858244185187316
DIS_Congenital malformation syndrome	Disease	886.0	1.0	5.0	1.2336343115124153	1.0	0.5079922164812807	-0.4599171088303961	1.0	False	1	False	1
DIS_Congenital malformation syndromes affecting facial appearance	Disease	224.0	1.0	2.0	1.0446428571428572	1.0	0.206518455468221	-0.21616885058355878	1.0	False	1	False	1
DIS_Congenital malformation syndromes involving limbs	Disease	39.0	1.0	1.0	1.0	1.0	0.0	0.0	1.0	True	0.5	False	1
DIS_Congenital muscular dystrophy (disorder)	Disease	1603.0	1.0	6.0	1.6119775421085465	1.0	0.8195406832477192	-0.7467323521797228	1.0	False	1	False	1
DIS_Congenital muscular hypertrophy-cerebral syndrome	Disease	206.0	1.0	2.0	1.0388349514563107	1.0	0.1932014440983728	-0.20100756305184234	1.0	False	1	False	1
DIS_Congenital myopathy (disorder)	Disease	2077.0	1.0	7.0	2.126624939817044	2.0	1.1316128899517357	-0.11189775314634715	2.0	False	1	False	1
DIS_Congenital ocular coloboma (disorder)	Disease	2072.0	1.0	10.0	2.088803088803089	2.0	1.1372213120485088	-0.9574240979021024	1.0	False	1	False	1
DIS_Congenital omphalocele	Disease	1105.0	1.0	5.0	1.3104072398190045	1.0	0.6095249368445624	-0.5092609359445499	1.0	False	1	False	1
DIS_Congenital pectus carinatum	Disease	1783.0	1.0	7.0	1.7358384744812114	1.0	0.9198319488181227	3.5486498699168445	5.0	False	0.07940972591254236	False	0.07940972591254236
DIS_Congenital pes cavus	Disease	2206.0	1.0	8.0	2.35403445149592	2.0	1.2618430973934784	2.096905355324849	5.0	False	0.2274271674183075	False	0.2274271674183075
DIS_Congenital pontocerebellar hypoplasia	Disease	600.0	1.0	3.0	1.1516666666666666	1.0	0.40248878521298237	-0.3768220935309046	1.0	False	1	False	1
DIS_Congenital sensorineural hearing loss	Disease	926.0	1.0	4.0	1.2516198704103672	1.0	0.5137132115381485	-0.4898061111898847	1.0	False	1	False	1
DIS_Congenital small ears	Disease	1748.0	1.0	8.0	1.6979405034324944	1.0	0.9071646507409666	0.33297097315331375	2.0	False	1	False	1
DIS_Congenital torticollis	Disease	376.0	1.0	3.0	1.077127659574468	1.0	0.27658295796958143	-0.2788590451872692	1.0	False	1	False	1
DIS_Congenital total cataract	Disease	545.0	1.0	3.0	1.128440366972477	1.0	0.36600790664725497	-0.350922383478079	1.0	False	1	False	1
DIS_Congenital, Hereditary, and Neonatal Diseases and Abnormalities	Disease	439.0	1.0	3.0	1.0956719817767653	1.0	0.32363882385124537	-0.29561342683886144	1.0	False	1	False	1
DIS_Congestive heart failure	Disease	2500.0	3.0	27.0	13.6768	14.0	3.594598970678092	2.0372787228107776	21.0	False	0.2409345604254996	False	0.2409345604254996
DIS_Conjugated hyperbilirubinemia	Disease	855.0	1.0	3.0	1.207017543859649	1.0	0.4567337570602942	-0.453256499348964	1.0	False	1	False	1
DIS_Conjunctival hamartoma	Disease	314.0	1.0	3.0	1.0764331210191083	1.0	0.277417601788313	-0.2755164795831215	1.0	False	1	False	1
DIS_Conjunctival telangiectasis	Disease	541.0	1.0	3.0	1.1201478743068392	1.0	0.34713080141397107	-0.3461170078179168	1.0	False	1	False	1
DIS_Conn Syndrome	Disease	1513.0	1.0	6.0	1.5426305353602114	1.0	0.7744688094817358	-0.7006486623048546	1.0	False	1	False	1
DIS_Connective Tissue Diseases	Disease	1832.0	1.0	7.0	1.8165938864628821	2.0	0.9924319369519884	2.200056278159402	4.0	False	0.20660099999999998	False	0.20660099999999998
DIS_Constipation	Disease	2422.0	1.0	12.0	3.468208092485549	3.0	1.7321761923435488	-0.27030050092772995	3.0	False	1	False	1
DIS_Contact Dermatitis	Disease	1899.0	1.0	6.0	1.8430753027909426	2.0	0.9771578759869451	0.1605929820199842	2.0	False	1	False	1
DIS_Contact hypersensitivity	Disease	1740.0	1.0	5.0	1.6810344827586208	1.0	0.8696591147239437	0.36677074021426037	2.0	False	1	False	1
DIS_Contracture	Disease	2350.0	1.0	12.0	2.8893617021276596	3.0	1.549637437699705	5.879206371908676	12.0	False	0.028930943015318244	False	0.028930943015318244
DIS_Contracture of joint	Disease	2245.0	1.0	10.0	2.549220489977728	2.0	1.3693773292521287	5.440998146282616	10.0	False	0.0337786932116404	False	0.0337786932116404
DIS_Contracture of joint of hand	Disease	1156.0	1.0	5.0	1.3313148788927336	1.0	0.6128005945422639	-0.5406569148977601	1.0	False	1	False	1
DIS_Conus Medullaris Syndrome	Disease	104.0	1.0	1.0	1.0	1.0	0.0	0.0	1.0	True	0.5	False	1
DIS_Conventional (Clear Cell) Renal Cell Carcinoma	Disease	2500.0	1.0	20.0	9.7588	10.0	3.042601281798192	-0.5780579961369574	8.0	False	1	False	1
DIS_Convex nasal bridge	Disease	1859.0	1.0	6.0	1.8128025820333513	2.0	0.9699229680951569	1.2240120679874193	3.0	False	0.6674651585380701	False	0.6674651585380701
DIS_Convex nasal ridge	Disease	1447.0	1.0	4.0	1.4319281271596407	1.0	0.6799756695742939	-0.6352111501725554	1.0	False	1	False	1
DIS_Convulsions	Disease	2144.0	1.0	8.0	2.187966417910448	2.0	1.181963632572081	0.6870207844910414	3.0	False	1	False	1
DIS_Convulsive Seizures	Disease	2087.0	1.0	8.0	2.0795400095831336	2.0	1.1282826480031296	-0.07049652826258207	2.0	False	1	False	1
DIS_Cornea verticillata	Disease	55.0	1.0	1.0	1.0	1.0	0.0	0.0	1.0	True	0.5	False	1
DIS_Corneal Diseases	Disease	862.0	1.0	4.0	1.1937354988399071	1.0	0.452687478555562	-0.42796743452697117	1.0	False	1	False	1
DIS_Corneal Neovascularization	Disease	1253.0	1.0	5.0	1.3647246608140462	1.0	0.6319005839301414	-0.5771867760362248	1.0	False	1	False	1
DIS_Corneal Opacity	Disease	1832.0	1.0	7.0	1.7603711790393013	2.0	0.9072136151143392	1.3664133786224804	3.0	False	0.5355941056814805	False	0.5355941056814805
DIS_Corneal Scar	Disease	440.0	1.0	3.0	1.0931818181818183	1.0	0.3059246247575665	-0.3045907738079642	1.0	False	1	False	1
DIS_Corneal diameter increased	Disease	533.0	1.0	4.0	1.101313320825516	1.0	0.3479478316858733	-0.29117388182772586	1.0	False	1	False	1
DIS_Corneal dystrophy	Disease	883.0	1.0	4.0	1.218573046432616	1.0	0.472116511089802	1.6551570114834375	2.0	False	0.36502415458937204	False	0.36502415458937204
DIS_Corneal stromal opacities	Disease	1171.0	1.0	4.0	1.3569598633646456	1.0	0.6065334414846918	-0.5885246203257448	1.0	False	1	False	1
DIS_Cornelia De Lange Syndrome	Disease	923.0	1.0	5.0	1.2621885157096424	1.0	0.5373890363409799	-0.48789331002145825	1.0	False	1	False	1
DIS_Cornelia de Lange Syndrome 3	Disease	206.0	1.0	2.0	1.0388349514563107	1.0	0.1932014440983728	-0.20100756305184234	1.0	False	1	False	1
DIS_Coronal craniosynostosis	Disease	686.0	1.0	4.0	1.1501457725947521	1.0	0.41038804331667533	4.507573399203082	3.0	False	0.04921691471663807	False	0.04921691471663807
DIS_Coronary Arteriosclerosis	Disease	2500.0	2.0	30.0	12.022	12.0	3.3148025582227367	-0.3083139891589668	11.0	False	1	False	1
DIS_Coronary Artery Disease	Disease	2500.0	4.0	30.0	15.2868	15.0	3.767193353147672	0.9856674855559093	19.0	False	1	False	1
DIS_Coronary Restenosis	Disease	587.0	1.0	3.0	1.122657580919932	1.0	0.35784861172865295	-0.34276388645861205	1.0	False	1	False	1
DIS_Coronary Thrombosis	Disease	843.0	1.0	4.0	1.2040332147093713	1.0	0.45550056814460405	-0.44793185558574	1.0	False	1	False	1
DIS_Coronary heart disease	Disease	2500.0	3.0	30.0	14.3448	14.0	3.6537532702688065	-0.09436871471472741	14.0	False	1	False	1
DIS_Cortical Dysplasia	Disease	1616.0	1.0	7.0	1.6064356435643565	1.0	0.8456693220721044	-0.7171072991963754	1.0	False	1	False	1
DIS_Cortical gyral simplification	Disease	884.0	1.0	4.0	1.2205882352941178	1.0	0.4803671462076787	-0.45920758119197047	1.0	False	1	False	1
DIS_Cortical visual impairment	Disease	1155.0	1.0	4.0	1.2969696969696969	1.0	0.5622615080287203	4.807425485175187	4.0	False	0.04326880262451056	False	0.04326880262451056
DIS_Corticostriatal-Spinal Degeneration	Disease	49.0	1.0	1.0	1.0	1.0	0.0	0.0	1.0	True	0.5	False	1
DIS_Coxa valga	Disease	1094.0	1.0	5.0	1.2952468007312614	1.0	0.5937173224829077	-0.49728513814713765	1.0	False	1	False	1
DIS_Coxa valga deformity	Disease	1094.0	1.0	5.0	1.2952468007312614	1.0	0.5937173224829077	-0.49728513814713765	1.0	False	1	False	1
DIS_Cranial nerve palsies	Disease	579.0	1.0	3.0	1.1122625215889466	1.0	0.3264477151129257	-0.34389127689287824	1.0	False	1	False	1
DIS_Craniofacial Abnormalities	Disease	2386.0	1.0	11.0	3.2279966471081307	3.0	1.6512803110125773	-0.7436633495345888	2.0	False	1	False	1
DIS_Craniofacial Dysostosis	Disease	260.0	1.0	2.0	1.0346153846153847	1.0	0.18280360982024838	-0.1893583209293415	1.0	False	1	False	1
DIS_Craniofacial dysostosis type 1	Disease	349.0	1.0	2.0	1.0401146131805157	1.0	0.19622800765918547	-0.2044285811135988	1.0	False	1	False	1
DIS_Craniofacial hyperostosis	Disease	582.0	1.0	3.0	1.1099656357388317	1.0	0.3391980620221446	-0.3241929953351342	1.0	False	1	False	1
DIS_Craniosynostosis	Disease	2419.0	1.0	11.0	3.544026457213725	3.0	1.7357535842665652	2.5671694318690554	8.0	False	0.1517368046868578	False	0.1517368046868578
DIS_Craniosynostosis, Philadelphia Type	Disease	74.0	1.0	2.0	1.0135135135135136	1.0	0.11545951007185853	-0.11704114719613129	1.0	False	1	False	1
DIS_Creatine phosphokinase serum increased	Disease	2298.0	1.0	8.0	2.726283724978242	2.5	1.4106446722029864	0.9029320424346204	4.0	False	1	False	1
DIS_Creatinine measurement, serum (procedure)	Disease	1676.0	1.0	5.0	1.600238663484487	1.0	0.8305617849387247	-0.7226899604209096	1.0	False	1	False	1
DIS_Crohn Disease	Disease	2500.0	3.0	28.0	13.934	14.0	3.687932211958349	-1.6090317443359279	8.0	False	0.3862520303952398	False	0.3862520303952398
DIS_Crumpled ear	Disease	138.0	1.0	2.0	1.0289855072463767	1.0	0.1677657522143511	5.787918451395113	2.0	False	0.029850746268656716	False	0.029850746268656716
DIS_Cryptogenic Chronic Hepatitis	Disease	772.0	1.0	4.0	1.1968911917098446	1.0	0.4553546401041533	-0.43239087596605946	1.0	False	1	False	1
DIS_Cryptophthalmos syndrome	Disease	268.0	1.0	2.0	1.0485074626865671	1.0	0.2148359577684296	-0.2257883791448592	1.0	False	1	False	1
DIS_Cryptorchidism	Disease	2497.0	1.0	16.0	6.711653984781738	7.0	2.5455711080888594	-0.2795655491690535	6.0	False	1	False	1
DIS_Curvature of digit	Disease	1798.0	1.0	6.0	1.7914349276974415	2.0	0.960507170988785	0.2171405676106022	2.0	False	1	False	1
DIS_Curvature of little finger	Disease	2309.0	1.0	9.0	2.771329579904721	3.0	1.4723173913024954	0.15531326427719797	3.0	False	1	False	1
DIS_Curvature of spine	Disease	2496.0	1.0	16.0	6.532451923076923	6.0	2.5469447661697298	2.146708538617251	12.0	False	0.216997051378843	False	0.216997051378843
DIS_Cushing Syndrome	Disease	1702.0	1.0	6.0	1.601057579318449	1.0	0.8369121299475618	0.4766837597473315	2.0	False	1	False	1
DIS_Cushingoid facies	Disease	147.0	1.0	2.0	1.034013605442177	1.0	0.18126411693162214	-0.1876466562602006	1.0	False	1	False	1
DIS_Cutaneous Mastocytosis	Disease	1282.0	1.0	5.0	1.3556942277691109	1.0	0.6355335027993488	-0.5596781699192512	1.0	False	1	False	1
DIS_Cutaneous Melanoma	Disease	2486.0	1.0	13.0	4.8551890587288815	5.0	2.129162721415355	-1.3409914751987122	2.0	False	0.5560936884820101	False	0.5560936884820101
DIS_Cutis Laxa	Disease	1525.0	1.0	6.0	1.5108196721311475	1.0	0.7720831839197742	4.519176690463197	5.0	False	0.048964503671647286	False	0.048964503671647286
DIS_Cutis Laxa, Autosomal Dominant	Disease	137.0	1.0	2.0	1.0072992700729928	1.0	0.08512338532620876	-0.08574929257125562	1.0	False	1	False	1
DIS_Cutis Laxa, Autosomal Recessive, Type I	Disease	569.0	1.0	3.0	1.115992970123023	1.0	0.33627877790724725	2.628792204427497	2.0	False	0.14470631479512586	False	0.14470631479512586
DIS_Cutis Laxa, Autosomal Recessive, Type IIA	Disease	127.0	1.0	2.0	1.015748031496063	1.0	0.12449912047907005	-0.12649110640673494	1.0	False	1	False	1
DIS_Cutis laxa, acquired type	Disease	89.0	1.0	1.0	1.0	1.0	0.0	0.0	1.0	True	0.5	False	1
DIS_Cutis laxa, autosomal recessive	Disease	40.0	1.0	1.0	1.0	1.0	0.0	0.0	1.0	True	0.5	False	1
DIS_Cutis laxa, recessive	Disease	131.0	1.0	2.0	1.0076335877862594	1.0	0.0870362919923006	-0.0877058019307018	1.0	False	1	False	1
DIS_Cutis laxa, recessive, type I	Disease	85.0	1.0	2.0	1.011764705882353	1.0	0.10782531046954917	-0.1091089451179958	1.0	False	1	False	1
DIS_Cutis laxa, x-linked	Disease	250.0	1.0	2.0	1.04	1.0	0.19595917942265426	4.898979485566356	2.0	False	0.04166666666666667	False	0.04166666666666667
DIS_Cutis marmorata	Disease	1319.0	1.0	5.0	1.4184988627748294	1.0	0.6613954896610411	0.8792033606446037	2.0	False	1	False	1
DIS_Cutis marmorata telangiectatica congenita	Disease	80.0	1.0	2.0	1.0125	1.0	0.11110243021644485	-0.112508790092602	1.0	False	1	False	1
DIS_Cyanosis	Disease	815.0	1.0	4.0	1.1803680981595093	1.0	0.4353771224316613	-0.4142801467199752	1.0	False	1	False	1
DIS_Cyclic neutropenia	Disease	796.0	1.0	3.0	1.1871859296482412	1.0	0.4298961199788613	-0.4354213051688986	1.0	False	1	False	1
DIS_Cyclocephaly	Disease	516.0	1.0	4.0	1.1085271317829457	1.0	0.3350415935654932	-0.32392136936792315	1.0	False	1	False	1
DIS_Cyst	Disease	2332.0	1.0	10.0	2.9078044596912522	3.0	1.5000254370103943	0.06146265125509929	3.0	False	1	False	1
DIS_Cystadenocarcinoma, Serous	Disease	1875.0	1.0	7.0	1.8997333333333333	2.0	1.014337186979206	-0.8870160188179889	1.0	False	1	False	1
DIS_Cystadenoma	Disease	1396.0	1.0	5.0	1.4555873925501432	1.0	0.7252340884502199	-0.6281935719868121	1.0	False	1	False	1
DIS_Cystic Fibrosis	Disease	2500.0	2.0	23.0	9.3872	9.0	2.9778643622569514	-0.8016483323608193	7.0	False	1	False	1
DIS_Cystic Kidney Diseases	Disease	1769.0	1.0	5.0	1.702656868287168	1.0	0.892021513985336	0.33333627838680147	2.0	False	1	False	1
DIS_Cystic kidney	Disease	1923.0	1.0	7.0	1.8429537181487259	2.0	0.9708630979207481	-0.8682518884011972	1.0	False	1	False	1
DIS_Cystic medial necrosis of aorta	Disease	531.0	1.0	3.0	1.1167608286252355	1.0	0.33827085678821406	2.6110412814182995	2.0	False	0.14668054791531232	False	0.14668054791531232
DIS_Cystitis	Disease	1467.0	1.0	5.0	1.503749147920927	1.0	0.7516078560311489	-0.6702286889082891	1.0	False	1	False	1
DIS_Cytogenetically normal acute myeloid leukemia	Disease	1559.0	1.0	6.0	1.522771007055805	1.0	0.7818259696739749	-0.6686539298174028	1.0	False	1	False	1
DIS_Cytokine Measurement	Disease	1437.0	1.0	5.0	1.4509394572025052	1.0	0.7116640460901541	0.7715164842371979	2.0	False	1	False	1
DIS_Cytomegalovirus Infections	Disease	2466.0	1.0	15.0	4.2822384428223845	4.0	1.9760900513992523	0.3632231014317261	5.0	False	1	False	1
DIS_Cytopenia	Disease	2417.0	1.0	10.0	3.4869673148531235	3.0	1.693502815915157	-0.8780424224152097	2.0	False	1	False	1
DIS_DEAFNESS, AUTOSOMAL DOMINANT 6	Disease	51.0	1.0	1.0	1.0	1.0	0.0	0.0	1.0	True	0.5	False	1
DIS_DEAFNESS, AUTOSOMAL RECESSIVE, 24	Disease	46.0	1.0	1.0	1.0	1.0	0.0	0.0	1.0	True	0.5	False	1
DIS_DIABETES MELLITUS, NONINSULIN-DEPENDENT, ASSOCIATION WITH	Disease	51.0	1.0	1.0	1.0	1.0	0.0	0.0	1.0	True	0.5	False	1
DIS_DOSAGE-SENSITIVE SEX REVERSAL	Disease	1872.0	1.0	7.0	1.8103632478632479	2.0	0.9689845533506644	-0.8363015128167752	1.0	False	1	False	1
DIS_DOWLING-DEGOS DISEASE 2	Disease	32.0	1.0	1.0	1.0	1.0	0.0	0.0	1.0	True	0.5	False	1
DIS_DOWN SYNDROME CRITICAL REGION	Disease	1104.0	1.0	5.0	1.3052536231884058	1.0	0.5883296862586906	-0.5188479016409596	1.0	False	1	False	1
DIS_DYSTONIA 1, TORSION, AUTOSOMAL DOMINANT	Disease	209.0	1.0	2.0	1.0430622009569377	1.0	0.20299716206312368	-0.21213203435596373	1.0	False	1	False	1
DIS_DYSTONIA 12	Disease	148.0	1.0	2.0	1.027027027027027	1.0	0.16216216216216217	-0.16666666666666632	1.0	False	1	False	1
DIS_Dandy-Walker Syndrome	Disease	1783.0	1.0	7.0	1.6954570947840717	1.0	0.8834596509367517	1.4766298651361076	3.0	False	0.45862392232854654	False	0.45862392232854654
DIS_Deafness	Disease	2480.0	1.0	13.0	4.446774193548387	4.0	2.0467297079484	2.224634639722738	9.0	False	0.2020610518150273	False	0.2020610518150273
DIS_Death in early adulthood	Disease	805.0	1.0	4.0	1.2111801242236024	1.0	0.47561582033091887	-0.4440140869928797	1.0	False	1	False	1
DIS_Decreased activities of mitochondrial-encoded respiratory chain complexes	Disease	289.0	1.0	2.0	1.0622837370242215	1.0	0.2416701742592972	3.8801489089409382	2.0	False	0.06642066420664207	False	0.06642066420664207
DIS_Decreased activity of mitochondrial complex I	Disease	253.0	1.0	2.0	1.0395256916996047	1.0	0.19484201650381403	-0.20286020648339484	1.0	False	1	False	1
DIS_Decreased activity of mitochondrial respiratory chain	Disease	289.0	1.0	2.0	1.0622837370242215	1.0	0.2416701742592972	3.8801489089409382	2.0	False	0.06642066420664207	False	0.06642066420664207
DIS_Decreased activity of mitochondrial respiratory complexes	Disease	289.0	1.0	2.0	1.0622837370242215	1.0	0.2416701742592972	3.8801489089409382	2.0	False	0.06642066420664207	False	0.06642066420664207
DIS_Decreased antibody level in blood	Disease	1428.0	1.0	5.0	1.4600840336134453	1.0	0.7034950711037025	0.7674765447034176	2.0	False	1	False	1
DIS_Decreased calcification of skull	Disease	630.0	1.0	3.0	1.1523809523809523	1.0	0.40113218454576544	-0.3798771533466097	1.0	False	1	False	1
DIS_Decreased circulating cortisol level	Disease	515.0	1.0	3.0	1.104854368932039	1.0	0.32482366860312983	-0.3228039674046973	1.0	False	1	False	1
DIS_Decreased corneal diameter	Disease	1762.0	1.0	6.0	1.7162315550510783	1.0	0.9109361344503859	-0.7862588034047164	1.0	False	1	False	1
DIS_Decreased fertility	Disease	1318.0	1.0	5.0	1.4119878603945373	1.0	0.656062304934384	-0.6279706322035103	1.0	False	1	False	1
DIS_Decreased fertility in females	Disease	769.0	1.0	4.0	1.2249674902470742	1.0	0.48659618185585063	-0.4623289261930925	1.0	False	1	False	1
DIS_Decreased fertility in males	Disease	315.0	1.0	3.0	1.0793650793650793	1.0	0.2818075050307574	-0.2816286931620829	1.0	False	1	False	1
DIS_Decreased light- and dark-adapted electroretinogram amplitude	Disease	497.0	1.0	3.0	1.090543259557344	1.0	0.3006550638930036	-0.30115328305119254	1.0	False	1	False	1
DIS_Decreased liver function	Disease	1152.0	1.0	5.0	1.3098958333333333	1.0	0.5806240562574557	-0.5337288904817986	1.0	False	1	False	1
DIS_Decreased mitochondrial complex III activity in liver tissue	Disease	30.0	1.0	1.0	1.0	1.0	0.0	0.0	1.0	True	0.5	False	1
DIS_Decreased motor nerve conduction velocity	Disease	1197.0	1.0	5.0	1.3341687552213868	1.0	0.5953962181334573	1.118299418941502	2.0	False	0.7996202824582147	False	0.7996202824582147
DIS_Decreased muscle mass	Disease	1312.0	1.0	5.0	1.3788109756097562	1.0	0.6467148132180316	2.5068066963291913	3.0	False	0.15913228822608727	False	0.15913228822608727
DIS_Decreased nerve conduction velocity	Disease	1260.0	1.0	4.0	1.3746031746031746	1.0	0.6332000496265495	0.9876765261873773	2.0	False	1	False	1
DIS_Decreased number of peripheral myelinated nerve fibers	Disease	859.0	1.0	4.0	1.2013969732246799	1.0	0.4579632029589414	1.743814834064122	2.0	False	0.32885107395727964	False	0.32885107395727964
DIS_Decreased platelet count	Disease	2316.0	1.0	8.0	2.634715025906736	2.0	1.3731588256956901	0.9942658842844077	4.0	False	1	False	1
DIS_Decreased projection of lower jaw	Disease	2500.0	1.0	15.0	6.484	6.0	2.4948234406466523	1.0084881996089707	9.0	False	0.9832373287904943	False	0.9832373287904943
DIS_Decreased projection of mandible	Disease	2500.0	1.0	15.0	6.484	6.0	2.4948234406466523	1.0084881996089707	9.0	False	0.9832373287904943	False	0.9832373287904943
DIS_Decreased projection of maxilla	Disease	1870.0	1.0	7.0	1.8524064171122994	2.0	0.9803590336326435	1.1705850035730099	3.0	False	0.7297835805404015	False	0.7297835805404015
DIS_Decreased projection of midface	Disease	2318.0	1.0	9.0	2.7394305435720447	3.0	1.4444885060603387	-0.511897838210391	2.0	False	1	False	1
DIS_Decreased serum testosterone level	Disease	277.0	1.0	2.0	1.03971119133574	1.0	0.19527983157109777	-0.2033553133277968	1.0	False	1	False	1
DIS_Decreased size of eyeball	Disease	2284.0	1.0	9.0	2.6072679509632226	2.0	1.3792176759142465	0.28474986646067	3.0	False	1	False	1
DIS_Decreased size of teeth	Disease	1825.0	1.0	6.0	1.7961643835616439	2.0	0.9393011540020333	0.21700773555944644	2.0	False	1	False	1
DIS_Decreased tendon reflex	Disease	2377.0	1.0	10.0	3.198148927219184	3.0	1.624599475610748	3.5712501203410043	9.0	False	0.07840783530379541	False	0.07840783530379541
DIS_Decreased testosterone in males	Disease	1057.0	1.0	5.0	1.303689687795648	1.0	0.5617209081344403	-0.5406415951370713	1.0	False	1	False	1
DIS_Decreased testosterone level	Disease	277.0	1.0	2.0	1.03971119133574	1.0	0.19527983157109777	-0.2033553133277968	1.0	False	1	False	1
DIS_Decreased transferrin saturation	Disease	73.0	1.0	2.0	1.0136986301369864	1.0	0.11623673115395301	-0.11785113019775839	1.0	False	1	False	1
DIS_Decreased visual acuity, progressive	Disease	1529.0	1.0	5.0	1.5101373446697188	1.0	0.7412418085060489	0.6608675464725674	2.0	False	1	False	1
DIS_Decreased width of tooth	Disease	1769.0	1.0	6.0	1.749576031656303	1.0	0.9190103870961326	0.2724930771837964	2.0	False	1	False	1
DIS_Deep Vein Thrombosis	Disease	2053.0	1.0	8.0	2.1018022406234778	2.0	1.112240563226743	2.6057292416745743	5.0	False	0.14727920344608428	False	0.14727920344608428
DIS_Deep philtrum	Disease	941.0	1.0	4.0	1.2433581296493093	1.0	0.4957534742564185	1.5262462285021385	2.0	False	0.42929002019946966	False	0.42929002019946966
DIS_Defect of skull ossification	Disease	630.0	1.0	3.0	1.1523809523809523	1.0	0.40113218454576544	-0.3798771533466097	1.0	False	1	False	1
DIS_Defective dehydrogenation of isovaleryl CoA and butyryl CoA	Disease	118.0	1.0	2.0	1.0169491525423728	1.0	0.12908090009938827	-0.1313064328597222	1.0	False	1	False	1
DIS_Defective enamel matrix	Disease	1230.0	1.0	6.0	1.3113821138211381	1.0	0.5883286582230961	-0.5292655890018892	1.0	False	1	False	1
DIS_Defective or absent horizontal voluntary eye movements	Disease	1306.0	1.0	5.0	1.437978560490046	1.0	0.705196345862075	-0.6210732132405397	1.0	False	1	False	1
DIS_Defective tooth enamel	Disease	1250.0	1.0	5.0	1.348	1.0	0.6050586748407133	-0.5751508315976364	1.0	False	1	False	1
DIS_Deficiency of glucose-6-phosphate dehydrogenase	Disease	997.0	1.0	4.0	1.2788365095285859	1.0	0.5434791247399826	-0.5130583620152659	1.0	False	1	False	1
DIS_Deficiency of mevalonate kinase	Disease	471.0	1.0	3.0	1.0870488322717622	1.0	0.29658709020118856	-0.29350175765476844	1.0	False	1	False	1
DIS_Deficiency of testosterone biosynthesis	Disease	285.0	1.0	3.0	1.03859649122807	1.0	0.21005795855573003	-0.18374210381479128	1.0	False	1	False	1
DIS_Deficiency of upper jaw bones	Disease	1870.0	1.0	7.0	1.8524064171122994	2.0	0.9803590336326435	1.1705850035730099	3.0	False	0.7297835805404015	False	0.7297835805404015
DIS_Deficit in expressive language	Disease	371.0	1.0	3.0	1.064690026954178	1.0	0.2567022846535661	-0.25200409509981836	1.0	False	1	False	1
DIS_Deformity of face	Disease	1711.0	1.0	7.0	1.6820572764465225	1.0	0.8899198994638027	0.35727116984915763	2.0	False	1	False	1
DIS_Degeneration of lumbar intervertebral disc	Disease	601.0	1.0	5.0	1.13477537437604	1.0	0.3998402232380282	-0.3370730770520982	1.0	False	1	False	1
DIS_Degenerative Diseases, Central Nervous System	Disease	1233.0	1.0	4.0	1.3641524736415247	1.0	0.6236066638159679	-0.5839457702603856	1.0	False	1	False	1
DIS_Degenerative Diseases, Spinal Cord	Disease	1194.0	1.0	4.0	1.3358458961474038	1.0	0.5989422527657821	-0.5607316808866667	1.0	False	1	False	1
DIS_Degenerative brain disorder	Disease	2350.0	1.0	10.0	2.9268085106382977	3.0	1.5141054607624094	4.011075613123818	9.0	False	0.062155319330772785	False	0.062155319330772785
DIS_Degenerative polyarthritis	Disease	2500.0	3.0	32.0	15.3692	15.0	3.754582714497045	0.43434920043263947	17.0	False	1	False	1
DIS_Deglutition Disorders	Disease	2381.0	1.0	10.0	3.238555228895422	3.0	1.638791186168534	1.6850498064739956	6.0	False	0.3521879685986497	False	0.3521879685986497
DIS_Dehydration	Disease	1910.0	1.0	7.0	1.8717277486910995	2.0	0.9851178733068162	-0.8848968964139368	1.0	False	1	False	1
DIS_Dejerine-Lichtheim Phenomenon	Disease	73.0	1.0	2.0	1.0136986301369864	1.0	0.11623673115395301	-0.11785113019775839	1.0	False	1	False	1
DIS_Delayed Graft Function	Disease	252.0	1.0	3.0	1.0595238095238095	1.0	0.252818578352325	-0.2354408046740056	1.0	False	1	False	1
DIS_Delayed Puberty	Disease	2200.0	1.0	8.0	2.408181818181818	2.0	1.2872544297620998	2.0134466985653963	5.0	False	0.24667192654315517	False	0.24667192654315517
DIS_Delayed bone age	Disease	2372.0	1.0	10.0	3.167369308600337	3.0	1.6207125804203877	2.364781231231967	7.0	False	0.1788208110658966	False	0.1788208110658966
DIS_Delayed closure of the soft spot on the skull	Disease	680.0	1.0	4.0	1.1647058823529413	1.0	0.4193007855810997	-0.3928108127073481	1.0	False	1	False	1
DIS_Delayed myelination	Disease	1316.0	1.0	5.0	1.4354103343465046	1.0	0.6981901692782475	0.8086474008036216	2.0	False	1	False	1
DIS_Delayed speech and language development	Disease	2435.0	1.0	12.0	3.687063655030801	4.0	1.7389773134127005	1.33005550281166	6.0	False	0.5652759016052751	False	0.5652759016052751
DIS_Delirium	Disease	1346.0	1.0	5.0	1.4175334323922735	1.0	0.6761409437216307	0.8614573233824601	2.0	False	1	False	1
DIS_Delirium, Dementia, Amnestic, Cognitive Disorders	Disease	972.0	1.0	4.0	1.2222222222222223	1.0	0.4714045207910317	-0.4714045207910319	1.0	False	1	False	1
DIS_Delusions	Disease	1039.0	1.0	4.0	1.260827718960539	1.0	0.5231095374977139	-0.49861013853466374	1.0	False	1	False	1
DIS_Dementia	Disease	2499.0	1.0	16.0	6.831132452981192	7.0	2.5646298150997593	3.1852033766912493	15.0	False	0.09856566698420774	False	0.09856566698420774
DIS_Dementia, Vascular	Disease	1836.0	1.0	7.0	1.7805010893246187	2.0	0.9360086362903616	0.23450521946604133	2.0	False	1	False	1
DIS_Demyelinating Diseases	Disease	1884.0	1.0	8.0	1.7807855626326965	2.0	0.9683046112968035	-0.8063429147435621	1.0	False	1	False	1
DIS_Dengue Fever	Disease	2329.0	1.0	8.0	2.9514813224559897	3.0	1.5198016567160249	1.347885540518776	5.0	False	0.5504197023509033	False	0.5504197023509033
DIS_Dental Enamel Hypoplasia	Disease	1345.0	1.0	6.0	1.3769516728624536	1.0	0.6497843519077621	-0.5801181141954653	1.0	False	1	False	1
DIS_Dental Fluorosis, Acquired	Disease	448.0	1.0	3.0	1.1026785714285714	1.0	0.3179060455960701	-0.3229840163500203	1.0	False	1	False	1
DIS_Dental Plaque	Disease	601.0	1.0	3.0	1.1297836938435941	1.0	0.3458257663899084	-0.375286362258117	1.0	False	1	False	1
DIS_Dental caries	Disease	2347.0	1.0	10.0	2.91989774179804	3.0	1.5217414249486623	0.052638547448796875	3.0	False	1	False	1
DIS_Dentatorubral-Pallidoluysian Atrophy	Disease	1618.0	1.0	6.0	1.6149567367119901	1.0	0.835372964295368	1.6579938811597588	3.0	False	0.3637760920224106	False	0.3637760920224106
DIS_Depletion of mitochondrial DNA	Disease	778.0	1.0	3.0	1.1658097686375322	1.0	0.4049985557208028	-0.4094082961417715	1.0	False	1	False	1
DIS_Depletion of mitochondrial DNA in muscle tissue	Disease	52.0	1.0	1.0	1.0	1.0	0.0	0.0	1.0	True	0.5	False	1
DIS_Depressed nasal bridge	Disease	2470.0	1.0	16.0	4.62834008097166	4.0	2.089574680618856	0.6564301968963866	6.0	False	1	False	1
DIS_Depressed nasal ridge	Disease	1867.0	1.0	6.0	1.8221746116764863	2.0	0.9875936277545861	-0.8325029532094086	1.0	False	1	False	1
DIS_Depressed nasal root/bridge	Disease	2469.0	1.0	16.0	4.59983799108951	4.0	2.079684363922204	0.6732569774529819	6.0	False	1	False	1
DIS_Depressed philtrum	Disease	905.0	1.0	4.0	1.2419889502762431	1.0	0.4908043008739396	1.5444262578262284	2.0	False	0.4192428324932639	False	0.4192428324932639
DIS_Depression, Bipolar	Disease	1623.0	1.0	6.0	1.5539125077017868	1.0	0.784567984766741	0.5685772309850738	2.0	False	1	False	1
DIS_Depression, Neurotic	Disease	1161.0	1.0	5.0	1.3591731266149871	1.0	0.6108583970319299	1.0490596126675107	2.0	False	0.9086563475546308	False	0.9086563475546308
DIS_Depressive Symptoms	Disease	2273.0	1.0	9.0	2.600087989441267	2.0	1.3317801453897151	-0.45059088132423303	2.0	False	1	False	1
DIS_Depressive Syndrome	Disease	1224.0	1.0	5.0	1.3970588235294117	1.0	0.6499304963875473	2.466327069402156	3.0	False	0.16439880668480955	False	0.16439880668480955
DIS_Depressive disorder	Disease	2500.0	2.0	23.0	11.7392	12.0	3.344007081332215	1.8722448391185125	18.0	False	0.28528222679204207	False	0.28528222679204207
DIS_Dermatitis	Disease	2386.0	1.0	10.0	3.1584241408214586	3.0	1.610437934687099	-0.098373329023847	3.0	False	1	False	1
DIS_Dermatitis, Allergic Contact	Disease	2081.0	1.0	8.0	2.0610283517539645	2.0	1.1124323431478111	-0.9537913548536439	1.0	False	1	False	1
DIS_Dermatitis, Atopic	Disease	2500.0	1.0	17.0	7.6108	7.0	2.6761396376123576	-0.22823921121879642	7.0	False	1	False	1
DIS_Dermatofibrosarcoma Protuberans	Disease	1025.0	1.0	4.0	1.2692682926829268	1.0	0.5242248179229532	-0.5136504100469772	1.0	False	1	False	1
DIS_Dermatologic disorders	Disease	2498.0	1.0	16.0	6.629303442754203	6.0	2.5294688306536526	-0.6441286893949062	5.0	False	1	False	1
DIS_Dermatomyositis	Disease	2109.0	1.0	8.0	2.1536273115220483	2.0	1.1847427313679086	-0.9737365598268458	1.0	False	1	False	1
DIS_Dermoid choristoma of eye proper	Disease	169.0	1.0	3.0	1.0236686390532543	1.0	0.1869298106382404	-0.12661778756658315	1.0	False	1	False	1
DIS_Descending aortic dissection	Disease	531.0	1.0	3.0	1.1167608286252355	1.0	0.33827085678821406	2.6110412814182995	2.0	False	0.14668054791531232	False	0.14668054791531232
DIS_Desmoplastic	Disease	1830.0	1.0	6.0	1.8103825136612022	2.0	0.943543701728371	-0.858871202443251	1.0	False	1	False	1
DIS_Desmoplastic Medulloblastoma	Disease	1391.0	1.0	5.0	1.4723220704529116	1.0	0.7207933561973228	2.119439526477648	3.0	False	0.22261680276816606	False	0.22261680276816606
DIS_Developmental Academic Disorder	Disease	903.0	1.0	4.0	1.2436323366555924	1.0	0.50292707556834	3.492290927784309	3.0	False	0.0819934515281093	False	0.0819934515281093
DIS_Developmental Disabilities	Disease	2333.0	1.0	10.0	2.949421345906558	3.0	1.545707621978803	-0.6142308754944976	2.0	False	1	False	1
DIS_Developmental absence of tooth	Disease	467.0	1.0	3.0	1.1177730192719486	1.0	0.353999733664845	-0.3326923951401956	1.0	False	1	False	1
DIS_Developmental delay (disorder)	Disease	2399.0	1.0	11.0	3.263859941642351	3.0	1.5917116315016373	1.7189923125562299	6.0	False	0.3384169686666436	False	0.3384169686666436
DIS_Developmental regression	Disease	2300.0	1.0	8.0	2.5878260869565217	2.0	1.3541015199297253	1.0428862919500799	4.0	False	0.9194456914751629	False	0.9194456914751629
DIS_Developmental stagnation	Disease	309.0	1.0	2.0	1.0420711974110033	1.0	0.20075161707793945	4.771711513621791	2.0	False	0.04391891891891892	False	0.04391891891891892
DIS_Dextraposition of aorta	Disease	148.0	1.0	2.0	1.0135135135135136	1.0	0.11545951007185853	-0.11704114719613129	1.0	False	1	False	1
DIS_DiGeorge Syndrome	Disease	1606.0	1.0	5.0	1.5909090909090908	1.0	0.8261854280962301	-0.7152257481358829	1.0	False	1	False	1
DIS_Diabetes	Disease	2500.0	8.0	36.0	19.8816	20.0	4.127999689922469	-0.2135659075150165	19.0	False	1	False	1
DIS_Diabetes Insipidus	Disease	818.0	1.0	4.0	1.1833740831295843	1.0	0.44017929155864305	1.8552120295773171	2.0	False	0.2905446591846247	False	0.2905446591846247
DIS_Diabetes Mellitus	Disease	2500.0	9.0	43.0	23.5832	23.0	4.500297519053602	-0.1295914320177317	23.0	False	1	False	1
DIS_Diabetes Mellitus, Experimental	Disease	2129.0	1.0	9.0	2.2146547674964774	2.0	1.2196340323926929	0.64391875894347	3.0	False	1	False	1
DIS_Diabetes Mellitus, Insulin-Dependent	Disease	2500.0	4.0	28.0	14.4328	14.0	3.687910541214361	-1.2019814337850943	10.0	False	0.6921567859171646	False	0.6921567859171646
DIS_Diabetes Mellitus, Non-Insulin-Dependent	Disease	2500.0	11.0	42.0	25.51	25.0	4.629503213088852	0.10584289014307982	26.0	False	1	False	1
DIS_Diabetes, Autoimmune	Disease	2049.0	1.0	7.0	2.067349926793558	2.0	1.0869261016577234	-0.981989415072185	1.0	False	1	False	1
DIS_Diabetic Angiopathies	Disease	1640.0	1.0	7.0	1.6548780487804877	1.0	0.8527791637939278	-0.7679339230886011	1.0	False	1	False	1
DIS_Diabetic Cardiomyopathies	Disease	1436.0	1.0	5.0	1.4428969359331476	1.0	0.6842424336744621	-0.6472807211834833	1.0	False	1	False	1
DIS_Diabetic Foot	Disease	1308.0	1.0	5.0	1.4181957186544343	1.0	0.6930448164855654	-0.6034180022802961	1.0	False	1	False	1
DIS_Diabetic Ketoacidosis	Disease	723.0	1.0	3.0	1.16597510373444	1.0	0.40754126903156085	-0.4072596233722442	1.0	False	1	False	1
DIS_Diabetic Nephropathy	Disease	2500.0	1.0	21.0	9.0052	9.0	3.0166824426843473	-0.00172374789153252	9.0	False	1	False	1
DIS_Diabetic Neuropathies	Disease	1828.0	1.0	6.0	1.8134573304157549	2.0	0.9624767892486168	1.2328013338488415	3.0	False	0.6579816905339309	False	0.6579816905339309
DIS_Diabetic Retinopathy	Disease	2445.0	1.0	14.0	4.048261758691207	4.0	1.9482365905795376	-0.024772021490906574	4.0	False	1	False	1
DIS_Diabetic foot ulcer	Disease	816.0	1.0	4.0	1.213235294117647	1.0	0.5059657079070228	-0.42144218626933405	1.0	False	1	False	1
DIS_Diagnosis, Psychiatric	Disease	990.0	1.0	4.0	1.2474747474747474	1.0	0.5048939151187367	-0.49015197067001365	1.0	False	1	False	1
DIS_Diaphragm, Complete Agenesis Of	Disease	202.0	1.0	2.0	1.0445544554455446	1.0	0.20632342558588818	-0.21594472522460856	1.0	False	1	False	1
DIS_Diaphragmatic paresis	Disease	268.0	1.0	2.0	1.0261194029850746	1.0	0.15949037517285455	-0.16376789481350595	1.0	False	1	False	1
DIS_Diarrhea	Disease	2490.0	1.0	15.0	5.273895582329318	5.0	2.249069706192722	-0.12178172227172741	5.0	False	1	False	1
DIS_Diastolic blood pressure	Disease	2095.0	1.0	8.0	2.1727923627684964	2.0	1.1804794876865052	-0.14637472702480717	2.0	False	1	False	1
DIS_Diastolic hypertension	Disease	482.0	1.0	3.0	1.0871369294605808	1.0	0.3033021888560082	-0.287294100280789	1.0	False	1	False	1
DIS_Diencephalic Neoplasm	Disease	36.0	1.0	1.0	1.0	1.0	0.0	0.0	1.0	True	0.5	False	1
DIS_Differentiated Thyroid Gland Carcinoma	Disease	2232.0	1.0	9.0	2.453405017921147	2.0	1.3156001740800038	-0.34463739580926395	2.0	False	1	False	1
DIS_Difficulties with night vision	Disease	2172.0	1.0	9.0	2.3011049723756907	2.0	1.22870017487419	-0.24505976196066032	2.0	False	1	False	1
DIS_Difficulty speaking	Disease	1746.0	1.0	5.0	1.6723940435280642	1.0	0.8264698083759383	0.3963919227923168	2.0	False	1	False	1
DIS_Diffuse Astrocytoma	Disease	1640.0	1.0	6.0	1.6201219512195122	1.0	0.8440379050302776	-0.7347086517367569	1.0	False	1	False	1
DIS_Diffuse Intrinsic Pontine Glioma	Disease	530.0	1.0	3.0	1.1150943396226416	1.0	0.3474414441855943	-0.3312625524350548	1.0	False	1	False	1
DIS_Diffuse Large B-Cell Lymphoma	Disease	2500.0	1.0	21.0	8.9992	9.0	2.954454156015964	0.338742775196608	10.0	False	1	False	1
DIS_Diffuse Scleroderma	Disease	1199.0	1.0	4.0	1.3494578815679734	1.0	0.599260837180548	-0.5831482050656468	1.0	False	1	False	1
DIS_Diffuse cerebellar atrophy	Disease	189.0	1.0	2.0	1.0476190476190477	1.0	0.21295885499997996	-0.2236067977499792	1.0	False	1	False	1
DIS_Diffusely thickened skin	Disease	958.0	1.0	4.0	1.2964509394572026	1.0	0.5385047856512174	-0.5505075300281733	1.0	False	1	False	1
DIS_Dilatation of aorta	Disease	86.0	1.0	2.0	1.0116279069767442	1.0	0.10720400531735916	-0.10846522890932828	1.0	False	1	False	1
DIS_Dilatation of descending aorta	Disease	46.0	1.0	1.0	1.0	1.0	0.0	0.0	1.0	True	0.5	False	1
DIS_Dilatation of pulmonary artery, unspecified	Disease	92.0	1.0	1.0	1.0	1.0	0.0	0.0	1.0	True	0.5	False	1
DIS_Dilatation of the cerebral artery	Disease	328.0	1.0	3.0	1.0670731707317074	1.0	0.26205327984078414	-0.25595241842597455	1.0	False	1	False	1
DIS_Dilatation of the ventricular cavity	Disease	87.0	1.0	2.0	1.0114942528735633	1.0	0.1065933160401805	-0.10783277320343933	1.0	False	1	False	1
DIS_Dilatation of ureter	Disease	941.0	1.0	4.0	1.283740701381509	1.0	0.5167144967268381	-0.5491247162192721	1.0	False	1	False	1
DIS_Dilated ventricles (finding)	Disease	2429.0	1.0	10.0	3.3511733223548785	3.0	1.6865839194737555	2.756356576135055	8.0	False	0.13162221687672823	False	0.13162221687672823
DIS_Diminished diaphragmatic motion	Disease	268.0	1.0	2.0	1.0261194029850746	1.0	0.15949037517285455	-0.16376789481350595	1.0	False	1	False	1
DIS_Diminished sweating	Disease	1315.0	1.0	5.0	1.3939163498098859	1.0	0.64197374524243	0.9440941388673728	2.0	False	1	False	1
DIS_Diphtheria	Disease	1658.0	1.0	5.0	1.6326899879372738	1.0	0.8419448028569215	-0.751462549314877	1.0	False	1	False	1
DIS_Diplopia	Disease	543.0	1.0	3.0	1.1086556169429098	1.0	0.32282511729149804	-0.33657733281267016	1.0	False	1	False	1
DIS_Discordant ventriculoarterial connection	Disease	901.0	1.0	4.0	1.2597114317425082	1.0	0.5217016520308234	-0.49781600409263	1.0	False	1	False	1
DIS_Disease Exacerbation	Disease	2241.0	1.0	9.0	2.5488621151271755	2.0	1.3563771071999111	0.33260505686663216	3.0	False	1	False	1
DIS_Disease caused by Shigella boydii	Disease	158.0	1.0	1.0	1.0	1.0	0.0	0.0	1.0	True	0.5	False	1
DIS_Disease of capillaries	Disease	895.0	1.0	4.0	1.2435754189944135	1.0	0.5144835873285085	-0.47343671400519427	1.0	False	1	False	1
DIS_Diseases of mitral valve	Disease	302.0	1.0	3.0	1.076158940397351	1.0	0.27745499229820164	-0.2744911517594801	1.0	False	1	False	1
DIS_Dislocations	Disease	1140.0	1.0	5.0	1.3526315789473684	1.0	0.6186020638413156	-0.5700459141012918	1.0	False	1	False	1
DIS_Disorder of endocrine ovary	Disease	487.0	1.0	3.0	1.1190965092402465	1.0	0.3363422112795696	-0.3540932575401688	1.0	False	1	False	1
DIS_Disorder of eye	Disease	2172.0	1.0	8.0	2.3006445672191527	2.0	1.2032566111159506	-0.24985906118589474	2.0	False	1	False	1
DIS_Disorder of face	Disease	496.0	1.0	4.0	1.1108870967741935	1.0	0.3504064738703909	-0.3164527628425286	1.0	False	1	False	1
DIS_Disorder of lymph node	Disease	245.0	1.0	2.0	1.0775510204081633	1.0	0.26746375388417754	-0.2899496446974493	1.0	False	1	False	1
DIS_Disorder of macula of retina	Disease	1144.0	1.0	6.0	1.332167832167832	1.0	0.594096999285164	-0.5591138022368515	1.0	False	1	False	1
DIS_Disorder of skeletal muscle	Disease	528.0	1.0	3.0	1.1268939393939394	1.0	0.36540270971395294	-0.34727147889317905	1.0	False	1	False	1
DIS_Disorder of the genitourinary system	Disease	369.0	1.0	2.0	1.062330623306233	1.0	0.24175507586085868	-0.2578254999787771	1.0	False	1	False	1
DIS_Disorders of Sex Development	Disease	1604.0	1.0	5.0	1.5810473815461346	1.0	0.8192143308985157	-0.7092739465493002	1.0	False	1	False	1
DIS_Disproportionate short stature	Disease	478.0	1.0	3.0	1.1548117154811715	1.0	0.40016715402418856	-0.38686762250310447	1.0	False	1	False	1
DIS_Disproportionate tall stature	Disease	594.0	1.0	3.0	1.121212121212121	1.0	0.34149780816923164	2.5733338773067302	2.0	False	0.1510107015457788	False	0.1510107015457788
DIS_Disruptive Behavior Disorder	Disease	292.0	1.0	2.0	1.047945205479452	1.0	0.21365032822578386	-0.22440969727312535	1.0	False	1	False	1
DIS_Disruptive, Impulse Control, and Conduct Disorders	Disease	725.0	1.0	4.0	1.176551724137931	1.0	0.4384948854502101	-0.40263120505194133	1.0	False	1	False	1
DIS_Dissecting aortic aneurysm	Disease	166.0	1.0	2.0	1.0180722891566265	1.0	0.13321291799696375	-0.1356646894938404	1.0	False	1	False	1
DIS_Dissection of aorta	Disease	1235.0	1.0	5.0	1.402429149797571	1.0	0.661854046896447	2.413781191931555	3.0	False	0.1716343470095144	False	0.1716343470095144
DIS_Disseminated Intravascular Coagulation	Disease	1273.0	1.0	5.0	1.3707776904948938	1.0	0.6385082588435931	-0.5806936486090438	1.0	False	1	False	1
DIS_Disseminated Malignant Neoplasm	Disease	2379.0	1.0	10.0	3.229087852038672	3.0	1.6057571811113267	-0.14266655926154584	3.0	False	1	False	1
DIS_Disseminated eosinophilic collagen disease	Disease	447.0	1.0	4.0	1.0984340044742729	1.0	0.32656062677552977	-0.30142643173555067	1.0	False	1	False	1
DIS_Disseminated neuroblastoma	Disease	1274.0	1.0	5.0	1.4262166405023549	1.0	0.6905759229390986	0.8308765777057748	2.0	False	1	False	1
DIS_Dissociative Amnesia	Disease	590.0	1.0	3.0	1.1576271186440679	1.0	0.3998742979735424	-0.3941916733405487	1.0	False	1	False	1
DIS_Distal Renal Tubular Acidosis	Disease	635.0	1.0	3.0	1.1763779527559055	1.0	0.4241632230979952	-0.41582566132839055	1.0	False	1	False	1
DIS_Distal amyotrophy	Disease	1750.0	1.0	6.0	1.717142857142857	1.0	0.8979295913491259	0.3150103811949824	2.0	False	1	False	1
DIS_Distal arthrogryposis syndrome	Disease	607.0	1.0	3.0	1.14332784184514	1.0	0.3550772655537592	-0.4036525448105322	1.0	False	1	False	1
DIS_Distal limb muscle weakness due to peripheral neuropathy	Disease	1857.0	1.0	6.0	1.8443726440495423	2.0	0.9702143765822205	1.1911051658720957	3.0	False	0.7048549980066514	False	0.7048549980066514
DIS_Distal muscle weakness	Disease	1844.0	1.0	6.0	1.829175704989154	2.0	0.9588016593937315	1.2211329460476534	3.0	False	0.6706162962498933	False	0.6706162962498933
DIS_Distal sensory impairment	Disease	1818.0	1.0	6.0	1.77997799779978	2.0	0.9520954826574702	-0.8192224540575708	1.0	False	1	False	1
DIS_Distortion of face	Disease	1711.0	1.0	7.0	1.6820572764465225	1.0	0.8899198994638027	0.35727116984915763	2.0	False	1	False	1
DIS_Diverticulum of renal calyx	Disease	85.0	1.0	2.0	1.011764705882353	1.0	0.10782531046954917	-0.1091089451179958	1.0	False	1	False	1
DIS_Dizziness	Disease	1422.0	1.0	5.0	1.4845288326300985	1.0	0.7121408633303795	2.1280497235935716	3.0	False	0.22081900937225793	False	0.22081900937225793
DIS_Dopa-Responsive Dystonia	Disease	564.0	1.0	3.0	1.1117021276595744	1.0	0.33676276441884007	-0.3316938196903734	1.0	False	1	False	1
DIS_Down Syndrome	Disease	2500.0	1.0	17.0	7.5228	7.0	2.6714565615034807	0.5529567732026457	9.0	False	1	False	1
DIS_Downturned corners of mouth	Disease	1841.0	1.0	7.0	1.828354155350353	2.0	0.9969426138349818	-0.8308945207627224	1.0	False	1	False	1
DIS_Downward slant of palpebral fissure	Disease	2435.0	1.0	11.0	3.691170431211499	4.0	1.785609848631036	1.2930201805050523	6.0	False	0.5981214725247829	False	0.5981214725247829
DIS_Dropped beats - heart	Disease	1308.0	1.0	5.0	1.3960244648318043	1.0	0.6548217578621436	0.9223510488412141	2.0	False	1	False	1
DIS_Drug Dependence	Disease	2354.0	1.0	10.0	2.923109600679694	3.0	1.5347964640135865	-0.6014540835373742	2.0	False	1	False	1
DIS_Drug Resistant Epilepsy	Disease	1567.0	1.0	5.0	1.557115507338864	1.0	0.8030883917480961	1.7966695914012465	3.0	False	0.3097872683373496	False	0.3097872683373496
DIS_Drug Use Disorders	Disease	2120.0	1.0	7.0	2.1872641509433963	2.0	1.2058536731990641	-0.1552959161675021	2.0	False	1	False	1
DIS_Drug abuse	Disease	2444.0	1.0	12.0	3.7418166939443536	4.0	1.8472882693375925	-0.40157061908391645	3.0	False	1	False	1
DIS_Drug habituation	Disease	2230.0	1.0	11.0	2.439013452914798	2.0	1.3287449538137057	-0.33039708008279617	2.0	False	1	False	1
DIS_Drug toxicity	Disease	1862.0	1.0	7.0	1.8227712137486574	2.0	0.9592991367664115	0.1847481973649453	2.0	False	1	False	1
DIS_Drug-Induced Acute Liver Injury	Disease	2453.0	1.0	12.0	3.8499796167957605	4.0	1.8448584913843984	1.7074590804200034	7.0	False	0.34300416291156366	False	0.34300416291156366
DIS_Drug-Induced Liver Disease	Disease	2479.0	1.0	13.0	4.664380798709157	4.0	2.0708278257827986	1.6107660713077088	8.0	False	0.3854207157938693	False	0.3854207157938693
DIS_Drusen	Disease	1282.0	1.0	5.0	1.4009360374414976	1.0	0.669084920510236	-0.5992304192653881	1.0	False	1	False	1
DIS_Dry hair	Disease	359.0	1.0	3.0	1.0863509749303621	1.0	0.290629514501894	-0.2971170188215671	1.0	False	1	False	1
DIS_Dry skin	Disease	2138.0	1.0	8.0	2.1487371375116933	2.0	1.1453533223660093	-1.0029543854106904	1.0	False	0.9941173115895128	False	0.9941173115895128
DIS_Ductal Breast Carcinoma	Disease	1971.0	1.0	8.0	1.9852866565195333	2.0	1.066194081250449	-0.9241156688508099	1.0	False	1	False	1
DIS_Ductal Carcinoma	Disease	2437.0	1.0	11.0	3.7570783750512926	4.0	1.8247141189604672	-0.4149024590671756	3.0	False	1	False	1
DIS_Dull burning sensation with urination	Disease	215.0	1.0	2.0	1.0325581395348837	1.0	0.17747706072873407	-0.1834498464263358	1.0	False	1	False	1
DIS_Dull intelligence	Disease	2500.0	3.0	31.0	15.3348	15.0	3.7794588184024445	3.615649926773432	29.0	False	0.07649397869517537	False	0.07649397869517537
DIS_Duodenal atresia	Disease	315.0	1.0	2.0	1.0507936507936508	1.0	0.21957608210527724	-0.23132597278649628	1.0	False	1	False	1
DIS_Duodenitis	Disease	178.0	1.0	2.0	1.0280898876404494	1.0	0.16522967606576114	-0.17000510022951124	1.0	False	1	False	1
DIS_Dural ectasia	Disease	212.0	1.0	2.0	1.0377358490566038	1.0	0.1905566969502279	-0.1980295085953348	1.0	False	1	False	1
DIS_Dwarfism	Disease	2471.0	1.0	13.0	4.537838931606637	4.0	2.08327366474976	2.621912406812607	10.0	False	0.1454667187655393	False	0.1454667187655393
DIS_Dysarthria	Disease	2477.0	1.0	13.0	4.643520387565603	4.0	2.0917806835387904	3.038788751830694	11.0	False	0.10829264957416652	False	0.10829264957416652
DIS_Dysautonomia	Disease	1112.0	1.0	4.0	1.2985611510791366	1.0	0.5585162269414814	1.2558969911439237	2.0	False	0.6340039447731753	False	0.6340039447731753
DIS_Dysautonomia, Familial	Disease	1244.0	1.0	6.0	1.407556270096463	1.0	0.646763504999774	0.916012924853798	2.0	False	1	False	1
DIS_Dyschezia	Disease	2373.0	1.0	11.0	3.0299199325747996	3.0	1.5434261291336129	-0.01938539979985624	3.0	False	1	False	1
DIS_Dysequilibrium syndrome	Disease	940.0	1.0	4.0	1.2446808510638299	1.0	0.496502024010058	-0.4928093728352519	1.0	False	1	False	1
DIS_Dysferlinopathy	Disease	504.0	1.0	3.0	1.0972222222222223	1.0	0.30936478413824514	-0.314264024889067	1.0	False	1	False	1
DIS_Dyskinetic syndrome	Disease	1821.0	1.0	7.0	1.7512355848434926	2.0	0.9203029727992051	0.2703070863716352	2.0	False	1	False	1
DIS_Dyslexia	Disease	1724.0	1.0	6.0	1.7035962877030162	1.0	0.8755302347747794	0.33854194923745884	2.0	False	1	False	1
DIS_Dyslipidemias	Disease	2414.0	1.0	12.0	3.463960231980116	3.0	1.7574983798486936	0.3050015716464174	4.0	False	1	False	1
DIS_Dysmorphic facies	Disease	1908.0	1.0	8.0	1.8726415094339623	2.0	1.0156149542105857	0.1254003695377157	2.0	False	1	False	1
DIS_Dysmorphic features	Disease	1440.0	1.0	5.0	1.4875	1.0	0.7320893805479705	0.7000511325767252	2.0	False	1	False	1
DIS_Dyspareunia	Disease	518.0	1.0	3.0	1.0907335907335907	1.0	0.2938741399088798	-0.3087498299841014	1.0	False	1	False	1
DIS_Dyspepsia	Disease	813.0	1.0	4.0	1.2226322263222633	1.0	0.4714526594791632	-0.47222604824886555	1.0	False	1	False	1
DIS_Dysphasia	Disease	1148.0	1.0	4.0	1.3841463414634145	1.0	0.6382081456082815	2.531859973357911	3.0	False	0.15599857600569597	False	0.15599857600569597
DIS_Dysphonia	Disease	1000.0	1.0	5.0	1.292	1.0	0.5574369919551446	1.2700987021273442	2.0	False	0.6199048804621915	False	0.6199048804621915
DIS_Dysplasia of tooth enamel	Disease	1230.0	1.0	6.0	1.3113821138211381	1.0	0.5883286582230961	-0.5292655890018892	1.0	False	1	False	1
DIS_Dyspnea	Disease	2366.0	1.0	10.0	3.1821639898562974	3.0	1.6295152913329944	-0.11179029176662811	3.0	False	1	False	1
DIS_Dyspnea on exertion	Disease	1340.0	1.0	4.0	1.4298507462686567	1.0	0.6793356995246878	2.3113009589072573	3.0	False	0.18719187786436123	False	0.18719187786436123
DIS_Dyspnea, Paroxysmal	Disease	568.0	1.0	3.0	1.1267605633802817	1.0	0.3482178961993272	2.50773853426493	2.0	False	0.15901404786680542	False	0.15901404786680542
DIS_Dysseborrheic dermatitis	Disease	576.0	1.0	3.0	1.1423611111111112	1.0	0.3687591545212266	-0.38605444601353356	1.0	False	1	False	1
DIS_Dysthymic Disorder	Disease	404.0	1.0	2.0	1.0792079207920793	1.0	0.27006300390071003	-0.2932942300427068	1.0	False	1	False	1
DIS_Dystonia	Disease	2463.0	1.0	13.0	4.112464474218433	4.0	1.921928012195227	0.9821052161186951	6.0	False	1	False	1
DIS_Dystonia 6, torsion (disorder)	Disease	154.0	1.0	2.0	1.0324675324675325	1.0	0.17723823459683352	-0.18318582636182829	1.0	False	1	False	1
DIS_Dystonia Disorders	Disease	2185.0	1.0	8.0	2.4105263157894736	2.0	1.2614252036890603	0.46730767903368364	3.0	False	1	False	1
DIS_Dystonia Musculorum Deformans	Disease	628.0	1.0	3.0	1.179936305732484	1.0	0.42356388581864707	-0.42481503205758564	1.0	False	1	False	1
DIS_Dystonia, Diurnal	Disease	628.0	1.0	3.0	1.14171974522293	1.0	0.36220077189904815	-0.3912740011013279	1.0	False	1	False	1
DIS_Dystonia, Focal, Task-Specific	Disease	77.0	1.0	2.0	1.0129870129870129	1.0	0.11321815437767983	-0.11470786693527994	1.0	False	1	False	1
DIS_Dystonia, Limb	Disease	838.0	1.0	4.0	1.1968973747016707	1.0	0.43765475704649076	-0.44989200170113736	1.0	False	1	False	1
DIS_Dystonia, Paroxysmal	Disease	715.0	1.0	3.0	1.1636363636363636	1.0	0.3883883599160065	-0.4213214929297877	1.0	False	1	False	1
DIS_Dystonia, Primary	Disease	758.0	1.0	4.0	1.1701846965699207	1.0	0.42520548213179743	-0.4002410686632916	1.0	False	1	False	1
DIS_Dystonia, Secondary	Disease	311.0	1.0	2.0	1.0546623794212218	1.0	0.22732004684416252	-0.24046440329433474	1.0	False	1	False	1
DIS_Dystonias, Sporadic	Disease	307.0	1.0	2.0	1.0586319218241043	1.0	0.23493450058966725	-0.24956709924231102	1.0	False	1	False	1
DIS_Dystonic disease	Disease	2297.0	1.0	9.0	2.6626033957335653	2.0	1.4122909740035359	0.9469695897547288	4.0	False	1	False	1
DIS_Dystrophia myotonica 2	Disease	1643.0	1.0	6.0	1.576993304930006	1.0	0.8311532905595732	1.7120869414015747	3.0	False	0.3411523525111576	False	0.3411523525111576
DIS_Dystrophic toenail	Disease	540.0	1.0	4.0	1.1333333333333333	1.0	0.37614024177357236	-0.35447771476043466	1.0	False	1	False	1
DIS_Dystrophic tooth enamel	Disease	1250.0	1.0	5.0	1.348	1.0	0.6050586748407133	-0.5751508315976364	1.0	False	1	False	1
DIS_Dysuria	Disease	215.0	1.0	2.0	1.0325581395348837	1.0	0.17747706072873407	-0.1834498464263358	1.0	False	1	False	1
DIS_EAR, PATELLA, SHORT STATURE SYNDROME	Disease	1112.0	1.0	4.0	1.2697841726618706	1.0	0.5203284347767909	-0.518488236718414	1.0	False	1	False	1
DIS_ECG abnormality	Disease	2005.0	1.0	8.0	2.0059850374064836	2.0	1.0807608337768333	-0.9308118928504859	1.0	False	1	False	1
DIS_ECTOPIA LENTIS 1, ISOLATED, AUTOSOMAL DOMINANT	Disease	46.0	1.0	1.0	1.0	1.0	0.0	0.0	1.0	True	0.5	False	1
DIS_ECTRODACTYLY, ECTODERMAL DYSPLASIA, AND CLEFT LIP/PALATE SYNDROME 1	Disease	1733.0	1.0	6.0	1.6422388920946336	1.0	0.8315018542268054	-0.772384197136682	1.0	False	1	False	1
DIS_EEG with generalized epileptiform discharges	Disease	36.0	1.0	1.0	1.0	1.0	0.0	0.0	1.0	True	0.5	False	1
DIS_EMG: myopathic abnormalities	Disease	1242.0	1.0	4.0	1.3293075684380031	1.0	0.5747737806828284	2.906695621322919	3.0	False	0.11835889098562924	False	0.11835889098562924
DIS_EPISODIC ATAXIA, TYPE 6 (disorder)	Disease	50.0	1.0	1.0	1.0	1.0	0.0	0.0	1.0	True	0.5	False	1
DIS_ESTROGEN RESISTANCE	Disease	1016.0	1.0	4.0	1.2687007874015748	1.0	0.5320853761189974	-0.5049956256296012	1.0	False	1	False	1
DIS_Early gastric cancer	Disease	1252.0	1.0	5.0	1.3682108626198084	1.0	0.6276730648225466	-0.5866284268927608	1.0	False	1	False	1
DIS_Early onset torsion dystonia	Disease	650.0	1.0	4.0	1.1538461538461537	1.0	0.4199182788909594	-0.3663716527236556	1.0	False	1	False	1
DIS_Early severe fetal akinesia sequence	Disease	558.0	1.0	4.0	1.1379928315412187	1.0	0.37477484751319895	2.3000667578910106	2.0	False	0.18902494370269837	False	0.18902494370269837
DIS_Easily distracted	Disease	489.0	1.0	2.0	1.0777096114519427	1.0	0.26771407833718947	-0.29027091864054444	1.0	False	1	False	1
DIS_Eating Disorders	Disease	1728.0	1.0	5.0	1.6417824074074074	1.0	0.848904287708868	-0.7560126821122936	1.0	False	1	False	1
DIS_Eating disorder symptom	Disease	385.0	1.0	3.0	1.0727272727272728	1.0	0.26950477124483496	-0.26985523258585564	1.0	False	1	False	1
DIS_Echocardiogram abnormal	Disease	94.0	1.0	1.0	1.0	1.0	0.0	0.0	1.0	True	0.5	False	1
DIS_Echolalia	Disease	778.0	1.0	3.0	1.2172236503856042	1.0	0.4650914207680268	-0.46705581028971216	1.0	False	1	False	1
DIS_Eclampsia	Disease	2391.0	1.0	11.0	3.236721037222919	3.0	1.644479999263143	0.46414609062991957	4.0	False	1	False	1
DIS_Ectopia Lentis	Disease	886.0	1.0	4.0	1.2607223476297968	1.0	0.5103589867629039	3.4079494972785	3.0	False	0.0861020911861425	False	0.0861020911861425
DIS_Ectopia lentis isolated	Disease	219.0	1.0	2.0	1.0365296803652968	1.0	0.18760400533492363	-0.1947169534044942	1.0	False	1	False	1
DIS_Ectopic Tissue	Disease	1018.0	1.0	4.0	1.2721021611001964	1.0	0.5352300621467231	3.228327332679108	3.0	False	0.09594997674592226	False	0.09594997674592226
DIS_Ectopic adrenal gland	Disease	87.0	1.0	1.0	1.0	1.0	0.0	0.0	1.0	True	0.5	False	1
DIS_Ectopic kidney	Disease	606.0	1.0	4.0	1.1501650165016502	1.0	0.38394982031344815	-0.39110583872407795	1.0	False	1	False	1
DIS_Ectrodactyly	Disease	674.0	1.0	3.0	1.1691394658753709	1.0	0.42321031959836647	-0.3996581794978133	1.0	False	1	False	1
DIS_Eczema	Disease	2496.0	1.0	16.0	7.219150641025641	7.0	2.5786603153922925	-0.4727845050968536	6.0	False	1	False	1
DIS_Ehlers-Danlos Syndrome	Disease	2060.0	1.0	8.0	2.11747572815534	2.0	1.1276685446079695	5.216536632126865	8.0	False	0.03674814971370944	False	0.03674814971370944
DIS_Ehlers-Danlos syndrome type 5	Disease	50.0	1.0	1.0	1.0	1.0	0.0	0.0	1.0	True	0.5	False	1
DIS_Elastosis perforans serpiginosa	Disease	812.0	1.0	3.0	1.1588669950738917	1.0	0.3915772036873708	-0.4057105305872929	1.0	False	1	False	1
DIS_Electrocardiogram abnormal	Disease	2022.0	1.0	8.0	2.0544015825914936	2.0	1.1146040325223137	-0.9459875900551125	1.0	False	1	False	1
DIS_Electrocardiographic changes	Disease	2052.0	1.0	8.0	2.051169590643275	2.0	1.1036946619928576	-0.95240978038732	1.0	False	1	False	1
DIS_Electroencephalogram abnormal	Disease	2240.0	1.0	9.0	2.5419642857142857	2.0	1.3181520067921622	2.623396767950265	6.0	False	0.14530215040150657	False	0.14530215040150657
DIS_Electromyogram abnormal	Disease	1660.0	1.0	6.0	1.6114457831325302	1.0	0.8186024419117651	0.4746555800151779	2.0	False	1	False	1
DIS_Electron transfer flavoprotein-ubiquinone oxidoreductase defect	Disease	118.0	1.0	2.0	1.0169491525423728	1.0	0.12908090009938827	-0.1313064328597222	1.0	False	1	False	1
DIS_Electroretinogram abnormal	Disease	2238.0	1.0	9.0	2.5411081322609474	2.0	1.3649706206647538	-1.129041247430229	1.0	False	0.7844773038369391	False	0.7844773038369391
DIS_Elevated creatine kinase	Disease	2291.0	1.0	8.0	2.678742907027499	2.0	1.3970653877903427	0.945737475510904	4.0	False	1	False	1
DIS_Elevated creatine kinase after exercise	Disease	176.0	1.0	2.0	1.0113636363636365	1.0	0.10599294378510017	-0.10721125348378044	1.0	False	1	False	1
DIS_Elevated heart rate	Disease	884.0	1.0	4.0	1.2307692307692308	1.0	0.4838138886723478	-0.47697934303311035	1.0	False	1	False	1
DIS_Elevated hepatic iron concentration	Disease	163.0	1.0	2.0	1.0368098159509203	1.0	0.1882945920640835	-0.19549056373532245	1.0	False	1	False	1
DIS_Elevated hepatic transaminases	Disease	2143.0	1.0	8.0	2.281381241250583	2.0	1.210339480174165	1.41994769806411	4.0	False	0.4959698813571229	False	0.4959698813571229
DIS_Elevated liver enzymes	Disease	2136.0	1.0	8.0	2.2668539325842696	2.0	1.2046828996780312	1.438674084175129	4.0	False	0.48314240758204186	False	0.48314240758204186
DIS_Elevated plasma acylcarnitine levels	Disease	134.0	1.0	1.0	1.0	1.0	0.0	0.0	1.0	True	0.5	False	1
DIS_Elevated urinary catecholamines	Disease	308.0	1.0	2.0	1.0487012987012987	1.0	0.21524284472684704	-0.22626210298931354	1.0	False	1	False	1
DIS_Elevated urinary dopamine	Disease	522.0	1.0	3.0	1.1187739463601531	1.0	0.33515598051538753	-0.3543840876045476	1.0	False	1	False	1
DIS_Elevated urinary epinephrine	Disease	492.0	1.0	3.0	1.1117886178861789	1.0	0.3277529619974315	-0.34107584323541507	1.0	False	1	False	1
DIS_Elevated urinary norepinephrine	Disease	492.0	1.0	3.0	1.1117886178861789	1.0	0.3277529619974315	-0.34107584323541507	1.0	False	1	False	1
DIS_Embolic Infarction, Middle Cerebral Artery	Disease	1045.0	1.0	4.0	1.261244019138756	1.0	0.5136233821898804	-0.5086295293351291	1.0	False	1	False	1
DIS_Embolism	Disease	135.0	1.0	2.0	1.0148148148148148	1.0	0.12081115874296364	-0.12262786789699333	1.0	False	1	False	1
DIS_Embolism and Thrombosis	Disease	268.0	1.0	3.0	1.041044776119403	1.0	0.21638574130444743	-0.1896833676376783	1.0	False	1	False	1
DIS_Embolus	Disease	32.0	1.0	1.0	1.0	1.0	0.0	0.0	1.0	True	0.5	False	1
DIS_Embryonal Carcinoma	Disease	2418.0	1.0	14.0	3.317204301075269	3.0	1.7019067180287797	-0.7739579890729327	2.0	False	1	False	1
DIS_Embryonal Neoplasm	Disease	1318.0	1.0	4.0	1.409711684370258	1.0	0.6357792408737442	-0.6444244448862405	1.0	False	1	False	1
DIS_Embryonal Rhabdomyosarcoma	Disease	1911.0	1.0	8.0	1.9502878074306647	2.0	1.0363052101555092	-0.9169960723135449	1.0	False	1	False	1
DIS_Embryonal nuclear cataract (disorder)	Disease	245.0	1.0	2.0	1.0122448979591836	1.0	0.10997709049230595	-0.11134044285378016	1.0	False	1	False	1
DIS_Embryotoxon	Disease	948.0	1.0	4.0	1.248945147679325	1.0	0.5127580601169051	-0.4855021637740171	1.0	False	1	False	1
DIS_Empyema	Disease	461.0	1.0	3.0	1.1171366594360086	1.0	0.341219646025782	-0.34328814533486135	1.0	False	1	False	1
DIS_Encephalitis	Disease	2282.0	1.0	9.0	2.5390008764241894	2.0	1.3431797599946103	-1.1457892102471563	1.0	False	0.7617115545270102	False	0.7617115545270102
DIS_Encephalitis, Polio	Disease	42.0	1.0	1.0	1.0	1.0	0.0	0.0	1.0	True	0.5	False	1
DIS_Encephalitis, St. Louis	Disease	2129.0	1.0	8.0	2.237670267731329	2.0	1.2174824150543722	-1.0165816379993098	1.0	False	0.9676437102355178	False	0.9676437102355178
DIS_Encephalocraniocutaneous lipomatosis	Disease	149.0	1.0	2.0	1.0268456375838926	1.0	0.16163214199721201	-0.1660909597074797	1.0	False	1	False	1
DIS_Encephalomyelitis	Disease	2491.0	1.0	16.0	5.599357687675632	5.0	2.32160873329637	-0.25816481437189703	5.0	False	1	False	1
DIS_Encephalopathies	Disease	2435.0	1.0	11.0	3.815605749486653	4.0	1.8216366697784503	2.846008941587611	9.0	False	0.12346034310489123	False	0.12346034310489123
DIS_Encephalopathy, Subacute Necrotizing, Infantile	Disease	661.0	1.0	3.0	1.1770045385779122	1.0	0.430125881349792	1.9133827958443677	2.0	False	0.27314689662629754	False	0.27314689662629754
DIS_Encephalopathy, Subacute Necrotizing, Juvenile	Disease	661.0	1.0	3.0	1.1770045385779122	1.0	0.430125881349792	1.9133827958443677	2.0	False	0.27314689662629754	False	0.27314689662629754
DIS_Encephalopathy, Toxic	Disease	874.0	1.0	4.0	1.231121281464531	1.0	0.48467769982225717	-0.47685561260460013	1.0	False	1	False	1
DIS_Endocarditis	Disease	652.0	1.0	4.0	1.1610429447852761	1.0	0.4109141589292174	-0.3919138371988219	1.0	False	1	False	1
DIS_Endocrine System Diseases	Disease	1379.0	1.0	5.0	1.4546773023930384	1.0	0.7185097236049353	-0.6328060532177818	1.0	False	1	False	1
DIS_Endogenous Hyperinsulinism	Disease	647.0	1.0	3.0	1.1452859350850078	1.0	0.4015871181322709	4.618460058034293	3.0	False	0.04688194444444445	False	0.04688194444444445
DIS_Endogenous depression	Disease	1350.0	1.0	5.0	1.4407407407407407	1.0	0.6878626366206487	2.266817786352858	3.0	False	0.19461072776614893	False	0.19461072776614893
DIS_Endometrial Carcinoma	Disease	2500.0	3.0	28.0	13.0336	13.0	3.5249497925502427	-0.00953205066098	13.0	False	1	False	1
DIS_Endometrial Hyperplasia	Disease	1754.0	1.0	6.0	1.7360319270239453	1.0	0.9144671458812976	0.28865779833091904	2.0	False	1	False	1
DIS_Endometrial Neoplasms	Disease	2453.0	1.0	13.0	4.006930289441501	4.0	1.9048805710177226	0.521329119351525	5.0	False	1	False	1
DIS_Endometrial Stromal Sarcoma	Disease	1257.0	1.0	5.0	1.3667462211614956	1.0	0.6356737679468989	0.9961930329196836	2.0	False	1	False	1
DIS_Endometrial adenocarcinoma	Disease	2189.0	1.0	8.0	2.3485609867519415	2.0	1.2639442364840277	0.515401704002541	3.0	False	1	False	1
DIS_Endometrioma	Disease	2438.0	1.0	11.0	3.7370795734208366	4.0	1.802430681153115	2.3650953521563096	8.0	False	0.17877331392950954	False	0.17877331392950954
DIS_Endometriosis	Disease	2500.0	2.0	25.0	12.0784	12.0	3.3621798643142218	-0.3207442919535656	11.0	False	1	False	1
DIS_Endometriosis of ovary	Disease	1114.0	1.0	4.0	1.3402154398563735	1.0	0.5810118922498558	-0.5855567577781501	1.0	False	1	False	1
DIS_Endometriosis of uterus	Disease	1281.0	1.0	5.0	1.4020296643247463	1.0	0.6670303786576082	-0.6027156741104159	1.0	False	1	False	1
DIS_Enlarged polycystic ovaries	Disease	360.0	1.0	3.0	1.0583333333333333	1.0	0.2459392427228951	-0.23718595165009407	1.0	False	1	False	1
DIS_Enlarged thorax	Disease	745.0	1.0	4.0	1.2026845637583892	1.0	0.4920776809855722	-0.4118954620181847	1.0	False	1	False	1
DIS_Enlargement of craniofacial bones	Disease	582.0	1.0	3.0	1.1099656357388317	1.0	0.3391980620221446	-0.3241929953351342	1.0	False	1	False	1
DIS_Enophthalmos	Disease	2069.0	1.0	7.0	2.0739487675205415	2.0	1.1213654760899052	-0.06594528643631316	2.0	False	1	False	1
DIS_Enterovirus Infections	Disease	2033.0	1.0	7.0	2.0	2.0	1.1004627207247275	-0.9087086560655447	1.0	False	1	False	1
DIS_Eosinophil count procedure	Disease	2382.0	1.0	10.0	3.1511335012594457	3.0	1.6221069240421362	-1.326135453450273	1.0	False	0.5686227460616067	False	0.5686227460616067
DIS_Eosinophilia	Disease	2384.0	1.0	10.0	3.1296140939597317	3.0	1.606006610704596	-0.08070582841677511	3.0	False	1	False	1
DIS_Eosinophilic disorder	Disease	2324.0	1.0	10.0	2.746987951807229	3.0	1.4681396830487965	0.17233513344408508	3.0	False	1	False	1
DIS_Ependymoma	Disease	2148.0	1.0	8.0	2.3333333333333335	2.0	1.2642729513806739	-0.26365614558890177	2.0	False	1	False	1
DIS_Epidemic keratoconjunctivitis	Disease	136.0	1.0	2.0	1.036764705882353	1.0	0.1881835866480842	-0.19536616629114137	1.0	False	1	False	1
DIS_Epidermodysplasia Verruciformis	Disease	743.0	1.0	4.0	1.1467025572005383	1.0	0.38999848373439816	-0.3761618655431685	1.0	False	1	False	1
DIS_Epilepsy	Disease	2500.0	6.0	36.0	18.856	19.0	4.152789905593588	3.4059030968431077	33.0	False	0.08620558931021072	False	0.08620558931021072
DIS_Epilepsy, Cryptogenic	Disease	1626.0	1.0	6.0	1.5547355473554736	1.0	0.7714256288136311	0.5771968625534192	2.0	False	1	False	1
DIS_Epilepsy, Myoclonic, Infantile	Disease	415.0	1.0	3.0	1.108433734939759	1.0	0.35438894271319404	-0.30597380976277855	1.0	False	1	False	1
DIS_Epilepsy, Rolandic	Disease	959.0	1.0	5.0	1.2523461939520333	1.0	0.5354310057342331	-0.4712954446969177	1.0	False	1	False	1
DIS_Epilepsy, Temporal Lobe	Disease	2358.0	1.0	10.0	3.027141645462256	3.0	1.5328275156810192	-1.3224851620448752	1.0	False	0.571766075523888	False	0.571766075523888
DIS_Epileptic Seizures	Disease	2044.0	1.0	8.0	2.0146771037181996	2.0	1.0861969073651856	-0.013512378481911023	2.0	False	1	False	1
DIS_Epileptic drop attack	Disease	2133.0	1.0	8.0	2.1425222691045476	2.0	1.1409509095729855	-0.12491533852046995	2.0	False	1	False	1
DIS_Epileptic encephalopathy	Disease	2500.0	1.0	17.0	7.6488	8.0	2.6883189096533915	2.734497002421413	15.0	False	0.13373500452481418	False	0.13373500452481418
DIS_Epiretinal Membrane	Disease	1238.0	1.0	5.0	1.369951534733441	1.0	0.6333248145721869	0.9948267473021074	2.0	False	1	False	1
DIS_Episodic Ataxia	Disease	757.0	1.0	3.0	1.1519154557463673	1.0	0.39065998180765177	-0.38886874218195594	1.0	False	1	False	1
DIS_Episodic abdominal pain	Disease	928.0	1.0	6.0	1.2564655172413792	1.0	0.5541392117981895	-0.4628178475389696	1.0	False	1	False	1
DIS_Episodic hyperhidrosis	Disease	600.0	1.0	3.0	1.1383333333333334	1.0	0.3640474633280056	-0.37998708209290705	1.0	False	1	False	1
DIS_Episodic hypertension	Disease	223.0	1.0	2.0	1.031390134529148	1.0	0.1743697048898976	-0.18002057495577442	1.0	False	1	False	1
DIS_Episodic paroxysmal anxiety	Disease	492.0	1.0	3.0	1.1117886178861789	1.0	0.3277529619974315	-0.34107584323541507	1.0	False	1	False	1
DIS_Epistaxis	Disease	1354.0	1.0	5.0	1.4276218611521418	1.0	0.6925468071212572	-0.6174627573978116	1.0	False	1	False	1
DIS_Epithelial ovarian cancer	Disease	2500.0	8.0	45.0	20.4344	20.0	4.418426941797272	0.3543342507691583	22.0	False	1	False	1
DIS_Epithelioma	Disease	2481.0	1.0	12.0	4.84925433293027	5.0	2.1119056689208353	0.5448849747430956	6.0	False	1	False	1
DIS_Epstein-Barr Virus Infections	Disease	2455.0	1.0	13.0	3.7686354378818736	4.0	1.8011746482588264	-0.9819344501609502	2.0	False	1	False	1
DIS_Erectile abnormalities	Disease	791.0	1.0	4.0	1.1845764854614411	1.0	0.43987676863367375	-0.4196095329943535	1.0	False	1	False	1
DIS_Erectile dysfunction	Disease	2069.0	1.0	7.0	2.1725471242145966	2.0	1.1523403123991534	-0.14973625617189107	2.0	False	1	False	1
DIS_Erythema	Disease	2137.0	1.0	8.0	2.210107627515208	2.0	1.19008964858277	-1.016820563859434	1.0	False	0.9671890224535831	False	0.9671890224535831
DIS_Erythrocyte Mean Corpuscular Hemoglobin Test	Disease	2494.0	1.0	15.0	5.8107457898957495	6.0	2.3122934258570527	-0.35062409503467157	5.0	False	1	False	1
DIS_Erythrocytosis	Disease	463.0	1.0	3.0	1.0907127429805616	1.0	0.30893835068576625	-0.29362732978667727	1.0	False	1	False	1
DIS_Erythrophagocytosis	Disease	516.0	1.0	3.0	1.1492248062015504	1.0	0.3825396820944207	-0.39008974280665054	1.0	False	1	False	1
DIS_Escherichia coli Infections	Disease	1101.0	1.0	4.0	1.3124432334241598	1.0	0.5832349944633438	-0.535707281610649	1.0	False	1	False	1
DIS_Esophageal Achalasia	Disease	736.0	1.0	3.0	1.1440217391304348	1.0	0.3662636250102801	-0.39321878913417213	1.0	False	1	False	1
DIS_Esophageal Neoplasms	Disease	2500.0	1.0	22.0	10.0516	10.0	3.1048570723947986	-0.33869513973758986	9.0	False	1	False	1
DIS_Esophageal Varices	Disease	495.0	1.0	3.0	1.0909090909090908	1.0	0.32069712861388977	-0.28347335475692015	1.0	False	1	False	1
DIS_Esophageal carcinoma	Disease	2500.0	2.0	24.0	10.8312	11.0	3.1926644922384186	0.05287119909102986	11.0	False	1	False	1
DIS_Esophageal dysplasia	Disease	243.0	1.0	2.0	1.0246913580246915	1.0	0.1551827788885992	-0.15911145683514671	1.0	False	1	False	1
DIS_Esotropia	Disease	1057.0	1.0	5.0	1.271523178807947	1.0	0.5528569025219353	1.3176589057114099	2.0	False	0.5759622195985833	False	0.5759622195985833
DIS_Essential Hypertension	Disease	2471.0	1.0	14.0	4.586402266288951	4.0	2.0677813215488676	0.20002005502266748	5.0	False	1	False	1
DIS_Ethylmalonic aciduria	Disease	233.0	1.0	3.0	1.0515021459227467	1.0	0.23965259413414106	-0.21490335253337317	1.0	False	1	False	1
DIS_Ethylmalonic encephalopathy	Disease	580.0	1.0	3.0	1.1362068965517242	1.0	0.36255714216071916	-0.37568394250897047	1.0	False	1	False	1
DIS_Eunuchoid habitus	Disease	651.0	1.0	3.0	1.1382488479262673	1.0	0.38711506064626866	-0.3571259865102329	1.0	False	1	False	1
DIS_Ewing Sarcoma/Peripheral Primitive Neuroectodermal Tumor	Disease	1755.0	1.0	6.0	1.6831908831908833	1.0	0.8815468569506132	-0.7749910033757373	1.0	False	1	False	1
DIS_Ewing's sarcoma of bone	Disease	339.0	1.0	2.0	1.064896755162242	1.0	0.24634359405443024	3.795930835656902	2.0	False	0.0694006309148265	False	0.0694006309148265
DIS_Ewings sarcoma	Disease	2495.0	1.0	15.0	5.711823647294589	6.0	2.2978426060647448	-0.7449699308283939	4.0	False	1	False	1
DIS_Exanthema	Disease	2441.0	1.0	12.0	3.6050798852929127	3.0	1.7604719174561485	-0.9117327401690255	2.0	False	1	False	1
DIS_Excessive daytime somnolence	Disease	1062.0	1.0	4.0	1.3003766478342749	1.0	0.5601148736605116	1.2490711906889485	2.0	False	0.6409521618551972	False	0.6409521618551972
DIS_Excessive wrinkled skin	Disease	824.0	1.0	4.0	1.2342233009708738	1.0	0.49731671126328036	-0.47097412105034936	1.0	False	1	False	1
DIS_Executive dysfunction	Disease	537.0	1.0	3.0	1.1191806331471137	1.0	0.3462285213167106	-0.3442253477381601	1.0	False	1	False	1
DIS_Exencephaly	Disease	1118.0	1.0	4.0	1.2692307692307692	1.0	0.5248404975027245	-0.5129763623649708	1.0	False	1	False	1
DIS_Exfoliation Syndrome	Disease	764.0	1.0	4.0	1.1583769633507854	1.0	0.4185433282044955	-0.3784004012922749	1.0	False	1	False	1
DIS_Exocrine pancreatic insufficiency	Disease	1069.0	1.0	4.0	1.3049579045837232	1.0	0.566101766152086	1.2277688164455407	2.0	False	0.6633867645806805	False	0.6633867645806805
DIS_Exogenous Hyperinsulinism	Disease	647.0	1.0	3.0	1.1452859350850078	1.0	0.4015871181322709	4.618460058034293	3.0	False	0.04688194444444445	False	0.04688194444444445
DIS_Exophthalmos	Disease	2251.0	1.0	8.0	2.5290981785872946	2.0	1.3589207161550811	1.8182825473467314	5.0	False	0.3024664851555367	False	0.3024664851555367
DIS_Experimental Hepatoma	Disease	1872.0	1.0	7.0	1.7724358974358974	2.0	0.9224924698890351	-0.8373357210480127	1.0	False	1	False	1
DIS_Experimental Lung Inflammation	Disease	1424.0	1.0	4.0	1.473314606741573	1.0	0.704612589316	-0.6717373687589677	1.0	False	1	False	1
DIS_Experimental Organism Basal Cell Carcinoma	Disease	2478.0	1.0	13.0	4.548829701372075	4.0	2.045447276906572	-1.7349895748665494	1.0	False	0.33220507355869244	False	0.33220507355869244
DIS_External Carotid Artery Diseases	Disease	415.0	1.0	2.0	1.0771084337349397	1.0	0.2667634217464684	-0.2890517494119694	1.0	False	1	False	1
DIS_External genital hypoplasia	Disease	792.0	1.0	3.0	1.1792929292929293	1.0	0.41521018779771673	-0.43181245201111906	1.0	False	1	False	1
DIS_Extra-Adrenal Paraganglioma	Disease	363.0	1.0	2.0	1.0385674931129476	1.0	0.19256178641654317	-0.20028632799199161	1.0	False	1	False	1
DIS_Extrahepatic Cholangiocarcinoma	Disease	1799.0	1.0	8.0	1.7342968315730962	1.0	0.9140354193963319	-0.8033570865974289	1.0	False	1	False	1
DIS_Extrapyramidal Disorders	Disease	1561.0	1.0	5.0	1.5695067264573992	1.0	0.7746415426851737	-0.7351874319614892	1.0	False	1	False	1
DIS_Extrapyramidal sign	Disease	1668.0	1.0	5.0	1.6121103117505995	1.0	0.8165095668290752	0.47505835082346287	2.0	False	1	False	1
DIS_Extraskeletal Myxoid Chondrosarcoma	Disease	877.0	1.0	4.0	1.217787913340935	1.0	0.48630328781990423	-0.4478438019970571	1.0	False	1	False	1
DIS_Extravascular Hemolysis	Disease	259.0	1.0	2.0	1.0308880308880308	1.0	0.1730143359259311	-0.17852873707098038	1.0	False	1	False	1
DIS_Eye Abnormalities	Disease	1249.0	1.0	5.0	1.344275420336269	1.0	0.5975407093443781	-0.5761539171347977	1.0	False	1	False	1
DIS_FANCONI ANEMIA, COMPLEMENTATION GROUP A (disorder)	Disease	2454.0	1.0	12.0	3.9951100244498776	4.0	1.931164788678676	-1.0331122626852334	2.0	False	0.9369253011662184	False	0.9369253011662184
DIS_FICOLIN 3 DEFICIENCY	Disease	77.0	1.0	1.0	1.0	1.0	0.0	0.0	1.0	True	0.5	False	1
DIS_FRAGILE X TREMOR/ATAXIA SYNDROME	Disease	1275.0	1.0	5.0	1.432156862745098	1.0	0.6864981148325092	0.8271590627651519	2.0	False	1	False	1
DIS_FRIEDREICH ATAXIA 1	Disease	1614.0	1.0	5.0	1.5954151177199505	1.0	0.809946711371138	1.7341694985121474	3.0	False	0.3325193426561534	False	0.3325193426561534
DIS_FRONTOTEMPORAL DEMENTIA AND/OR AMYOTROPHIC LATERAL SCLEROSIS 4	Disease	44.0	1.0	1.0	1.0	1.0	0.0	0.0	1.0	True	0.5	False	1
DIS_Fabry Disease	Disease	1304.0	1.0	5.0	1.3980061349693251	1.0	0.6353799500644927	-0.6264065067349489	1.0	False	1	False	1
DIS_Fabry Disease, Cardiac Variant	Disease	89.0	1.0	2.0	1.0224719101123596	1.0	0.14821242649744854	-0.15161960871578103	1.0	False	1	False	1
DIS_Facial Paresis	Disease	1921.0	1.0	7.0	1.8906819364914107	2.0	1.0031297215426147	1.105857038910858	3.0	False	0.8177151173455423	False	0.8177151173455423
DIS_Facial asymmetry	Disease	1297.0	1.0	5.0	1.4040092521202776	1.0	0.6501877742469805	-0.6213731911341823	1.0	False	1	False	1
DIS_Facial diplegia	Disease	517.0	1.0	3.0	1.0909090909090908	1.0	0.31935401651938755	-0.28466556300090207	1.0	False	1	False	1
DIS_Facial edema	Disease	158.0	1.0	2.0	1.0126582278481013	1.0	0.11179444134592212	-0.11322770341446017	1.0	False	1	False	1
DIS_Facial muscle weakness of muscles innervated by CN VII	Disease	1880.0	1.0	7.0	1.8452127659574469	2.0	0.9795670219414945	1.1788751644106734	3.0	False	0.7195556093991377	False	0.7195556093991377
DIS_Factor VII Deficiency	Disease	292.0	1.0	2.0	1.0650684931506849	1.0	0.24664667917850464	-0.2638125652751769	1.0	False	1	False	1
DIS_Factor X Deficiency	Disease	216.0	1.0	2.0	1.0277777777777777	1.0	0.16433554953054488	-0.16903085094570272	1.0	False	1	False	1
DIS_Factor X activation deficiency	Disease	40.0	1.0	1.0	1.0	1.0	0.0	0.0	1.0	True	0.5	False	1
DIS_Failure to gain weight	Disease	2500.0	1.0	22.0	8.802	9.0	2.8850642973770966	3.5347565769231992	19.0	False	0.08003518950010424	False	0.08003518950010424
DIS_Failure to thrive in infancy	Disease	1294.0	1.0	5.0	1.3972179289026274	1.0	0.6600957640608707	0.9131736695128786	2.0	False	1	False	1
DIS_Fair hair	Disease	418.0	1.0	3.0	1.0741626794258374	1.0	0.2881260893981379	-0.2573966126453689	1.0	False	1	False	1
DIS_Familial Alzheimer Disease (FAD)	Disease	2388.0	1.0	11.0	3.215242881072027	3.0	1.6182280824835642	-0.133011460746426	3.0	False	1	False	1
DIS_Familial Dementia	Disease	574.0	1.0	3.0	1.1445993031358885	1.0	0.38931338164573054	-0.37142135347269356	1.0	False	1	False	1
DIS_Familial Dystonia	Disease	572.0	1.0	3.0	1.118881118881119	1.0	0.3394670955250341	-0.3501992400684738	1.0	False	1	False	1
DIS_Familial Mediterranean Fever	Disease	1470.0	1.0	6.0	1.4802721088435373	1.0	0.74364788095895	-0.6458326865992223	1.0	False	1	False	1
DIS_Familial Progressive Myoclonic Epilepsy	Disease	613.0	1.0	3.0	1.1451876019575857	1.0	0.3917549576724849	-0.3706082057523456	1.0	False	1	False	1
DIS_Familial aplasia of the vermis	Disease	1592.0	1.0	6.0	1.5489949748743719	1.0	0.7774210005106947	-0.706174613901261	1.0	False	1	False	1
DIS_Familial ectopia lentis	Disease	86.0	1.0	2.0	1.0116279069767442	1.0	0.10720400531735916	-0.10846522890932828	1.0	False	1	False	1
DIS_Familial lichen amyloidosis	Disease	2297.0	1.0	9.0	2.592511972137571	2.0	1.3315421296948402	0.30602713858991176	3.0	False	1	False	1
DIS_Familial primary gastric lymphoma	Disease	1603.0	1.0	5.0	1.6200873362445414	1.0	0.8084215143330304	0.4699437818263617	2.0	False	1	False	1
DIS_Familial renal cell carcinoma	Disease	276.0	1.0	3.0	1.0724637681159421	1.0	0.2728720345472859	-0.2655595258640727	1.0	False	1	False	1
DIS_Familial torsion dystonia	Disease	124.0	1.0	2.0	1.032258064516129	1.0	0.17668469596940842	-0.18257418583505522	1.0	False	1	False	1
DIS_Fanconi Anemia	Disease	2472.0	1.0	14.0	4.585760517799352	4.0	2.076005114913414	-1.245546313553856	2.0	False	0.644585064873019	False	0.644585064873019
DIS_Fasciculation, Tongue	Disease	541.0	1.0	3.0	1.1367837338262476	1.0	0.3593946535491825	-0.3805947931485549	1.0	False	1	False	1
DIS_Fatigable weakness of respiratory muscles	Disease	1074.0	1.0	4.0	1.313780260707635	1.0	0.5620327996796635	-0.5582952825644293	1.0	False	1	False	1
DIS_Fatigable weakness of swallowing muscles	Disease	1103.0	1.0	4.0	1.3245693563009973	1.0	0.5774582208058741	-0.5620655219836393	1.0	False	1	False	1
DIS_Fatigue	Disease	2491.0	1.0	14.0	5.270975511842633	5.0	2.2458393244350168	-0.12065667783727232	5.0	False	1	False	1
DIS_Fatty Liver	Disease	2493.0	1.0	15.0	6.883674288006418	7.0	2.556247747096012	-0.7368903464643983	5.0	False	1	False	1
DIS_Febrile Neutropenia	Disease	882.0	1.0	3.0	1.2165532879818595	1.0	0.4636910990832235	-0.4670205841992934	1.0	False	1	False	1
DIS_Feeding difficulties	Disease	2457.0	1.0	11.0	3.956043956043956	4.0	1.86491858965833	3.2408685706025118	10.0	False	0.09520881542699725	False	0.09520881542699725
DIS_Feeding difficulties in infancy	Disease	2463.0	1.0	13.0	3.8980917580186762	4.0	1.8769950578311303	1.6525926528360613	7.0	False	0.36615786299717656	False	0.36615786299717656
DIS_Female Breast Carcinoma	Disease	1390.0	1.0	5.0	1.4151079136690647	1.0	0.657815621000549	-0.6310399151629729	1.0	False	1	False	1
DIS_Female external genitalia in individual with 46,XY karyotype	Disease	542.0	1.0	3.0	1.1457564575645756	1.0	0.39246886226266886	-0.3713834945382869	1.0	False	1	False	1
DIS_Female hypogonadism syndrome	Disease	816.0	1.0	3.0	1.1715686274509804	1.0	0.41712777253930994	-0.41130952850858643	1.0	False	1	False	1
DIS_Female pattern alopecia (disorder)	Disease	482.0	1.0	3.0	1.1016597510373445	1.0	0.3409124691420593	-0.29819898137836237	1.0	False	1	False	1
DIS_Female sexual dysfunction	Disease	170.0	1.0	2.0	1.0235294117647058	1.0	0.15157763207911912	-0.15523010514126603	1.0	False	1	False	1
DIS_Femoral bowing	Disease	992.0	1.0	6.0	1.280241935483871	1.0	0.5463337685229717	1.3174328697675317	2.0	False	0.576159875714992	False	0.576159875714992
DIS_Fetal Death	Disease	908.0	1.0	4.0	1.2136563876651982	1.0	0.469968905139909	-0.4546181360692215	1.0	False	1	False	1
DIS_Fetal Diseases	Disease	287.0	1.0	3.0	1.0662020905923344	1.0	0.2622746936105758	-0.25241509076217217	1.0	False	1	False	1
DIS_Fetal Distress	Disease	496.0	1.0	3.0	1.1028225806451613	1.0	0.32302766406018385	-0.3183089007076626	1.0	False	1	False	1
DIS_Fetal Growth Retardation	Disease	2482.0	1.0	16.0	4.984286865431104	5.0	2.104290079724284	3.809224408651473	13.0	False	0.06891708233746141	False	0.06891708233746141
DIS_Fetal ascites	Disease	170.0	1.0	2.0	1.0294117647058822	1.0	0.1689577248981773	-0.1740776559556972	1.0	False	1	False	1
DIS_Fetal overgrowth	Disease	741.0	1.0	4.0	1.163292847503374	1.0	0.40782091914784213	-0.4004033138971408	1.0	False	1	False	1
DIS_Fever	Disease	2358.0	1.0	11.0	2.8901611535199323	3.0	1.5178541249122075	0.07236456038647374	3.0	False	1	False	1
DIS_Fibrillary Astrocytoma	Disease	1031.0	1.0	4.0	1.2812803103782735	1.0	0.5416043899549987	-0.5193464373537385	1.0	False	1	False	1
DIS_Fibrinogen assay	Disease	1320.0	1.0	7.0	1.4234848484848486	1.0	0.6832808385399711	-0.619781537251575	1.0	False	1	False	1
DIS_Fibroadenoma	Disease	1595.0	1.0	5.0	1.5648902821316615	1.0	0.7894420297713525	-0.7155563813789743	1.0	False	1	False	1
DIS_Fibrodysplasia Ossificans Progressiva	Disease	1195.0	1.0	5.0	1.3464435146443514	1.0	0.608566726167744	-0.5692777796544507	1.0	False	1	False	1
DIS_Fibroid Tumor	Disease	2493.0	1.0	17.0	5.103088648215002	5.0	2.16474562781318	0.8762744811274904	7.0	False	1	False	1
DIS_Fibrolamellar Hepatocellular Carcinoma	Disease	730.0	1.0	3.0	1.1767123287671233	1.0	0.4287671232876712	1.9201277955271567	2.0	False	0.2712312535125871	False	0.2712312535125871
DIS_Fibromatosis, Aggressive	Disease	1575.0	1.0	5.0	1.56	1.0	0.7701082175036614	-0.727170529117666	1.0	False	1	False	1
DIS_Fibromuscular Dysplasia	Disease	162.0	1.0	2.0	1.037037037037037	1.0	0.18885257457751053	-0.19611613513818374	1.0	False	1	False	1
DIS_Fibromyalgia	Disease	1395.0	1.0	6.0	1.4580645161290322	1.0	0.7215558529208006	-0.6348289107140127	1.0	False	1	False	1
DIS_Fibrosarcoma	Disease	2486.0	1.0	15.0	4.936041834271923	5.0	2.147500432142819	0.49544025686944254	6.0	False	1	False	1
DIS_Fibrosis	Disease	2350.0	1.0	11.0	2.931489361702128	3.0	1.507706414679446	1.3719585047581422	5.0	False	0.5312733700642519	False	0.5312733700642519
DIS_Fibrosis, Liver	Disease	2500.0	1.0	20.0	8.5408	8.0	2.879085854919926	0.5068275395492098	10.0	False	1	False	1
DIS_Fibrous bands	Disease	247.0	1.0	2.0	1.0526315789473684	1.0	0.22329687826943606	-0.2357022603955156	1.0	False	1	False	1
DIS_Fibrous skin tumor of tuberous sclerosis	Disease	708.0	1.0	5.0	1.1779661016949152	1.0	0.4375978844275012	-0.4066886701880289	1.0	False	1	False	1
DIS_Fibular hypoplasia	Disease	502.0	1.0	3.0	1.097609561752988	1.0	0.3099194454974026	-0.3149513951805455	1.0	False	1	False	1
DIS_Fibular polydactyly	Disease	891.0	1.0	5.0	1.2424242424242424	1.0	0.5032290386699455	-0.4817373875422202	1.0	False	1	False	1
DIS_Fifth metacarpal with ulnar notch	Disease	46.0	1.0	1.0	1.0	1.0	0.0	0.0	1.0	True	0.5	False	1
DIS_Filarial Elephantiases	Disease	637.0	1.0	3.0	1.1130298273155417	1.0	0.3450976528537259	-0.3275299799371595	1.0	False	1	False	1
DIS_Finding of Mean Corpuscular Hemoglobin	Disease	2494.0	1.0	15.0	5.8107457898957495	6.0	2.3122934258570527	-0.35062409503467157	5.0	False	1	False	1
DIS_Finding of body mass index	Disease	2494.0	1.0	14.0	5.574178027265437	5.0	2.290962078116187	-0.6871253096253137	4.0	False	1	False	1
DIS_Fine hair	Disease	1668.0	1.0	6.0	1.6420863309352518	1.0	0.8528853340435547	-0.7528401595219154	1.0	False	1	False	1
DIS_Fissured tongue	Disease	713.0	1.0	4.0	1.1711079943899019	1.0	0.4480358015843233	-0.3819069676682929	1.0	False	1	False	1
DIS_Flaccid Muscle Tone	Disease	424.0	1.0	2.0	1.0896226415094339	1.0	0.28564037466420156	-0.3137604115482419	1.0	False	1	False	1
DIS_Flared metaphysis	Disease	883.0	1.0	4.0	1.2231030577576445	1.0	0.474787545766166	1.6363043832345576	2.0	False	0.373483837516681	False	0.373483837516681
DIS_Flat face	Disease	1680.0	1.0	7.0	1.6523809523809523	1.0	0.876610923966922	-0.7442081025282423	1.0	False	1	False	1
DIS_Flat head	Disease	811.0	1.0	5.0	1.1849568434032058	1.0	0.44452620073925153	-0.41607635971877643	1.0	False	1	False	1
DIS_Flatfoot	Disease	2059.0	1.0	10.0	2.1792132102962603	2.0	1.1704783573157078	0.7012404668344949	3.0	False	1	False	1
DIS_Flattening of cranial vault	Disease	811.0	1.0	5.0	1.1849568434032058	1.0	0.44452620073925153	-0.41607635971877643	1.0	False	1	False	1
DIS_Flattening of head	Disease	811.0	1.0	5.0	1.1849568434032058	1.0	0.44452620073925153	-0.41607635971877643	1.0	False	1	False	1
DIS_Flexion contracture	Disease	2230.0	1.0	11.0	2.490134529147982	2.0	1.348189777801765	6.3120679380372	11.0	False	0.025099014574402542	False	0.025099014574402542
DIS_Flexion contracture - elbow	Disease	1338.0	1.0	5.0	1.452167414050822	1.0	0.6945434965029681	0.7887664180969504	2.0	False	1	False	1
DIS_Flexion contracture of proximal interphalangeal joint	Disease	2077.0	1.0	8.0	2.1304766490129996	2.0	1.179515586515771	1.5849924938334026	4.0	False	0.39805728848764554	False	0.39805728848764554
DIS_Flexion contracture of the knee	Disease	1122.0	1.0	5.0	1.3645276292335116	1.0	0.6146664092751213	1.033849192305634	2.0	False	0.9355900930229812	False	0.9355900930229812
DIS_Flexion contractures of joints	Disease	2225.0	1.0	10.0	2.472808988764045	2.0	1.336203736033119	5.633265952078873	10.0	False	0.0315122555404667	False	0.0315122555404667
DIS_Flushing	Disease	1323.0	1.0	5.0	1.3915343915343916	1.0	0.6536051456796723	2.460913319146216	3.0	False	0.16512292243767313	False	0.16512292243767313
DIS_Foam cells in visceral organs and CNS	Disease	83.0	1.0	1.0	1.0	1.0	0.0	0.0	1.0	True	0.5	False	1
DIS_Focal Dystonia	Disease	530.0	1.0	4.0	1.1150943396226416	1.0	0.3581378602564831	-0.3213688146241113	1.0	False	1	False	1
DIS_Focal Emphysema	Disease	457.0	1.0	3.0	1.1050328227571116	1.0	0.32055212389024046	-0.32766222691781516	1.0	False	1	False	1
DIS_Focal glomerulosclerosis	Disease	2261.0	1.0	9.0	2.596638655462185	2.0	1.368782949984024	-0.4358898943540674	2.0	False	1	False	1
DIS_Folic Acid Deficiency	Disease	1033.0	1.0	5.0	1.2565343659244919	1.0	0.5362181516209541	-0.4784141774182848	1.0	False	1	False	1
DIS_Follicle-stimulating hormone deficiency, isolated	Disease	75.0	1.0	2.0	1.0133333333333334	1.0	0.11469767022723502	-0.11624763874382003	1.0	False	1	False	1
DIS_Follicular adenoma	Disease	2173.0	1.0	9.0	2.319374137137598	2.0	1.2476124181385293	-1.05751924071591	1.0	False	0.8941768964738201	False	0.8941768964738201
DIS_Follicular cyst	Disease	81.0	1.0	1.0	1.0	1.0	0.0	0.0	1.0	True	0.5	False	1
DIS_Follicular thyroid carcinoma	Disease	2332.0	1.0	10.0	2.8241852487135506	3.0	1.486635135947111	0.11826355171838496	3.0	False	1	False	1
DIS_Foot Deformities	Disease	1343.0	1.0	5.0	1.4184661206254654	1.0	0.669971849137151	-0.6246025428746045	1.0	False	1	False	1
DIS_Foot dorsiflexor weakness	Disease	1348.0	1.0	6.0	1.4213649851632046	1.0	0.686162882849741	0.8432910454637742	2.0	False	1	False	1
DIS_Foot oligodactyly	Disease	260.0	1.0	2.0	1.05	1.0	0.21794494717703367	-0.229415733870562	1.0	False	1	False	1
DIS_Foot osteomyelitis	Disease	82.0	1.0	1.0	1.0	1.0	0.0	0.0	1.0	True	0.5	False	1
DIS_Foot-drop	Disease	1323.0	1.0	6.0	1.4119425547996975	1.0	0.6692079159687869	0.8787365348913931	2.0	False	1	False	1
DIS_Foramen Ovale, Patent	Disease	1043.0	1.0	4.0	1.2732502396931926	1.0	0.524677394089997	-0.5207966700511638	1.0	False	1	False	1
DIS_Forgetful	Disease	1425.0	1.0	5.0	1.4589473684210525	1.0	0.7176220092131441	-0.6395391480875533	1.0	False	1	False	1
DIS_Fracture of multiple ribs	Disease	122.0	1.0	2.0	1.0081967213114753	1.0	0.09016393442622951	-0.09090909090908977	1.0	False	1	False	1
DIS_Fractured hair	Disease	1123.0	1.0	4.0	1.2974176313446126	1.0	0.5587979331793085	-0.5322454033651133	1.0	False	1	False	1
DIS_Fractures, Multiple	Disease	1783.0	1.0	6.0	1.7319125070106562	1.0	0.9122627468673605	0.29387092031318324	2.0	False	1	False	1
DIS_Fragile hair	Disease	1123.0	1.0	4.0	1.2974176313446126	1.0	0.5587979331793085	-0.5322454033651133	1.0	False	1	False	1
DIS_Fragile skin	Disease	760.0	1.0	3.0	1.1605263157894736	1.0	0.3913804675250297	-0.41015413161671793	1.0	False	1	False	1
DIS_Fragmented elastic fibers in the dermis	Disease	161.0	1.0	2.0	1.0248447204968945	1.0	0.15565172777815736	-0.15961737689352473	1.0	False	1	False	1
DIS_Freeman-Sheldon syndrome	Disease	498.0	1.0	3.0	1.1244979919678715	1.0	0.3479172814548361	2.516408510583799	2.0	False	0.15792020873663837	False	0.15792020873663837
DIS_Frequent falls	Disease	737.0	1.0	4.0	1.2265943012211669	1.0	0.476245423908563	-0.4757931306961428	1.0	False	1	False	1
DIS_Frequent fractures	Disease	1775.0	1.0	6.0	1.7171830985915493	1.0	0.9057020980535309	0.31226261042815323	2.0	False	1	False	1
DIS_Frequent nosebleeds	Disease	1354.0	1.0	5.0	1.4276218611521418	1.0	0.6925468071212572	-0.6174627573978116	1.0	False	1	False	1
DIS_Friedreich Ataxia	Disease	1413.0	1.0	5.0	1.4578910120311395	1.0	0.7220834227201172	-0.6341248083306575	1.0	False	1	False	1
DIS_Frontal bossing	Disease	2436.0	1.0	12.0	3.6096059113300494	3.0	1.7358074763938047	2.529309355085354	8.0	False	0.15631336030848986	False	0.15631336030848986
DIS_Frontal lobe hypoplasia	Disease	838.0	1.0	4.0	1.1897374701670644	1.0	0.4488539400284256	4.033077062258366	3.0	False	0.06147902327782387	False	0.06147902327782387
DIS_Frontotemporal Dementia With Motor Neuron Disease	Disease	434.0	1.0	3.0	1.1175115207373272	1.0	0.3428227647399668	2.5741828432310956	2.0	False	0.1509111112626032	False	0.1509111112626032
DIS_Frontotemporal Lobar Degeneration	Disease	1984.0	1.0	7.0	1.9606854838709677	2.0	1.0632548238472483	2.8585005663380585	5.0	False	0.12238365937036762	False	0.12238365937036762
DIS_Frontotemporal dementia	Disease	2266.0	1.0	10.0	2.5750220653133273	2.0	1.3991149404031402	1.7332228144086153	5.0	False	0.33288268514432423	False	0.33288268514432423
DIS_Fukuyama Type Congenital Muscular Dystrophy	Disease	807.0	1.0	4.0	1.19454770755886	1.0	0.44311616194629605	-0.4390444859974175	1.0	False	1	False	1
DIS_Full cheeks	Disease	1923.0	1.0	7.0	1.8055122204888197	2.0	0.9816998349919932	2.23539589321524	4.0	False	0.20012028031715373	False	0.20012028031715373
DIS_Full lower lip	Disease	1825.0	1.0	7.0	1.7928767123287672	2.0	0.9864027345172781	1.2237631196977268	3.0	False	0.6677367490252326	False	0.6677367490252326
DIS_Fulminant hepatitis	Disease	980.0	1.0	4.0	1.2469387755102042	1.0	0.5212238505421742	-0.4737672216137841	1.0	False	1	False	1
DIS_Functional Laterality	Disease	51.0	1.0	1.0	1.0	1.0	0.0	0.0	1.0	True	0.5	False	1
DIS_Funny looking face	Disease	1711.0	1.0	7.0	1.6820572764465225	1.0	0.8899198994638027	0.35727116984915763	2.0	False	1	False	1
DIS_Fused fourth and fifth metacarpals	Disease	115.0	1.0	2.0	1.008695652173913	1.0	0.09284415871331575	-0.09365858115816886	1.0	False	1	False	1
DIS_Fused labia minora	Disease	187.0	1.0	2.0	1.0213903743315509	1.0	0.14468181025100196	-0.14784425419091515	1.0	False	1	False	1
DIS_GALACTOSIALIDOSIS	Disease	429.0	1.0	3.0	1.121212121212121	1.0	0.33343927115051086	-0.3635208318260967	1.0	False	1	False	1
DIS_GELEOPHYSIC DYSPLASIA 2	Disease	46.0	1.0	1.0	1.0	1.0	0.0	0.0	1.0	True	0.5	False	1
DIS_GEMSS syndrome	Disease	46.0	1.0	1.0	1.0	1.0	0.0	0.0	1.0	True	0.5	False	1
DIS_GLUTARIC ACIDEMIA IIA	Disease	118.0	1.0	2.0	1.0169491525423728	1.0	0.12908090009938827	-0.1313064328597222	1.0	False	1	False	1
DIS_GLUTARIC ACIDEMIA IIB	Disease	118.0	1.0	2.0	1.0169491525423728	1.0	0.12908090009938827	-0.1313064328597222	1.0	False	1	False	1
DIS_GLUTARIC ACIDEMIA IIC	Disease	118.0	1.0	2.0	1.0169491525423728	1.0	0.12908090009938827	-0.1313064328597222	1.0	False	1	False	1
DIS_GLYCOSYLPHOSPHATIDYLINOSITOL BIOSYNTHESIS DEFECT 15	Disease	56.0	1.0	1.0	1.0	1.0	0.0	0.0	1.0	True	0.5	False	1
DIS_GRACILE SYNDROME (disorder)	Disease	30.0	1.0	1.0	1.0	1.0	0.0	0.0	1.0	True	0.5	False	1
DIS_Gait Ataxia	Disease	1900.0	1.0	6.0	1.7921052631578946	2.0	0.9315752304415887	0.22316473221766353	2.0	False	1	False	1
DIS_Gait abnormality	Disease	2393.0	1.0	10.0	3.2490597576264104	3.0	1.6762095301075908	0.44799902928924945	4.0	False	1	False	1
DIS_Gait, Drop Foot	Disease	1063.0	1.0	5.0	1.3095014111006584	1.0	0.5877184834215268	-0.5266150713838892	1.0	False	1	False	1
DIS_Gait, Unsteady	Disease	1455.0	1.0	5.0	1.4604810996563573	1.0	0.6933546437530443	-0.6641350192216628	1.0	False	1	False	1
DIS_Galactosemias	Disease	605.0	1.0	3.0	1.1289256198347108	1.0	0.368027580831539	-0.35031510286106865	1.0	False	1	False	1
DIS_Gallbladder Carcinoma	Disease	2447.0	1.0	11.0	3.7131181038005723	3.0	1.8526214772346001	0.6946275383357591	5.0	False	1	False	1
DIS_Gallbladder adenocarcinoma	Disease	732.0	1.0	4.0	1.2008196721311475	1.0	0.43651549368267456	-0.4600516477363197	1.0	False	1	False	1
DIS_Gambling, Pathological	Disease	440.0	1.0	3.0	1.0863636363636364	1.0	0.29664097452744964	-0.29113859439416306	1.0	False	1	False	1
DIS_Gangliosidosis GM1	Disease	457.0	1.0	2.0	1.0634573304157549	1.0	0.24378371076070818	-0.26030176592907367	1.0	False	1	False	1
DIS_Gastric Adenocarcinoma	Disease	2494.0	1.0	16.0	5.917802726543705	6.0	2.37317857889755	0.8773875223598093	8.0	False	1	False	1
DIS_Gastric Gastrointestinal Stromal Tumor	Disease	479.0	1.0	4.0	1.1127348643006263	1.0	0.36527884886410655	-0.30862686041415627	1.0	False	1	False	1
DIS_Gastric erosions	Disease	270.0	1.0	2.0	1.037037037037037	1.0	0.18885257457751053	-0.19611613513818374	1.0	False	1	False	1
DIS_Gastritis	Disease	2339.0	1.0	10.0	2.9251817015818724	3.0	1.4933094049645113	-1.2892048326901313	1.0	False	0.6016669421017667	False	0.6016669421017667
DIS_Gastritis, Atrophic	Disease	2173.0	1.0	9.0	2.3713759779107226	2.0	1.2783912581239352	-1.0727357287496195	1.0	False	0.8689894599342373	False	0.8689894599342373
DIS_Gastroenteritis	Disease	929.0	1.0	5.0	1.1991388589881593	1.0	0.46878827273930557	-0.4247948819720176	1.0	False	1	False	1
DIS_Gastroesophageal reflux disease	Disease	2452.0	1.0	11.0	4.051794453507341	4.0	1.887369163427149	-1.616956826806362	1.0	False	0.3824750864309317	False	0.3824750864309317
DIS_Gastrointestinal Carcinoid Tumor	Disease	2411.0	1.0	12.0	3.52675238490253	3.0	1.7091532040445658	-0.8932800063151742	2.0	False	1	False	1
DIS_Gastrointestinal Hemorrhage	Disease	1574.0	1.0	6.0	1.5489199491740788	1.0	0.7685582650694772	-0.7142203449265577	1.0	False	1	False	1
DIS_Gastrointestinal Neoplasms	Disease	2165.0	1.0	11.0	2.278521939953811	2.0	1.2749226793940047	0.5658994633220593	3.0	False	1	False	1
DIS_Gastrointestinal Stromal Sarcoma	Disease	1594.0	1.0	5.0	1.5370138017565873	1.0	0.75320985464176	-0.7129670415849785	1.0	False	1	False	1
DIS_Gastrointestinal Stromal Tumors	Disease	2480.0	1.0	16.0	5.133467741935484	5.0	2.212758293417618	0.8435319228570807	7.0	False	1	False	1
DIS_Gastrointestinal dysmotility	Disease	210.0	1.0	2.0	1.0476190476190477	1.0	0.21295885499997996	-0.2236067977499792	1.0	False	1	False	1
DIS_Gastrointestinal hamartomatous polyps	Disease	457.0	1.0	3.0	1.0984682713347922	1.0	0.3260026707477233	-0.30204743755302454	1.0	False	1	False	1
DIS_Gastrointestinal infection	Disease	256.0	1.0	2.0	1.03125	1.0	0.17399263633843817	-0.1796053020267749	1.0	False	1	False	1
DIS_Gastrointestinal inflammation	Disease	713.0	1.0	3.0	1.2047685834502104	1.0	0.44643482036090354	-0.458675206572536	1.0	False	1	False	1
DIS_Gastrointestinal pain	Disease	2226.0	1.0	9.0	2.4249775381850855	2.0	1.2920329594899331	-0.32892159218047934	2.0	False	1	False	1
DIS_Gastroparesis	Disease	467.0	1.0	3.0	1.1049250535331905	1.0	0.31336630629424783	-0.33483195680478456	1.0	False	1	False	1
DIS_Gaucher Disease	Disease	1921.0	1.0	6.0	1.7990629880270692	2.0	0.9502015768437562	0.21146777364901315	2.0	False	1	False	1
DIS_Geleophysic dysplasia	Disease	294.0	1.0	2.0	1.0442176870748299	1.0	0.2055784113777085	-0.21508915638806483	1.0	False	1	False	1
DIS_Gemistocytic astrocytoma	Disease	1237.0	1.0	4.0	1.370250606305578	1.0	0.6206010740060265	1.014741063255567	2.0	False	0.971157189445011	False	0.971157189445011
DIS_Generalized Absence Seizures	Disease	2027.0	1.0	8.0	1.9827331031080415	2.0	1.0717698015216537	0.016110639493148313	2.0	False	1	False	1
DIS_Generalized Anxiety Disorder	Disease	1039.0	1.0	4.0	1.3060635226179018	1.0	0.572611833315588	-0.5345043619614104	1.0	False	1	False	1
DIS_Generalized aminoaciduria	Disease	353.0	1.0	3.0	1.0793201133144477	1.0	0.2805247855677537	-0.2827561677087171	1.0	False	1	False	1
DIS_Generalized amyotrophy	Disease	888.0	1.0	5.0	1.2308558558558558	1.0	0.4928252682120018	1.5606832558213646	2.0	False	0.41055416097700054	False	0.41055416097700054
DIS_Generalized elastolysis	Disease	1036.0	1.0	4.0	1.2326254826254825	1.0	0.5018664571555039	3.521603191796686	3.0	False	0.0806341778717822	False	0.0806341778717822
DIS_Generalized glycogen storage disease of infants	Disease	895.0	1.0	4.0	1.229050279329609	1.0	0.5047757317576097	-0.45376642520444616	1.0	False	1	False	1
DIS_Generalized hirsutism	Disease	1463.0	1.0	5.0	1.4894053315105946	1.0	0.7157947476316974	-0.6837229989879887	1.0	False	1	False	1
DIS_Generalized hyperkeratosis	Disease	624.0	1.0	3.0	1.1554487179487178	1.0	0.4041481115730964	-0.384633042929863	1.0	False	1	False	1
DIS_Generalized hyperpigmentation	Disease	891.0	1.0	4.0	1.2053872053872055	1.0	0.47545139685128224	-0.43198359863363506	1.0	False	1	False	1
DIS_Generalized hypopigmentation	Disease	597.0	1.0	3.0	1.1122278056951425	1.0	0.3311842033978631	-0.3388682326744893	1.0	False	1	False	1
DIS_Generalized hypotonia	Disease	2500.0	2.0	25.0	10.2312	10.0	3.138175673858938	4.706173756626941	25.0	False	0.04515065807289483	False	0.04515065807289483
DIS_Generalized joint laxity	Disease	441.0	1.0	3.0	1.072562358276644	1.0	0.26801531640983917	-0.2707395952165817	1.0	False	1	False	1
DIS_Generalized muscle weakness	Disease	1906.0	1.0	8.0	1.8399790136411334	2.0	0.9793764208650071	1.1844485548613783	3.0	False	0.7127998427336204	False	0.7127998427336204
DIS_Generalized osteopenia	Disease	2313.0	1.0	9.0	2.665801988759187	2.0	1.4100290733160659	3.073835918182716	7.0	False	0.10583727215626765	False	0.10583727215626765
DIS_Generalized overgrowth	Disease	741.0	1.0	4.0	1.163292847503374	1.0	0.40782091914784213	-0.4004033138971408	1.0	False	1	False	1
DIS_Generalized reticulate brown pigmentation	Disease	41.0	1.0	1.0	1.0	1.0	0.0	0.0	1.0	True	0.5	False	1
DIS_Generalized seizures	Disease	2218.0	1.0	8.0	2.2808836789900813	2.0	1.2264020459677991	-0.22903066731956206	2.0	False	1	False	1
DIS_Generalized vitiligo	Disease	882.0	1.0	5.0	1.1904761904761905	1.0	0.4567458593631161	-0.41702882811414954	1.0	False	1	False	1
DIS_Genetic Diseases, Inborn	Disease	2497.0	1.0	19.0	8.325991189427313	8.0	2.7985810218046563	0.9554873665399048	11.0	False	1	False	1
DIS_Genitourinary Cancer	Disease	1172.0	1.0	5.0	1.2994880546075085	1.0	0.5708203880261442	-0.5246625048609714	1.0	False	1	False	1
DIS_Genitourinary dysplasia	Disease	398.0	1.0	3.0	1.0829145728643217	1.0	0.2934109707003644	-0.2825885230753531	1.0	False	1	False	1
DIS_Genu recurvatum	Disease	595.0	1.0	3.0	1.1092436974789917	1.0	0.32770954464823804	-0.33335525090138385	1.0	False	1	False	1
DIS_Genu varum	Disease	1147.0	1.0	4.0	1.2981691368788142	1.0	0.5649036112142489	-0.5278230320353337	1.0	False	1	False	1
DIS_Geographic Atrophy	Disease	1394.0	1.0	5.0	1.4347202295552368	1.0	0.6736267400097685	-0.6453428935272563	1.0	False	1	False	1
DIS_Germ cell tumor	Disease	2406.0	1.0	11.0	3.3000831255195346	3.0	1.6539003980760096	-1.39070232294232	1.0	False	0.5170489253997596	False	0.5170489253997596
DIS_Gestational Diabetes	Disease	1661.0	1.0	5.0	1.583985550872968	1.0	0.8128757698754371	-0.7184191884111105	1.0	False	1	False	1
DIS_Gestational Trophoblastic Neoplasms	Disease	1194.0	1.0	6.0	1.3534338358458962	1.0	0.6131248197694166	-0.5764467926429976	1.0	False	1	False	1
DIS_Giant Cell Arteritis	Disease	2084.0	1.0	7.0	2.1276391554702494	2.0	1.1432955666443791	-0.986305893566891	1.0	False	1	False	1
DIS_Giant Cell Fibroblastoma	Disease	994.0	1.0	4.0	1.256539235412475	1.0	0.501087845736341	-0.5119645938238522	1.0	False	1	False	1
DIS_Giant Cell Glioblastoma	Disease	1799.0	1.0	6.0	1.754863813229572	1.0	0.9242862852467232	1.3471326001965498	3.0	False	0.55103515625	False	0.55103515625
DIS_Giant Cell Tumor of Bone	Disease	1607.0	1.0	6.0	1.5948973242065962	1.0	0.8293309161903687	0.4884692803378073	2.0	False	1	False	1
DIS_Giant Cell Tumors	Disease	1377.0	1.0	5.0	1.4335511982570806	1.0	0.6955454981839453	-0.6233254321810343	1.0	False	1	False	1
DIS_Giant cell carcinoma of lung	Disease	197.0	1.0	2.0	1.0355329949238579	1.0	0.18512266526711135	-0.19194297398747862	1.0	False	1	False	1
DIS_Gilles de la Tourette syndrome	Disease	1935.0	1.0	7.0	1.9286821705426356	2.0	1.0338353718010524	0.06898373900007028	2.0	False	1	False	1
DIS_Gingival Diseases	Disease	2094.0	1.0	9.0	2.17621776504298	2.0	1.1658085897589083	-0.15115497225785765	2.0	False	1	False	1
DIS_Gitelman Syndrome	Disease	721.0	1.0	4.0	1.1914008321775311	1.0	0.4462615323816683	-0.4288983438837704	1.0	False	1	False	1
DIS_Glaucoma	Disease	2493.0	1.0	17.0	6.040112314480545	6.0	2.398353892009364	0.8171803552633519	8.0	False	1	False	1
DIS_Glaucoma, Open-Angle	Disease	1601.0	1.0	5.0	1.5915053091817615	1.0	0.7953819207639315	0.5135830726777096	2.0	False	1	False	1
DIS_Glaucoma, Primary Open Angle	Disease	2223.0	1.0	7.0	2.52991452991453	2.0	1.3376718691749312	-1.1437143631181934	1.0	False	0.76447774972527	False	0.76447774972527
DIS_Glioblastoma	Disease	2500.0	15.0	50.0	29.93	30.0	5.310169488820484	1.5197255034871855	38.0	False	0.4329818548665717	False	0.4329818548665717
DIS_Glioblastoma Multiforme	Disease	2500.0	3.0	27.0	13.2272	13.0	3.493705791849108	0.22119778998075895	14.0	False	1	False	1
DIS_Glioma	Disease	2500.0	18.0	55.0	33.926	34.0	5.468210310512938	2.02515985508268	45.0	False	0.24382676717081725	False	0.24382676717081725
DIS_Gliosis	Disease	1822.0	1.0	7.0	1.8122941822173435	2.0	0.9760593643428496	3.2658933813199362	5.0	False	0.09375533604262003	False	0.09375533604262003
DIS_Global Amnesia	Disease	590.0	1.0	3.0	1.1576271186440679	1.0	0.3998742979735424	-0.3941916733405487	1.0	False	1	False	1
DIS_Global brain atrophy	Disease	637.0	1.0	3.0	1.141287284144427	1.0	0.3701672251978523	-0.38168501835598706	1.0	False	1	False	1
DIS_Global developmental delay	Disease	2500.0	4.0	38.0	17.8892	18.0	4.064987498135757	4.947321488497323	38.0	False	0.040856365918384076	False	0.040856365918384076
DIS_Glomerular filtration rate finding	Disease	1631.0	1.0	6.0	1.5591661557326792	1.0	0.809977808497623	-0.6903475007171387	1.0	False	1	False	1
DIS_Glomerulonephritis	Disease	2411.0	1.0	13.0	3.4496059726254664	3.0	1.7040010892066406	0.32300098330969346	4.0	False	1	False	1
DIS_Glomerulosclerosis (disorder)	Disease	2119.0	1.0	7.0	2.134025483718735	2.0	1.1625622956965016	-0.1152845608487924	2.0	False	1	False	1
DIS_Glomus Jugulare Tumor	Disease	255.0	1.0	2.0	1.0509803921568628	1.0	0.21995770450792407	-0.23177361425421766	1.0	False	1	False	1
DIS_Glomus Tumor	Disease	396.0	1.0	3.0	1.0707070707070707	1.0	0.26600392085381197	-0.26581213720503494	1.0	False	1	False	1
DIS_Glucocorticoid Receptor Deficiency	Disease	1510.0	1.0	6.0	1.4821192052980132	1.0	0.7246909451087045	-0.6652756027270285	1.0	False	1	False	1
DIS_Glut1 Deficiency Syndrome	Disease	162.0	1.0	2.0	1.0185185185185186	1.0	0.13481684980149108	-0.13736056394868962	1.0	False	1	False	1
DIS_Glutaric Aciduria IIA	Disease	118.0	1.0	2.0	1.0169491525423728	1.0	0.12908090009938827	-0.1313064328597222	1.0	False	1	False	1
DIS_Glutaric Aciduria IIB	Disease	118.0	1.0	2.0	1.0169491525423728	1.0	0.12908090009938827	-0.1313064328597222	1.0	False	1	False	1
DIS_Glutaric Aciduria IIC	Disease	118.0	1.0	2.0	1.0169491525423728	1.0	0.12908090009938827	-0.1313064328597222	1.0	False	1	False	1
DIS_Glutaric acidemia	Disease	196.0	1.0	2.0	1.030612244897959	1.0	0.17226472465442993	-0.17770466332772725	1.0	False	1	False	1
DIS_Glutaric aciduria	Disease	316.0	1.0	2.0	1.0601265822784811	1.0	0.2377212156749794	3.9536791659628148	2.0	False	0.06397306397306397	False	0.06397306397306397
DIS_Glutathione Peroxidase Deficiency, Hemolytic Anemia possibly due to	Disease	47.0	1.0	1.0	1.0	1.0	0.0	0.0	1.0	True	0.5	False	1
DIS_Glycinuria	Disease	456.0	1.0	3.0	1.1030701754385965	1.0	0.3249686278865939	-0.31716961759941176	1.0	False	1	False	1
DIS_Glycogen Storage Disease	Disease	991.0	1.0	4.0	1.2391523713420787	1.0	0.4985558235288179	-0.4796902574506885	1.0	False	1	False	1
DIS_Glycogen storage disease type II	Disease	1655.0	1.0	6.0	1.5655589123867069	1.0	0.8005424361947754	-0.706469622116452	1.0	False	1	False	1
DIS_Glycosuria	Disease	1216.0	1.0	4.0	1.34375	1.0	0.597632734100485	-0.5751860304596408	1.0	False	1	False	1
DIS_Goiter	Disease	816.0	1.0	4.0	1.2034313725490196	1.0	0.46735382552349936	-0.4352834221933435	1.0	False	1	False	1
DIS_Goldenhar Syndrome	Disease	518.0	1.0	3.0	1.1177606177606179	1.0	0.33981769560790537	-0.34654056949551726	1.0	False	1	False	1
DIS_Gonadal Dysgenesis, 45,X	Disease	535.0	1.0	3.0	1.108411214953271	1.0	0.3226993321028809	-0.3359511600064547	1.0	False	1	False	1
DIS_Gonadotroph adenoma	Disease	159.0	1.0	2.0	1.0125786163522013	1.0	0.11144682482181982	-0.11286652959662004	1.0	False	1	False	1
DIS_Gonorrhea	Disease	1502.0	1.0	6.0	1.4846870838881492	1.0	0.7321546749120873	-0.6620009411895751	1.0	False	1	False	1
DIS_Gowers sign	Disease	1166.0	1.0	4.0	1.3233276157804459	1.0	0.5776761044826061	-0.5597039816456201	1.0	False	1	False	1
DIS_Gowers sign present	Disease	1195.0	1.0	4.0	1.3221757322175731	1.0	0.5792523987892713	-0.5561923142501803	1.0	False	1	False	1
DIS_Grade I Astrocytoma	Disease	1021.0	1.0	4.0	1.255631733594515	1.0	0.5049026220170751	-0.5062990811441458	1.0	False	1	False	1
DIS_Grade I Chondrosarcoma	Disease	152.0	1.0	2.0	1.0263157894736843	1.0	0.16007269816574263	6.082762530298219	2.0	False	0.027027027027027032	False	0.027027027027027032
DIS_Grade I Meningioma	Disease	143.0	1.0	2.0	1.034965034965035	1.0	0.18369126624564613	-0.19034674690672043	1.0	False	1	False	1
DIS_Graft-vs-Host Disease	Disease	2430.0	1.0	11.0	3.645679012345679	3.0	1.8080671567917446	-0.9101868844660566	2.0	False	1	False	1
DIS_Grand Mal Status Epilepticus	Disease	1668.0	1.0	7.0	1.6642685851318946	1.0	0.8814605302968135	-0.7535999200193524	1.0	False	1	False	1
DIS_Granuloma	Disease	766.0	1.0	4.0	1.195822454308094	1.0	0.4635917104096621	-0.4224028383403394	1.0	False	1	False	1
DIS_Granulomatosis with polyangiitis	Disease	1752.0	1.0	6.0	1.6643835616438356	1.0	0.868216541232374	-0.7652279472823549	1.0	False	1	False	1
DIS_Granulomatous Slack Skin	Disease	693.0	1.0	4.0	1.1803751803751803	1.0	0.4305322429247768	-0.41895858751442155	1.0	False	1	False	1
DIS_Graves Disease	Disease	2488.0	1.0	14.0	5.286173633440514	5.0	2.208963431684698	-1.0349531371358784	3.0	False	0.9335952413450679	False	0.9335952413450679
DIS_Groenouw's Dystrophies	Disease	129.0	1.0	2.0	1.0232558139534884	1.0	0.1507148999629735	-0.1543033499620922	1.0	False	1	False	1
DIS_Gross motor development delay	Disease	1153.0	1.0	5.0	1.3122289679098005	1.0	0.5797968747045367	-0.5385144031155942	1.0	False	1	False	1
DIS_Growth Disorders	Disease	1203.0	1.0	4.0	1.3399833748960932	1.0	0.5737009973007037	-0.5926142302274785	1.0	False	1	False	1
DIS_Growth Hormone-Producing Pituitary Gland Neoplasm	Disease	503.0	1.0	3.0	1.077534791252485	1.0	0.29568178835114445	-0.2622237632045389	1.0	False	1	False	1
DIS_Growth Hormone-Secreting Pituitary Adenoma	Disease	1211.0	1.0	6.0	1.3327828241123039	1.0	0.6128870114102276	-0.5429758143292748	1.0	False	1	False	1
DIS_Growth delay	Disease	2355.0	1.0	11.0	2.932059447983015	3.0	1.5325387276933493	3.9594043806970856	9.0	False	0.06378819034485596	False	0.06378819034485596
DIS_Growth failure	Disease	2429.0	1.0	11.0	3.5306710580485796	3.0	1.733709687946993	2.5778992717309355	8.0	False	0.1504763029005962	False	0.1504763029005962
DIS_Growth retardation	Disease	2350.0	1.0	11.0	2.9165957446808513	3.0	1.5233854747445714	3.3369126459417577	8.0	False	0.08980702799295306	False	0.08980702799295306
DIS_Gustatory seizure	Disease	2027.0	1.0	8.0	1.9827331031080415	2.0	1.0717698015216537	0.016110639493148313	2.0	False	1	False	1
DIS_Gynecomastia	Disease	1890.0	1.0	6.0	1.8343915343915345	2.0	0.9843120096875309	-0.8476900882845181	1.0	False	1	False	1
DIS_HEARING LOSS, CISPLATIN-INDUCED, SUSCEPTIBILITY TO	Disease	130.0	1.0	2.0	1.023076923076923	1.0	0.1501478561226395	-0.15369465587356745	1.0	False	1	False	1
DIS_HER2 gene amplification	Disease	1544.0	1.0	6.0	1.483160621761658	1.0	0.7564755749157887	-0.6386995664935299	1.0	False	1	False	1
DIS_HERMANSKY-PUDLAK SYNDROME 2	Disease	206.0	1.0	2.0	1.0048543689320388	1.0	0.06950398574405997	-0.06984302957695779	1.0	False	1	False	1
DIS_HERMANSKY-PUDLAK SYNDROME 3	Disease	190.0	1.0	2.0	1.0473684210526315	1.0	0.21242564284853227	-0.22298824387414953	1.0	False	1	False	1
DIS_HIGH DENSITY LIPOPROTEIN CHOLESTEROL LEVEL QUANTITATIVE TRAIT LOCUS 6	Disease	33.0	1.0	1.0	1.0	1.0	0.0	0.0	1.0	True	0.5	False	1
DIS_HIV Coinfection	Disease	2052.0	1.0	7.0	2.0682261208577	2.0	1.0990090217832498	2.6676522403657885	5.0	False	0.14052111037234044	False	0.14052111037234044
DIS_HIV Infections	Disease	2500.0	3.0	27.0	12.5668	12.0	3.4264759972893435	1.293807399645311	17.0	False	0.5973938380623779	False	0.5973938380623779
DIS_HSAN Type IV	Disease	373.0	1.0	2.0	1.0536193029490617	1.0	0.22526489584557646	-0.23802777946288972	1.0	False	1	False	1
DIS_HTLV-I Infections	Disease	1039.0	1.0	4.0	1.2704523580365736	1.0	0.5346536818993669	-0.5058458721836288	1.0	False	1	False	1
DIS_HTLV-II Infections	Disease	280.0	1.0	2.0	1.05	1.0	0.21794494717703367	-0.229415733870562	1.0	False	1	False	1
DIS_HUNTINGTON DISEASE-LIKE 2	Disease	360.0	1.0	3.0	1.075	1.0	0.28370074217582003	-0.26436307295072087	1.0	False	1	False	1
DIS_HYDROCEPHALUS, NONSYNDROMIC, AUTOSOMAL RECESSIVE 2	Disease	96.0	1.0	2.0	1.0104166666666667	1.0	0.1015291077584267	-0.10259783520851615	1.0	False	1	False	1
DIS_HYPERCHOLESTEROLEMIA, AUTOSOMAL RECESSIVE	Disease	576.0	1.0	3.0	1.1284722222222223	1.0	0.36441795190802484	-0.3525408711331744	1.0	False	1	False	1
DIS_HYPERGLYCINURIA (disorder)	Disease	522.0	1.0	3.0	1.1206896551724137	1.0	0.35932181683541575	-0.33588179041100236	1.0	False	1	False	1
DIS_HYPERPHOSPHATASIA WITH MENTAL RETARDATION SYNDROME 2	Disease	48.0	1.0	1.0	1.0	1.0	0.0	0.0	1.0	True	0.5	False	1
DIS_HYPERTRICHOSIS, CONGENITAL GENERALIZED	Disease	492.0	1.0	3.0	1.113821138211382	1.0	0.330145374052796	2.684208022999294	2.0	False	0.13879303088965575	False	0.13879303088965575
DIS_HYPOGONADOTROPIC HYPOGONADISM 2 WITH ANOSMIA	Disease	36.0	1.0	1.0	1.0	1.0	0.0	0.0	1.0	True	0.5	False	1
DIS_Hair shafts flattened at irregular intervals and twisted through 180 degrees about their axes	Disease	30.0	1.0	1.0	1.0	1.0	0.0	0.0	1.0	True	0.5	False	1
DIS_Hairy Cell Leukemia	Disease	2020.0	1.0	8.0	1.9841584158415841	2.0	1.066940910077728	-0.9224113599410926	1.0	False	1	False	1
DIS_Hallopeau-Siemens Disease	Disease	1016.0	1.0	5.0	1.281496062992126	1.0	0.5537027525428029	-0.5083884118317895	1.0	False	1	False	1
DIS_Hallucinations	Disease	1644.0	1.0	6.0	1.5954987834549879	1.0	0.8414471266990875	1.6691496969687558	3.0	False	0.35892972327951655	False	0.35892972327951655
DIS_Hallucinations, Sensory	Disease	1364.0	1.0	5.0	1.406891495601173	1.0	0.6638857553409954	0.8933894116980794	2.0	False	1	False	1
DIS_Hallux Varus	Disease	104.0	1.0	2.0	1.0192307692307692	1.0	0.1373351620873625	-0.1400280084028005	1.0	False	1	False	1
DIS_Hamartoma	Disease	1741.0	1.0	6.0	1.7047673750717978	1.0	0.8681783998340928	2.643733851667833	4.0	False	0.14307525743962182	False	0.14307525743962182
DIS_Hamartoma Syndrome, Multiple	Disease	2225.0	1.0	11.0	2.482247191011236	2.0	1.375148411037787	0.37650685906551007	3.0	False	1	False	1
DIS_Hamartoma of tongue	Disease	218.0	1.0	2.0	1.036697247706422	1.0	0.18801744524696512	-0.19518001458970663	1.0	False	1	False	1
DIS_Hamartomatous polyposis	Disease	424.0	1.0	3.0	1.0943396226415094	1.0	0.3155797864844855	-0.29894063777797547	1.0	False	1	False	1
DIS_Hamman-Rich syndrome	Disease	2437.0	1.0	11.0	3.615510874025441	3.0	1.795989432666412	0.21408206472781305	4.0	False	1	False	1
DIS_Hammer Toe	Disease	1096.0	1.0	4.0	1.3038321167883211	1.0	0.5777377738376441	2.935878455626715	3.0	False	0.11601759435582415	False	0.11601759435582415
DIS_Hand clenching	Disease	347.0	1.0	3.0	1.0720461095100864	1.0	0.29008021976165116	-0.24836615736600093	1.0	False	1	False	1
DIS_Hand deformities	Disease	1337.0	1.0	5.0	1.418848167539267	1.0	0.6958822288457607	-0.6018951917108131	1.0	False	1	False	1
DIS_Hand polydactyly	Disease	569.0	1.0	3.0	1.1107205623901582	1.0	0.3301610742045383	-0.3353531686220696	1.0	False	1	False	1
DIS_Hanging skin	Disease	1036.0	1.0	4.0	1.2326254826254825	1.0	0.5018664571555039	3.521603191796686	3.0	False	0.0806341778717822	False	0.0806341778717822
DIS_Hantavirus Infections	Disease	1437.0	1.0	6.0	1.4453723034098818	1.0	0.7102792955409131	0.7808586003731696	2.0	False	1	False	1
DIS_Hashimoto Disease	Disease	2362.0	1.0	11.0	3.07493649449619	3.0	1.5498676899190273	-1.3387829864396972	1.0	False	0.5579298929245914	False	0.5579298929245914
DIS_Hashish Abuse	Disease	415.0	1.0	2.0	1.0602409638554218	1.0	0.2379327428690542	3.9496835316262997	2.0	False	0.06410256410256411	False	0.06410256410256411
DIS_Hay fever	Disease	1796.0	1.0	6.0	1.760022271714922	2.0	0.9288645267641606	0.25835600496132244	2.0	False	1	False	1
DIS_Head Neoplasms	Disease	953.0	1.0	4.0	1.2277019937040923	1.0	0.4843713457608082	-0.4700979851449261	1.0	False	1	False	1
DIS_Head and Neck Carcinoma	Disease	2141.0	1.0	8.0	2.185427370387669	2.0	1.1875473557176461	0.6859285448200731	3.0	False	1	False	1
DIS_Head and Neck Neoplasms	Disease	2083.0	1.0	7.0	2.0369659145463275	2.0	1.0986295361474672	0.8765776394750106	3.0	False	1	False	1
DIS_Headache	Disease	1905.0	1.0	7.0	1.8687664041994752	2.0	0.9825756503636731	1.1512941475619003	3.0	False	0.7544446896819034	False	0.7544446896819034
DIS_Hearing Loss, Central	Disease	392.0	1.0	3.0	1.0765306122448979	1.0	0.28439015325248534	-0.26910429693025617	1.0	False	1	False	1
DIS_Hearing Loss, High-Frequency	Disease	832.0	1.0	4.0	1.203125	1.0	0.46341110232666566	-0.4383257090306266	1.0	False	1	False	1
DIS_Hearing Loss, Partial	Disease	2478.0	1.0	13.0	4.258272800645682	4.0	1.993199233153953	2.3789529518588126	9.0	False	0.17669664101403348	False	0.17669664101403348
DIS_Heart Decompensation	Disease	2009.0	1.0	7.0	2.0328521652563465	2.0	1.0768923998999207	3.6838850707018955	6.0	False	0.07368648743956716	False	0.07368648743956716
DIS_Heart Diseases	Disease	2486.0	1.0	14.0	5.084875301689461	5.0	2.190916972582395	0.8741201616842719	7.0	False	1	False	1
DIS_Heart Failure, Right-Sided	Disease	2047.0	1.0	7.0	2.0766976062530533	2.0	1.1075436311403122	3.5423456768990373	6.0	False	0.07969262303692107	False	0.07969262303692107
DIS_Heart Neoplasm	Disease	246.0	1.0	2.0	1.032520325203252	1.0	0.1773774327583043	-0.183339699405642	1.0	False	1	False	1
DIS_Heart failure	Disease	2500.0	2.0	27.0	12.6296	13.0	3.4161387325458548	1.86479546023955	19.0	False	0.2875660377569756	False	0.2875660377569756
DIS_Heart murmur	Disease	594.0	1.0	3.0	1.1397306397306397	1.0	0.3922703426479493	-0.3562100534733611	1.0	False	1	False	1
DIS_Heartburn	Disease	2301.0	1.0	9.0	2.8239895697522814	3.0	1.432793391890824	-1.2730304174178282	1.0	False	0.6170529581104173	False	0.6170529581104173
DIS_Hecht syndrome (disorder)	Disease	97.0	1.0	2.0	1.0103092783505154	1.0	0.10100988630033723	-0.1020620726159654	1.0	False	1	False	1
DIS_Hemangioblastoma	Disease	1270.0	1.0	4.0	1.3866141732283463	1.0	0.6442797608126616	-0.6000718891754274	1.0	False	1	False	1
DIS_Hemangioma	Disease	2021.0	1.0	8.0	1.962889658584859	2.0	1.090242069728358	0.03403862540764671	2.0	False	1	False	1
DIS_Hemangioma, Cavernous	Disease	851.0	1.0	4.0	1.191539365452409	1.0	0.43330647885714085	-0.4420413144008367	1.0	False	1	False	1
DIS_Hemarthrosis	Disease	440.0	1.0	3.0	1.1	1.0	0.30748244591432294	-0.3252218177939957	1.0	False	1	False	1
DIS_Hematologic Neoplasms	Disease	2500.0	1.0	22.0	8.8324	9.0	2.8994327445209005	0.40269945981897	10.0	False	1	False	1
DIS_Hematological Disease	Disease	2255.0	1.0	9.0	2.6075388026607538	2.0	1.4163554992935405	-1.1349825686154167	1.0	False	0.776285755053508	False	0.776285755053508
DIS_Hematoma, Epidural, Spinal	Disease	32.0	1.0	1.0	1.0	1.0	0.0	0.0	1.0	True	0.5	False	1
DIS_Hematoma, Subdural	Disease	32.0	1.0	1.0	1.0	1.0	0.0	0.0	1.0	True	0.5	False	1
DIS_Hematopoietic Neoplasms	Disease	2386.0	1.0	11.0	3.127829002514669	3.0	1.6251909623088157	0.5366575483820606	4.0	False	1	False	1
DIS_Hematuria	Disease	1426.0	1.0	6.0	1.4789621318373072	1.0	0.7183572032751384	0.7253186378408595	2.0	False	1	False	1
DIS_Heme Oxygenase 1 Deficiency	Disease	46.0	1.0	1.0	1.0	1.0	0.0	0.0	1.0	True	0.5	False	1
DIS_Hemiparesis	Disease	1413.0	1.0	6.0	1.4791224345364473	1.0	0.7442319417827534	0.6998860653787963	2.0	False	1	False	1
DIS_Hemiplegia	Disease	733.0	1.0	3.0	1.169167803547067	1.0	0.4096769305129268	2.028018017545455	2.0	False	0.24313998290556815	False	0.24313998290556815
DIS_Hemiplegia, Crossed	Disease	218.0	1.0	2.0	1.0229357798165137	1.0	0.14969879699156624	-0.1532128532589737	1.0	False	1	False	1
DIS_Hemiplegia/hemiparesis	Disease	1488.0	1.0	6.0	1.4879032258064515	1.0	0.7449571765785137	-0.6549413055490306	1.0	False	1	False	1
DIS_Hemochromatosis	Disease	1873.0	1.0	6.0	1.8259476775226908	2.0	0.961972896799281	0.18093266770448918	2.0	False	1	False	1
DIS_Hemoglobin M Disease	Disease	240.0	1.0	2.0	1.0291666666666666	1.0	0.16827350421923892	-0.17332893138462319	1.0	False	1	False	1
DIS_Hemoglobin SC Disease	Disease	184.0	1.0	2.0	1.0380434782608696	1.0	0.19130125985650046	-0.19886684640449795	1.0	False	1	False	1
DIS_Hemoglobin low	Disease	2388.0	1.0	9.0	3.0339195979899496	3.0	1.537941764585857	-0.02205519010603343	3.0	False	1	False	1
DIS_Hemolysis (disorder)	Disease	259.0	1.0	2.0	1.0308880308880308	1.0	0.1730143359259311	-0.17852873707098038	1.0	False	1	False	1
DIS_Hemopericardium	Disease	74.0	1.0	2.0	1.0135135135135136	1.0	0.11545951007185853	-0.11704114719613129	1.0	False	1	False	1
DIS_Hemophilia A	Disease	1908.0	1.0	7.0	1.870545073375262	2.0	1.0028848934965622	-0.8680408679206475	1.0	False	1	False	1
DIS_Hemorrhage	Disease	1140.0	1.0	5.0	1.3210526315789475	1.0	0.6102161946781327	-0.5261293200326997	1.0	False	1	False	1
DIS_Hemorrhagic Disorders	Disease	1534.0	1.0	6.0	1.606910039113429	1.0	0.8162171279693172	-0.7435644491109523	1.0	False	1	False	1
DIS_Hemorrhagic Fever with Renal Syndrome	Disease	728.0	1.0	4.0	1.135989010989011	1.0	0.40521512383243835	2.1322278912972377	2.0	False	0.21995445365874616	False	0.21995445365874616
DIS_Hepatic Encephalopathy	Disease	1101.0	1.0	4.0	1.3033605812897366	1.0	0.5627536794802851	-0.5390645896263113	1.0	False	1	False	1
DIS_Hepatic Form of Wilson Disease	Disease	816.0	1.0	4.0	1.2071078431372548	1.0	0.47743028249616465	-0.4337970395476927	1.0	False	1	False	1
DIS_Hepatic Veno-Occlusive Disease	Disease	866.0	1.0	4.0	1.2009237875288683	1.0	0.459740941424279	-0.4370369689208138	1.0	False	1	False	1
DIS_Hepatic granuloma	Disease	50.0	1.0	1.0	1.0	1.0	0.0	0.0	1.0	True	0.5	False	1
DIS_Hepatic methionine adenosyltransferase deficiency	Disease	1637.0	1.0	6.0	1.6243127672571778	1.0	0.8374089368204807	0.44863055100564336	2.0	False	1	False	1
DIS_Hepatic periportal necrosis	Disease	118.0	1.0	2.0	1.0169491525423728	1.0	0.12908090009938827	-0.1313064328597222	1.0	False	1	False	1
DIS_Hepatitis	Disease	2490.0	1.0	14.0	5.083132530120482	5.0	2.1897709959181304	-0.4946327867797629	4.0	False	1	False	1
DIS_Hepatitis A	Disease	2456.0	1.0	12.0	4.10057003257329	4.0	1.9066315781338388	-0.5772326679129585	3.0	False	1	False	1
DIS_Hepatitis B	Disease	2500.0	3.0	26.0	12.624	12.0	3.497802738863357	1.536964889491447	18.0	False	0.42332323554421775	False	0.42332323554421775
DIS_Hepatitis B, Chronic	Disease	2441.0	1.0	13.0	3.7681278164686605	4.0	1.8529249156907937	-1.4939233603195776	1.0	False	0.44806741670930145	False	0.44806741670930145
DIS_Hepatitis C	Disease	2500.0	2.0	24.0	12.1056	12.0	3.329992288279359	2.670997176571789	21.0	False	0.14016937669179383	False	0.14016937669179383
DIS_Hepatitis C, Chronic	Disease	2492.0	1.0	16.0	5.947030497592295	6.0	2.355537857429973	0.8715502049487808	8.0	False	1	False	1
DIS_Hepatitis D Infection	Disease	1365.0	1.0	6.0	1.424908424908425	1.0	0.6898283024435122	-0.6159625857670856	1.0	False	1	False	1
DIS_Hepatitis E	Disease	1081.0	1.0	4.0	1.2895467160037002	1.0	0.5611306462127938	-0.5160058855418446	1.0	False	1	False	1
DIS_Hepatitis, Alcoholic	Disease	1739.0	1.0	6.0	1.6635997699827487	1.0	0.8791907334895461	0.38262485852422967	2.0	False	1	False	1
DIS_Hepatitis, Autoimmune	Disease	2182.0	1.0	7.0	2.332263978001833	2.0	1.2632630220403704	-1.054621210909835	1.0	False	0.8990979272716215	False	0.8990979272716215
DIS_Hepatitis, Chronic	Disease	2362.0	1.0	11.0	3.054614733276884	3.0	1.5769769656844839	-0.034632549786913734	3.0	False	1	False	1
DIS_Hepatitis, Drug-Induced	Disease	2454.0	1.0	12.0	3.910757946210269	4.0	1.8617078144098602	1.6593592345042527	7.0	False	0.3631776940946497	False	0.3631776940946497
DIS_Hepatitis, Toxic	Disease	2453.0	1.0	12.0	3.8499796167957605	4.0	1.8448584913843984	1.7074590804200034	7.0	False	0.34300416291156366	False	0.34300416291156366
DIS_Hepatocarcinogenesis	Disease	2500.0	1.0	20.0	8.264	8.0	2.7829308291799135	-0.09486401790223296	8.0	False	1	False	1
DIS_Hepatocellular necrosis	Disease	802.0	1.0	4.0	1.2256857855361596	1.0	0.5069970178238116	1.5272559546551914	2.0	False	0.428722568399107	False	0.428722568399107
DIS_Hepatolenticular Degeneration	Disease	1660.0	1.0	6.0	1.6506024096385543	1.0	0.8696174888200349	0.40178307687387443	2.0	False	1	False	1
DIS_Hepatoma, Morris	Disease	1924.0	1.0	7.0	1.8253638253638254	2.0	0.95515948895244	-0.8641110044030799	1.0	False	1	False	1
DIS_Hepatoma, Novikoff	Disease	1898.0	1.0	7.0	1.8134878819810327	2.0	0.9491759806622901	-0.8570464261152282	1.0	False	1	False	1
DIS_Hepatomegaly	Disease	2494.0	1.0	15.0	6.013632718524459	6.0	2.395995095366624	1.6637627051843216	10.0	False	0.3612577977414853	False	0.3612577977414853
DIS_Hepatopulmonary Syndrome	Disease	307.0	1.0	3.0	1.0749185667752443	1.0	0.2869409191601986	-0.2610940502822375	1.0	False	1	False	1
DIS_Hepatorenal Syndrome	Disease	248.0	1.0	2.0	1.032258064516129	1.0	0.17668469596940842	-0.18257418583505522	1.0	False	1	False	1
DIS_Hepatosplenomegaly	Disease	1540.0	1.0	5.0	1.562987012987013	1.0	0.7997119041889194	-0.7039872859689432	1.0	False	1	False	1
DIS_Hereditary Connective Tissue Disorder	Disease	437.0	1.0	3.0	1.1006864988558351	1.0	0.32292213445456774	5.881645444813512	3.0	False	0.028906953113659452	False	0.028906953113659452
DIS_Hereditary Diffuse Gastric Cancer	Disease	2485.0	1.0	13.0	4.911871227364185	5.0	2.180552400688872	0.4990151909635639	6.0	False	1	False	1
DIS_Hereditary Diseases	Disease	1338.0	1.0	5.0	1.3766816143497758	1.0	0.6458748405781597	-0.5832114686687384	1.0	False	1	False	1
DIS_Hereditary Leiomyomatosis and Renal Cell Cancer	Disease	903.0	1.0	4.0	1.2292358803986712	1.0	0.48401716556771285	-0.47361105495049144	1.0	False	1	False	1
DIS_Hereditary Malignant Neoplasm	Disease	1626.0	1.0	6.0	1.53690036900369	1.0	0.7708902769538314	-0.6964679475855484	1.0	False	1	False	1
DIS_Hereditary Nonpolyposis Colorectal Cancer	Disease	2174.0	1.0	8.0	2.3187672493100275	2.0	1.2684868993822496	0.5370435839910774	3.0	False	1	False	1
DIS_Hereditary Nonpolyposis Colorectal Neoplasms	Disease	1216.0	1.0	4.0	1.347861842105263	1.0	0.6136163569723146	-0.5669044479545352	1.0	False	1	False	1
DIS_Hereditary Paraganglioma	Disease	555.0	1.0	3.0	1.1225225225225226	1.0	0.3439790179764622	-0.35619184926827885	1.0	False	1	False	1
DIS_Hereditary Paraganglioma-Pheochromocytoma Syndrome	Disease	243.0	1.0	3.0	1.0781893004115226	1.0	0.2833834617397007	-0.27591342109915606	1.0	False	1	False	1
DIS_Hereditary Sensory Autonomic Neuropathy, Type 1	Disease	574.0	1.0	4.0	1.1236933797909407	1.0	0.3643948016770737	2.4048274458800902	2.0	False	0.17291479749732225	False	0.17291479749732225
DIS_Hereditary Sensory Autonomic Neuropathy, Type 2	Disease	274.0	1.0	2.0	1.0547445255474452	1.0	0.22748090572623975	-0.2406554755559447	1.0	False	1	False	1
DIS_Hereditary Sensory Autonomic Neuropathy, Type 5	Disease	294.0	1.0	2.0	1.034013605442177	1.0	0.18126411693162214	-0.1876466562602006	1.0	False	1	False	1
DIS_Hereditary Sensory Radicular Neuropathy	Disease	148.0	1.0	2.0	1.0202702702702702	1.0	0.1409233352338798	-0.14383899044561457	1.0	False	1	False	1
DIS_Hereditary Sensory and Autonomic Neuropathies	Disease	489.0	1.0	4.0	1.1042944785276074	1.0	0.331326211575044	2.7033946913358498	2.0	False	0.13682992431350477	False	0.13682992431350477
DIS_Hereditary Sensory and Autonomic Neuropathy Type Ie	Disease	177.0	1.0	2.0	1.0056497175141244	1.0	0.07495197266339887	-0.07537783614444168	1.0	False	1	False	1
DIS_Hereditary gingival fibromatosis	Disease	1757.0	1.0	6.0	1.6727376209447922	1.0	0.8696567506765527	-0.773566835905584	1.0	False	1	False	1
DIS_Hereditary hemochromatosis	Disease	2326.0	1.0	10.0	2.8056749785038693	3.0	1.4434250805457987	-1.250965500627919	1.0	False	0.6390124716553288	False	0.6390124716553288
DIS_Hereditary hemorrhagic telangiectasia	Disease	838.0	1.0	5.0	1.2255369928400954	1.0	0.49142225565908876	-0.45894745352468486	1.0	False	1	False	1
DIS_Hereditary macular coloboma	Disease	360.0	1.0	2.0	1.0638888888888889	1.0	0.24455489928732177	-0.26124558974313306	1.0	False	1	False	1
DIS_Hereditary sideroblastic anemia	Disease	514.0	1.0	4.0	1.1342412451361867	1.0	0.3888958581592137	-0.34518558714304554	1.0	False	1	False	1
DIS_Hermanski-Pudlak Syndrome	Disease	1363.0	1.0	5.0	1.4739545121056492	1.0	0.7051978618396239	0.7459544566996774	2.0	False	1	False	1
DIS_Hernia	Disease	1240.0	1.0	5.0	1.3798387096774194	1.0	0.6648404900509883	0.9327971138987321	2.0	False	1	False	1
DIS_Hernia, Inguinal	Disease	2152.0	1.0	8.0	2.348977695167286	2.0	1.249705867054058	3.7216935820239105	7.0	False	0.07219693703382013	False	0.07219693703382013
DIS_Heroin Dependence	Disease	1619.0	1.0	6.0	1.5701050030883261	1.0	0.7948230744463282	-0.7172728389716918	1.0	False	1	False	1
DIS_Herpes Simplex Infections	Disease	2500.0	1.0	19.0	7.9828	8.0	2.810427753919321	0.3619377863677333	9.0	False	1	False	1
DIS_Herpes encephalitis	Disease	706.0	1.0	4.0	1.1813031161473089	1.0	0.44338576482473263	-0.40890603742990433	1.0	False	1	False	1
DIS_Herpetic meningoencephalitis	Disease	234.0	1.0	2.0	1.0427350427350428	1.0	0.20225913788374755	-0.2112885636821295	1.0	False	1	False	1
DIS_High Grade Cervical Intraepithelial Neoplasia	Disease	854.0	1.0	4.0	1.2177985948477752	1.0	0.46352869819413317	-0.4698707883595973	1.0	False	1	False	1
DIS_High density lipoprotein measurement	Disease	2477.0	1.0	15.0	5.110213968510295	5.0	2.21100411470328	2.6638512304533286	11.0	False	0.14092241146063691	False	0.14092241146063691
DIS_High forehead	Disease	2209.0	1.0	8.0	2.4798551380715255	2.0	1.3272492467466956	0.39189689743914674	3.0	False	1	False	1
DIS_High pitched voice	Disease	939.0	1.0	4.0	1.2374866879659212	1.0	0.5013724174114493	-0.47367322117967386	1.0	False	1	False	1
DIS_High urine occult blood	Disease	1234.0	1.0	5.0	1.3784440842787682	1.0	0.6367122123557057	0.9761960013639464	2.0	False	1	False	1
DIS_High, narrow palate	Disease	1654.0	1.0	6.0	1.6402660217654172	1.0	0.8435537923420302	0.4264505494496358	2.0	False	1	False	1
DIS_High-Grade Prostatic Intraepithelial Neoplasia	Disease	1789.0	1.0	6.0	1.6931246506428173	1.0	0.8847902528944656	1.4770453732756728	3.0	False	0.45836592731681935	False	0.45836592731681935
DIS_High-Grade Squamous Intraepithelial Lesions	Disease	1586.0	1.0	6.0	1.5630517023959647	1.0	0.8090732441199757	0.5400602489077505	2.0	False	1	False	1
DIS_Hip Dislocation	Disease	1614.0	1.0	6.0	1.617719950433705	1.0	0.8408458925419725	2.8331946087818682	4.0	False	0.12457967299162445	False	0.12457967299162445
DIS_Hip Dislocation, Congenital	Disease	1906.0	1.0	7.0	1.8683105981112278	2.0	1.008865725719712	3.104168693663039	5.0	False	0.10377897351539384	False	0.10377897351539384
DIS_Hip Dysplasia	Disease	398.0	1.0	3.0	1.092964824120603	1.0	0.30720126440675627	-0.30261862463401484	1.0	False	1	False	1
DIS_Hip circumference	Disease	1845.0	1.0	7.0	1.8439024390243903	2.0	0.9764278412843642	-0.8642752729319415	1.0	False	1	False	1
DIS_Hip joint varus deformity - observation	Disease	1107.0	1.0	5.0	1.2990063233965674	1.0	0.584371052938077	-0.5116720307983011	1.0	False	1	False	1
DIS_Hirschsprung Disease	Disease	2157.0	1.0	8.0	2.2809457579972183	2.0	1.2572915512359542	-0.22345315032224664	2.0	False	1	False	1
DIS_Hirschsprung disease 1	Disease	192.0	1.0	2.0	1.03125	1.0	0.17399263633843817	-0.1796053020267749	1.0	False	1	False	1
DIS_Hirsutism	Disease	1633.0	1.0	5.0	1.5884874464176362	1.0	0.8122845709004161	-0.7244843340620133	1.0	False	1	False	1
DIS_Histidinuria renal tubular defect	Disease	87.0	1.0	2.0	1.0114942528735633	1.0	0.1065933160401805	-0.10783277320343933	1.0	False	1	False	1
DIS_Histiocytic sarcoma	Disease	888.0	1.0	4.0	1.2488738738738738	1.0	0.5067104583454982	-0.49115598420149503	1.0	False	1	False	1
DIS_Histiocytoma, Angiomatoid Fibrous	Disease	491.0	1.0	3.0	1.1140529531568228	1.0	0.3242193652276668	-0.35177711570909675	1.0	False	1	False	1
DIS_Histiocytoma, Benign Fibrous	Disease	581.0	1.0	4.0	1.1342512908777969	1.0	0.37916567369601	-0.354070265826412	1.0	False	1	False	1
DIS_Histiocytosis haematophagic	Disease	738.0	1.0	3.0	1.165311653116531	1.0	0.4258452113911191	4.308345609640759	3.0	False	0.053873963899295045	False	0.053873963899295045
DIS_Histoplasmosis	Disease	279.0	1.0	2.0	1.039426523297491	1.0	0.19460748330463407	-0.20259510388803348	1.0	False	1	False	1
DIS_Hoarseness	Disease	1425.0	1.0	5.0	1.48	1.0	0.7262883290003393	-0.6608945522512667	1.0	False	1	False	1
DIS_Hodgkin Disease	Disease	2500.0	2.0	23.0	9.4108	9.0	2.960210019576314	-1.4900294137344028	5.0	False	0.45041237766153497	False	0.45041237766153497
DIS_Holoprosencephaly	Disease	1463.0	1.0	5.0	1.4894053315105946	1.0	0.7252810908354461	0.7039955610882603	2.0	False	1	False	1
DIS_Holoprosencephaly, Ectrodactyly, and Bilateral Cleft Lip-Palate	Disease	36.0	1.0	1.0	1.0	1.0	0.0	0.0	1.0	True	0.5	False	1
DIS_Holt-Oram syndrome	Disease	579.0	1.0	4.0	1.1347150259067358	1.0	0.37973772418569585	-0.3547580799237599	1.0	False	1	False	1
DIS_Homocystinuria	Disease	868.0	1.0	4.0	1.2534562211981566	1.0	0.5282782564957424	1.4131639332535353	2.0	False	0.5007430269775948	False	0.5007430269775948
DIS_Horizontal Nystagmus	Disease	802.0	1.0	4.0	1.180798004987531	1.0	0.44495550125912375	-0.40632828333600435	1.0	False	1	False	1
DIS_Hormone refractory prostate cancer	Disease	2214.0	1.0	8.0	2.4372177055103883	2.0	1.2981073814374995	0.43354063195172443	3.0	False	1	False	1
DIS_Hormone secreting pituitary neoplasms	Disease	36.0	1.0	1.0	1.0	1.0	0.0	0.0	1.0	True	0.5	False	1
DIS_Horseshoe Kidney	Disease	939.0	1.0	4.0	1.268370607028754	1.0	0.5184257803200797	3.340168368753047	3.0	False	0.08963204023184143	False	0.08963204023184143
DIS_Human T-cell lymphotrophic virus, type I [HTLV-I]	Disease	712.0	1.0	3.0	1.154494382022472	1.0	0.3912771115952554	-0.39484645905453314	1.0	False	1	False	1
DIS_Human papilloma virus infection	Disease	1699.0	1.0	5.0	1.6080047086521483	1.0	0.7983691204444847	0.4909950564340614	2.0	False	1	False	1
DIS_Huntington Disease	Disease	2499.0	1.0	21.0	9.999599839935975	10.0	3.0325036308707816	0.6596530139980777	12.0	False	1	False	1
DIS_Hurthle Cell Tumor	Disease	1828.0	1.0	7.0	1.7850109409190371	2.0	0.9525128862999104	-0.8241473183302076	1.0	False	1	False	1
DIS_Hydrocephalus	Disease	2454.0	1.0	13.0	4.134474327628362	4.0	1.956497489234282	0.9535027172980184	6.0	False	1	False	1
DIS_Hydrocephalus, Normal Pressure	Disease	829.0	1.0	4.0	1.2219541616405307	1.0	0.4901446504423244	-0.45283399796413404	1.0	False	1	False	1
DIS_Hydronephrosis	Disease	2084.0	1.0	7.0	2.1641074856046063	2.0	1.1937688588059694	0.7002130338962514	3.0	False	1	False	1
DIS_Hydrops Fetalis	Disease	2071.0	1.0	8.0	2.091743119266055	2.0	1.1218751993799487	1.7009529061598145	4.0	False	0.34563317502335705	False	0.34563317502335705
DIS_Hydrops Fetalis, Non-Immune	Disease	816.0	1.0	3.0	1.196078431372549	1.0	0.4409040553288011	-0.4447190471548847	1.0	False	1	False	1
DIS_Hydroxyprolinuria	Disease	351.0	1.0	3.0	1.0512820512820513	1.0	0.24504737071506755	-0.20927403192454688	1.0	False	1	False	1
DIS_Hyperactive behavior	Disease	2500.0	3.0	27.0	11.6028	11.0	3.2290296003598358	-0.18668147233237675	11.0	False	1	False	1
DIS_Hyperalgesia	Disease	2111.0	1.0	7.0	2.2605400284225485	2.0	1.2328795316410133	0.5997828275997087	3.0	False	1	False	1
DIS_Hyperalgesia, Primary	Disease	1877.0	1.0	7.0	1.8492274906766115	2.0	1.005666253620723	-0.84444266437212	1.0	False	1	False	1
DIS_Hyperalgesia, Secondary	Disease	1865.0	1.0	7.0	1.832171581769437	2.0	0.9955584217392214	-0.8358842269805214	1.0	False	1	False	1
DIS_Hyperalgesia, Thermal	Disease	2084.0	1.0	7.0	2.130038387715931	2.0	1.1594888502783705	1.6127465234660328	4.0	False	0.38447470399744926	False	0.38447470399744926
DIS_Hyperammonemia	Disease	2182.0	1.0	8.0	2.287351054078827	2.0	1.25099976317616	3.7671061855009795	7.0	False	0.07046675551786231	False	0.07046675551786231
DIS_Hyperandrogenism	Disease	1521.0	1.0	5.0	1.5115055884286654	1.0	0.7440531943024473	-0.6874583596246823	1.0	False	1	False	1
DIS_Hyperbilirubinemia	Disease	1451.0	1.0	6.0	1.5079255685733977	1.0	0.7647735645753799	0.6434250008364417	2.0	False	1	False	1
DIS_Hyperbilirubinemia, Neonatal	Disease	356.0	1.0	3.0	1.0561797752808988	1.0	0.24216024789047536	3.897502719546165	2.0	False	0.06583049886621314	False	0.06583049886621314
DIS_Hypercalcemia	Disease	2033.0	1.0	8.0	2.032464338416134	2.0	1.1282399601178625	-0.9151105925270335	1.0	False	1	False	1
DIS_Hypercalciuria	Disease	1416.0	1.0	5.0	1.4703389830508475	1.0	0.713447426040111	-0.659248272379925	1.0	False	1	False	1
DIS_Hypercholesterolemia	Disease	2447.0	1.0	12.0	3.96730690641602	4.0	1.8557925255921908	-0.5212365569299555	3.0	False	1	False	1
DIS_Hypercholesterolemia, Familial	Disease	2306.0	1.0	10.0	2.7367736339982653	3.0	1.455500914576051	-0.5061993617591564	2.0	False	1	False	1
DIS_Hyperdiploid B Acute Lymphoblastic Leukemia	Disease	932.0	1.0	4.0	1.2349785407725322	1.0	0.4941065761071969	-0.4755624639198354	1.0	False	1	False	1
DIS_Hypereosinophilic syndrome	Disease	556.0	1.0	4.0	1.1223021582733812	1.0	0.3540197054767509	-0.34546709231532596	1.0	False	1	False	1
DIS_Hyperextensibility at wrists	Disease	139.0	1.0	2.0	1.014388489208633	1.0	0.11908593782191977	-0.12082441866603465	1.0	False	1	False	1
DIS_Hyperextensibility of the finger joints	Disease	467.0	1.0	3.0	1.0963597430406853	1.0	0.31610521776866696	-0.30483439571441545	1.0	False	1	False	1
DIS_Hyperferritinaemia	Disease	659.0	1.0	4.0	1.1411229135053111	1.0	0.3853846767587343	-0.3661871423955435	1.0	False	1	False	1
DIS_Hyperfibrinolysis, Familial, Due To Increased Release Of Tissue Plasminogen Activator	Disease	32.0	1.0	1.0	1.0	1.0	0.0	0.0	1.0	True	0.5	False	1
DIS_Hyperglycemia	Disease	2497.0	1.0	19.0	7.965158189827793	8.0	2.784473281385855	2.1673189865081475	14.0	False	0.2128895425766847	False	0.2128895425766847
DIS_Hyperglycemia, Postprandial	Disease	962.0	1.0	4.0	1.2432432432432432	1.0	0.5026758761536306	1.5054566822408493	2.0	False	0.4412284144427	False	0.4412284144427
DIS_Hyperhidrosis disorder	Disease	1966.0	1.0	7.0	1.9801627670396744	2.0	1.0891647868046097	0.01821325221000215	2.0	False	1	False	1
DIS_Hyperhomocysteinemia	Disease	2111.0	1.0	9.0	2.2018000947418286	2.0	1.2215561825687542	-0.16519919232652278	2.0	False	1	False	1
DIS_Hyperinsulinism	Disease	2490.0	1.0	15.0	6.018875502008032	6.0	2.297730052495028	0.4269972867032826	7.0	False	1	False	1
DIS_Hyperkeratosis	Disease	2231.0	1.0	8.0	2.4069923800986106	2.0	1.2805567548384478	1.2439961086319518	4.0	False	0.6461925643397519	False	0.6461925643397519
DIS_Hyperkyphosis	Disease	2278.0	1.0	9.0	2.694468832309043	2.0	1.4310844729724186	1.611037790733819	5.0	False	0.38529071578433255	False	0.38529071578433255
DIS_Hyperlipidemia	Disease	2439.0	1.0	11.0	3.738007380073801	4.0	1.8112656791147836	-0.9595540842595847	2.0	False	1	False	1
DIS_Hyperlipoproteinemia Type IIa	Disease	2313.0	1.0	8.0	2.729355814958928	2.0	1.435239395660282	-1.2049249903451387	1.0	False	0.6887791249999999	False	0.6887791249999999
DIS_Hyperlysinemia, Periodic	Disease	48.0	1.0	1.0	1.0	1.0	0.0	0.0	1.0	True	0.5	False	1
DIS_Hyperlysinemias	Disease	131.0	1.0	1.0	1.0	1.0	0.0	0.0	1.0	True	0.5	False	1
DIS_Hyperlysinuria	Disease	120.0	1.0	1.0	1.0	1.0	0.0	0.0	1.0	True	0.5	False	1
DIS_Hypernasal voice	Disease	1465.0	1.0	5.0	1.489419795221843	1.0	0.7315820469016197	0.6979124309304131	2.0	False	1	False	1
DIS_Hypernatremia	Disease	628.0	1.0	3.0	1.1480891719745223	1.0	0.39347323860789857	-0.3763640254123996	1.0	False	1	False	1
DIS_Hyperopia	Disease	1836.0	1.0	6.0	1.8213507625272332	2.0	0.9529803754117384	1.2368032625682637	3.0	False	0.6537305120592045	False	0.6537305120592045
DIS_Hyperparathyroidism, Secondary	Disease	1132.0	1.0	5.0	1.3613074204946995	1.0	0.6071025907285504	-0.5951340449084798	1.0	False	1	False	1
DIS_Hyperparathyroidism-Jaw Tumor Syndrome	Disease	523.0	1.0	2.0	1.1108986615678775	1.0	0.3140066057112986	2.831473358396711	2.0	False	0.12473118279569886	False	0.12473118279569886
DIS_Hyperphosphatasia with Mental Retardation	Disease	292.0	1.0	2.0	1.0342465753424657	1.0	0.18186189105961306	-0.1883108942886769	1.0	False	1	False	1
DIS_Hyperphosphatemia (disorder)	Disease	781.0	1.0	4.0	1.207426376440461	1.0	0.48060584767059056	-0.4315935343812793	1.0	False	1	False	1
DIS_Hyperphosphaturia	Disease	1160.0	1.0	4.0	1.3310344827586207	1.0	0.593704587098646	-0.5575744064507593	1.0	False	1	False	1
DIS_Hyperpigmentation	Disease	1481.0	1.0	6.0	1.435516542876435	1.0	0.665586930522865	-0.6543345773546159	1.0	False	1	False	1
DIS_Hyperpigmented genitalia	Disease	123.0	1.0	1.0	1.0	1.0	0.0	0.0	1.0	True	0.5	False	1
DIS_Hyperplasia	Disease	2181.0	1.0	9.0	2.3195781751490143	2.0	1.2982995989590003	1.2943251512966483	4.0	False	0.5969159986524943	False	0.5969159986524943
DIS_Hyperplasia of cheeks	Disease	1923.0	1.0	7.0	1.8055122204888197	2.0	0.9816998349919932	2.23539589321524	4.0	False	0.20012028031715373	False	0.20012028031715373
DIS_Hyperplasia of nose	Disease	1305.0	1.0	5.0	1.3624521072796936	1.0	0.6370190114010444	1.0008302441682215	2.0	False	0.9983415772928999	False	0.9983415772928999
DIS_Hyperplasia of supraorbital margins	Disease	962.0	1.0	4.0	1.235966735966736	1.0	0.4883630756885689	-0.48317890461729507	1.0	False	1	False	1
DIS_Hyperplasia of supraorbital ridge	Disease	962.0	1.0	4.0	1.235966735966736	1.0	0.4883630756885689	-0.48317890461729507	1.0	False	1	False	1
DIS_Hyperplastic Polyp	Disease	2104.0	1.0	8.0	2.098859315589354	2.0	1.119613692535099	-0.08829770147372026	2.0	False	1	False	1
DIS_Hyperprolactinemia	Disease	848.0	1.0	5.0	1.2099056603773586	1.0	0.4839850209810195	-0.4337028033468633	1.0	False	1	False	1
DIS_Hyperreflexia	Disease	2489.0	1.0	15.0	4.92607472880675	5.0	2.19484748082461	3.6785814694330625	13.0	False	0.07389911585218974	False	0.07389911585218974
DIS_Hypersensitivity	Disease	2357.0	1.0	10.0	3.017819261773441	3.0	1.5693894609112522	-1.2857351932271879	1.0	False	0.6049185977997071	False	0.6049185977997071
DIS_Hypersomnia	Disease	832.0	1.0	4.0	1.2127403846153846	1.0	0.49921206175317123	-0.42615233267454833	1.0	False	1	False	1
DIS_Hypersplenism	Disease	382.0	1.0	3.0	1.0471204188481675	1.0	0.2239099976999277	-0.21044356809523002	1.0	False	1	False	1
DIS_Hypertension associated with pheochromocytoma	Disease	126.0	1.0	2.0	1.0158730158730158	1.0	0.12498425196844144	-0.12700012700019006	1.0	False	1	False	1
DIS_Hypertension, Portal	Disease	1977.0	1.0	7.0	1.9812847749114821	2.0	1.0706711164929799	-0.9165137265733984	1.0	False	1	False	1
DIS_Hypertension, Renovascular	Disease	1350.0	1.0	5.0	1.4111111111111112	1.0	0.6726582607851249	-0.611173808571478	1.0	False	1	False	1
DIS_Hypertensive Retinopathy	Disease	519.0	1.0	3.0	1.1233140655105973	1.0	0.340315788426364	-0.36235187935536955	1.0	False	1	False	1
DIS_Hypertensive disease	Disease	2500.0	5.0	38.0	20.9344	21.0	4.2647035817275745	0.015382077263486199	21.0	False	1	False	1
DIS_Hyperthyroidism	Disease	2150.0	1.0	9.0	2.2772093023255815	2.0	1.2576802669466334	0.574701469578745	3.0	False	1	False	1
DIS_Hypertrichosis	Disease	1379.0	1.0	5.0	1.4568527918781726	1.0	0.7002448246455624	0.7756532986827116	2.0	False	1	False	1
DIS_Hypertriglyceridemia	Disease	2319.0	1.0	10.0	2.749460974557999	3.0	1.4770687652313834	-1.1844140338882228	1.0	False	0.7128413939177907	False	0.7128413939177907
DIS_Hypertrophic Cardiomyopathy	Disease	2491.0	1.0	14.0	5.339221196306704	5.0	2.191765737715786	2.5827481040892835	11.0	False	0.14991182705379635	False	0.14991182705379635
DIS_Hypertrophy of cheeks	Disease	1923.0	1.0	7.0	1.8055122204888197	2.0	0.9816998349919932	2.23539589321524	4.0	False	0.20012028031715373	False	0.20012028031715373
[truncated: 10,631 more rows]
