# Supplementary material for: CovMulNet19, Integrating Proteins, Diseases, Drugs, and Symptoms: A Network Medicine Approach to COVID-19
Source: Netw Syst Med. 2020 Nov 17;3(1):130–41. doi: 10.1089/nsm.2020.0011 (PMC7703682; doi:10.1089/nsm.2020.0011)
Supplement: Supplemental data [file Supp_TableS3.tsv]

node_name	node_type	# of nets it is found in	min-degree	max-degree	mean-degree	median-degree	sd-degree	z-score	deg_in_covmulnet	isNormalShapiro	p-value-shapiro	isNormalDagostino	p-value-dagostino
DIS_22q11 Deletion Syndrome	Disease	626.0	7.224389539083947e-05	0.0004649540857840288	0.00012050840254887145	0.00010629252781493441	4.466339974672894e-05	-0.8117453318192074	8.425309630128907e-05	False	1	False	1
DIS_22q11 partial monosomy syndrome	Disease	382.0	7.224389539083947e-05	0.0002809778027535825	0.00011209133099234143	0.00010405843488577545	3.190630901828868e-05	-0.8724993754399951	8.425309630128907e-05	False	1	False	1
DIS_3-@METHYLGLUTACONIC ACIDURIA, TYPE V	Disease	120.0	7.947862025115244e-05	0.00020935831675913326	0.0001065690017591887	0.00010621349031134417	1.8202415689615328e-05	-1.2259859261774302	8.425309630128907e-05	False	0.6653176281990135	False	0.6653176281990135
DIS_3-Methylglutaric aciduria	Disease	84.0	8.026970621287526e-05	0.00015661707126076742	0.00010736716420933408	0.00010569968071792036	1.4935518345027933e-05	-1.5475906074421406	8.425309630128907e-05	True	0.1217208942179151	True	0.1217208942179151
DIS_5,10-Methylenetetrahydrofolate reductase deficiency	Disease	707.0	7.532389273877674e-05	0.000418351694324362	0.00012049250282376053	0.00010488777008600797	4.404414264042799e-05	-0.8227974107323733	8.425309630128907e-05	False	1	False	1
DIS_ACTH-Secreting Pituitary Adenoma	Disease	1134.0	7.030371203599551e-05	0.0004547108039287013	0.0001346552616196193	0.00010922997591726602	5.739327730937541e-05	0.58980655174102	0.00016850619260257814	False	1	False	1
DIS_ACTH-independent hypercortisolemia	Disease	151.0	7.893282816323308e-05	0.00019702492365284208	0.00010410073894643237	0.00010171905197843556	1.547552574353816e-05	-1.2825181498877822	8.425309630128907e-05	False	0.6079571357916799	False	0.6079571357916799
DIS_AIDS with Kaposi's sarcoma	Disease	747.0	7.030371203599551e-05	0.0003322259136212625	0.00011891956892432106	0.00010427528675703858	4.198110464244211e-05	-0.8257637077035089	8.425309630128907e-05	False	1	False	1
DIS_ALAZAMI SYNDROME	Disease	45.0	8.175277959450622e-05	0.00014076576576576576	0.00010679208465959284	0.00010551862403714256	1.327543812131984e-05	-1.6977961971821505	8.425309630128907e-05	True	0.08954623390806482	True	0.08954623390806482
DIS_ALBINOIDISM, OCULOCUTANEOUS, AUTOSOMAL DOMINANT	Disease	924.0	7.224389539083947e-05	0.00040878896269800713	0.00012815088412921127	0.0001080730775831197	5.265657046327408e-05	0.7663869507322573	0.00016850619260257814	False	1	False	1
DIS_ALZHEIMER DISEASE 19	Disease	67.0	7.751937984496124e-05	0.0001373060551970342	9.983894494023729e-05	9.881422924901186e-05	1.2261660564631828e-05	-1.271104232317836	8.425309630128907e-05	True	0.20369156987285453	True	0.20369156987285453
DIS_AMYOTROPHIC LATERAL SCLEROSIS 1	Disease	1952.0	7.47887218607434e-05	0.0007129277566539924	0.00019514804647167562	0.00018476604985752555	0.0001046847112341906	1.3551581416326912	0.00033701238520515627	False	0.5445277822867622	False	0.5445277822867622
DIS_AMYOTROPHIC LATERAL SCLEROSIS 1, AUTOSOMAL RECESSIVE	Disease	806.0	7.47887218607434e-05	0.0005813953488372093	0.00012340950080495002	0.00010683190274871792	4.936743670886493e-05	-0.7931626009788275	8.425309630128907e-05	False	1	False	1
DIS_AMYOTROPHIC LATERAL SCLEROSIS 16, JUVENILE	Disease	43.0	8.068420203324189e-05	0.0001385809312638581	0.00010395781661755638	0.0001034875297526648	1.3760947582407052e-05	-1.431930482858549	8.425309630128907e-05	True	0.15216371733864265	True	0.15216371733864265
DIS_AMYOTROPHIC LATERAL SCLEROSIS 2, JUVENILE (disorder)	Disease	626.0	7.51597143930853e-05	0.00035628395831477686	0.00011646550843266297	0.00010577533437575854	3.624518162178259e-05	-0.8887363972267951	8.425309630128907e-05	False	1	False	1
DIS_AMYOTROPHIC LATERAL SCLEROSIS 6 (disorder)	Disease	656.0	7.030371203599551e-05	0.00046511627906976747	0.00012018543313711338	0.00010644526082629713	4.482404722691039e-05	-0.8016307999571292	8.425309630128907e-05	False	1	False	1
DIS_ANOPHTHALMIA AND PULMONARY HYPOPLASIA	Disease	663.0	7.030371203599551e-05	0.0003670173721556154	0.00011784513152874434	0.0001038637307852098	4.292781935706352e-05	-0.78252368115987	8.425309630128907e-05	False	1	False	1
DIS_ANTLEY-BIXLER SYNDROME WITH GENITAL ANOMALIES AND DISORDERED STEROIDOGENESIS	Disease	48.0	8.381527114240215e-05	0.0001404494382022472	0.00010510579956358375	0.00010498849606919456	1.3430328887955722e-05	-1.552657677727857	8.425309630128907e-05	True	0.12050493831709685	True	0.12050493831709685
DIS_AORTIC ANEURYSM, FAMILIAL THORACIC 10	Disease	91.0	7.51597143930853e-05	0.00013768415255404102	0.0001048817081467099	0.00010424267695194412	1.2251815333093883e-05	-1.683718802853651	8.425309630128907e-05	True	0.09223602573871048	True	0.09223602573871048
DIS_ARTHROGRYPOSIS MULTIPLEX CONGENITA, DISTAL, TYPE IIA	Disease	371.0	7.480550568521843e-05	0.00030721966205837174	0.00011284156261200933	0.00010438413361169103	3.2429477462957555e-05	-0.881558031373627	8.425309630128907e-05	False	1	False	1
DIS_ARTHROGRYPOSIS, DISTAL, TYPE 1	Disease	296.0	8.026970621287526e-05	0.00022993791676247414	0.00010854095380800145	0.00010351967872121177	2.478778083371719e-05	-0.9798318643222473	8.425309630128907e-05	False	1	False	1
DIS_ARTHROGRYPOSIS, DISTAL, TYPE 10	Disease	51.0	8.274720728175425e-05	0.00012088974854932302	0.00010090363813232626	9.870693909781858e-05	1.0072715749854475e-05	-1.6530340222573785	8.425309630128907e-05	True	0.09832393958685492	False	0.3659623566658892
DIS_ARTHROGRYPOSIS, DISTAL, TYPE 1B	Disease	83.0	8.274720728175425e-05	0.0001398992725237829	0.0001014156324523975	9.878494517435543e-05	1.1050729343687513e-05	-1.5530681837676317	8.425309630128907e-05	False	0.4145901257854922	False	0.4145901257854922
DIS_ARTHROGRYPOSIS, DISTAL, TYPE 2B	Disease	468.0	7.537499057812617e-05	0.00033288948069241014	0.00011249037825369882	0.00010356791715956758	3.366520903994151e-05	-0.8387674622459084	8.425309630128907e-05	False	1	False	1
DIS_ARTHROGRYPOSIS, DISTAL, TYPE 4 (disorder)	Disease	51.0	8.274720728175425e-05	0.00012088974854932302	0.00010090363813232626	9.870693909781858e-05	1.0072715749854475e-05	-1.6530340222573785	8.425309630128907e-05	True	0.09832393958685492	False	0.3659623566658892
DIS_ARTHROGRYPOSIS, DISTAL, TYPE 5D	Disease	100.0	8.21827744904668e-05	0.00018712574850299402	0.00010316851436279193	0.00010086237560035722	1.4169427954861091e-05	-1.3349457805749714	8.425309630128907e-05	False	0.5611419616219893	False	0.5611419616219893
DIS_ARTHROGRYPOSIS, PERTHES DISEASE, AND UPWARD GAZE PALSY	Disease	35.0	7.95924864692773e-05	0.00013700506918755994	0.00010443890965186987	0.00010514141520344864	1.303074799520507e-05	-1.5490909161936506	8.425309630128907e-05	True	0.12135986625269823	True	0.12135986625269823
DIS_ATRICHIA WITH PAPULAR LESIONS	Disease	1315.0	7.030371203599551e-05	0.0005469861065528935	0.00014573152725171537	0.00011108642523883582	6.903132783636058e-05	0.32991782230888456	0.00016850619260257814	False	1	False	1
DIS_AURAL ATRESIA, CONGENITAL	Disease	1590.0	7.224389539083947e-05	0.000552944429084877	0.0001609532575319486	0.00011790376489387354	8.116658871733197e-05	0.09305473089343619	0.00016850619260257814	False	1	False	1
DIS_Abdominal Pain	Disease	2278.0	7.830240388379923e-05	0.0009689922480620155	0.00026744200909260206	0.00023779801161787696	0.00013794057091872088	-0.7172350805211627	0.00016850619260257814	False	1	False	1
DIS_Abdominal discomfort	Disease	2205.0	7.830240388379923e-05	0.0008613264427217916	0.00024797588511600745	0.0002220988339811216	0.0001302435671049872	-0.6101621314576718	0.00016850619260257814	False	1	False	1
DIS_Aberrant melanosome maturation	Disease	41.0	7.978935609989628e-05	0.00013509862199405565	0.00010451754740358794	0.00010450412791305256	1.4994005550332486e-05	-1.3515035081369247	8.425309630128907e-05	True	0.17653419689561645	True	0.17653419689561645
DIS_Abnormal aldolase level	Disease	555.0	7.224389539083947e-05	0.0002642938948110299	0.000113732160776773	0.00010427528675703858	3.2969538157168875e-05	-0.8941303434386758	8.425309630128907e-05	False	1	False	1
DIS_Abnormal apolipoprotein level	Disease	127.0	7.47887218607434e-05	0.00020785699438786114	0.00010377290883011787	0.00010146103896103897	1.6562209391716936e-05	-1.178575398194822	8.425309630128907e-05	False	0.7199216884696845	False	0.7199216884696845
DIS_Abnormal behavior	Disease	2493.0	8.39137366786943e-05	0.0016279069767441861	0.0006116566453831506	0.0005914160189253126	0.00023688446708085346	-0.09238668767022755	0.0005897716741090235	False	1	False	1
DIS_Abnormal cardiac ventricle morphology	Disease	46.0	7.821054278116691e-05	0.00013041210224308815	0.00010112799573082686	0.00010095485117233904	1.2298748505501591e-05	-1.3720826490588987	8.425309630128907e-05	True	0.17003771023778724	True	0.17003771023778724
DIS_Abnormal cholesterol homeostasis	Disease	83.0	8.101758081503687e-05	0.00013768415255404102	0.00010473625889570022	0.00010418837257762034	1.1801349831903645e-05	-1.7356626899608705	8.425309630128907e-05	True	0.08262349421404969	True	0.08262349421404969
DIS_Abnormal coordination	Disease	1170.0	7.030371203599551e-05	0.0004387408138642097	0.00013795579884569642	0.00011034482792209603	6.312106793442268e-05	-0.8507888776565031	8.425309630128907e-05	False	1	False	1
DIS_Abnormal cortical bone morphology	Disease	1163.0	7.224389539083947e-05	0.0005097272958966952	0.00013838487323251483	0.00011015642211940956	6.455942922700908e-05	1.7716144185410907	0.0002527592889038672	False	0.3186116029911255	False	0.3186116029911255
DIS_Abnormal form of the vertebral bodies	Disease	1310.0	7.672241829062452e-05	0.0005845218611176058	0.00014333497212833582	0.00011016855923070522	7.00329454060694e-05	1.5624691513552726	0.0002527592889038672	False	0.4096161740532349	False	0.4096161740532349
DIS_Abnormal heart beat	Disease	2005.0	7.47887218607434e-05	0.0008374207441081469	0.00020734227557354142	0.00019297568506368199	0.00011175463701409048	-1.1014234626947317	8.425309630128907e-05	False	0.8243114885174155	False	0.8243114885174155
DIS_Abnormal isoelectric focusing of serum transferrin	Disease	251.0	7.47887218607434e-05	0.00024993751562109475	0.00010902804326071418	0.0001039176971838304	2.631577380302774e-05	-0.9414485450765903	8.425309630128907e-05	False	1	False	1
DIS_Abnormal lactate dehydrogenase activity	Disease	693.0	7.47887218607434e-05	0.00039478878799842083	0.0001172868901124319	0.00010442773600668337	4.020283709690018e-05	-0.8216781748890525	8.425309630128907e-05	False	1	False	1
DIS_Abnormal levels of creatine kinase in blood	Disease	555.0	7.224389539083947e-05	0.0002642938948110299	0.000113732160776773	0.00010427528675703858	3.2969538157168875e-05	-0.8941303434386758	8.425309630128907e-05	False	1	False	1
DIS_Abnormal lower motor neuron morphology	Disease	439.0	7.480550568521843e-05	0.00029895366218236175	0.00011210399273398095	0.00010517458981909971	3.0030271349986587e-05	1.8781781626699279	0.00016850619260257814	False	0.2834826125253558	False	0.2834826125253558
DIS_Abnormal mitochondria in muscle tissue	Disease	977.0	7.480550568521843e-05	0.0005115743701240568	0.00013064926437423452	0.00010887316276537834	5.6964014229060915e-05	2.143634471380648	0.0002527592889038672	False	0.2176198644884359	False	0.2176198644884359
DIS_Abnormal ocular motility	Disease	827.0	7.030371203599551e-05	0.0004891171435558817	0.00012442816664768713	0.00010758472296933836	4.817872406832112e-05	-0.8338757641117007	8.425309630128907e-05	False	1	False	1
DIS_Abnormal pattern of respiration	Disease	855.0	7.51597143930853e-05	0.00042207449614857024	0.00012970870324348672	0.00010836584308625921	5.587529648509608e-05	0.6943585412462211	0.00016850619260257814	False	1	False	1
DIS_Abnormal posture	Disease	157.0	7.672241829062452e-05	0.00019920318725099602	0.00010360424655863354	0.00010079629069650237	1.6826577267069017e-05	-1.1500348496432635	8.425309630128907e-05	False	0.7560978409676007	False	0.7560978409676007
DIS_Abnormal sex determination	Disease	476.0	7.030371203599551e-05	0.00035310734463276836	0.00011786207347489592	0.00010631511921145061	4.144920263256625e-05	-0.8108473755584525	8.425309630128907e-05	False	1	False	1
DIS_Abnormal shape/structure of ear	Disease	356.0	7.713073659853452e-05	0.0002608242044861763	0.00010956992427711362	0.00010325782957064127	2.8282132497221227e-05	-0.8951527250751682	8.425309630128907e-05	False	1	False	1
DIS_Abnormal skeletal development	Disease	1797.0	7.47887218607434e-05	0.0006798096532970768	0.00018501620954796126	0.00017167381974248928	9.916214379606938e-05	-1.0161449661061712	8.425309630128907e-05	False	0.9684755474544277	False	0.9684755474544277
DIS_Abnormal subcutaneous fat tissue distribution	Disease	254.0	7.47887218607434e-05	0.00021862702229995628	0.00010487155758016932	0.0001008725477927894	2.0671785680987828e-05	-0.9974204259404347	8.425309630128907e-05	False	1	False	1
DIS_Abnormal upper motor neuron morphology	Disease	557.0	7.030371203599551e-05	0.00031969309462915604	0.00011427075198591221	0.00010517458981909971	3.5484780323869954e-05	-0.8459304358277461	8.425309630128907e-05	False	1	False	1
DIS_Abnormal urinary amino-acid findings	Disease	1301.0	7.224389539083947e-05	0.0005192782032974166	0.0001466442590422485	0.00011155734047300312	7.025776425140859e-05	1.510367302351088	0.0002527592889038672	False	0.438363968364944	False	0.438363968364944
DIS_Abnormal vision	Disease	1779.0	7.537499057812617e-05	0.000611396429444852	0.0001794106880959986	0.00012948336138806163	9.38151676703289e-05	-1.0143092439923784	8.425309630128907e-05	False	0.971984261961465	False	0.971984261961465
DIS_Abnormal visual evoked potential	Disease	962.0	7.224389539083947e-05	0.0004640371229698376	0.00012787974632740877	0.00010759051082833176	5.4237684928927623e-05	-0.8043604752541985	8.425309630128907e-05	False	1	False	1
DIS_Abnormal visual pursuit	Disease	606.0	7.030371203599551e-05	0.00037234702742956435	0.00011521438845996477	0.00010431336441954654	3.8873594344143134e-05	-0.7964607513413656	8.425309630128907e-05	False	1	False	1
DIS_Abnormalities of placenta or umbilical cord	Disease	48.0	8.381527114240215e-05	0.0001404494382022472	0.00010510579956358375	0.00010498849606919456	1.3430328887955722e-05	-1.552657677727857	8.425309630128907e-05	True	0.12050493831709685	True	0.12050493831709685
DIS_Abnormalities, Drug-Induced	Disease	211.0	7.532389273877674e-05	0.0003180998833633761	0.00010846474755396306	0.0001021346134204882	3.1287572530429764e-05	-0.7738424330978747	8.425309630128907e-05	False	1	False	1
DIS_Abnormality of abdomen morphology	Disease	693.0	7.47887218607434e-05	0.0003619254433586681	0.00012099067218283715	0.00010678056593699947	4.2997984794038324e-05	-0.854402271583708	8.425309630128907e-05	False	1	False	1
DIS_Abnormality of aortic arch	Disease	371.0	7.224389539083947e-05	0.00030762920426579164	0.00010986543312359849	0.00010313531353135314	2.9887434550906462e-05	-0.8569600304330108	8.425309630128907e-05	False	1	False	1
DIS_Abnormality of aortic valve	Disease	477.0	7.532389273877674e-05	0.0002755326965466569	0.00011253340318034526	0.00010307153164296021	3.351923671976693e-05	1.6698706444357863	0.00016850619260257814	False	0.35861986261416695	False	0.35861986261416695
DIS_Abnormality of body height	Disease	625.0	7.030371203599551e-05	0.00037593984962406017	0.00011625339243809596	0.00010470107842110774	3.9384998953314106e-05	-0.8124996061251434	8.425309630128907e-05	False	1	False	1
DIS_Abnormality of brain morphology	Disease	1692.0	7.030371203599551e-05	0.0009400705052878966	0.0001697076048006426	0.0001194172506618003	9.436262132976661e-05	-0.012731865447717046	0.00016850619260257814	False	1	False	1
DIS_Abnormality of branched chain family amino acid metabolism	Disease	38.0	7.480550568521843e-05	0.0001385809312638581	0.0001030309188211075	0.00010312143561116702	1.4853644710775046e-05	-1.2641895565333359	8.425309630128907e-05	True	0.20616199835509863	True	0.20616199835509863
DIS_Abnormality of cardiovascular system morphology	Disease	1687.0	7.578053955744165e-05	0.0005944714158327553	0.00016900911507639207	0.00012202562538133008	8.646426869298929e-05	-0.980243284957954	8.425309630128907e-05	False	1	False	1
DIS_Abnormality of coagulation	Disease	1135.0	7.224389539083947e-05	0.0005256241787122207	0.00014254862955662527	0.00011084016847705608	6.700243973971645e-05	-0.8700509038446382	8.425309630128907e-05	False	1	False	1
DIS_Abnormality of dental enamel	Disease	1332.0	7.030371203599551e-05	0.0005343593031954686	0.00014443291784690363	0.00011100627219632548	6.831698196905556e-05	-0.8808911021987658	8.425309630128907e-05	False	1	False	1
DIS_Abnormality of epiphysis morphology	Disease	1526.0	7.030371203599551e-05	0.0005506001541680432	0.00015619540422992265	0.00011545352996418656	7.551852630545065e-05	-0.952644489348848	8.425309630128907e-05	False	1	False	1
DIS_Abnormality of female external genitalia	Disease	364.0	7.030371203599551e-05	0.00024786218862312553	0.0001089689858461934	0.00010318853532461617	2.7505343148782327e-05	-0.8985850280511228	8.425309630128907e-05	False	1	False	1
DIS_Abnormality of finger	Disease	204.0	7.224389539083947e-05	0.00020654755757513167	0.00010324406844928846	0.00010046229713269562	1.9142255228736645e-05	-0.99209690399958	8.425309630128907e-05	False	1	False	1
DIS_Abnormality of mesentery morphology	Disease	90.0	8.026970621287526e-05	0.00015037593984962405	0.00010453449124064396	0.00010440634110789952	1.2879335383670353e-05	-1.574723720998024	8.425309630128907e-05	True	0.11532022999185632	True	0.11532022999185632
DIS_Abnormality of metabolism/homeostasis	Disease	2300.0	7.030371203599551e-05	0.0010140702243630372	0.00028395868185055714	0.00025676175172870277	0.00014893679689736012	-0.20948075691590848	0.0002527592889038672	False	1	False	1
DIS_Abnormality of nail of toe	Disease	839.0	7.224389539083947e-05	0.0005749770009199632	0.00012476044703983358	0.00010708931248661383	5.0961443557761696e-05	-0.7948627022825971	8.425309630128907e-05	False	1	False	1
DIS_Abnormality of oral frenula	Disease	352.0	7.47887218607434e-05	0.0003337412392924686	0.00010708769740778183	0.00010353574821340939	2.5295283936046005e-05	-0.9027216758754487	8.425309630128907e-05	False	1	False	1
DIS_Abnormality of position of teeth	Disease	518.0	7.480550568521843e-05	0.00041220115416323167	0.00011692046469835374	0.00010542966791299688	4.1096467425880114e-05	-0.7948948034519557	8.425309630128907e-05	False	1	False	1
DIS_Abnormality of pulmonary valve	Disease	964.0	7.030371203599551e-05	0.0004653868528214078	0.00012957239638623777	0.00010836002558322845	5.382599327645107e-05	-0.8419593829358267	8.425309630128907e-05	False	1	False	1
DIS_Abnormality of retinal pigmentation	Disease	2341.0	7.713073659853452e-05	0.0013799448022079118	0.0003029787852053279	0.0002860411899313501	0.00015876912926732879	-0.8469693902290696	0.00016850619260257814	False	1	False	1
DIS_Abnormality of the abdominal wall	Disease	439.0	7.480550568521843e-05	0.0003746253746253746	0.00011468754607480328	0.00010427528675703858	3.6090524922320056e-05	-0.8432808843600978	8.425309630128907e-05	False	1	False	1
DIS_Abnormality of the basal ganglia	Disease	161.0	7.713073659853452e-05	0.0002416626389560174	0.00011001973875873719	0.0001038961038961039	2.5425947709859948e-05	-1.0133994906099824	8.425309630128907e-05	False	0.9737301931400213	False	0.9737301931400213
DIS_Abnormality of the cerebellar vermis	Disease	120.0	7.92016473942658e-05	0.0001850481125092524	0.00010425974042135416	0.00010283837728570561	1.2868968865418381e-05	-1.5546423594066763	8.425309630128907e-05	False	0.4137509523854018	False	0.4137509523854018
DIS_Abnormality of the clavicle	Disease	837.0	7.030371203599551e-05	0.00040346984062941297	0.000126071989405394	0.00010835410120273052	4.979979604637975e-05	-0.8397402484371218	8.425309630128907e-05	False	1	False	1
DIS_Abnormality of the cornea	Disease	1327.0	7.47887218607434e-05	0.0005434782608695652	0.00014333301531843848	0.00011203226529240422	6.721284524359685e-05	-0.8789974416799111	8.425309630128907e-05	False	1	False	1
DIS_Abnormality of the endocrine system	Disease	370.0	7.030371203599551e-05	0.0002808988764044944	0.00011220415643453605	0.00010482736182381214	3.178665531342809e-05	-0.8793331622229286	8.425309630128907e-05	False	1	False	1
DIS_Abnormality of the eyebrow	Disease	576.0	7.030371203599551e-05	0.0003803727653100038	0.0001133615343496434	0.00010425354915296165	3.5855156602142795e-05	1.5379840301586953	0.00016850619260257814	False	0.4227623935917568	False	0.4227623935917568
DIS_Abnormality of the eyelashes	Disease	876.0	7.224389539083947e-05	0.0004774181227919412	0.00012389084202945824	0.00010673497705197993	5.119443502122281e-05	-0.7742588762184253	8.425309630128907e-05	False	1	False	1
DIS_Abnormality of the face	Disease	496.0	7.51597143930853e-05	0.00040547389761784084	0.00011371706169263823	0.00010312468212218196	3.8479650387490496e-05	-0.7657025231426666	8.425309630128907e-05	False	1	False	1
DIS_Abnormality of the fingernails	Disease	1881.0	7.532389273877674e-05	0.0006364214928629876	0.00018523362929084836	0.0001738374619730552	9.819449530438877e-05	-1.0283726463131584	8.425309630128907e-05	False	0.9455815012276361	False	0.9455815012276361
DIS_Abnormality of the genital system	Disease	798.0	7.224389539083947e-05	0.0003989229081480004	0.00012475810168489923	0.0001074806584488785	4.945887186821829e-05	-0.8189633902595789	8.425309630128907e-05	False	1	False	1
DIS_Abnormality of the gingiva	Disease	130.0	8.064516129032258e-05	0.00021260763261401084	0.00010648693951003215	0.00010396698946209143	1.773235986258102e-05	-1.2538569813068776	8.425309630128907e-05	False	0.636068656228089	False	0.636068656228089
DIS_Abnormality of the hair	Disease	1101.0	7.224389539083947e-05	0.00042799058420714745	0.00013447565045997007	0.00010902747492368077	6.077845090045477e-05	-0.8263217211793927	8.425309630128907e-05	False	1	False	1
DIS_Abnormality of the hair shaft	Disease	1101.0	7.224389539083947e-05	0.00042799058420714745	0.00013447565045997007	0.00010902747492368077	6.077845090045477e-05	-0.8263217211793927	8.425309630128907e-05	False	1	False	1
DIS_Abnormality of the iris	Disease	556.0	7.51597143930853e-05	0.0003469010175763182	0.00011609437616828562	0.00010530749789385004	3.786343590131782e-05	1.3842329726993514	0.00016850619260257814	False	0.5218931780413057	False	0.5218931780413057
DIS_Abnormality of the labia majora	Disease	93.0	7.224389539083947e-05	0.0001404494382022472	0.00010435122911965172	0.00010412328196584757	1.3176587746756243e-05	-1.5252911607035993	8.425309630128907e-05	True	0.12718649151799744	True	0.12718649151799744
DIS_Abnormality of the menstrual cycle	Disease	288.0	7.537499057812617e-05	0.0002347142354183781	0.00010818821406484749	0.00010300254569118025	2.4528052969325977e-05	-0.9758262424453721	8.425309630128907e-05	False	1	False	1
DIS_Abnormality of the mesentery	Disease	90.0	8.026970621287526e-05	0.00015037593984962405	0.00010453449124064396	0.00010440634110789952	1.2879335383670353e-05	-1.574723720998024	8.425309630128907e-05	True	0.11532022999185632	True	0.11532022999185632
DIS_Abnormality of the metacarpal bones	Disease	1072.0	7.224389539083947e-05	0.0004269399082079197	0.00013351597070123338	0.00010939123808911128	5.776212242872374e-05	0.6057641310622087	0.00016850619260257814	False	1	False	1
DIS_Abnormality of the metaphysis	Disease	1851.0	7.030371203599551e-05	0.000732370788867964	0.00018442856442685412	0.00016672224074691563	0.0001000642043477074	-0.15912155528612654	0.00016850619260257814	False	1	False	1
DIS_Abnormality of the nasolacrimal system	Disease	412.0	7.030371203599551e-05	0.00030953363598844406	0.00011160423767745675	0.00010253255516383931	3.3391827849938035e-05	-0.819096861036867	8.425309630128907e-05	False	1	False	1
DIS_Abnormality of the nasopharynx	Disease	388.0	7.030371203599551e-05	0.0002959455460195324	0.00011131166994868962	0.00010379378148718406	3.169464739515629e-05	-0.853726918304059	8.425309630128907e-05	False	1	False	1
DIS_Abnormality of the optic nerve	Disease	297.0	8.09323405632891e-05	0.0002746121103940684	0.00011155170390910957	0.00010396091069757771	3.0507522798448085e-05	-0.894815609519406	8.425309630128907e-05	False	1	False	1
DIS_Abnormality of the palate	Disease	840.0	7.537499057812617e-05	0.000362406378352259	0.00012639716259138322	0.00010687186063909372	5.03028684979714e-05	-0.8378064223473404	8.425309630128907e-05	False	1	False	1
DIS_Abnormality of the penis	Disease	314.0	7.030371203599551e-05	0.0002645735955551636	0.00010959084776679168	0.00010299191540777935	2.8548702653220698e-05	-0.8875272467992219	8.425309630128907e-05	False	1	False	1
DIS_Abnormality of the periventricular white matter	Disease	595.0	7.51597143930853e-05	0.00046887820888524205	0.00012092656504179748	0.00010725010725010725	4.40865693768326e-05	-0.8318512703276986	8.425309630128907e-05	False	1	False	1
DIS_Abnormality of the pharynx	Disease	768.0	7.224389539083947e-05	0.00045029832263874815	0.0001225844514328006	0.00010616838425222695	4.763770041968448e-05	-0.8046432719005168	8.425309630128907e-05	False	1	False	1
DIS_Abnormality of the pinna	Disease	1592.0	7.224389539083947e-05	0.0006040471156750226	0.00016082456629021224	0.00011746050431071152	8.074592245210022e-05	1.1385679898349312	0.0002527592889038672	False	0.771404309178971	False	0.771404309178971
DIS_Abnormality of the renal tubule	Disease	342.0	7.672241829062452e-05	0.0003075030750307503	0.00011420343605501999	0.00010590419266875829	3.439496159811516e-05	1.5787997434639942	0.00016850619260257814	False	0.4011861260446874	False	0.4011861260446874
DIS_Abnormality of the reproductive system	Disease	798.0	7.224389539083947e-05	0.0003989229081480004	0.00012475810168489923	0.0001074806584488785	4.945887186821829e-05	-0.8189633902595789	8.425309630128907e-05	False	1	False	1
DIS_Abnormality of the retinal vasculature	Disease	1864.0	7.47887218607434e-05	0.0007492741406762199	0.00019140452972630045	0.00018014772259292025	0.00010329919775223035	-0.221670038315742	0.00016850619260257814	False	1	False	1
DIS_Abnormality of the skeletal system	Disease	1873.0	7.224389539083947e-05	0.0007238508867173362	0.00018333735099646637	0.00016700066800267202	9.663228338686228e-05	-1.0253742457735235	8.425309630128907e-05	False	0.9511197278599127	False	0.9511197278599127
DIS_Abnormality of the skull	Disease	1746.0	7.537499057812617e-05	0.0006065016982047549	0.00017484147022833364	0.00012570712032941556	9.260254768572895e-05	3.5709288334230322	0.0005055185778077344	False	0.07842194510334469	False	0.07842194510334469
DIS_Abnormality of the sternum	Disease	972.0	7.224389539083947e-05	0.0004953928465272962	0.0001288130058410173	0.00010782252443866777	5.36416402124012e-05	-0.8306962531959751	8.425309630128907e-05	False	1	False	1
DIS_Abnormality of the tongue	Disease	52.0	8.064516129032258e-05	0.00014486455164421265	0.00010387056591030013	0.00010359475517558721	1.2862667530291673e-05	-1.525147840664604	8.425309630128907e-05	True	0.12722222690928742	True	0.12722222690928742
DIS_Abnormality of the tonsils	Disease	369.0	7.224389539083947e-05	0.0002324770428920144	0.00010860648979737143	0.00010298661174047374	2.5636501012348782e-05	-0.9499499750122544	8.425309630128907e-05	False	1	False	1
DIS_Abnormality of the upper urinary tract	Disease	85.0	7.899518129394107e-05	0.00013297872340425532	0.00010202263253232164	0.0001015950421619425	1.1634164309922036e-05	-1.5273581976041088	8.425309630128907e-05	True	0.12667196516081036	True	0.12667196516081036
DIS_Abnormality of the vagina	Disease	487.0	7.698229407236336e-05	0.000318775900541919	0.00011426101508547215	0.0001060108131029365	3.319791165814793e-05	-0.9039098330396963	8.425309630128907e-05	False	1	False	1
DIS_Abnormality of the voice	Disease	1517.0	7.480550568521843e-05	0.0007055740348755166	0.0001520486673391729	0.00011390818999886092	7.333278633255737e-05	0.22442247303643795	0.00016850619260257814	False	1	False	1
DIS_Abnormally folded helix	Disease	88.0	8.274720728175425e-05	0.00012313754463735992	0.0001019538166781138	0.0001002134861583474	1.005856466087968e-05	-1.7597660276189644	8.425309630128907e-05	True	0.07844748539796298	False	0.32291642908488416
DIS_Abnormally small eyeball	Disease	2284.0	7.698229407236336e-05	0.0009233610341643582	0.00027041283988330986	0.00023765677284384124	0.00014318419834879751	-0.12329259222053604	0.0002527592889038672	False	1	False	1
DIS_Abortion, Tubal	Disease	2059.0	7.698229407236336e-05	0.0008525149190110827	0.00022255385141665442	0.0002042692268409764	0.00011937062534086308	-1.158582814829421	8.425309630128907e-05	False	0.7449820955328093	False	0.7449820955328093
DIS_Abscess	Disease	1122.0	7.030371203599551e-05	0.0004329004329004329	0.00013547557961743255	0.00010900965026837989	5.8977896505789196e-05	-0.8685030553966189	8.425309630128907e-05	False	1	False	1
DIS_Absence Epilepsy	Disease	1531.0	7.030371203599551e-05	0.0005467468562055768	0.0001568047182056495	0.00011574074074074075	7.741077183093808e-05	-0.9372290210826235	8.425309630128907e-05	False	1	False	1
DIS_Absence Seizures	Disease	2186.0	7.906388361796332e-05	0.0008361204013377926	0.00023526095741625863	0.00021417864707926716	0.00012380936186272236	-0.5391738056747033	0.00016850619260257814	False	1	False	1
DIS_Absence of eyebrow	Disease	1360.0	7.51597143930853e-05	0.0005752416014726184	0.00014535924703518329	0.00011198835637136806	7.000667778968212e-05	-0.8728617420965561	8.425309630128907e-05	False	1	False	1
DIS_Absence of pubertal development	Disease	744.0	7.030371203599551e-05	0.00037593984962406017	0.0001180440365415677	0.00010471204303294366	4.141583726797678e-05	-0.8158941716338592	8.425309630128907e-05	False	1	False	1
DIS_Absence of secondary sex characteristics	Disease	896.0	7.51597143930853e-05	0.0003834355828220859	0.00012379540640430287	0.00010679199969171281	4.693996699440391e-05	0.9525099624293641	0.00016850619260257814	False	1	False	1
DIS_Absence of septum pellucidum	Disease	1065.0	7.537499057812617e-05	0.0003792667509481669	0.00013236107865316263	0.00010889687465969727	5.576353980961543e-05	-0.8627139259114643	8.425309630128907e-05	False	1	False	1
DIS_Absent earlobe	Disease	437.0	7.224389539083947e-05	0.00032822757111597374	0.00011362278754812261	0.00010470107842110774	3.453446116951434e-05	-0.8504459097442051	8.425309630128907e-05	False	1	False	1
DIS_Absent finger	Disease	363.0	7.030371203599551e-05	0.0003155237694572991	0.00010850293039717702	0.00010258514567090685	2.8111966878195264e-05	-0.8626160595933638	8.425309630128907e-05	False	1	False	1
DIS_Absent reflex	Disease	2245.0	7.701193685021179e-05	0.0008743806470416788	0.0002518355172380615	0.00022301516503122213	0.00013478215293855593	-1.2433576499788472	8.425309630128907e-05	False	0.6468563687728632	False	0.6468563687728632
DIS_Absent retinal pigment epithelium	Disease	36.0	8.425309630128907e-05	0.00012616704516780217	0.0001069842631133501	0.00010871619785698253	1.2009091239713303e-05	-1.8928298868186213	8.425309630128907e-05	True	0.05838049568077097	True	0.05838049568077097
DIS_Absent speech	Disease	1835.0	7.51597143930853e-05	0.0008236101578586136	0.000185365963962255	0.00017542320849048328	9.656296926050381e-05	0.6979210090340237	0.0002527592889038672	False	1	False	1
DIS_Absent tendon reflex	Disease	2232.0	7.701193685021179e-05	0.0008743806470416788	0.0002475357800783373	0.00022087244885613682	0.00013214785437010512	-1.2356060153632469	8.425309630128907e-05	False	0.6549979973389036	False	0.6549979973389036
DIS_Absent testes	Disease	98.0	8.012178511337233e-05	0.00020710365537951746	0.00010507897434718108	0.00010288118548254177	1.7648001902738862e-05	-1.1800700249618603	8.425309630128907e-05	False	0.7180991986411747	False	0.7180991986411747
DIS_Acanthosis Nigricans	Disease	1057.0	7.030371203599551e-05	0.0004767353165522502	0.0001334684371083121	0.00010913456291607552	5.603655715733327e-05	-0.878272029968608	8.425309630128907e-05	False	1	False	1
DIS_Accessory oral frenulum	Disease	285.0	7.799703611262772e-05	0.0002664890073284477	0.00011097009935499028	0.00010530749789385004	3.0110260379139478e-05	-0.887305613345372	8.425309630128907e-05	False	1	False	1
DIS_Achalasia	Disease	534.0	7.030371203599551e-05	0.0002680605816914623	0.00011032356489238395	0.00010212418300653595	3.112109619519412e-05	-0.8377104851184779	8.425309630128907e-05	False	1	False	1
DIS_Ache	Disease	1432.0	7.698229407236336e-05	0.0005747126436781609	0.00014722095443134742	0.0001128986824344563	6.98163068165409e-05	-0.9019076058480365	8.425309630128907e-05	False	1	False	1
DIS_Achromasia	Disease	579.0	7.47887218607434e-05	0.00043182554248083775	0.00011741543256706627	0.00010465724751439037	4.2558268026752175e-05	-0.7792219421366331	8.425309630128907e-05	False	1	False	1
DIS_Acidosis, Lactic	Disease	2355.0	7.224389539083947e-05	0.0012212994626282364	0.0003094199631308591	0.0002906131938390003	0.0001639494950399149	1.7099882552850219	0.0005897716741090235	False	0.34199026594516824	False	0.34199026594516824
DIS_Acinar Cell Carcinoma	Disease	1091.0	7.224389539083947e-05	0.0004681100058513751	0.00013609143636079165	0.00010964912280701755	5.941452096441847e-05	0.5455695967185982	0.00016850619260257814	False	1	False	1
DIS_Acne	Disease	1506.0	7.030371203599551e-05	0.000573921028466483	0.00015571664260973948	0.00011588828992008113	7.701420836726962e-05	1.2600615957947057	0.0002527592889038672	False	0.629820002561235	False	0.629820002561235
DIS_Acne Vulgaris	Disease	826.0	7.030371203599551e-05	0.0004785833931562575	0.0001234468497744782	0.00010695188266827125	4.6607135953173953e-05	-0.8409388964077728	8.425309630128907e-05	False	1	False	1
DIS_Acoustic Neuroma	Disease	1777.0	7.672241829062452e-05	0.0006029544769369913	0.00017344631752144512	0.000125250501002004	8.80016701637962e-05	-0.05613671774265201	0.00016850619260257814	False	1	False	1
DIS_Acquired Immunodeficiency Syndrome	Disease	2357.0	7.830240388379923e-05	0.0011266336187471834	0.000310866992276864	0.0002932551319648094	0.0001557174495062221	-1.4552890295478413	8.425309630128907e-05	False	0.47217336917341285	False	0.47217336917341285
DIS_Acquired cubitus valgus	Disease	737.0	7.480550568521843e-05	0.0003747774758737	0.00012009194967906791	0.00010537407797681771	4.23349510622783e-05	-0.8465547373624421	8.425309630128907e-05	False	1	False	1
DIS_Acquired flat foot	Disease	2033.0	7.698229407236336e-05	0.0009471490812653912	0.00021935822732448298	0.00020238818053025704	0.00011739243379976674	0.28452482411562885	0.0002527592889038672	False	1	False	1
DIS_Acquired hypothyroidism	Disease	278.0	7.480550568521843e-05	0.00025614754098360657	0.00010947974042262665	0.00010396631519491071	2.791963582689252e-05	-0.9035448842437617	8.425309630128907e-05	False	1	False	1
DIS_Acquired scoliosis	Disease	2496.0	8.770391159445712e-05	0.0016638935108153079	0.0006915981212304167	0.0006720430107526882	0.00026050031693177877	1.5496799982476115	0.001095290251916758	False	0.41640500869526165	False	0.41640500869526165
DIS_Acral Lentiginous Malignant Melanoma	Disease	206.0	7.532389273877674e-05	0.00020032051282051281	0.00010286731712494873	0.00010058338769544054	1.713476354433138e-05	-1.0863424391880634	8.425309630128907e-05	False	0.847357168487697	False	0.847357168487697
DIS_Acrocephalopolysyndactyly	Disease	224.0	7.893282816323308e-05	0.00022789425706472196	0.00010957746136877051	0.00010394470394575414	2.5000235173972277e-05	-1.0129650737784506	8.425309630128907e-05	False	0.9745655536088772	False	0.9745655536088772
DIS_Acrocephaly	Disease	823.0	7.030371203599551e-05	0.0003896356906292616	0.00012428604895686215	0.00010657572205051689	4.7840131334207015e-05	0.9243315687575749	0.00016850619260257814	False	1	False	1
DIS_Acromegaly	Disease	1788.0	7.224389539083947e-05	0.0006455182589450387	0.00017709055274768576	0.00013728720742006822	9.049903149963995e-05	-0.0948558233481402	0.00016850619260257814	False	1	False	1
DIS_Acromicric Dysplasia	Disease	210.0	7.672241829062452e-05	0.00022336385972749609	0.00010431261659621563	0.00010112770920708554	1.9660549165685204e-05	-1.020292979910129	8.425309630128907e-05	False	0.9606168560221212	False	0.9606168560221212
DIS_Acroparesthesia	Disease	90.0	7.480550568521843e-05	0.0002334539512081242	0.00010562903021737464	0.00010257992968984211	2.3562918762569543e-05	-0.9071853165339572	8.425309630128907e-05	False	1	False	1
DIS_Action Myoclonus-Renal Failure Syndrome	Disease	672.0	7.224389539083947e-05	0.00039924144126160294	0.00012079983963226449	0.00010576422167192014	4.459153448425443e-05	-0.819589273024016	8.425309630128907e-05	False	1	False	1
DIS_Acute Cerebrovascular Accidents	Disease	1952.0	7.532389273877674e-05	0.0006500541711809318	0.00019493187430259898	0.00018610711471056166	0.00010193571232332862	-1.0857703887941574	8.425309630128907e-05	False	0.8482502830909655	False	0.8482502830909655
DIS_Acute Chest Syndrome	Disease	983.0	7.030371203599551e-05	0.00036760200955765227	0.00012586252196701371	0.00010620220900594733	4.9013525790279066e-05	-0.8489376145630624	8.425309630128907e-05	False	1	False	1
DIS_Acute Confusional Senile Dementia	Disease	1876.0	7.224389539083947e-05	0.000669008195350393	0.00018389150726693513	0.00017446682604656773	9.36903894013216e-05	0.7350570541652657	0.0002527592889038672	False	1	False	1
DIS_Acute Coronary Syndrome	Disease	2465.0	7.698229407236336e-05	0.0012113870381586917	0.00042271684188167164	0.0004056383733901227	0.00019032357826989098	-0.4503091916177668	0.00033701238520515627	False	1	False	1
DIS_Acute Erythroblastic Leukemia	Disease	2454.0	8.080155138978668e-05	0.0011627906976744186	0.00038158494744804745	0.00036176185384349964	0.00017884886982861637	0.22186628350753448	0.0004212654815064454	False	1	False	1
DIS_Acute GVH disease	Disease	2296.0	7.480550568521843e-05	0.0009168704156479218	0.00027189326491430354	0.0002451581306755644	0.0001385257556133235	-1.3545507677055193	8.425309630128907e-05	False	0.545016218947488	False	0.545016218947488
DIS_Acute Kidney Insufficiency	Disease	1928.0	7.830240388379923e-05	0.0008218856404837384	0.00019478228613540726	0.00018485996857380533	0.00010127187166745303	-0.2594609253308961	0.00016850619260257814	False	1	False	1
DIS_Acute Megakaryocytic Leukemias	Disease	2161.0	7.51597143930853e-05	0.0007698229407236335	0.00023278222029554673	0.00021342439440828086	0.00012215060894947465	-1.215950745326976	8.425309630128907e-05	False	0.6763446101714786	False	0.6763446101714786
DIS_Acute Myeloid Leukemia (AML-M2)	Disease	2147.0	7.480550568521843e-05	0.0009477674810446504	0.00023361048274550284	0.00021249468763280918	0.00012718764538425652	-0.5118758975860671	0.00016850619260257814	False	1	False	1
DIS_Acute Myeloid Leukemia Arising from Previous Myelodysplastic Syndrome	Disease	1164.0	7.480550568521843e-05	0.0004976981460744059	0.00013658587995276822	0.00010911076819230982	6.363050392287868e-05	1.8257502579565181	0.0002527592889038672	False	0.29999723962685276	False	0.29999723962685276
DIS_Acute Myeloid Leukemia, M1	Disease	2127.0	7.480550568521843e-05	0.0008424599831508003	0.00022881476961974012	0.00020852882911062454	0.00012366989470151556	-0.4876577049145245	0.00016850619260257814	False	1	False	1
DIS_Acute Promyelocytic Leukemia	Disease	2499.0	0.00010049241282283188	0.001887267237040765	0.0007715826558568795	0.0007633587786259542	0.00026315039188784447	-0.6909014288124048	0.0005897716741090235	False	1	False	1
DIS_Acute biphenotypic leukemia	Disease	994.0	7.47887218607434e-05	0.0005219206680584551	0.00013592539764453198	0.00010976346007485915	6.196279672493103e-05	0.525812207971838	0.00016850619260257814	False	1	False	1
DIS_Acute bronchitis	Disease	40.0	8.192692118630181e-05	0.0001530221882172915	0.00010460311094833979	0.00010117925659704416	1.4832490477375326e-05	-1.3719890586204337	8.425309630128907e-05	False	0.5312497076705328	False	0.5312497076705328
DIS_Acute kidney injury	Disease	1965.0	7.224389539083947e-05	0.0008218856404837384	0.00019763978386839025	0.00018712574850299402	0.00010370231200580864	-0.28093482876428316	0.00016850619260257814	False	1	False	1
DIS_Acute leukemia	Disease	2499.0	9.713453132588635e-05	0.0018532969176746	0.0008105910671108183	0.0007980138322397589	0.0002742234813989957	-0.1907684933920766	0.0007582778667116017	False	1	False	1
DIS_Acute lymphoblastic leukemia with lymphomatous features	Disease	257.0	7.030371203599551e-05	0.0002844141069397042	0.00010751167359217899	0.00010251153254741159	2.7605922934298354e-05	-0.8425212714765943	8.425309630128907e-05	False	1	False	1
DIS_Acute lymphocytic leukemia	Disease	2500.0	0.00047778308647873863	0.0027514100976750583	0.0014550348812006758	0.0014293510755774906	0.00034674108170410064	0.17742591076943057	0.0015165557334232034	False	1	False	1
DIS_Acute monocytic leukemia	Disease	1790.0	7.480550568521843e-05	0.0006048387096774194	0.0001730787360563056	0.00012640627177076797	8.773064483535555e-05	-0.05212025355916139	0.00016850619260257814	False	1	False	1
DIS_Acute myelomonocytic leukemia	Disease	1839.0	7.51597143930853e-05	0.0006283380458686773	0.0001812472242204595	0.00016160310277957336	9.456790856586242e-05	-0.1347289139741077	0.00016850619260257814	False	1	False	1
DIS_Acute myocardial infarction	Disease	2436.0	7.947862025115244e-05	0.001201660476294516	0.0004071711156143918	0.00039201595244060567	0.00018193044158509183	-0.848741009834265	0.0002527592889038672	False	1	False	1
DIS_Acute necrotizing encephalopathy	Disease	748.0	7.480550568521843e-05	0.00039067586925380907	0.0001239854691220477	0.00010633207537100617	4.965910633437299e-05	2.5931562061294082	0.0002527592889038672	False	0.14871084554651867	False	0.14871084554651867
DIS_Acute onset pain	Disease	519.0	7.751937984496124e-05	0.0002684323550465283	0.00011151075520522305	0.00010412328196584757	3.1001320447416164e-05	-0.8792418681058405	8.425309630128907e-05	False	1	False	1
DIS_Acute pancreatitis	Disease	2017.0	7.224389539083947e-05	0.0007138486640832143	0.0002049506572471012	0.0001942690626517727	0.00010672446059005803	-0.34148183502665613	0.00016850619260257814	False	1	False	1
DIS_Acyl-CoA Dehydrogenase Family, Member 9, Deficiency of	Disease	38.0	8.425309630128907e-05	0.00012174336498660823	0.00010234478527146716	0.00010115327109736617	9.25173144277599e-06	-1.955492232138298	8.425309630128907e-05	True	0.05052499932737864	True	0.05052499932737864
DIS_Adamantinoma	Disease	203.0	7.51597143930853e-05	0.000213857998289136	0.00010533174910352435	0.00010212418300653595	1.813335552244639e-05	-1.1624242835884984	8.425309630128907e-05	False	0.7400663401710433	False	0.7400663401710433
DIS_Addictive Behavior	Disease	2435.0	8.080155138978668e-05	0.0011607142857142858	0.0003586551938920216	0.00033932813030200206	0.00016729654698448144	-0.6329832079437802	0.0002527592889038672	False	1	False	1
DIS_Adducted thumb	Disease	1051.0	7.47887218607434e-05	0.0005395926075812762	0.00013414224563314663	0.00010958904109589041	5.8539168384908464e-05	4.904805513897936	0.0004212654815064454	False	0.04156774041673244	False	0.04156774041673244
DIS_Adenocarcinoma	Disease	2500.0	0.0012323549182164464	0.004828073480923222	0.0028248865259665077	0.002804267525594527	0.0004763055330539745	-1.8623871642833458	0.0019378212149296487	False	0.2883102352166474	False	0.2883102352166474
DIS_Adenocarcinoma Of Esophagus	Disease	2486.0	8.425309630128907e-05	0.0013832997987927565	0.0004950049685918832	0.0004832668911908567	0.00020856328464391615	-1.969435190819315	8.425309630128907e-05	False	0.2578200049033943	False	0.2578200049033943
DIS_Adenocarcinoma of colon	Disease	2473.0	8.026970621287526e-05	0.0012725590004627487	0.0004558557605110529	0.00044508734839212194	0.00019843531715119073	-1.023489540687173	0.0002527592889038672	False	0.954625832399591	False	0.954625832399591
DIS_Adenocarcinoma of large intestine	Disease	2474.0	8.736676568233443e-05	0.0014614185502727982	0.0004751768076768532	0.00045592878445705707	0.00020423510178738355	0.14856295448403462	0.0005055185778077344	False	1	False	1
DIS_Adenocarcinoma of lung (disorder)	Disease	2500.0	0.0006687472135532769	0.003277255844439589	0.00186791993843257	0.0018430112831928024	0.0003890367354698446	-0.4700276239619081	0.0016850619260257815	False	1	False	1
DIS_Adenocarcinoma of pancreas	Disease	2491.0	8.95335303071e-05	0.0014124293785310734	0.0005809593028025505	0.0005712327202102136	0.00022169000934103383	0.039750872547966554	0.0005897716741090235	False	1	False	1
DIS_Adenocarcinoma of prostate	Disease	2419.0	8.377314233056883e-05	0.0012957945576628578	0.0003716678394264198	0.0003512777728989198	0.0001759274307784851	-0.6758954530079707	0.0002527592889038672	False	1	False	1
DIS_Adenocarcinoma of rectum	Disease	1130.0	7.698229407236336e-05	0.00048774539690281675	0.0001329696328203994	0.00010871930736227104	5.650889407150466e-05	-0.8621038744355158	8.425309630128907e-05	False	1	False	1
DIS_Adenocarcinoma of the gastroesophageal junction	Disease	435.0	7.532389273877674e-05	0.00026497085320614734	0.00010948230551542877	0.00010238558410975735	2.8129697913076317e-05	-0.8968887363135066	8.425309630128907e-05	False	1	False	1
DIS_Adenocarcinoma, Basal Cell	Disease	2130.0	7.537499057812617e-05	0.0009006980409817609	0.00023035426578030748	0.00020915033194372212	0.00012302276472615095	-1.1875945871013391	8.425309630128907e-05	False	0.7090283182730385	False	0.7090283182730385
DIS_Adenocarcinoma, Endometrioid	Disease	1628.0	7.030371203599551e-05	0.0007219471947194719	0.00016140130138068452	0.00011773709674333936	8.111585280367356e-05	-0.9510866546163167	8.425309630128907e-05	False	1	False	1
DIS_Adenocarcinoma, Oxyphilic	Disease	2160.0	7.030371203599551e-05	0.0009006980409817609	0.00023754242330289456	0.00021569156671212802	0.00012561555839161892	-1.2203052628537532	8.425309630128907e-05	False	0.6715263080172573	False	0.6715263080172573
DIS_Adenocarcinoma, Tubular	Disease	2181.0	7.537499057812617e-05	0.0009006980409817609	0.00024202226371791206	0.00021577300679684973	0.00012848695037534963	-1.2279003194933886	8.425309630128907e-05	False	0.6632446802295682	False	0.6632446802295682
DIS_Adenoid Cystic Carcinoma	Disease	2429.0	8.336112037345781e-05	0.001138563133325743	0.00034904193954581964	0.000332409972299169	0.00016978155771263379	-0.5670972273968472	0.0002527592889038672	False	1	False	1
DIS_Adenolymphoma	Disease	328.0	7.537499057812617e-05	0.00024354603019970775	0.0001092411370468403	0.00010393389832152614	2.5670990337804544e-05	-0.9733960558877403	8.425309630128907e-05	False	1	False	1
DIS_Adenoma	Disease	2500.0	0.0005076786394212463	0.003045331941181589	0.00162757286748039	0.0016101486723814093	0.00035134750585749295	-0.7955750987261594	0.001348049540820625	False	1	False	1
DIS_Adenoma of large intestine	Disease	2460.0	8.429570934839417e-05	0.001269328409877683	0.0004203529688974811	0.0004001000260070019	0.00018898685445035672	-0.440986141256808	0.00033701238520515627	False	1	False	1
DIS_Adenoma of lung	Disease	704.0	7.578053955744165e-05	0.0003589375448671931	0.00012019843639060238	0.00010517458981909971	4.2515094543767226e-05	-0.8454724251479514	8.425309630128907e-05	False	1	False	1
DIS_Adenomatoid Tumor	Disease	110.0	7.799703611262772e-05	0.0001377410468319559	0.00010125318212982758	0.00010016148732424977	1.2007009160583506e-05	-1.4158468275635392	8.425309630128907e-05	True	0.15682035580006337	True	0.15682035580006337
DIS_Adenomatous Polyposis Coli	Disease	2496.0	9.381743127873159e-05	0.0017095843573031308	0.0006538629321719459	0.0006409572797282795	0.00024159787595476494	1.129650358322412	0.0009267840593141798	False	0.7836315468427727	False	0.7836315468427727
DIS_Adenomatous Polyps	Disease	1665.0	7.030371203599551e-05	0.0005845674201091193	0.0001689376251154188	0.0001222344456667889	8.586102300227676e-05	-0.0050247772243433	0.00016850619260257814	False	1	False	1
DIS_Adenosquamous carcinoma	Disease	1505.0	7.030371203599551e-05	0.0005250721974271463	0.00015360924967137868	0.00011473152822395595	7.681123632739452e-05	-0.9029428074099872	8.425309630128907e-05	False	1	False	1
DIS_Adolescent idiopathic scoliosis	Disease	714.0	7.47887218607434e-05	0.0004155844155844156	0.00012123541018526348	0.0001055074922063548	4.4133485055407867e-05	1.0710865538483543	0.00016850619260257814	False	0.8716675234409212	False	0.8716675234409212
DIS_Adrenal Cancer	Disease	692.0	7.030371203599551e-05	0.00033437360677663843	0.00011893957385055408	0.00010333247471191941	4.3135882454384725e-05	-0.8041211996983073	8.425309630128907e-05	False	1	False	1
DIS_Adrenal Cortical Adenoma	Disease	1909.0	7.698229407236336e-05	0.0006160670280926564	0.00019282703339384036	0.00018005041411595248	0.00010371992765184355	0.5778277797416261	0.0002527592889038672	False	1	False	1
DIS_Adrenal Gland Diseases	Disease	475.0	7.47887218607434e-05	0.00032637075718015666	0.0001118270989340358	0.00010393929944912172	3.333627824308828e-05	-0.8271470027840836	8.425309630128907e-05	False	1	False	1
DIS_Adrenal Gland Hyperfunction	Disease	763.0	7.030371203599551e-05	0.00043015377997634156	0.00011835018320126403	0.00010561892691170258	4.283859390221753e-05	-0.79594318566581	8.425309630128907e-05	False	1	False	1
DIS_Adrenal Gland Neoplasms	Disease	1867.0	7.480550568521843e-05	0.0006245446028937233	0.00018498375151829014	0.0001762114537444934	9.553088185903733e-05	1.5914082517441352	0.00033701238520515627	False	0.39485422441284357	False	0.39485422441284357
DIS_Adrenal hyperplasia	Disease	974.0	7.537499057812617e-05	0.0004695386782486207	0.00012921135269206374	0.00010767741848937104	5.547659226497564e-05	-0.810400469012918	8.425309630128907e-05	False	1	False	1
DIS_Adrenocortical carcinoma	Disease	2377.0	7.672241829062452e-05	0.0012842042872666206	0.00031033764084649034	0.00029228371005455964	0.00015598323862500634	-0.9092736469261551	0.00016850619260257814	False	1	False	1
DIS_Adrenocorticotropic hormone (ACTH) deficiency (disorder)	Disease	578.0	7.47887218607434e-05	0.0003397508493771234	0.00011562107672142851	0.00010464084358619791	3.884760977478364e-05	-0.8074623021079845	8.425309630128907e-05	False	1	False	1
DIS_Adrenocorticotropic hormone excess	Disease	202.0	8.064516129032258e-05	0.0002808988764044944	0.00010660734583654991	0.00010132237011497745	2.5898013527543694e-05	-0.8631646404650343	8.425309630128907e-05	False	1	False	1
DIS_Adrenogenital Syndrome	Disease	241.0	7.899518129394107e-05	0.0002808988764044944	0.00010643256911810658	0.00010121457489878542	2.5257131994272302e-05	-0.8781469258602786	8.425309630128907e-05	False	1	False	1
DIS_Adrenoleukodystrophy	Disease	2283.0	7.799703611262772e-05	0.0009843596193809471	0.0002769723377796977	0.0002564102564102564	0.00014007561804877904	0.42862596832912486	0.00033701238520515627	False	1	False	1
DIS_Adrenomyeloneuropathy	Disease	610.0	7.224389539083947e-05	0.00044169611307420494	0.00011886208619094021	0.00010448233131291586	4.6823925484813604e-05	2.8595894369504298	0.0002527592889038672	False	0.12229047494527126	False	0.12229047494527126
DIS_Adult Acute Lymphocytic Leukemia	Disease	2075.0	7.751937984496124e-05	0.0008350730688935282	0.00022334462706564704	0.00020590960568310512	0.00011698311323824372	-1.1889881104556435	8.425309630128907e-05	False	0.7073672949143075	False	0.7073672949143075
DIS_Adult Acute Myeloblastic Leukemia	Disease	2012.0	7.51597143930853e-05	0.0008625336927223719	0.00020701488502472502	0.0001968407071348145	0.00010462300036203177	-0.36807100053423714	0.00016850619260257814	False	1	False	1
DIS_Adult Cholangiocarcinoma	Disease	1422.0	7.030371203599551e-05	0.0005583472920156337	0.0001499739338237178	0.00011287318733394538	7.215165688116114e-05	0.25685146509364654	0.00016850619260257814	False	1	False	1
DIS_Adult Fanconi syndrome	Disease	892.0	7.713073659853452e-05	0.00042794479512142934	0.00012634882763045172	0.00010790978867427671	5.065811413381972e-05	-0.8309770714709501	8.425309630128907e-05	False	1	False	1
DIS_Adult Glioblastoma	Disease	2380.0	7.786342754808066e-05	0.0010126582278481013	0.000307969503924339	0.00029131897736345746	0.0001569456752460264	-0.35177914226642326	0.0002527592889038672	False	1	False	1
DIS_Adult Hepatocellular Carcinoma	Disease	2009.0	7.224389539083947e-05	0.000654940119760479	0.00020823131691461154	0.00019646365422396856	0.00010719101682648813	-1.1566101739104508	8.425309630128907e-05	False	0.7475254509550072	False	0.7475254509550072
DIS_Adult Learning Disorders	Disease	903.0	7.224389539083947e-05	0.0004234148406901662	0.00012763633166434687	0.00010706638115631691	5.221074417635824e-05	2.3964982536329713	0.0002527592889038672	False	0.17411884045080714	False	0.17411884045080714
DIS_Adult Liver Carcinoma	Disease	1514.0	7.030371203599551e-05	0.0005681172594023407	0.00015538615370585323	0.00011454754323992621	7.663552007913751e-05	-0.9281995780952326	8.425309630128907e-05	False	1	False	1
DIS_Adult Lymphoma	Disease	1371.0	7.537499057812617e-05	0.0004957243772462511	0.00014776648638168248	0.00011222085063404781	6.995808552309473e-05	-0.9078777614551248	8.425309630128907e-05	False	1	False	1
DIS_Adult Medulloblastoma	Disease	1563.0	7.224389539083947e-05	0.0005645464809936018	0.0001629228640674268	0.00011784115012962527	8.297420385163587e-05	1.0827030651246106	0.0002527592889038672	False	0.8530633178336494	False	0.8530633178336494
DIS_Adult Myelodysplastic Syndrome	Disease	635.0	7.47887218607434e-05	0.00047387750266556097	0.00011975570115683522	0.00010575296108291032	4.351001024129561e-05	-0.8159640657094219	8.425309630128907e-05	False	1	False	1
DIS_Adult Neuronal Ceroid Lipofuscinosis	Disease	583.0	7.480550568521843e-05	0.0002905006294180304	0.00011636208636692797	0.00010548523206751055	3.669819066107453e-05	-0.8749474970627542	8.425309630128907e-05	False	1	False	1
DIS_Adult Oligodendroglioma	Disease	282.0	7.030371203599551e-05	0.0002315618849137432	0.00010670357891462072	0.0001054907962215388	1.969286558303447e-05	-1.1400312726794262	8.425309630128907e-05	False	0.7694253138716679	False	0.7694253138716679
DIS_Adult Rickets	Disease	767.0	7.030371203599551e-05	0.0003371165299471851	0.0001205861720123526	0.00010576414595452142	4.245925523497984e-05	-0.8557162745787099	8.425309630128907e-05	False	1	False	1
DIS_Adult T Acute Lymphoblastic Leukemia	Disease	797.0	7.030371203599551e-05	0.0003257328990228013	0.00012245493432350296	0.00010617965597791463	4.502722124687356e-05	-0.848416512597175	8.425309630128907e-05	False	1	False	1
DIS_Adult T-Cell Lymphoma/Leukemia	Disease	2499.0	0.00010227040294538761	0.0019953441968739607	0.0008049194501416152	0.0007887212856156955	0.00027127014701176463	-0.4825251918546938	0.0006740247704103125	False	1	False	1
DIS_Adult-Onset Dystonias	Disease	347.0	7.030371203599551e-05	0.00023204548091425919	0.00010760729438206427	0.00010329511414110113	2.2470934458892227e-05	-1.039306937746572	8.425309630128907e-05	False	0.9257897055302586	False	0.9257897055302586
DIS_Adult-Onset Idiopathic Focal Dystonias	Disease	278.0	7.030371203599551e-05	0.00023204548091425919	0.000108573088888604	0.00010376135587964868	2.325850934491482e-05	-1.0456384898386533	8.425309630128907e-05	False	0.914611963014941	False	0.914611963014941
DIS_Adult-Onset Idiopathic Torsion Dystonias	Disease	278.0	7.030371203599551e-05	0.00023204548091425919	0.000108573088888604	0.00010376135587964868	2.325850934491482e-05	-1.0456384898386533	8.425309630128907e-05	False	0.914611963014941	False	0.914611963014941
DIS_Adult-Onset Still Disease	Disease	690.0	7.030371203599551e-05	0.0003108164111065064	0.00011623466712380536	0.00010307153164296021	3.9316299655451305e-05	-0.8134430529522625	8.425309630128907e-05	False	1	False	1
DIS_Advanced bone age	Disease	1362.0	7.030371203599551e-05	0.00048774539690281675	0.00014376510390853547	0.00011202599319297612	6.571091791313722e-05	-0.9056639215710681	8.425309630128907e-05	False	1	False	1
DIS_Advanced cancer	Disease	120.0	7.030371203599551e-05	0.00024006721882126995	0.00010213845766632785	9.867836811257319e-05	2.0433280079710007e-05	-0.875305447547735	8.425309630128907e-05	False	1	False	1
DIS_Adverse reaction to drug	Disease	1862.0	7.672241829062452e-05	0.0007309941520467836	0.00018805134799927003	0.00017755686856141576	9.792230856057984e-05	-0.19959859692850526	0.00016850619260257814	False	1	False	1
DIS_Affective Disorders, Psychotic	Disease	527.0	7.537499057812617e-05	0.0003002101471029721	0.0001135220380931071	0.00010378827192527245	3.536787425291828e-05	-0.8275572793126797	8.425309630128907e-05	False	1	False	1
DIS_African Burkitt's lymphoma	Disease	978.0	7.224389539083947e-05	0.0005049229992426155	0.00012800780460798625	0.00010825440068934058	5.281817411594868e-05	-0.828402515593307	8.425309630128907e-05	False	1	False	1
DIS_Age related macular degeneration	Disease	2492.0	8.787346221441125e-05	0.0017333168255540424	0.0006297099471693329	0.000612951669336648	0.0002385570728325922	-0.5205939521598252	0.0005055185778077344	False	1	False	1
DIS_Age-Related Memory Disorders	Disease	1189.0	7.224389539083947e-05	0.0004713646005185011	0.00014118469965463523	0.00011004732034774953	6.66731863819737e-05	0.4097823192582522	0.00016850619260257814	False	1	False	1
DIS_Agenesis	Disease	1991.0	7.030371203599551e-05	0.0007935608207686203	0.0002038499109773563	0.00019098548510313216	0.00011180896117208223	-0.3161081008559017	0.00016850619260257814	False	1	False	1
DIS_Agenesis of corpus callosum	Disease	2485.0	8.91503967192654e-05	0.0013771186440677966	0.0005039099509482346	0.000488615264340858	0.00021238441604675993	0.40427506292121257	0.0005897716741090235	False	1	False	1
DIS_Aggressive Systemic Mastocytosis	Disease	359.0	7.030371203599551e-05	0.0002588438308886972	0.00010682895259452773	0.00010140959334753067	2.4991021659763093e-05	2.4679759334270885	0.00016850619260257814	False	0.16417920914129808	False	0.16417920914129808
DIS_Aggressive periodontitis, generalized	Disease	981.0	7.532389273877674e-05	0.0003924261748258609	0.000128108765602386	0.000106928999144568	5.2236231625836295e-05	-0.839564186314805	8.425309630128907e-05	False	1	False	1
DIS_Aggressive personality	Disease	98.0	7.978935609989628e-05	0.00020644095788604458	0.00010486146111110232	0.00010459182735804522	1.542371983142634e-05	-1.3361475075437395	8.425309630128907e-05	False	0.5601330368208329	False	0.5601330368208329
DIS_Agnosia for Pain	Disease	1451.0	7.578053955744165e-05	0.0006731740154830024	0.00015613181219575745	0.0001151808339092375	7.772424990895947e-05	-0.9247913743607933	8.425309630128907e-05	False	1	False	1
DIS_Agyria	Disease	1315.0	7.224389539083947e-05	0.0006758278891642261	0.00014521254051763394	0.00011166945840312674	7.066620339290699e-05	0.3296293131163498	0.00016850619260257814	False	1	False	1
DIS_Airway Obstruction	Disease	1340.0	7.224389539083947e-05	0.0005152647172484864	0.00014680871477707453	0.00011318622753570459	7.06541359517939e-05	2.6920387301580537	0.00033701238520515627	False	0.1379867521120743	False	0.1379867521120743
DIS_Alacrima	Disease	385.0	7.480550568521843e-05	0.00025693730729701953	0.0001071274095747614	0.00010329511414110113	2.3150619615837652e-05	-0.9880648402958384	8.425309630128907e-05	False	1	False	1
DIS_Albinism	Disease	1260.0	7.030371203599551e-05	0.000563570784490532	0.00014345267747920394	0.00011094469441140304	6.928658568115882e-05	-0.854416198978803	8.425309630128907e-05	False	1	False	1
DIS_Albinism, Ocular	Disease	866.0	7.47887218607434e-05	0.00043182554248083775	0.00012604809800047833	0.00010679196924391286	5.106838892841303e-05	0.831396789540727	0.00016850619260257814	False	1	False	1
DIS_Albinism, Oculocutaneous	Disease	1020.0	7.224389539083947e-05	0.00048537798810823927	0.0001292361736875444	0.00010713520462824084	5.666184089224136e-05	-0.7938866206589277	8.425309630128907e-05	False	1	False	1
DIS_Alcohol Use Disorder	Disease	1913.0	7.47887218607434e-05	0.000600096015362458	0.00019037566698708685	0.00018428084400626556	9.825263153036521e-05	-1.080099016513368	8.425309630128907e-05	False	0.8571816369170242	False	0.8571816369170242
DIS_Alcohol Withdrawal Delirium	Disease	677.0	7.51597143930853e-05	0.00033285254632197937	0.00011856866858872358	0.0001060108131029365	4.2269589516903255e-05	-0.8118264851782391	8.425309630128907e-05	False	1	False	1
DIS_Alcohol abuse	Disease	2119.0	7.030371203599551e-05	0.0008247800586510264	0.00021591143773855658	0.0002018978396931153	0.00011367585117976588	-0.4170212463244481	0.00016850619260257814	False	1	False	1
DIS_Alcohol withdrawal syndrome	Disease	1203.0	7.47887218607434e-05	0.000549073438572409	0.00013591970689261066	0.00010949304719150334	6.166323526953821e-05	-0.837883551933011	8.425309630128907e-05	False	1	False	1
DIS_Alcoholic Intoxication, Chronic	Disease	2495.0	9.325748391308402e-05	0.0017095843573031308	0.0007163530921200669	0.0007000350017500875	0.0002654581315971999	0.15793366109858153	0.0007582778667116017	False	1	False	1
DIS_Alkaline phosphatase raised	Disease	1291.0	7.224389539083947e-05	0.0005288207297726071	0.00014232283389960926	0.0001100715465052284	6.709226052130962e-05	-0.8655206598662193	8.425309630128907e-05	False	1	False	1
DIS_Alkalosis	Disease	628.0	7.51597143930853e-05	0.00030478512648582747	0.00011479225373506464	0.00010438413361169103	3.614034931314369e-05	-0.8450155577956451	8.425309630128907e-05	False	1	False	1
DIS_Allergic rhinitis (disorder)	Disease	2307.0	7.224389539083947e-05	0.0009105394946505805	0.0002857869240191853	0.00026292725679228745	0.00014515006405269992	-0.22754130582626997	0.0002527592889038672	False	1	False	1
DIS_Allodynia	Disease	1865.0	7.480550568521843e-05	0.0006147037128104253	0.0001877744322424947	0.00017554638813306416	9.910146876838884e-05	-1.044599411368428	8.425309630128907e-05	False	0.9164324240537192	False	0.9164324240537192
DIS_Alloxan Diabetes	Disease	2129.0	8.080155138978668e-05	0.0008104548677945497	0.00022649666566003135	0.00020519134092541295	0.00012031642170711502	0.2182796236058839	0.0002527592889038672	False	1	False	1
DIS_Alopecia	Disease	2445.0	8.464533604198409e-05	0.0010504201680672268	0.00037299367840223853	0.000354924578527063	0.00017334387481911852	-0.20757176009032996	0.00033701238520515627	False	1	False	1
DIS_Alopecia, Male Pattern	Disease	1007.0	7.532389273877674e-05	0.0004105933073290905	0.00013110838824559784	0.00010890873448050534	5.51259674093721e-05	-0.8499677039017876	8.425309630128907e-05	False	1	False	1
DIS_Alpha-Aminoadipic Semialdehyde Deficiency Disease	Disease	48.0	7.947862025115244e-05	0.0001263902932254803	0.000102781565887134	0.00010465796397268707	1.0741989519404687e-05	-1.7248638673845746	8.425309630128907e-05	True	0.08455200855659006	True	0.08455200855659006
DIS_Alport Syndrome	Disease	940.0	7.480550568521843e-05	0.0004368338284116722	0.00012669242972310074	0.00010695187655131695	5.0548022008795486e-05	-0.8395844532636139	8.425309630128907e-05	False	1	False	1
DIS_Alternating hemiplegia of childhood	Disease	285.0	7.47887218607434e-05	0.00033810436154626394	0.00010907463931893452	0.00010318852543597152	2.8598446697418634e-05	-0.8679332580634845	8.425309630128907e-05	False	1	False	1
DIS_Alveolar Bone Loss	Disease	952.0	7.030371203599551e-05	0.0003652634462606155	0.00012455853445429994	0.00010649060975204273	4.7262335852892334e-05	-0.8528024996154372	8.425309630128907e-05	False	1	False	1
DIS_Alveolar rhabdomyosarcoma	Disease	1662.0	7.51597143930853e-05	0.00074754378470739	0.00016835711188103544	0.00012171372930866602	8.82290739926039e-05	-0.9532460420790168	8.425309630128907e-05	False	1	False	1
DIS_Alzheimer Disease, Early Onset	Disease	2135.0	7.224389539083947e-05	0.0007967220578192579	0.00022387907016218744	0.00020454080589077522	0.00011844210577240941	0.9551781801343383	0.00033701238520515627	False	1	False	1
DIS_Alzheimer Disease, Late Onset	Disease	2466.0	7.893282816323308e-05	0.0012415349887133183	0.0004307378925912396	0.00040895617792675236	0.0001899090346236312	-0.04987867535405555	0.0004212654815064454	False	1	False	1
DIS_Alzheimer's Disease	Disease	2500.0	0.0016535137166478768	0.005195631428268476	0.003246322728697007	0.003210833594420195	0.0005312133713799053	1.660498469334134	0.004128401718763165	False	0.3626795271222526	False	0.3626795271222526
DIS_Alzheimer's Disease, Focal Onset	Disease	1876.0	7.224389539083947e-05	0.000669008195350393	0.00018389150726693513	0.00017446682604656773	9.36903894013216e-05	0.7350570541652657	0.0002527592889038672	False	1	False	1
DIS_Ambiguous Genitalia	Disease	1517.0	7.47887218607434e-05	0.0005851375073142189	0.00016041008125441326	0.00011721955222131051	8.101019514796139e-05	-0.9400913652167727	8.425309630128907e-05	False	1	False	1
DIS_Ambiguous genitalia due to virilization	Disease	331.0	7.030371203599551e-05	0.00024283632831471587	0.00010723843050178604	0.00010166734444896299	2.39675613968674e-05	-0.9590184758429864	8.425309630128907e-05	False	1	False	1
DIS_Ambiguous genitalia, female	Disease	331.0	7.030371203599551e-05	0.00024283632831471587	0.00010723843050178604	0.00010166734444896299	2.39675613968674e-05	-0.9590184758429864	8.425309630128907e-05	False	1	False	1
DIS_Ambiguous genitalia, male	Disease	324.0	7.030371203599551e-05	0.0003620564808110065	0.00010970167438583462	0.00010315660158567681	3.0460590227571417e-05	-0.8354591258547172	8.425309630128907e-05	False	1	False	1
DIS_Amebiasis	Disease	415.0	7.51597143930853e-05	0.0002641310089804543	0.00010679504362965453	0.00010200958890135672	2.476495899938127e-05	-0.9102356005890684	8.425309630128907e-05	False	1	False	1
DIS_Amebic colitis	Disease	662.0	7.030371203599551e-05	0.0003535234503888758	0.00011540676196813361	0.00010395550732384083	3.784946245494312e-05	-0.8230940057320653	8.425309630128907e-05	False	1	False	1
DIS_Amelanotic Skin Melanoma	Disease	534.0	7.47887218607434e-05	0.0002888781896966779	0.00011328909071100463	0.00010260630543856794	3.458668342094494e-05	1.5964844393878839	0.00016850619260257814	False	0.39234725652780866	False	0.39234725652780866
DIS_Ameloblastoma	Disease	1539.0	7.030371203599551e-05	0.0006415739948674081	0.00015204719426781032	0.0001147710317915758	7.182421991733415e-05	0.22915665988034734	0.00016850619260257814	False	1	False	1
DIS_Amenorrhea	Disease	1377.0	7.030371203599551e-05	0.0005492694716027684	0.00014785992966273733	0.00011270145384875464	7.09458295419098e-05	0.29101446939378506	0.00016850619260257814	False	1	False	1
DIS_Aminoaciduria	Disease	1385.0	7.030371203599551e-05	0.0005469861065528935	0.00014966443014766224	0.00011270145384875464	7.274420980636539e-05	1.4172242578567922	0.0002527592889038672	False	0.4978778957772728	False	0.4978778957772728
DIS_Amnesia	Disease	1501.0	7.224389539083947e-05	0.0006687685105569886	0.00015705041930409245	0.00011499540018399264	7.946746233497544e-05	-0.9160645233132557	8.425309630128907e-05	False	1	False	1
DIS_Amnestic State	Disease	590.0	7.698229407236336e-05	0.00034904013961605586	0.00011807903075112664	0.00010377750215543482	4.240771325631009e-05	-0.7976363697187661	8.425309630128907e-05	False	1	False	1
DIS_Amphetamine Abuse	Disease	1757.0	7.224389539083947e-05	0.0006853226727584238	0.00018113802381377887	0.00013250298131707962	9.799338487764868e-05	1.5906620797515771	0.00033701238520515627	False	0.3952247597662904	False	0.3952247597662904
DIS_Amphetamine Addiction	Disease	1771.0	7.224389539083947e-05	0.0006853226727584238	0.0001822472012527025	0.00013403029084573114	9.864203102149434e-05	1.5689577997307258	0.00033701238520515627	False	0.40623512791773775	False	0.40623512791773775
DIS_Amphetamine-Related Disorders	Disease	1757.0	7.224389539083947e-05	0.0006853226727584238	0.00018113802381377887	0.00013250298131707962	9.799338487764868e-05	1.5906620797515771	0.00033701238520515627	False	0.3952247597662904	False	0.3952247597662904
DIS_Amyloid angiopathy	Disease	673.0	7.47887218607434e-05	0.0003694126339120798	0.00011903603262766074	0.0001039717196922437	4.5228798736593306e-05	-0.7690440006806948	8.425309630128907e-05	False	1	False	1
DIS_Amyloidosis	Disease	2500.0	0.00039693040486901297	0.002949438202247191	0.0013619187460735967	0.0013459597204586006	0.000340684393995843	0.7012064182012712	0.0016008088297244925	False	1	False	1
DIS_Amyotrophic Lateral Sclerosis	Disease	2499.0	0.00018848364904344549	0.0025131942699170647	0.0011035323030453824	0.0010901162790697674	0.00031686348389324754	1.0375772242259877	0.0014323026371219141	False	0.9288789902895421	False	0.9288789902895421
DIS_Amyotrophic Lateral Sclerosis With Dementia	Disease	952.0	7.030371203599551e-05	0.000457351932311914	0.00012908181535717958	0.0001075268866933466	5.520941228425994e-05	-0.8119760236728886	8.425309630128907e-05	False	1	False	1
DIS_Amyotrophic Lateral Sclerosis, Guam Form	Disease	1045.0	7.030371203599551e-05	0.000457351932311914	0.00013442156061229513	0.00010921799912625601	5.9367163508044814e-05	-0.845054089609785	8.425309630128907e-05	False	1	False	1
DIS_Amyotrophic Lateral Sclerosis, Sporadic	Disease	2206.0	7.830240388379923e-05	0.0010306917086578104	0.0002448468762150202	0.00021975607341461	0.00012772252021122816	0.06195002005724151	0.0002527592889038672	False	1	False	1
DIS_Analgesic Overuse Headache	Disease	381.0	7.030371203599551e-05	0.00033263111209668475	0.00010975867176980867	0.00010217635639113109	3.0453268839899908e-05	-0.8375316161495994	8.425309630128907e-05	False	1	False	1
DIS_Anaplasia	Disease	2469.0	8.101758081503687e-05	0.0015326453458669664	0.00047428555877900903	0.0004623742919893654	0.0002021655435931903	0.5712452937202919	0.0005897716741090235	False	1	False	1
DIS_Anaplastic Large Cell Lymphoma, ALK-Positive	Disease	652.0	7.224389539083947e-05	0.00048715138229204726	0.00011846032994047456	0.0001040745243999492	4.3899147895351626e-05	1.1400189994895735	0.00016850619260257814	False	0.7694418808829038	False	0.7694418808829038
DIS_Anaplastic Oligodendroglioma	Disease	1526.0	7.030371203599551e-05	0.00046985121378230227	0.00015271968561231554	0.00011520737938835924	7.151363951171739e-05	0.2207481970998834	0.00016850619260257814	False	1	False	1
DIS_Anaplastic astrocytoma	Disease	2330.0	7.885191610156126e-05	0.0008701326952360235	0.000294194149869939	0.0002851575501902225	0.00014255627982262287	-0.2906561606239132	0.0002527592889038672	False	1	False	1
DIS_Anaplastic carcinoma	Disease	2412.0	7.030371203599551e-05	0.001117091499949223	0.0003457903065387357	0.00032722519317993407	0.00017019765667458325	-0.5466057491775175	0.0002527592889038672	False	1	False	1
DIS_Anaplastic large cell lymphoma, ALK negative	Disease	696.0	7.030371203599551e-05	0.00048715138229204726	0.00011686252588051328	0.00010362157651512557	4.3340974396592535e-05	-0.7523926269130665	8.425309630128907e-05	False	1	False	1
DIS_Anaplastic thyroid carcinoma	Disease	2364.0	7.030371203599551e-05	0.0009561143512764127	0.00030307689170162015	0.00028882257737793755	0.00015057135021475187	-0.8937337608191134	0.00016850619260257814	False	1	False	1
DIS_Androgen-Insensitivity Syndrome	Disease	1763.0	7.47887218607434e-05	0.0006128201985537443	0.00017635680925942894	0.00012496875781054737	9.559459679168936e-05	1.6805926416093648	0.00033701238520515627	False	0.3540585485487392	False	0.3540585485487392
DIS_Androgenetic Alopecia	Disease	1465.0	7.532389273877674e-05	0.000510986203372509	0.00015378211631935897	0.00011415525114155251	7.486861780265759e-05	-0.9286804279109031	8.425309630128907e-05	False	1	False	1
DIS_Anemia	Disease	2498.0	0.00010219724067450178	0.001826595226497808	0.0008083462768207114	0.0007893050124781525	0.00026426457200695564	0.44817881411039495	0.0009267840593141798	False	1	False	1
DIS_Anemia, Diamond-Blackfan	Disease	1709.0	7.51597143930853e-05	0.0006633939233116624	0.000169982662134543	0.0001216397031991242	8.877809294080098e-05	-0.965661268376424	8.425309630128907e-05	False	1	False	1
DIS_Anemia, Hemolytic	Disease	2125.0	7.51597143930853e-05	0.0008080808080808081	0.00022147436362452647	0.0002035002035002035	0.00011888113701130161	-0.4455557235872739	0.00016850619260257814	False	1	False	1
DIS_Anemia, Hemolytic, Acquired	Disease	495.0	7.224389539083947e-05	0.0002733734281027884	0.00011150255963214846	0.0001025220422390814	3.2172158447941436e-05	-0.8469889695138865	8.425309630128907e-05	False	1	False	1
DIS_Anemia, Megaloblastic	Disease	784.0	7.030371203599551e-05	0.0004320027648176948	0.0001230729482787584	0.0001072616221758543	4.724694437782963e-05	-0.8216373035053951	8.425309630128907e-05	False	1	False	1
DIS_Anemia, Microangiopathic	Disease	471.0	7.224389539083947e-05	0.0002733734281027884	0.00011084190927016749	0.0001024380249948781	3.114190660583183e-05	-0.8537952831667421	8.425309630128907e-05	False	1	False	1
DIS_Anemia, Sickle Cell	Disease	2459.0	8.080155138978668e-05	0.0015587529976019184	0.00038835749893711605	0.00036328408815693874	0.00018227345792106277	0.1805418240519736	0.0004212654815064454	False	1	False	1
DIS_Anemia, severe	Disease	1172.0	7.224389539083947e-05	0.00048482497818287597	0.0001415040633501705	0.00011189438432171495	6.450731139505565e-05	-0.8875112884222546	8.425309630128907e-05	False	1	False	1
DIS_Anencephaly	Disease	717.0	7.532389273877674e-05	0.00035898049539308366	0.00011957260201814878	0.00010515247108307045	4.307360406003452e-05	-0.8199802753359712	8.425309630128907e-05	False	1	False	1
DIS_Aneurysm	Disease	2273.0	7.906388361796332e-05	0.0009617439623851251	0.00027747229709141626	0.00025031289111389235	0.00013982746500271174	1.0283615197646647	0.0004212654815064454	False	0.9456019631277424	False	0.9456019631277424
DIS_Aneurysm of ascending aorta	Disease	46.0	7.821054278116691e-05	0.00013041210224308815	0.00010112799573082686	0.00010095485117233904	1.2298748505501591e-05	-1.3720826490588987	8.425309630128907e-05	True	0.17003771023778724	True	0.17003771023778724
DIS_Aneurysm, Dissecting	Disease	603.0	7.224389539083947e-05	0.00046253469010175765	0.00011440270990220598	0.00010219724067450178	3.924167543338707e-05	-0.7683059723608394	8.425309630128907e-05	False	1	False	1
DIS_Aneurysmal disease	Disease	616.0	7.47887218607434e-05	0.0003368893879842785	0.00011307375269466565	0.00010394470394575414	3.4491630518380175e-05	1.6071272675373582	0.00016850619260257814	False	0.38716800500410253	False	0.38716800500410253
DIS_Angina Pectoris	Disease	1469.0	7.030371203599551e-05	0.0006239081607187422	0.00015484369845863646	0.0001149029070435482	7.412852640924166e-05	2.4574707682818406	0.00033701238520515627	False	0.16558587175896566	False	0.16558587175896566
DIS_Angioedema	Disease	437.0	7.480550568521843e-05	0.0003378758869242032	0.00010835055253655058	0.00010211375472276115	2.657550270841496e-05	-0.9067544836181483	8.425309630128907e-05	False	1	False	1
DIS_Angiogenic Switch	Disease	1701.0	7.224389539083947e-05	0.0006528125340006528	0.0001759124409076311	0.00013381506757660912	9.043078603007066e-05	-0.08189963429699901	0.00016850619260257814	False	1	False	1
DIS_Angioid Streaks	Disease	338.0	7.698229407236336e-05	0.0003077870113881194	0.00010944754212138471	0.00010219724067450178	2.8916728180565585e-05	-0.8712758117990811	8.425309630128907e-05	False	1	False	1
DIS_Angioimmunoblastic Lymphadenopathy	Disease	1351.0	7.480550568521843e-05	0.0004896560166483046	0.00014401836368656403	0.00011203226529240422	6.725774163508849e-05	-0.8886005674935614	8.425309630128907e-05	False	1	False	1
DIS_Angiokeratoma	Disease	257.0	7.51597143930853e-05	0.00031942078364565585	0.00010493465619643952	0.00010121457489878542	2.300378618399727e-05	2.763524921404571	0.00016850619260257814	False	0.13094026912796575	False	0.13094026912796575
DIS_Anhedonia	Disease	1002.0	7.480550568521843e-05	0.00045740423098913663	0.00013098143568284233	0.00010844231954023232	5.675057817778086e-05	0.661222460186804	0.00016850619260257814	False	1	False	1
DIS_Anhidrosis	Disease	801.0	7.47887218607434e-05	0.0004139643990616807	0.00012302276530319327	0.00010647359454855196	4.6911362805570057e-05	-0.8264451655900488	8.425309630128907e-05	False	1	False	1
DIS_Animal Mammary Neoplasms	Disease	2289.0	7.030371203599551e-05	0.000867396725577361	0.00026386643302101344	0.00022849308808408546	0.00014366051595345026	-0.6637887925262256	0.00016850619260257814	False	1	False	1
DIS_Ankle Injuries	Disease	130.0	7.578053955744165e-05	0.0002379535990481856	0.00010513110875096091	0.00010491628590690126	1.6895919531466432e-05	-1.2356837052158827	8.425309630128907e-05	False	0.6549156379163393	False	0.6549156379163393
DIS_Ankle clonus	Disease	542.0	7.224389539083947e-05	0.0003378758869242032	0.00011603447601884215	0.00010576422167192014	3.698656811383807e-05	-0.8592681434983547	8.425309630128907e-05	False	1	False	1
DIS_Ankle contracture	Disease	530.0	7.030371203599551e-05	0.00030915086562242374	0.00011520614872327844	0.00010505860522966141	3.618151766188368e-05	1.4731290261892456	0.00016850619260257814	False	0.46080631945601114	False	0.46080631945601114
DIS_Ankylosing spondylitis	Disease	2485.0	9.065361254645998e-05	0.0012956419316843344	0.0005406412392128502	0.0005202372281760483	0.00022534869646562318	-0.903616737977259	0.00033701238520515627	False	1	False	1
DIS_Ankylosis of the elbow joint	Disease	331.0	7.030371203599551e-05	0.0002517306482064191	0.00011027036091768724	0.00010254306808859722	2.97187649078138e-05	-0.8754490537242209	8.425309630128907e-05	False	1	False	1
DIS_Anophthalmos	Disease	1471.0	7.224389539083947e-05	0.0005650355972426263	0.0001530592203345256	0.00011499540018399264	7.470672785802157e-05	-0.9210164332722615	8.425309630128907e-05	False	1	False	1
DIS_Anorexia	Disease	2033.0	7.47887218607434e-05	0.0007050528789659225	0.00020986702760103339	0.00019609765663300324	0.00010808018424466992	0.39685592324431207	0.0002527592889038672	False	1	False	1
DIS_Anorexia Nervosa	Disease	1966.0	7.030371203599551e-05	0.0006887052341597796	0.00019778941668097198	0.00019015022554803325	0.00010443159731980064	-1.0871836043261973	8.425309630128907e-05	False	0.8460464578236568	False	0.8460464578236568
DIS_Anosmia	Disease	1174.0	7.030371203599551e-05	0.0005012531328320802	0.00013962810997017252	0.00011047282503361079	6.458436744877653e-05	-0.8574058376092752	8.425309630128907e-05	False	1	False	1
DIS_Anovulation	Disease	541.0	7.480550568521843e-05	0.0002824326868762945	0.00011549740632098091	0.00010552975939214858	3.466312920052622e-05	-0.9013701515216211	8.425309630128907e-05	False	1	False	1
DIS_Anovulatory (finding)	Disease	377.0	7.030371203599551e-05	0.00031410323526332324	0.00011087670388987006	0.0001031778786628147	3.1396984653583775e-05	-0.8479670223854463	8.425309630128907e-05	False	1	False	1
DIS_Anoxemia	Disease	1006.0	7.47887218607434e-05	0.0004938759383642829	0.00013294022271273469	0.0001087075311499841	5.688855477595852e-05	-0.8558334203283562	8.425309630128907e-05	False	1	False	1
DIS_Anoxia	Disease	2474.0	8.350033400133601e-05	0.0013385600917869777	0.00048005530136230676	0.0004661461368138912	0.00020746823302123053	-0.2833678149167315	0.0004212654815064454	False	1	False	1
DIS_Anterior Cerebral Circulation Infarction	Disease	221.0	7.224389539083947e-05	0.0003630642623744403	0.00010581233909175005	0.00010201999591920016	2.4705853744712717e-05	-0.8726370281810181	8.425309630128907e-05	False	1	False	1
DIS_Anterior Choroidal Artery Infarction	Disease	449.0	7.224389539083947e-05	0.0003008725303379801	0.000110899151439275	0.00010349824052991099	2.9849542961156777e-05	-0.8926788317214926	8.425309630128907e-05	False	1	False	1
DIS_Anterior Circulation Brain Infarction	Disease	221.0	7.224389539083947e-05	0.0003630642623744403	0.00010581233909175005	0.00010201999591920016	2.4705853744712717e-05	-0.8726370281810181	8.425309630128907e-05	False	1	False	1
DIS_Anterior chamber anomalies	Disease	415.0	7.532389273877674e-05	0.0002981514609421586	0.00011421208390391608	0.0001063264221158958	3.1985054887662e-05	-0.9366558134056374	8.425309630128907e-05	False	1	False	1
DIS_Anterior hypopituitarism	Disease	893.0	7.030371203599551e-05	0.0004269399082079197	0.00012807133024976387	0.00010788650339842486	5.298433315456846e-05	-0.8270035940746132	8.425309630128907e-05	False	1	False	1
DIS_Anterior pituitary hypoplasia	Disease	526.0	7.47887218607434e-05	0.0003234850118611171	0.00011571258383443312	0.00010485478651050922	3.7484786120254405e-05	-0.8392601583004721	8.425309630128907e-05	False	1	False	1
DIS_Anteriorly placed anus	Disease	478.0	7.030371203599551e-05	0.00038208042793007926	0.00011318380299320703	0.00010391769830602596	3.8099995203680054e-05	-0.7593362292372039	8.425309630128907e-05	False	1	False	1
DIS_Anteverted nostril	Disease	2476.0	8.464533604198409e-05	0.0013627956779908499	0.0004863609372580096	0.0004646840309242558	0.00021798797467027876	-0.2986194805012773	0.0004212654815064454	False	1	False	1
DIS_Anthrax disease	Disease	1166.0	7.47887218607434e-05	0.0005315190815350271	0.00013886450551414123	0.0001099264343590133	6.384494845326264e-05	-0.8553755705955366	8.425309630128907e-05	False	1	False	1
DIS_Antiphospholipid Syndrome	Disease	1246.0	7.030371203599551e-05	0.0005580980020091528	0.00014127166626533692	0.00011035700793488991	6.73562112833128e-05	0.40433578163545614	0.00016850619260257814	False	1	False	1
DIS_Antiphospholipid antibodies measurement	Disease	162.0	7.224389539083947e-05	0.00024752475247524753	0.00010574158115406807	0.00010360549817161306	1.7840889402007712e-05	-1.2044514356084068	8.425309630128907e-05	False	0.6893208466978196	False	0.6893208466978196
DIS_Antisocial behavior	Disease	1414.0	7.224389539083947e-05	0.0005842486562280906	0.0001463964827505822	0.00011202599881660185	7.034102438014682e-05	-0.8834586501534175	8.425309630128907e-05	False	1	False	1
DIS_Antley-Bixler Syndrome Phenotype	Disease	85.0	8.381527114240215e-05	0.0001404494382022472	0.00010351059798930926	0.00010312467773538208	1.2869086736082348e-05	-1.496415564130593	8.425309630128907e-05	False	0.44657619265716425	True	0.1345453961504307
DIS_Antley-Bixler Syndrome with Disordered Steroidogenesis	Disease	122.0	7.51597143930853e-05	0.0001404494382022472	0.000102980935181347	0.00010272745861226827	1.3045364530515556e-05	-1.435593373895379	8.425309630128907e-05	True	0.1511180813098565	True	0.1511180813098565
DIS_Antley-Bixler Syndrome, Autosomal Dominant	Disease	474.0	7.701193685021179e-05	0.0003620564808110065	0.00011218216768977753	0.00010426441908917469	3.4107430719482776e-05	-0.8188559149527166	8.425309630128907e-05	False	1	False	1
DIS_Anus, Imperforate	Disease	1570.0	7.224389539083947e-05	0.0005596597268860533	0.00016428852106262494	0.00011966737667543994	8.350016456321285e-05	0.05051093685881604	0.00016850619260257814	False	1	False	1
DIS_Anxiety	Disease	2496.0	0.00010187449062754686	0.0018208717423466485	0.0007564851929686493	0.0007406624964447204	0.0002597493923571932	-0.6418244806916448	0.0005897716741090235	False	1	False	1
DIS_Anxiety Disorders	Disease	2495.0	8.101758081503687e-05	0.0016211834639286678	0.0006441336438272586	0.0006294964028776978	0.00024303394375549235	-0.22368056444381587	0.0005897716741090235	False	1	False	1
DIS_Anxiety States, Neurotic	Disease	1207.0	7.51597143930853e-05	0.00044291883512346365	0.00013872039854557033	0.00010998680158380995	6.344421008140153e-05	0.4694800994258012	0.00016850619260257814	False	1	False	1
DIS_Anxiety disease	Disease	2282.0	7.578053955744165e-05	0.0011380448389666552	0.000275919682587364	0.00024410092089406163	0.0001434277262437239	0.42594764776497024	0.00033701238520515627	False	1	False	1
DIS_Anxiety neurosis (finding)	Disease	1442.0	7.030371203599551e-05	0.000573855158957879	0.0001527348422183797	0.00011382391772246756	7.669956858431821e-05	0.20562502078301145	0.00016850619260257814	False	1	False	1
DIS_Anxiety state	Disease	571.0	7.030371203599551e-05	0.000340522133938706	0.00011588607619768161	0.00010329511414110113	3.884319557010856e-05	-0.8143763516906788	8.425309630128907e-05	False	1	False	1
DIS_Aortic Aneurysm	Disease	1971.0	7.47887218607434e-05	0.0007047216349541931	0.0001968243871829664	0.00018682858477347034	0.00010261945870940901	0.5450711046848685	0.0002527592889038672	False	1	False	1
DIS_Aortic Aneurysm, Abdominal	Disease	2480.0	8.800492827598346e-05	0.0013984384104416734	0.00047045158723936964	0.00045660015619598967	0.0001969965984646278	-0.24967997476238651	0.0004212654815064454	False	1	False	1
DIS_Aortic Aneurysm, Ruptured	Disease	444.0	7.030371203599551e-05	0.0003301419610432486	0.00011232077798460485	0.0001023751195424461	3.4746373364406845e-05	-0.8077873736332863	8.425309630128907e-05	False	1	False	1
DIS_Aortic Aneurysm, Thoracic	Disease	2018.0	7.47887218607434e-05	0.0006946856547412296	0.0002060692785021897	0.00019228920296125374	0.00011020242101058326	0.42367499709642176	0.0002527592889038672	False	1	False	1
DIS_Aortic Aneurysm, Thoracoabdominal	Disease	243.0	7.030371203599551e-05	0.00025262094227611467	0.00010533903682384481	0.00010119409026512852	2.2120030110045342e-05	-0.9532509864432784	8.425309630128907e-05	False	1	False	1
DIS_Aortic Diseases	Disease	802.0	7.47887218607434e-05	0.0004373496610540127	0.00012274420353700375	0.00010645092732933784	4.711557725734119e-05	0.9712708987014289	0.00016850619260257814	False	1	False	1
DIS_Aortic Rupture	Disease	649.0	7.51597143930853e-05	0.0003441945846718678	0.00011670299329887392	0.00010277492291880781	4.121179881872835e-05	-0.7873933661647954	8.425309630128907e-05	False	1	False	1
DIS_Aortic Valve Insufficiency	Disease	2426.0	8.139345596614032e-05	0.0011917372881355933	0.0003603882673131204	0.000339308941875724	0.00017329486892983292	-0.1348907919335396	0.00033701238520515627	False	1	False	1
DIS_Aortic Valve Stenosis	Disease	2183.0	7.224389539083947e-05	0.0009699321047526673	0.00023975919749871625	0.00021565667457407807	0.00012905804055797767	-0.5521004703626243	0.00016850619260257814	False	1	False	1
DIS_Aortic aneurysm and dissection	Disease	207.0	7.537499057812617e-05	0.0002495632642874969	0.00010650607861352244	0.0001021346134204882	2.2680322022748375e-05	-0.9811581286153531	8.425309630128907e-05	False	1	False	1
DIS_Aortic aneurysm without mention of rupture NOS	Disease	1209.0	7.47887218607434e-05	0.0005372011818426001	0.000138159824103625	0.00011004732034774953	6.145128181867337e-05	-0.8772270684507535	8.425309630128907e-05	False	1	False	1
DIS_Aortic root dilatation	Disease	815.0	7.030371203599551e-05	0.00043395243881270615	0.00012408201415479788	0.00010684902233144567	5.061258867537256e-05	2.5423966273371446	0.0002527592889038672	False	0.1547082211214519	False	0.1547082211214519
DIS_Aortic root dilation	Disease	166.0	7.51597143930853e-05	0.00021862702229995628	0.0001028061353474339	0.00010042699855324609	1.8603423388574855e-05	-0.9972916628634614	8.425309630128907e-05	False	1	False	1
DIS_Apathy	Disease	876.0	7.030371203599551e-05	0.0004273960893257827	0.00012519255119544485	0.00010711799323197412	5.046380355359586e-05	2.52788590485333	0.0002527592889038672	False	0.15648944969175885	False	0.15648944969175885
DIS_Apert syndrome	Disease	642.0	7.030371203599551e-05	0.0003116235587410408	0.00011562724928974868	0.00010384221478471379	3.681415390602235e-05	1.4363753530182068	0.00016850619260257814	False	0.4846900576443139	False	0.4846900576443139
DIS_Aphasia	Disease	803.0	7.224389539083947e-05	0.0004062150908906266	0.00012656750979363098	0.00010788650339842486	5.1474928594145136e-05	0.8147399900175353	0.00016850619260257814	False	1	False	1
DIS_Aphasia, Acquired	Disease	73.0	7.532389273877674e-05	0.0002031075454453133	0.00010476889919836153	0.0001008471157724889	1.7753578612854763e-05	-1.15558690134831	8.425309630128907e-05	False	0.7488499051384734	False	0.7488499051384734
DIS_Aphasia, Ageusic	Disease	73.0	7.532389273877674e-05	0.0002031075454453133	0.00010476889919836153	0.0001008471157724889	1.7753578612854763e-05	-1.15558690134831	8.425309630128907e-05	False	0.7488499051384734	False	0.7488499051384734
DIS_Aphasia, Auditory Discriminatory	Disease	73.0	7.532389273877674e-05	0.0002031075454453133	0.00010476889919836153	0.0001008471157724889	1.7753578612854763e-05	-1.15558690134831	8.425309630128907e-05	False	0.7488499051384734	False	0.7488499051384734
DIS_Aphasia, Commisural	Disease	73.0	7.532389273877674e-05	0.0002031075454453133	0.00010476889919836153	0.0001008471157724889	1.7753578612854763e-05	-1.15558690134831	8.425309630128907e-05	False	0.7488499051384734	False	0.7488499051384734
DIS_Aphasia, Functional	Disease	73.0	7.532389273877674e-05	0.0002031075454453133	0.00010476889919836153	0.0001008471157724889	1.7753578612854763e-05	-1.15558690134831	8.425309630128907e-05	False	0.7488499051384734	False	0.7488499051384734
DIS_Aphasia, Global	Disease	73.0	7.532389273877674e-05	0.0002031075454453133	0.00010476889919836153	0.0001008471157724889	1.7753578612854763e-05	-1.15558690134831	8.425309630128907e-05	False	0.7488499051384734	False	0.7488499051384734
DIS_Aphasia, Graphomotor	Disease	73.0	7.532389273877674e-05	0.0002031075454453133	0.00010476889919836153	0.0001008471157724889	1.7753578612854763e-05	-1.15558690134831	8.425309630128907e-05	False	0.7488499051384734	False	0.7488499051384734
DIS_Aphasia, Intellectual	Disease	73.0	7.532389273877674e-05	0.0002031075454453133	0.00010476889919836153	0.0001008471157724889	1.7753578612854763e-05	-1.15558690134831	8.425309630128907e-05	False	0.7488499051384734	False	0.7488499051384734
DIS_Aphasia, Mixed	Disease	73.0	7.532389273877674e-05	0.0002031075454453133	0.00010476889919836153	0.0001008471157724889	1.7753578612854763e-05	-1.15558690134831	8.425309630128907e-05	False	0.7488499051384734	False	0.7488499051384734
DIS_Aphasia, Post-Ictal	Disease	73.0	7.532389273877674e-05	0.0002031075454453133	0.00010476889919836153	0.0001008471157724889	1.7753578612854763e-05	-1.15558690134831	8.425309630128907e-05	False	0.7488499051384734	False	0.7488499051384734
DIS_Aphasia, Post-Traumatic	Disease	73.0	7.532389273877674e-05	0.0002031075454453133	0.00010476889919836153	0.0001008471157724889	1.7753578612854763e-05	-1.15558690134831	8.425309630128907e-05	False	0.7488499051384734	False	0.7488499051384734
DIS_Aphasia, Progressive	Disease	267.0	7.532389273877674e-05	0.00030466131816796996	0.00010667332166262854	0.00010182262498727217	2.582767062424077e-05	-0.8680699737705648	8.425309630128907e-05	False	1	False	1
DIS_Aphasia, Semantic	Disease	73.0	7.532389273877674e-05	0.0002031075454453133	0.00010476889919836153	0.0001008471157724889	1.7753578612854763e-05	-1.15558690134831	8.425309630128907e-05	False	0.7488499051384734	False	0.7488499051384734
DIS_Aphasia, Syntactical	Disease	73.0	7.532389273877674e-05	0.0002031075454453133	0.00010476889919836153	0.0001008471157724889	1.7753578612854763e-05	-1.15558690134831	8.425309630128907e-05	False	0.7488499051384734	False	0.7488499051384734
DIS_Aplasia Cutis Congenita	Disease	2378.0	8.278145695364238e-05	0.0011189854531891085	0.00031683197085297647	0.00029571221945560213	0.00016175420217919692	-1.4378536781012246	8.425309630128907e-05	False	0.4836939046535533	False	0.4836939046535533
DIS_Aplasia/Hypoplasia involving the skeletal musculature	Disease	644.0	7.224389539083947e-05	0.0003189792663476874	0.00011591141627018717	0.00010442228400000034	3.613036446376365e-05	-0.8762247610496509	8.425309630128907e-05	False	1	False	1
DIS_Aplasia/Hypoplasia of the corpus callosum	Disease	1085.0	7.480550568521843e-05	0.0004881859011911736	0.0001330738347180464	0.00010912265386294194	5.8682095891823505e-05	0.6038018469866668	0.00016850619260257814	False	1	False	1
DIS_Aplasia/Hypoplasia of the earlobes	Disease	384.0	7.47887218607434e-05	0.00031178549158179174	0.00010955259182631428	0.00010175535467686972	3.0479715717565306e-05	-0.8300436841162939	8.425309630128907e-05	False	1	False	1
DIS_Aplasia/Hypoplasia of the eyebrow	Disease	1360.0	7.51597143930853e-05	0.0005752416014726184	0.00014535924703518329	0.00011198835637136806	7.000667778968212e-05	-0.8728617420965561	8.425309630128907e-05	False	1	False	1
DIS_Aplasia/Hypoplasia of the mandible	Disease	2500.0	9.355412105903265e-05	0.001812031891761295	0.0006749883689925502	0.0006602631661110896	0.00025460822125013423	0.3271280766587091	0.0007582778667116017	False	1	False	1
DIS_Aplasia/Hypoplasia of the radius	Disease	1119.0	7.224389539083947e-05	0.00046658112679342123	0.0001364555371683887	0.00010967317394165388	6.095194716949723e-05	-0.8564523906337776	8.425309630128907e-05	False	1	False	1
DIS_Aplasia/Hypoplasia of the thumb	Disease	500.0	7.532389273877674e-05	0.0002937720329024677	0.00011185255689476748	0.00010400417816639368	3.145845617945179e-05	-0.8773304206678135	8.425309630128907e-05	False	1	False	1
DIS_Aplasia/Hypoplasia of the tibia	Disease	98.0	8.064516129032258e-05	0.00014486455164421265	0.00010431595673235403	0.00010358937200835857	1.162245107435436e-05	-1.7262159507244454	8.425309630128907e-05	True	0.0843085694816248	True	0.0843085694816248
DIS_Aplasia/hypoplasia of the femur	Disease	145.0	7.899518129394107e-05	0.00021961128802020424	0.00010582593556690864	0.00010285949393128986	1.7473089755530787e-05	-1.2346322011418205	8.425309630128907e-05	False	0.6560316621248805	False	0.6560316621248805
DIS_Aplastic Anemia	Disease	2311.0	7.030371203599551e-05	0.0009824389045806213	0.00027156123153133785	0.000245188181929631	0.00013763883821642732	-1.360866872005415	8.425309630128907e-05	False	0.5399688614030442	False	0.5399688614030442
DIS_Apraxia, Developmental Verbal	Disease	783.0	7.578053955744165e-05	0.00045034902049088043	0.00012210995618907913	0.0001059658789869662	4.724015546247116e-05	-0.8013703493813555	8.425309630128907e-05	False	1	False	1
DIS_Arachnodactyly	Disease	1639.0	7.030371203599551e-05	0.0006133088009812941	0.0001665436011071335	0.00012022120702091849	8.443620759957606e-05	3.016737577879929	0.0004212654815064454	False	0.10988158967414775	False	0.10988158967414775
DIS_Arachnoid Cysts	Disease	553.0	7.030371203599551e-05	0.0002824858757062147	0.00011691783247914193	0.00010511931041732366	3.835117792710092e-05	-0.8517270640276807	8.425309630128907e-05	False	1	False	1
DIS_Areas of hypopigmentation and hyperpigmentation that do not follow Blaschko lines	Disease	47.0	7.224389539083947e-05	0.00014405070584845865	0.00010344343386810001	0.0001012555690562981	1.2812157092274676e-05	-1.4978225312568252	8.425309630128907e-05	True	0.13417936526339003	False	0.44573761144120727
DIS_Arnold Chiari Malformation	Disease	512.0	7.030371203599551e-05	0.0003727171077152441	0.00011601659656341063	0.00010460798416458682	3.747671713707939e-05	1.4005921555822296	0.00016850619260257814	False	0.5097727550295499	False	0.5097727550295499
DIS_Aromatase deficiency	Disease	151.0	7.480550568521843e-05	0.00019381723035177828	0.00010318031489564648	0.00010150223304912708	1.3994494779032566e-05	-1.3524760195498704	8.425309630128907e-05	False	0.5466896515277924	False	0.5466896515277924
DIS_Arrhythmogenic Right Ventricular Dysplasia	Disease	1165.0	7.030371203599551e-05	0.0005484260173302622	0.0001390092904638896	0.00010968520346605243	6.592135137353759e-05	-0.8306291212437277	8.425309630128907e-05	False	1	False	1
DIS_Arrhythmogenic Right Ventricular Dysplasia, Familial, 9	Disease	150.0	7.537499057812617e-05	0.00023234200743494423	0.00010701898330418916	0.00010106124520833604	2.4624590620107356e-05	-0.9245183952138667	8.425309630128907e-05	False	1	False	1
DIS_Arsenic Encephalopathy	Disease	1619.0	7.480550568521843e-05	0.0007149666348903718	0.00016317850658597205	0.00011846937566639024	8.352376317992455e-05	0.06378647002685128	0.00016850619260257814	False	1	False	1
DIS_Arsenic Induced Polyneuropathy	Disease	1619.0	7.480550568521843e-05	0.0007149666348903718	0.00016317850658597205	0.00011846937566639024	8.352376317992455e-05	0.06378647002685128	0.00016850619260257814	False	1	False	1
DIS_Arsenic Poisoning	Disease	1619.0	7.480550568521843e-05	0.0007149666348903718	0.00016317850658597205	0.00011846937566639024	8.352376317992455e-05	0.06378647002685128	0.00016850619260257814	False	1	False	1
DIS_Arsenic Poisoning, Inorganic	Disease	1619.0	7.480550568521843e-05	0.0007149666348903718	0.00016317850658597205	0.00011846937566639024	8.352376317992455e-05	0.06378647002685128	0.00016850619260257814	False	1	False	1
DIS_Arterial Diseases, Common Carotid	Disease	415.0	7.224389539083947e-05	0.0002484472049689441	0.00010878616569793817	0.00010175010175010175	2.8584848963370143e-05	-0.8582542950668319	8.425309630128907e-05	False	1	False	1
DIS_Arterial Occlusive Diseases	Disease	1224.0	7.224389539083947e-05	0.00047587322737222806	0.0001397484805469367	0.00011090164252994971	6.279294697311523e-05	-0.8837837196812557	8.425309630128907e-05	False	1	False	1
DIS_Arteriosclerosis	Disease	2500.0	0.0006638636866563399	0.0032703488372093025	0.0017729720395403513	0.0017632496514592127	0.00038261940267274286	-0.6701602279601659	0.0015165557334232034	False	1	False	1
DIS_Arteriovenous fistula	Disease	1002.0	7.030371203599551e-05	0.0004394316683755676	0.00012397751606110338	0.00010537965381459466	4.9353627738086053e-05	-0.8048936133049261	8.425309630128907e-05	False	1	False	1
DIS_Arteriovenous hemangioma	Disease	1098.0	7.224389539083947e-05	0.00041459369817578774	0.00013394763505480313	0.00010957102974869366	5.625518435012768e-05	-0.883377049201711	8.425309630128907e-05	False	1	False	1
DIS_Arthralgia	Disease	2203.0	7.672241829062452e-05	0.0007909827961241843	0.0002455173306230463	0.00022004620970403785	0.00012883708474285761	-1.2516911155170896	8.425309630128907e-05	False	0.638271805592407	False	0.638271805592407
DIS_Arthritis	Disease	2500.0	0.00013757050488375291	0.0023212114513098264	0.0010346768134881178	0.0010290565554433911	0.0002947375592499683	-1.223637883124134	0.0006740247704103125	False	0.6678734387160006	False	0.6678734387160006
DIS_Arthritis, Adjuvant-Induced	Disease	1243.0	7.47887218607434e-05	0.0005376825880455238	0.00013972241027856395	0.00011054609772275039	6.417564475716521e-05	-0.8643359047994875	8.425309630128907e-05	False	1	False	1
DIS_Arthritis, Collagen-Induced	Disease	1243.0	7.47887218607434e-05	0.0005376825880455238	0.00013972241027856395	0.00011054609772275039	6.417564475716521e-05	-0.8643359047994875	8.425309630128907e-05	False	1	False	1
DIS_Arthritis, Experimental	Disease	1243.0	7.47887218607434e-05	0.0005376825880455238	0.00013972241027856395	0.00011054609772275039	6.417564475716521e-05	-0.8643359047994875	8.425309630128907e-05	False	1	False	1
DIS_Arthritis, Psoriatic	Disease	2414.0	7.940919558484873e-05	0.0010467915837956664	0.00034021840245135543	0.00032083848077137664	0.00016470067892944865	-1.0425713540763977	0.00016850619260257814	False	0.9200012640141737	False	0.9200012640141737
DIS_Arthritis, Reactive	Disease	1092.0	7.224389539083947e-05	0.0005289139633286319	0.00013198242718199458	0.00010835997214449487	5.612020253260944e-05	-0.8504839385241296	8.425309630128907e-05	False	1	False	1
DIS_Arthrogryposis	Disease	2481.0	8.375910880308233e-05	0.0015574807748466855	0.0005273127162204643	0.0005130309870716191	0.00022375061247467446	2.9149892587284265	0.001179543348218047	False	0.11768634697743438	False	0.11768634697743438
DIS_Arthrogryposis renal dysfunction cholestasis syndrome	Disease	230.0	7.885191610156126e-05	0.0002361553902467824	0.00010781775049617477	0.00010398253543199218	2.2090711202774357e-05	-1.0667222969229815	8.425309630128907e-05	False	0.8788145813338736	False	0.8788145813338736
DIS_Arthrogryposis, distal, type 2E	Disease	51.0	8.274720728175425e-05	0.00012088974854932302	0.00010090363813232626	9.870693909781858e-05	1.0072715749854475e-05	-1.6530340222573785	8.425309630128907e-05	True	0.09832393958685492	False	0.3659623566658892
DIS_Arthrogryposis-like hand anomaly and sensorineural deafness	Disease	51.0	8.274720728175425e-05	0.00012088974854932302	0.00010090363813232626	9.870693909781858e-05	1.0072715749854475e-05	-1.6530340222573785	8.425309630128907e-05	True	0.09832393958685492	False	0.3659623566658892
DIS_Arthropathy	Disease	2163.0	7.47887218607434e-05	0.0009040569555882021	0.0002344050770945125	0.00021238186258893492	0.00012414661739088695	-0.5308149821307311	0.00016850619260257814	False	1	False	1
DIS_Ascending aorta dilatation	Disease	247.0	7.030371203599551e-05	0.00023713540431586437	0.00010882289865602119	0.00010244851961889151	2.5373259086069394e-05	-0.9683345080499182	8.425309630128907e-05	False	1	False	1
DIS_Ascending aortic dissection	Disease	531.0	7.47887218607434e-05	0.0003469010175763182	0.00011550002744869437	0.00010530749789385004	3.602719226832228e-05	1.4712821570747443	0.00016850619260257814	False	0.46196392625071014	False	0.46196392625071014
DIS_Ascites	Disease	1307.0	7.480550568521843e-05	0.0005085952598921778	0.0001452949702337128	0.0001120699316373417	6.93190541343363e-05	0.3348462072763331	0.00016850619260257814	False	1	False	1
DIS_Asthma	Disease	2500.0	0.0008746355685131195	0.003933364183248496	0.0021337232562009746	0.0021242430312205427	0.0004222303798680226	-1.0625984097009602	0.0016850619260257815	False	0.8856490819699775	False	0.8856490819699775
DIS_Astigmatism	Disease	1396.0	7.47887218607434e-05	0.0006054001695120475	0.0001460239246975006	0.00011148896278534594	7.157594297312632e-05	-0.8630110317848528	8.425309630128907e-05	False	1	False	1
DIS_Astrocytoma	Disease	2500.0	0.0003235547886108714	0.0025689819219790674	0.0012294390347256385	0.0012194378436894966	0.00030919726065599336	-0.16137169650770122	0.001179543348218047	False	1	False	1
DIS_Astrocytosis	Disease	852.0	7.47887218607434e-05	0.00038299502106472615	0.0001253340853836152	0.00010719837828394938	4.885983879272698e-05	-0.8407925629185913	8.425309630128907e-05	False	1	False	1
DIS_Asymmetric crying face association	Disease	503.0	7.786342754808066e-05	0.00034164673727365904	0.00011518200097761004	0.00010393929944912172	3.6360144307695274e-05	-0.8506265655765058	8.425309630128907e-05	False	1	False	1
DIS_Asymmetry of the posterior cranium	Disease	811.0	7.224389539083947e-05	0.0005231219920485457	0.00012157297135575341	0.00010499790004199917	4.726494175353596e-05	-0.7895889356866157	8.425309630128907e-05	False	1	False	1
DIS_Ataxia	Disease	2416.0	7.830240388379923e-05	0.0011964584828906438	0.00035286808650354987	0.0003339595219590062	0.00017654735359445543	-1.044263140440309	0.00016850619260257814	False	0.9170227335032178	False	0.9170227335032178
DIS_Ataxia Telangiectasia	Disease	2493.0	9.485866059571239e-05	0.0017609078458227353	0.0006523547164070516	0.000636064878617619	0.00024511928259586795	-0.5990395249377758	0.0005055185778077344	False	1	False	1
DIS_Ataxia, Appendicular	Disease	1522.0	7.480550568521843e-05	0.0006156877231867997	0.00016018902244642515	0.00011627232900538807	8.119025386404131e-05	0.10244049944813155	0.00016850619260257814	False	1	False	1
DIS_Ataxia, Spinocerebellar	Disease	2069.0	7.224389539083947e-05	0.0008022105356983688	0.00021859921608519473	0.00020234722784297855	0.00011725980180143214	-0.42719689708706965	0.00016850619260257814	False	1	False	1
DIS_Ataxia, Truncal	Disease	1282.0	7.480550568521843e-05	0.0004889975550122249	0.00014254744221822973	0.00011079718609151892	6.798627977193264e-05	-0.8574427974658325	8.425309630128907e-05	False	1	False	1
DIS_Ataxias, Hereditary	Disease	2328.0	7.224389539083947e-05	0.0010385564065948333	0.00029778400721754426	0.00027870699528924586	0.00015451607524243256	4.070774196857818	0.0009267840593141798	False	0.06034565061107863	False	0.06034565061107863
DIS_Atelectasis	Disease	420.0	7.47887218607434e-05	0.0003358710255261979	0.0001130148893227407	0.00010437868615664398	3.4739285992075535e-05	-0.8279327625793047	8.425309630128907e-05	False	1	False	1
DIS_Atherogenesis	Disease	1485.0	7.224389539083947e-05	0.0005116136293870869	0.0001466012328657188	0.0001120950566080036	6.704842062507681e-05	-0.9298971695853916	8.425309630128907e-05	False	1	False	1
DIS_Atherosclerosis	Disease	2500.0	0.0005532197388802832	0.0035125968992248064	0.0018454408194375064	0.0018254839965236493	0.0003871727572615134	-0.631841949426671	0.0016008088297244925	False	1	False	1
DIS_Atonic Absence Seizures	Disease	2027.0	7.578053955744165e-05	0.0007080272590494735	0.0002041435967076994	0.0001908943399828195	0.00010845113985998336	-0.32860331529139475	0.00016850619260257814	False	1	False	1
DIS_Atresia of vagina	Disease	503.0	7.224389539083947e-05	0.0003642544924720738	0.00011470652084515098	0.00010427528675703858	3.6148610912803926e-05	-0.8424507546727124	8.425309630128907e-05	False	1	False	1
DIS_Atrial Fibrillation	Disease	2474.0	8.539709649871905e-05	0.0013515035476968128	0.0004736366020692569	0.0004542307425116172	0.00020205764545283631	0.15778653496147624	0.0005055185778077344	False	1	False	1
DIS_Atrial Premature Complexes	Disease	2069.0	7.030371203599551e-05	0.0007809013833110219	0.0002101144039200632	0.0001954461057363432	0.00011413904972283072	0.3736222185777839	0.0002527592889038672	False	1	False	1
DIS_Atrial Septal Defects	Disease	2346.0	7.713073659853452e-05	0.0009710832973672853	0.0002949894557979141	0.0002719365073939517	0.00015464688766085778	1.9061632779676099	0.0005897716741090235	False	0.27521988097231104	False	0.27521988097231104
DIS_Atrioventricular Block	Disease	1032.0	7.480550568521843e-05	0.000484613520717228	0.0001344684180901025	0.00010986596352450011	5.693711604440733e-05	-0.8819435418830955	8.425309630128907e-05	False	1	False	1
DIS_Atrioventricular nodal disease	Disease	416.0	7.51597143930853e-05	0.00030731407498463427	0.00011572650116090764	0.00010640000833222388	3.7451619395073776e-05	-0.8403750056201427	8.425309630128907e-05	False	1	False	1
DIS_Atrophy of testis	Disease	684.0	7.030371203599551e-05	0.0003836807775930426	0.00012200832899749239	0.00010674637183975103	4.317340487127166e-05	-0.8745020877731678	8.425309630128907e-05	False	1	False	1
DIS_Atrophy of tongue	Disease	258.0	7.786342754808066e-05	0.00026705835224996664	0.00010968946818131197	0.00010485494214259976	2.5985583538269835e-05	-0.978864755627362	8.425309630128907e-05	False	1	False	1
DIS_Attention Deficit Disorder	Disease	1710.0	7.030371203599551e-05	0.0006080611535788742	0.0001733929290126158	0.0001223615825864548	9.293088004686682e-05	-0.9592057308224329	8.425309630128907e-05	False	1	False	1
DIS_Attention deficit hyperactivity disorder	Disease	2496.0	8.781944322472996e-05	0.0016816143497757848	0.0006642298380002972	0.0006512288665032069	0.00025470430456778876	-1.2846954171049474	0.00033701238520515627	False	0.6058981832172166	False	0.6058981832172166
DIS_Attention deficit-hyperactivity	Disease	323.0	7.224389539083947e-05	0.00024099289070972406	0.00010813962895484544	0.00010368066355624676	2.3450244386727686e-05	-1.0186048494691005	8.425309630128907e-05	False	0.9638035487467708	False	0.9638035487467708
DIS_Attenuation of retinal blood vessels	Disease	808.0	7.030371203599551e-05	0.00038774718883288094	0.00012294273816705435	0.00010742304801480211	4.567296345271884e-05	-0.8471016317085979	8.425309630128907e-05	False	1	False	1
DIS_Atypical Inclusion-Body Disease	Disease	613.0	7.224389539083947e-05	0.00034498620055197794	0.00011778557182273052	0.00010438413361169103	4.152702345333639e-05	-0.8074856498954627	8.425309630128907e-05	False	1	False	1
DIS_Atypical Teratoid Rhabdoid Tumor	Disease	1273.0	7.030371203599551e-05	0.00048355899419729207	0.00014042823831903243	0.00011087703736556159	6.302737203363497e-05	-0.8912816797718478	8.425309630128907e-05	False	1	False	1
DIS_Atypical fibroxanthoma of skin	Disease	222.0	7.47887218607434e-05	0.0002078353943676608	0.00010108018706167144	9.75324304606042e-05	2.076248737122745e-05	-0.8104563995401277	8.425309630128907e-05	False	1	False	1
DIS_Atypical meningioma	Disease	523.0	7.47887218607434e-05	0.0003448275862068965	0.00011325401402543488	0.00010355182768975873	3.670099733791116e-05	-0.7901942679412863	8.425309630128907e-05	False	1	False	1
DIS_Atypical scarring of skin	Disease	1902.0	7.578053955744165e-05	0.0008062658373646625	0.00019392858365671376	0.00018479164741753672	0.00010564108540005174	-1.038189705644306	8.425309630128907e-05	False	0.9277833267505289	False	0.9277833267505289
DIS_Aura	Disease	1590.0	7.480550568521843e-05	0.0005860977611065526	0.00016047650637792698	0.00011667250664448633	7.998124853644462e-05	0.10039460963143525	0.00016850619260257814	False	1	False	1
DIS_Autism Spectrum Disorders	Disease	2499.0	0.00010061374383740819	0.0020293661215232185	0.0009206398017909847	0.0009101021336838912	0.00030119992392832994	-0.8187752113753982	0.0006740247704103125	False	1	False	1
DIS_Autistic Disorder	Disease	2500.0	0.0002459117176933481	0.002491349480968858	0.0011204751359088088	0.0010983981785391192	0.00032923203756730083	-0.3324037997698475	0.0010110371556154689	False	1	False	1
DIS_Autistic behavior	Disease	1499.0	7.030371203599551e-05	0.0005983008256551394	0.00015440157887555326	0.00011457378551787351	7.880197646918962e-05	-0.8901868419720561	8.425309630128907e-05	False	1	False	1
DIS_Autoamputation of foot	Disease	82.0	7.51597143930853e-05	0.0001398992725237829	0.00010296328596465838	0.00010155404084271063	1.2908208252487152e-05	-1.4494799973314834	8.425309630128907e-05	False	0.4759655795838063	True	0.14720358242824694
DIS_Autoimmune Diseases	Disease	2500.0	0.0006074596039363382	0.0035007110819385186	0.0017201215910282999	0.001703272130055172	0.00038811141250005946	-2.261182226934063	0.0008425309630128908	False	0.19558199581642574	False	0.19558199581642574
DIS_Autoimmune hemolytic anemia	Disease	1075.0	7.47887218607434e-05	0.00042923060414207535	0.00013435911834702794	0.00010934937124111536	5.827159287483207e-05	-0.8598704715926864	8.425309630128907e-05	False	1	False	1
DIS_Autonomic nervous system disorders	Disease	1313.0	7.224389539083947e-05	0.0005536485439043296	0.00014452318114112673	0.0001123721766490617	6.841870535082376e-05	0.3505329622721756	0.00016850619260257814	False	1	False	1
DIS_Autonomic neuropathy	Disease	413.0	7.47887218607434e-05	0.0002693723623956182	0.00010963978842083381	0.00010228086325048584	2.993899815118722e-05	-0.8479472823821944	8.425309630128907e-05	False	1	False	1
DIS_Autosomal Dominant Familial Dystonia	Disease	278.0	7.030371203599551e-05	0.00023204548091425919	0.000108573088888604	0.00010376135587964868	2.325850934491482e-05	-1.0456384898386533	8.425309630128907e-05	False	0.914611963014941	False	0.914611963014941
DIS_Autosomal Recessive Familial Dystonia	Disease	278.0	7.030371203599551e-05	0.00023204548091425919	0.000108573088888604	0.00010376135587964868	2.325850934491482e-05	-1.0456384898386533	8.425309630128907e-05	False	0.914611963014941	False	0.914611963014941
DIS_Autosomal Recessive Primary Microcephaly	Disease	874.0	7.701193685021179e-05	0.0003772635814889336	0.00012917614941964555	0.00010895026452770496	5.176548750883035e-05	4.014957567048069	0.00033701238520515627	False	0.06203518484056605	False	0.06203518484056605
DIS_Awakening Epilepsy	Disease	1590.0	7.480550568521843e-05	0.0005860977611065526	0.00016047650637792698	0.00011667250664448633	7.998124853644462e-05	0.10039460963143525	0.00016850619260257814	False	1	False	1
DIS_Axonal degeneration/regeneration	Disease	287.0	7.47887218607434e-05	0.00023234200743494423	0.00010759172828139341	0.00010475591870940707	2.231489096811432e-05	-1.0458770340152164	8.425309630128907e-05	False	0.9141948002515895	False	0.9141948002515895
DIS_Axonal neuropathy	Disease	1767.0	7.030371203599551e-05	0.0006458557588805167	0.00017676307683832628	0.00012993762993762994	9.35650511004052e-05	-0.9887236681756761	8.425309630128907e-05	False	1	False	1
DIS_Azoospermia	Disease	2330.0	7.537499057812617e-05	0.0009898812142542894	0.00029005516111710414	0.00026995416244881003	0.00015235787069420157	-0.7977859493618659	0.00016850619260257814	False	1	False	1
DIS_B-Cell Lymphomas	Disease	2500.0	0.0002212878955521133	0.002379149994592841	0.0011735081271969905	0.0011679892443641998	0.00030726627834970315	-1.8997738906565274	0.0005897716741090235	False	0.27707425272257286	False	0.27707425272257286
DIS_BASAL LAMINAR DRUSEN (disorder)	Disease	129.0	7.906388361796332e-05	0.00022251891410769915	0.00010802094153830756	0.00010657572205051689	1.9025986245945285e-05	-1.2492306537898277	8.425309630128907e-05	False	0.6407885384353847	False	0.6407885384353847
DIS_BIRK-LANDAU-PEREZ SYNDROME	Disease	41.0	7.701193685021179e-05	0.0001373060551970342	0.00010210624103269692	0.00010095911155981827	1.4124034751058943e-05	-1.2640258287433996	8.425309630128907e-05	True	0.20622075649823934	True	0.20622075649823934
DIS_BJORNSTAD SYNDROME WITH MILD MITOCHONDRIAL COMPLEX III DEFICIENCY	Disease	30.0	7.821054278116691e-05	0.00013798813302056022	0.00010605233025813904	0.00010678586972427204	1.5190265241435292e-05	-1.4350792175364422	8.425309630128907e-05	True	0.15126452499277265	True	0.15126452499277265
DIS_BRANCHED-CHAIN KETO ACID DEHYDROGENASE KINASE DEFICIENCY	Disease	38.0	7.480550568521843e-05	0.0001385809312638581	0.0001030309188211075	0.00010312143561116702	1.4853644710775046e-05	-1.2641895565333359	8.425309630128907e-05	True	0.20616199835509863	True	0.20616199835509863
DIS_Babinski Reflex	Disease	2284.0	7.224389539083947e-05	0.0009314239143089998	0.0002703165843635656	0.00023980837413142787	0.00014620325409907096	0.45618547447922003	0.00033701238520515627	False	1	False	1
DIS_Baby eczema	Disease	251.0	7.532389273877674e-05	0.00036088054853843375	0.00010828164757185901	0.00010285949393128986	2.8047791292998744e-05	-0.8567003019794975	8.425309630128907e-05	False	1	False	1
DIS_Back Pain	Disease	643.0	7.030371203599551e-05	0.00031901318587834965	0.00011509373860545981	0.00010295480284155256	3.760240670764122e-05	-0.8201773504541023	8.425309630128907e-05	False	1	False	1
DIS_Back Pain with Radiation	Disease	32.0	8.425309630128907e-05	0.00012001920307249159	9.961544738998376e-05	9.622352186700018e-05	1.0531609173257283e-05	-1.4586898199473657	8.425309630128907e-05	False	0.4699742850352985	True	0.14465049925827278
DIS_Back Pain without Radiation	Disease	32.0	8.425309630128907e-05	0.00012001920307249159	9.961544738998376e-05	9.622352186700018e-05	1.0531609173257283e-05	-1.4586898199473657	8.425309630128907e-05	False	0.4699742850352985	True	0.14465049925827278
DIS_Bacteremia	Disease	1862.0	7.51597143930853e-05	0.0006346788525006347	0.00018461150644818628	0.00017632028518403247	9.505968760171252e-05	-0.16942317245021124	0.00016850619260257814	False	1	False	1
DIS_Bacterial Infections	Disease	2465.0	8.39137366786943e-05	0.0012201885745978924	0.0004535149199242156	0.0004399472063352398	0.00019196559774692953	-0.16799592633407695	0.0004212654815064454	False	1	False	1
DIS_Bardet-Biedl Syndrome	Disease	1554.0	7.030371203599551e-05	0.0006221226825930073	0.00016029023051460146	0.00011671335200746966	8.229356678350249e-05	0.09983723405246467	0.00016850619260257814	False	1	False	1
DIS_Barrett Esophagus	Disease	2487.0	8.012178511337233e-05	0.001527614571092832	0.0005274403509937545	0.0005043881771411278	0.0002226387556378988	-1.6121818385247775	0.00016850619260257814	False	0.3847440844017655	False	0.3847440844017655
DIS_Barrett's Adenocarcinoma	Disease	1150.0	7.47887218607434e-05	0.00047732696897374703	0.00013008975002470237	0.00010813733473083761	5.3311797448162e-05	-0.8597844364182771	8.425309630128907e-05	False	1	False	1
DIS_Bartter Disease	Disease	948.0	7.030371203599551e-05	0.00044321329639889195	0.0001314257219130229	0.00010860122145709154	5.6691713189812196e-05	-0.8320903172178433	8.425309630128907e-05	False	1	False	1
DIS_Bartter syndrome, type 3	Disease	220.0	7.030371203599551e-05	0.00024224806201550387	0.00010817608010334646	0.00010431883911610406	2.5388789363318035e-05	-0.9422656377866345	8.425309630128907e-05	False	1	False	1
DIS_Beading of ribs	Disease	269.0	7.893282816323308e-05	0.0002655337227827934	0.00010974832327355081	0.00010299721907508497	2.963908202241744e-05	-0.8601894941610707	8.425309630128907e-05	False	1	False	1
DIS_Beckwith-Wiedemann Syndrome	Disease	1567.0	7.224389539083947e-05	0.00063403499873193	0.000159850842198066	0.00011598237067965669	8.159088682162893e-05	-0.9265464421540852	8.425309630128907e-05	False	1	False	1
DIS_Behavior Disorders	Disease	1221.0	7.224389539083947e-05	0.0005723006486074017	0.0001435599071109956	0.00011168192986374804	6.99305085837893e-05	-0.8480820747735066	8.425309630128907e-05	False	1	False	1
DIS_Behavioral Symptoms	Disease	1438.0	7.030371203599551e-05	0.0005749770009199632	0.0001509533895671336	0.0001127904870269313	7.561224620870266e-05	0.23214233031770823	0.00016850619260257814	False	1	False	1
DIS_Behavioral variant of frontotemporal dementia	Disease	808.0	7.480550568521843e-05	0.00043806811959259663	0.0001236743449400139	0.00010589295678118603	4.843472345817154e-05	-0.8139046911823338	8.425309630128907e-05	False	1	False	1
DIS_Behcet Syndrome	Disease	2459.0	8.748141020033243e-05	0.001223644578313253	0.000419550099762598	0.0004011633737839735	0.0001884877311073315	-1.3318846042932455	0.00016850619260257814	False	0.5637243602530485	False	0.5637243602530485
DIS_Bell Palsy	Disease	1908.0	7.47887218607434e-05	0.0007658643326039387	0.0001960075932816229	0.00018586497271167796	0.00010579800150716193	0.5364155732034555	0.0002527592889038672	False	1	False	1
DIS_Benign Mastocytoma	Disease	730.0	7.030371203599551e-05	0.0003223726627981947	0.00011806923055831438	0.00010370755169513583	4.155568041282848e-05	-0.8137547964823137	8.425309630128907e-05	False	1	False	1
DIS_Benign Prostatic Hyperplasia	Disease	2497.0	9.62000962000962e-05	0.0017471063550993666	0.0006843739041677442	0.0006726888333653661	0.0002465487998375843	0.29975389291102705	0.0007582778667116017	False	1	False	1
DIS_Benign Rolandic Epilepsy	Disease	711.0	7.899518129394107e-05	0.00042368393178688696	0.00012049017805830038	0.00010705491917353603	4.4678823522621374e-05	-0.8110572056281672	8.425309630128907e-05	False	1	False	1
DIS_Benign Struma Ovarii	Disease	215.0	7.532389273877674e-05	0.00028699894767052523	0.00010558896864289976	0.00010136847440446021	2.2389965517050583e-05	-0.9529211791488837	8.425309630128907e-05	False	1	False	1
DIS_Benign essential blepharospasm	Disease	112.0	7.701193685021179e-05	0.0002320185614849188	0.00010730239934301574	0.00010395032410673714	2.0662765763985293e-05	-1.1154994111147045	8.425309630128907e-05	False	0.8036395638764132	False	0.8036395638764132
DIS_Benign neoplasm of adrenal gland	Disease	820.0	7.224389539083947e-05	0.0004013914905004014	0.00012432269437051048	0.0001073883607346637	4.7559386899491215e-05	-0.8425171281938891	8.425309630128907e-05	False	1	False	1
DIS_Benign neoplasm of aortic body and other paraganglia	Disease	784.0	7.224389539083947e-05	0.0004013914905004014	0.00012314680918378728	0.0001071007818357074	4.6593408797933885e-05	-0.8347471001997797	8.425309630128907e-05	False	1	False	1
DIS_Benign neoplasm of eye, unspecified	Disease	169.0	7.030371203599551e-05	0.0002844141069397042	0.00010037771841681831	9.693679720822024e-05	2.0276792256569546e-05	-0.7952254928441638	8.425309630128907e-05	False	1	False	1
DIS_Benign neoplasm of liver	Disease	375.0	7.030371203599551e-05	0.000278344776396363	0.00010668826764738936	0.00010155377272265665	2.51372270725373e-05	-0.8925078045148015	8.425309630128907e-05	False	1	False	1
DIS_Bethlem myopathy	Disease	434.0	7.537499057812617e-05	0.00035339851572623396	0.00011334627543738241	0.00010395010507334971	3.554953620607423e-05	-0.8183842109063095	8.425309630128907e-05	False	1	False	1
DIS_Bicoronal synostosis	Disease	185.0	7.672241829062452e-05	0.00018832391713747646	0.00010406306735865329	0.00010066438494060802	1.715896307869725e-05	-1.1544969801793084	8.425309630128907e-05	False	0.7502644997980381	False	0.7502644997980381
DIS_Bicuspid aortic valve	Disease	1378.0	7.030371203599551e-05	0.0004601932811780948	0.00014558133917367912	0.00011309019268036533	6.518291424866743e-05	1.6442644666256112	0.0002527592889038672	False	0.3698764296862161	False	0.3698764296862161
DIS_Bifid scrotum	Disease	691.0	7.51597143930853e-05	0.0003434852301351042	0.0001201808143323206	0.00010659844366272253	4.20830970286246e-05	-0.853732747059794	8.425309630128907e-05	False	1	False	1
DIS_Big calvaria	Disease	2423.0	8.192692118630181e-05	0.001150026136957658	0.00036724898201515044	0.0003455027064378671	0.00017857730926610046	-0.16931936612919957	0.00033701238520515627	False	1	False	1
DIS_Bilateral cataracts (disorder)	Disease	2123.0	7.224389539083947e-05	0.0008897786675564454	0.0002256977526463013	0.0002034174125305126	0.00012343548485568162	-1.1458994673240568	8.425309630128907e-05	False	0.7615649796285765	False	0.7615649796285765
DIS_Bilateral pheochromocytoma and islet cell adenoma of the pancreas	Disease	389.0	7.030371203599551e-05	0.0003290195218249616	0.00011195136977404506	0.00010169836265636123	3.520817210631585e-05	-0.7867001271499495	8.425309630128907e-05	False	1	False	1
DIS_Bilateral ptosis	Disease	485.0	7.480550568521843e-05	0.00026705835224996664	0.00011300331304369469	0.00010412328196584757	3.1757812312855504e-05	-0.9052958830784319	8.425309630128907e-05	False	1	False	1
DIS_Bilateral renal hypoplasia	Disease	114.0	7.537499057812617e-05	0.0001404494382022472	0.00010425098819428974	0.00010316203366418688	1.155895710791134e-05	-1.7300775239760553	8.425309630128907e-05	True	0.08361642531564684	True	0.08361642531564684
DIS_Bilateral single transverse palmar creases	Disease	1338.0	7.480550568521843e-05	0.0004955401387512388	0.00014665403369569995	0.0001114144062284321	7.03020000798979e-05	-0.8876125476301173	8.425309630128907e-05	False	1	False	1
DIS_Bile duct carcinoma	Disease	1572.0	7.224389539083947e-05	0.0006233118637024725	0.00015942522654278788	0.00011793162983473438	7.79591250518078e-05	1.1972179305380108	0.0002527592889038672	False	0.6976756647499026	False	0.6976756647499026
DIS_Bile duct proliferation	Disease	710.0	7.030371203599551e-05	0.00039670732916790636	0.00011883462682628408	0.00010565798775615434	4.2344870268045934e-05	-0.8166639856514273	8.425309630128907e-05	False	1	False	1
DIS_Biliary Atresia	Disease	1982.0	7.030371203599551e-05	0.0007023881196066627	0.00020572246682880725	0.00019387359441644047	0.00010704536584335605	-0.3476682426466667	0.00016850619260257814	False	1	False	1
DIS_Biliary Cirrhosis, Secondary	Disease	1024.0	7.224389539083947e-05	0.0004508566275924256	0.0001342520650262981	0.00010841871338848098	5.9094048486015604e-05	-0.8460914424714211	8.425309630128907e-05	False	1	False	1
DIS_Biliary Tract Cancer	Disease	2221.0	7.47887218607434e-05	0.0008641175199827177	0.00024373638367424712	0.00021841214371519057	0.000128039292277888	0.0704698149224176	0.0002527592889038672	False	1	False	1
DIS_Biliary Tract Neoplasm	Disease	583.0	7.532389273877674e-05	0.0003354579000335458	0.00011633382986975214	0.00010395010395010396	3.9593811931121e-05	-0.810246147157339	8.425309630128907e-05	False	1	False	1
DIS_Biliary cirrhosis	Disease	2256.0	7.480550568521843e-05	0.0008304881424748547	0.0002768016861830429	0.0002495788366863667	0.0001445930917151936	-0.16627625147218128	0.0002527592889038672	False	1	False	1
DIS_Biotin-Responsive Encephalopathy	Disease	613.0	7.224389539083947e-05	0.00034498620055197794	0.00011778557182273052	0.00010438413361169103	4.152702345333639e-05	-0.8074856498954627	8.425309630128907e-05	False	1	False	1
DIS_Bipolar Disorder	Disease	2500.0	0.00028414472437961733	0.002777777777777778	0.0013503924063174703	0.0013193281880816295	0.00036269825676080576	-0.4710501220084325	0.001179543348218047	False	1	False	1
DIS_Bipolar I disorder	Disease	1651.0	7.030371203599551e-05	0.0006992192052208367	0.00016379855013370453	0.00011813349084465446	8.502558018786416e-05	-0.9355473218372595	8.425309630128907e-05	False	1	False	1
DIS_Birthmark	Disease	1305.0	7.47887218607434e-05	0.0005161023947151115	0.0001418238837202812	0.00011103708638685321	6.485809768554216e-05	0.41139518170365347	0.00016850619260257814	False	1	False	1
DIS_Bladder Diverticulum	Disease	403.0	7.224389539083947e-05	0.00030048076923076925	0.00011207043006642034	0.00010424267695194412	3.154858174179639e-05	-0.8817300883062564	8.425309630128907e-05	False	1	False	1
DIS_Bladder Neoplasm	Disease	2500.0	0.0006980802792321117	0.0036747818098300414	0.0019447381112574404	0.0019318902041605816	0.0004052154139158346	-0.017069677238952308	0.0019378212149296487	False	1	False	1
DIS_Blast Phase	Disease	2404.0	7.893282816323308e-05	0.0012478163214374844	0.00036423262338321915	0.0003444514712652976	0.00017843655696315246	0.7917993758066691	0.0005055185778077344	False	1	False	1
DIS_Bleeding tendency	Disease	1485.0	7.224389539083947e-05	0.0006139991813344249	0.00015688224489469288	0.00011542012927054478	7.887617931905317e-05	0.14736955831578158	0.00016850619260257814	False	1	False	1
DIS_Blepharophimosis	Disease	1921.0	7.480550568521843e-05	0.0006828269033799932	0.00019091937098453498	0.00017908309455587392	0.00010246456873925364	0.6035248933384881	0.0002527592889038672	False	1	False	1
DIS_Blepharoptosis	Disease	2490.0	8.192692118630181e-05	0.0016626167029031844	0.0005610553788932572	0.0005448118571576269	0.0002352438316838573	1.9128313524791556	0.0010110371556154689	False	0.2733044084270712	False	0.2733044084270712
DIS_Blepharospasm	Disease	605.0	7.030371203599551e-05	0.000333889816360601	0.00011786772409322031	0.00010498687664041995	4.032683451747973e-05	-0.8335548325113623	8.425309630128907e-05	False	1	False	1
DIS_Blindness	Disease	2336.0	7.799703611262772e-05	0.0011683759574191873	0.0002948434087809864	0.0002735230123096661	0.00015769985883504613	1.8701872500503105	0.0005897716741090235	False	0.2859103098866942	False	0.2859103098866942
DIS_Blindness, Cortical	Disease	1177.0	7.578053955744165e-05	0.0004875195007800312	0.00013535253597404424	0.00010954102311315588	6.061829235258923e-05	4.716611676709311	0.0004212654815064454	False	0.04495104126328287	False	0.04495104126328287
DIS_Blindness, Legal	Disease	2314.0	7.799703611262772e-05	0.0012981955082435415	0.00028625058137526617	0.00026123301985370953	0.0001533822626294694	1.4295524963154391	0.0005055185778077344	False	0.48932768017770767	False	0.48932768017770767
DIS_Blonde hair	Disease	459.0	7.480550568521843e-05	0.00034184138559708297	0.00011149606748895003	0.00010326311441553078	3.440876235669797e-05	-0.7917451637826165	8.425309630128907e-05	False	1	False	1
DIS_Blood Coagulation Disorders	Disease	2336.0	7.963051441312311e-05	0.0009861932938856016	0.00030003975056775665	0.0002807280219498762	0.0001550950596934936	0.7816221301842943	0.0004212654815064454	False	1	False	1
DIS_Blood Pressure	Disease	1745.0	7.030371203599551e-05	0.0006724195898240502	0.00017402094986697632	0.00012306177701206005	9.442834812235893e-05	-0.9506451754230343	8.425309630128907e-05	False	1	False	1
DIS_Blood basophil count (lab test)	Disease	2407.0	7.030371203599551e-05	0.0011929291833857499	0.000360347636805897	0.00033463469046291134	0.00018483091072470087	-1.0379294429223471	0.00016850619260257814	False	0.9282486718466807	False	0.9282486718466807
DIS_Blood pressure finding	Disease	1745.0	7.030371203599551e-05	0.0006724195898240502	0.00017402094986697632	0.00012306177701206005	9.442834812235893e-05	-0.9506451754230343	8.425309630128907e-05	False	1	False	1
DIS_Bloom Syndrome	Disease	1782.0	7.51597143930853e-05	0.0007930214115781126	0.00018208610246582348	0.0001709109753618582	9.551813455770279e-05	-1.0242348912858343	8.425309630128907e-05	False	0.9532369477872178	False	0.9532369477872178
DIS_Blue sclera	Disease	1254.0	7.030371203599551e-05	0.0004791107704101188	0.00014068266015300826	0.00011055832491902382	6.623527409887555e-05	-0.851956372483362	8.425309630128907e-05	False	1	False	1
DIS_Body Height	Disease	2482.0	7.537499057812617e-05	0.0015598752099832012	0.0005193604061735284	0.0004944253544343236	0.00022987155894084642	-0.06021548916086611	0.0005055185778077344	False	1	False	1
DIS_Body mass index	Disease	2494.0	8.5295121119072e-05	0.0016451878256100905	0.0005831779674516667	0.0005614561913909666	0.0002494040027423102	-0.9870153627841098	0.00033701238520515627	False	1	False	1
DIS_Body temperature instability	Disease	191.0	7.47887218607434e-05	0.00022927891780350797	0.00010958638110700967	0.00010454783063251438	2.5768746077088752e-05	2.2864834524468636	0.00016850619260257814	False	0.19127749459003593	False	0.19127749459003593
DIS_Bone Cysts	Disease	574.0	7.030371203599551e-05	0.000371298616912652	0.00011707979995250038	0.00010329511414110113	4.185561414719913e-05	-0.78428436232629	8.425309630128907e-05	False	1	False	1
DIS_Bone Density	Disease	2027.0	7.224389539083947e-05	0.0007186489399928135	0.00021276464236486144	0.00019634792852935403	0.00011785932877078055	1.7690652179691952	0.0004212654815064454	False	0.31953049513910775	False	0.31953049513910775
DIS_Bone Diseases	Disease	2324.0	7.978935609989628e-05	0.0009719353662981412	0.0002971126135182895	0.0002806689314492968	0.00015248642456412294	-1.3959243770417717	8.425309630128907e-05	False	0.5131876745424996	False	0.5131876745424996
DIS_Bone Diseases, Developmental	Disease	1475.0	7.51597143930853e-05	0.0005807200929152149	0.00015537060334736794	0.00011499540018399264	7.747591689658646e-05	0.16954416006129175	0.00016850619260257814	False	1	False	1
DIS_Bone Marrow failure syndromes	Disease	703.0	7.698229407236336e-05	0.00034674063800277393	0.00011798196710496516	0.00010488777008600797	4.0141712784986546e-05	-0.8402449338507316	8.425309630128907e-05	False	1	False	1
DIS_Bone marrow failure syndrome 1	Disease	202.0	7.963051441312311e-05	0.00020590960568310512	0.00010670267353864795	0.00010415041604519734	1.868529148606767e-05	-1.2014571597182724	8.425309630128907e-05	False	0.6927609839514616	False	0.6927609839514616
DIS_Bone marrow failure syndrome 2	Disease	202.0	7.963051441312311e-05	0.00020590960568310512	0.00010670267353864795	0.00010415041604519734	1.868529148606767e-05	-1.2014571597182724	8.425309630128907e-05	False	0.6927609839514616	False	0.6927609839514616
DIS_Bone marrow hypocellularity	Disease	1026.0	7.698229407236336e-05	0.0004331348132106118	0.0001318296301908247	0.00010769480076340078	5.786106908726524e-05	-0.8222546634556889	8.425309630128907e-05	False	1	False	1
DIS_Bone neoplasms	Disease	1739.0	7.224389539083947e-05	0.0005822077317186772	0.0001720557140792332	0.00012675877804537965	8.686839689818495e-05	0.9290326252851601	0.0002527592889038672	False	1	False	1
DIS_Bone pain	Disease	1555.0	7.030371203599551e-05	0.0006140243153628884	0.00015598403307535782	0.00011574074074074075	7.684847806294399e-05	-0.9334073827111626	8.425309630128907e-05	False	1	False	1
DIS_Bone-marrow foam cells	Disease	225.0	8.068420203324189e-05	0.00021913005368686317	0.00010551717086627184	0.00010238558410975735	1.65795504499467e-05	3.7991996180155048	0.00016850619260257814	False	0.0692812594739911	False	0.0692812594739911
DIS_Borderline Personality Disorder	Disease	2088.0	7.030371203599551e-05	0.0007653619068445222	0.00022288089567141042	0.00020204061222448775	0.00012366075444626812	0.2416158090434364	0.0002527592889038672	False	1	False	1
DIS_Borna Disease	Disease	880.0	7.224389539083947e-05	0.00034922297887200976	0.00012429693533971107	0.00010616276214915853	4.777276097669307e-05	-0.8382148785153576	8.425309630128907e-05	False	1	False	1
DIS_Bowel diverticula	Disease	248.0	7.51597143930853e-05	0.00023126734505087883	0.00010645750654869557	0.00010207244678646723	2.1553502885927774e-05	-1.030199609080884	8.425309630128907e-05	False	0.9422306741373758	False	0.9422306741373758
DIS_Bowel diverticulosis	Disease	248.0	7.51597143930853e-05	0.00023126734505087883	0.00010645750654869557	0.00010207244678646723	2.1553502885927774e-05	-1.030199609080884	8.425309630128907e-05	False	0.9422306741373758	False	0.9422306741373758
DIS_Bowing of the long bones	Disease	1196.0	7.480550568521843e-05	0.0004860031104199067	0.00014027019103349676	0.00010994449431866616	6.566269018571447e-05	0.43001591145932644	0.00016850619260257814	False	1	False	1
DIS_Brachycephaly	Disease	2214.0	7.786342754808066e-05	0.0009312070771737865	0.0002526384189266238	0.00022542831666016262	0.0001327323083243926	2.5399487090848982	0.0005897716741090235	False	0.15500657011759283	False	0.15500657011759283
DIS_Brachydactyly	Disease	2412.0	7.578053955744165e-05	0.0011092623405435386	0.0003619150364270481	0.000339308941875724	0.00018199343211122118	1.2520047291746548	0.0005897716741090235	False	0.6379520852582854	False	0.6379520852582854
DIS_Brachyturricephaly	Disease	253.0	7.47887218607434e-05	0.0002576323586242432	0.00010596735378347308	0.00010117361392148928	2.1179754372009035e-05	-1.0252365112827453	8.425309630128907e-05	False	0.9513752997003951	False	0.9513752997003951
DIS_Brain Aneurysm	Disease	876.0	7.030371203599551e-05	0.0004353030797692894	0.00012904246945520112	0.00010798553780902457	5.40336997648715e-05	0.7303538961630249	0.00016850619260257814	False	1	False	1
DIS_Brain Diseases	Disease	2465.0	7.47887218607434e-05	0.001139384732244588	0.0004384638094438572	0.00042368393178688696	0.00019489697801569855	1.2086434759777618	0.0006740247704103125	False	0.6845474794532186	False	0.6845474794532186
DIS_Brain Diseases, Metabolic, Inborn	Disease	155.0	7.698229407236336e-05	0.00024455857177794083	0.00010837380485654002	0.00010387451958034694	2.3923308716651568e-05	-1.0082513602502643	8.425309630128907e-05	False	0.9836993101142327	False	0.9836993101142327
DIS_Brain Diseases, Metabolic, Inherited	Disease	155.0	7.698229407236336e-05	0.00024455857177794083	0.00010837380485654002	0.00010387451958034694	2.3923308716651568e-05	-1.0082513602502643	8.425309630128907e-05	False	0.9836993101142327	False	0.9836993101142327
DIS_Brain Edema	Disease	1610.0	7.030371203599551e-05	0.0007492741406762199	0.00016532747973935281	0.0001185185222642891	8.73071158856095e-05	4.861507450615835	0.0005897716741090235	False	0.04231146752945215	False	0.04231146752945215
DIS_Brain Embolism and Thrombosis	Disease	81.0	7.830240388379923e-05	0.0001244090569793481	0.00010155840455709597	0.00010034115994380895	1.1220947067827793e-05	-1.5422324115068615	8.425309630128907e-05	True	0.12301712656160868	True	0.12301712656160868
DIS_Brain Infarction	Disease	1613.0	7.47887218607434e-05	0.0007261285247488806	0.00015928254252800273	0.00011809163911195088	7.882418949705709e-05	-0.9518581377803434	8.425309630128907e-05	False	1	False	1
DIS_Brain Infarction, Posterior Circulation	Disease	221.0	7.224389539083947e-05	0.0003630642623744403	0.00010581233909175005	0.00010201999591920016	2.4705853744712717e-05	-0.8726370281810181	8.425309630128907e-05	False	1	False	1
DIS_Brain Ischemia	Disease	2470.0	8.609556607834697e-05	0.0012379301807378064	0.0004358901687472099	0.00042593974884726454	0.00018843935012754465	0.8166102528885782	0.0005897716741090235	False	1	False	1
DIS_Brain Neoplasms	Disease	2500.0	0.00012171372930866602	0.002149321266968326	0.001069269506875485	0.0010586834097776297	0.0002958715458316677	-1.6206284095979464	0.0005897716741090235	False	0.38074403172690013	False	0.38074403172690013
DIS_Brain Stem Glioma	Disease	595.0	7.030371203599551e-05	0.0003414523104939677	0.00011337385684438355	0.00010298661174047374	3.4278438657040046e-05	-0.8495357922935532	8.425309630128907e-05	False	1	False	1
DIS_Brain Thrombosis	Disease	107.0	7.906388361796332e-05	0.00019884668920262477	0.00010478158069997462	0.0001010407194099222	2.020750008313663e-05	-1.0158844149067598	8.425309630128907e-05	False	0.9689723949721002	False	0.9689723949721002
DIS_Brain Thrombus	Disease	107.0	7.906388361796332e-05	0.00019884668920262477	0.00010478158069997462	0.0001010407194099222	2.020750008313663e-05	-1.0158844149067598	8.425309630128907e-05	False	0.9689723949721002	False	0.9689723949721002
DIS_Brain hemorrhage	Disease	1017.0	7.47887218607434e-05	0.0005351886540005352	0.0001315445222802984	0.00010782833728703904	5.702305734112735e-05	0.6481881548575172	0.00016850619260257814	False	1	False	1
DIS_Breaking out	Disease	1220.0	7.821054278116691e-05	0.0004222972972972973	0.00013828807605018788	0.00010979359996615058	6.23871606485053e-05	0.4843643505855597	0.00016850619260257814	False	1	False	1
DIS_Breast Cancer, Familial	Disease	2261.0	7.030371203599551e-05	0.0008873114463176575	0.0002650451542378926	0.00023778385447628106	0.0001382852978767023	0.5204257579965659	0.00033701238520515627	False	1	False	1
DIS_Breast Carcinoma	Disease	2500.0	0.00495997215454229	0.013060303128023218	0.007884663211620742	0.007806921127744821	0.0009310005607642315	-0.32425817687684033	0.007582778667116016	False	1	False	1
DIS_Breast Diffuse Large B-Cell Lymphoma	Disease	211.0	7.51597143930853e-05	0.00025192089683839276	0.00010759161906485757	0.00010360547036883547	2.4589554763600022e-05	-0.9491234383030218	8.425309630128907e-05	False	1	False	1
DIS_Breast Fibrocystic Disease	Disease	1773.0	7.224389539083947e-05	0.0006051803437424352	0.0001743881853696043	0.0001271294177472667	8.996794315026274e-05	-1.001857838605617	8.425309630128907e-05	False	0.996294651891256	False	0.996294651891256
DIS_Breast adenocarcinoma	Disease	2343.0	7.47887218607434e-05	0.0009682625067240452	0.0003036959407691434	0.0002874664622460713	0.0001505717685369537	-0.8978426001112331	0.00016850619260257814	False	1	False	1
DIS_Breast cancer recurrent	Disease	936.0	7.030371203599551e-05	0.000392156862745098	0.00012527847361972383	0.00010657005072545886	4.9041695832120974e-05	-0.836540756234703	8.425309630128907e-05	False	1	False	1
DIS_Brittle hair	Disease	1146.0	7.480550568521843e-05	0.0006449532408900354	0.00013502173301961615	0.00010940320584128499	6.162267700092854e-05	-0.823862889266594	8.425309630128907e-05	False	1	False	1
DIS_Broad cranium shape	Disease	2173.0	7.224389539083947e-05	0.0009312070771737865	0.00023944831569322472	0.00021626297577854672	0.0001263725116458	2.7721484194101778	0.0005897716741090235	False	0.1301268878082268	False	0.1301268878082268
DIS_Broad eyebrow	Disease	255.0	7.480550568521843e-05	0.0002326934264107039	0.00010823071161269642	0.00010277492291880781	2.4658603319816378e-05	-0.9723833503634911	8.425309630128907e-05	False	1	False	1
DIS_Broad flat nasal bridge	Disease	2490.0	8.5295121119072e-05	0.0015682174594877157	0.0005620019453412794	0.0005409549182124839	0.00024156398349085378	1.5100848590978462	0.0009267840593141798	False	0.4385279651409475	False	0.4385279651409475
DIS_Broad foot	Disease	932.0	7.480550568521843e-05	0.00037505860290670416	0.00012599169190882274	0.00010639432737458691	4.978192925698692e-05	-0.8384286473123305	8.425309630128907e-05	False	1	False	1
DIS_Broad forehead	Disease	2006.0	7.030371203599551e-05	0.0007494379215588309	0.0002016082167213617	0.00018970832387940774	0.00011033764401602853	-1.0636000203432356	8.425309630128907e-05	False	0.8839818050959143	False	0.8839818050959143
DIS_Broad hallux	Disease	1174.0	7.480550568521843e-05	0.0004946576968737634	0.0001384955253305504	0.00011016857928762985	6.364937679947874e-05	0.4714997817900633	0.00016850619260257814	False	1	False	1
DIS_Broad hallux phalanx	Disease	415.0	7.030371203599551e-05	0.00029582881372645697	0.00011011914197275746	0.00010331645831180907	3.0192848724813687e-05	-0.8566944413632176	8.425309630128907e-05	False	1	False	1
DIS_Broad jaw	Disease	225.0	7.713073659853452e-05	0.00023568230025925054	0.00011080487473962467	0.00010620220900594733	2.639527595311646e-05	-1.0059291854154933	8.425309630128907e-05	False	0.9882462672561391	False	0.9882462672561391
DIS_Broad metacarpals	Disease	238.0	7.030371203599551e-05	0.00022024006166721728	0.00010448260452735834	0.00010224426822113498	1.8128042415158567e-05	3.531743064639105	0.00016850619260257814	False	0.08017183020159957	False	0.08017183020159957
DIS_Broad metatarsal	Disease	242.0	7.030371203599551e-05	0.00022466861379465288	0.00010494934940418832	0.00010191087274404639	2.045920252481827e-05	3.106516156790151	0.00016850619260257814	False	0.10362218999601347	False	0.10362218999601347
DIS_Broad nail	Disease	304.0	7.47887218607434e-05	0.0002475860361475613	0.00011080101529851555	0.0001039609826077783	2.9630441649069156e-05	-0.8959677115734279	8.425309630128907e-05	False	1	False	1
DIS_Broad nasal tip	Disease	1570.0	7.030371203599551e-05	0.0007083825265643448	0.00015435430175398052	0.00011504170299783128	7.627324432939048e-05	0.18554200720087172	0.00016850619260257814	False	1	False	1
DIS_Broad phalanges of the hand	Disease	127.0	7.480550568521843e-05	0.00023070711731456916	0.00010401192243655608	0.00010221813349688235	1.9197560466960805e-05	-1.029236301626561	8.425309630128907e-05	False	0.9439952496562649	False	0.9439952496562649
DIS_Broad phalanx	Disease	190.0	7.030371203599551e-05	0.0002594706798131811	0.00010613072217400984	0.0001024747723145708	2.30794883923651e-05	-0.9479250796546291	8.425309630128907e-05	False	1	False	1
DIS_Broad ribs	Disease	559.0	7.030371203599551e-05	0.00029345593270077276	0.00011563007763337103	0.00010559662090813094	3.481265627199312e-05	-0.901309600937428	8.425309630128907e-05	False	1	False	1
DIS_Broad skull	Disease	131.0	7.480550568521843e-05	0.00020132876988121604	0.00010405198002332738	0.00010212418300653595	1.6760290040921295e-05	-1.181297201522056	8.425309630128907e-05	False	0.7166079959644286	False	0.7166079959644286
DIS_Broad thumbs	Disease	1241.0	7.030371203599551e-05	0.0004065867046147591	0.00014063944565280778	0.00010985389432055367	6.517300528572996e-05	0.42758112546134114	0.00016850619260257814	False	1	False	1
DIS_Bronchioloalveolar Adenocarcinoma	Disease	1838.0	7.672241829062452e-05	0.0006898590716467921	0.00018872759264929457	0.0001766789429657819	9.950597514832079e-05	1.4902099329696792	0.00033701238520515627	False	0.4503032612592416	False	0.4503032612592416
DIS_Bronchitis	Disease	781.0	7.480550568521843e-05	0.0004591895304787051	0.0001204295580637729	0.00010476689366160294	4.412262309341032e-05	-0.8199073225065523	8.425309630128907e-05	False	1	False	1
DIS_Bronchitis, Chronic	Disease	1593.0	7.030371203599551e-05	0.0005830223880597014	0.00016314227497371442	0.00011901928112354201	8.129474893109292e-05	0.06598110824366141	0.00016850619260257814	False	1	False	1
DIS_Bronchogenic Carcinoma	Disease	1254.0	7.224389539083947e-05	0.0004602462317339777	0.0001421638489546275	0.00011033874127492417	6.409639821889679e-05	0.41098009217286163	0.00016850619260257814	False	1	False	1
DIS_Bronchomalacia	Disease	343.0	7.030371203599551e-05	0.00029991002699190244	0.00011006762350120767	0.00010303967027305513	3.0489556918275557e-05	1.9166749211216698	0.00016850619260257814	False	0.2722093755887068	False	0.2722093755887068
DIS_Bronchopneumonia	Disease	231.0	7.532389273877674e-05	0.00022143489813994686	0.0001047071545465325	0.00010126582278481013	1.9526832147677594e-05	-1.0474847169552852	8.425309630128907e-05	False	0.9113907354606182	False	0.9113907354606182
DIS_Bronchopulmonary Dysplasia	Disease	2393.0	7.701193685021179e-05	0.001040582726326743	0.0003253864697477063	0.0003114941335271519	0.00016228627683378686	1.6291285345839794	0.0005897716741090235	False	0.37678126420071995	False	0.37678126420071995
DIS_Brucellosis	Disease	1090.0	7.532389273877674e-05	0.0005220841599665867	0.00013352409316522715	0.00010816667903748714	5.964136342706874e-05	0.5865409076391781	0.00016850619260257814	False	1	False	1
DIS_Bruck syndrome	Disease	87.0	8.139345596614032e-05	0.00022596316800361542	0.00010557039923296748	0.00010454783063251438	1.750894959263278e-05	-1.2175089555713878	8.425309630128907e-05	False	0.6746144993663851	False	0.6746144993663851
DIS_Bruck syndrome 1	Disease	87.0	8.139345596614032e-05	0.00022596316800361542	0.00010557039923296748	0.00010454783063251438	1.750894959263278e-05	-1.2175089555713878	8.425309630128907e-05	False	0.6746144993663851	False	0.6746144993663851
DIS_Bruck syndrome 2	Disease	87.0	8.139345596614032e-05	0.00022596316800361542	0.00010557039923296748	0.00010454783063251438	1.750894959263278e-05	-1.2175089555713878	8.425309630128907e-05	False	0.6746144993663851	False	0.6746144993663851
DIS_Brugada Syndrome (disorder)	Disease	1496.0	7.51597143930853e-05	0.000605766900896535	0.00015773799471865225	0.00011618451510277207	8.087835645041173e-05	0.13314066156287557	0.00016850619260257814	False	1	False	1
DIS_Buffalo hump	Disease	46.0	7.893282816323308e-05	0.0001278118609406953	0.00010151878951693489	0.00010026068683274911	1.1350939043773826e-05	-1.521080603909712	8.425309630128907e-05	True	0.12823961121652627	True	0.12823961121652627
DIS_Bulbar palsy	Disease	802.0	7.030371203599551e-05	0.0003960788196851173	0.0001282077413198403	0.00010768319634942311	5.315609032291323e-05	-0.8268976283156843	8.425309630128907e-05	False	1	False	1
DIS_Bulbar weakness	Disease	873.0	7.030371203599551e-05	0.0003960788196851173	0.00012965147049724736	0.00010817827780181739	5.434341806285399e-05	-0.8353978423559998	8.425309630128907e-05	False	1	False	1
DIS_Bulbo-Spinal Atrophy, X-Linked	Disease	1586.0	7.480550568521843e-05	0.0005837711617046118	0.00015774061837497128	0.00011573404355634423	7.694701650850281e-05	-0.9550405643805785	8.425309630128907e-05	False	1	False	1
DIS_Bulbous nasal tip	Disease	1865.0	7.480550568521843e-05	0.0006527415143603133	0.00018209551949794933	0.00016129032258064516	9.746999907826116e-05	1.5893799853513921	0.00033701238520515627	False	0.39586264350755473	False	0.39586264350755473
DIS_Bulbous nose	Disease	1865.0	7.480550568521843e-05	0.0006527415143603133	0.00018209551949794933	0.00016129032258064516	9.746999907826116e-05	1.5893799853513921	0.00033701238520515627	False	0.39586264350755473	False	0.39586264350755473
DIS_Bulging forehead	Disease	2058.0	7.030371203599551e-05	0.000858000858000858	0.00021488882184302497	0.00020014009806864806	0.00011461117362966408	0.33042561088511946	0.0002527592889038672	False	1	False	1
DIS_Bulimia	Disease	953.0	7.030371203599551e-05	0.0006724195898240502	0.00012767730792778535	0.00010730765103551884	5.4395401017773144e-05	0.7505944236251215	0.00016850619260257814	False	1	False	1
DIS_Bulimia Nervosa	Disease	1250.0	7.030371203599551e-05	0.0004772700155112755	0.00014037279809137192	0.00011010184720896636	6.331424535624603e-05	0.44434541315165205	0.00016850619260257814	False	1	False	1
DIS_Bullet vertebral body	Disease	732.0	7.224389539083947e-05	0.0003518648838845883	0.00011849639521304843	0.00010458610765717537	4.249521771088353e-05	-0.8058153542060628	8.425309630128907e-05	False	1	False	1
DIS_Bullous pemphigoid	Disease	1550.0	7.030371203599551e-05	0.0005763135145519162	0.00016137211846738023	0.00011808466711767104	8.131188499870956e-05	-0.9484348095892139	8.425309630128907e-05	False	1	False	1
DIS_Bundle-Branch Block	Disease	356.0	7.532389273877674e-05	0.0003619254433586681	0.00010969762876790324	0.0001039987747926568	2.970786607737196e-05	-0.8564914221824533	8.425309630128907e-05	False	1	False	1
DIS_Burkitt Lymphoma	Disease	2497.0	8.885729518393461e-05	0.0016374858294495528	0.0006640492560859899	0.0006539611360239163	0.00024202128111486138	-1.3512731995068834	0.00033701238520515627	False	0.5476633435009491	False	0.5476633435009491
DIS_Byzanthine arch palate	Disease	2484.0	8.5295121119072e-05	0.0015130119023602985	0.0004801064234431207	0.0004580433007852363	0.0002112143298732241	1.715908858017853	0.0008425309630128908	False	0.3396343187625325	False	0.3396343187625325
DIS_C-reactive protein measurement	Disease	1353.0	7.47887218607434e-05	0.0005620503597122302	0.00014952968161161152	0.00011287955751213455	7.551814626501746e-05	-0.8643827813416649	8.425309630128907e-05	False	1	False	1
DIS_CANDIDIASIS, FAMILIAL, 5	Disease	40.0	7.963051441312311e-05	0.00013732491073880802	0.00010280445935855463	0.00010096693797375049	1.2408240954622568e-05	-1.4950840433473715	8.425309630128907e-05	True	0.13489250971960054	True	0.13489250971960054
DIS_CARDIOMYOPATHY, DILATED, 1S	Disease	192.0	7.786342754808066e-05	0.00023926306974518484	0.00010707910379219985	0.00010192646101935687	2.17887415485092e-05	-1.047605592094076	8.425309630128907e-05	False	0.9111804308823352	False	0.9111804308823352
DIS_CARDIOMYOPATHY, FAMILIAL, WITH CONDUCTION DISTURBANCE	Disease	183.0	7.885191610156126e-05	0.0002295684113865932	0.00010858129069632481	0.0001050420168067227	2.204658076862526e-05	-1.1034905888743287	8.425309630128907e-05	False	0.8212260795470717	False	0.8212260795470717
DIS_CARDIOMYOPATHY, INFANTILE HYPERTROPHIC	Disease	314.0	7.480550568521843e-05	0.0003007518796992481	0.0001143636718069769	0.00010681479413422257	3.145671138256062e-05	-0.9572067194023633	8.425309630128907e-05	False	1	False	1
DIS_CATARACT 41	Disease	51.0	8.026970621287526e-05	0.0001278935925310142	0.0001029369731582159	0.00010331645831180907	1.1612677601995992e-05	-1.6089206552772493	8.425309630128907e-05	True	0.10763369234364495	True	0.10763369234364495
DIS_CEREBELLAR ATAXIA, DEAFNESS, AND NARCOLEPSY, AUTOSOMAL DOMINANT	Disease	111.0	7.698229407236336e-05	0.00017700681476236836	0.0001038169695343066	0.00010002000400080016	1.646507010501269e-05	-1.1882046725729656	8.425309630128907e-05	False	0.7083004018885637	False	0.7083004018885637
DIS_CEREBELLAR ATROPHY, VISUAL IMPAIRMENT, AND PSYCHOMOTOR RETARDATION	Disease	43.0	8.333333333333333e-05	0.00014647722279185587	0.00010319185553231286	9.905894006934126e-05	1.3234075419534263e-05	-1.4310602464203195	8.425309630128907e-05	False	0.48829712230668243	False	0.48829712230668243
DIS_CEROID LIPOFUSCINOSIS, NEURONAL, 1	Disease	46.0	8.159934720522235e-05	0.0001530221882172915	0.0001036578032815096	0.00010121794470563203	1.4957409737997572e-05	-1.29733070900138	8.425309630128907e-05	False	0.5941534227128952	False	0.5941534227128952
DIS_CHARCOT-MARIE-TOOTH DISEASE, AXONAL, TYPE 2B (disorder)	Disease	253.0	7.51597143930853e-05	0.0002632964718272775	0.00011001721005874327	0.00010392849719393057	2.7401752853498107e-05	-0.9402359730488976	8.425309630128907e-05	False	1	False	1
DIS_CHARGE Syndrome	Disease	1028.0	7.578053955744165e-05	0.0003897622450305314	0.00012954423816155614	0.00010783996674533142	5.336747455542757e-05	-0.8486656383417132	8.425309630128907e-05	False	1	False	1
DIS_CHROMOSOME 8p11 MYELOPROLIFERATIVE SYNDROME	Disease	238.0	7.030371203599551e-05	0.00022338880822070814	0.00010606937262756517	0.00010126073952915966	2.162752141692116e-05	-1.0087275331146945	8.425309630128907e-05	False	0.9827708128828779	False	0.9827708128828779
DIS_CNS disorder	Disease	2179.0	7.532389273877674e-05	0.0007820136852394917	0.0002319191010899339	0.00021220159151193635	0.00012164704571183183	-0.5212860543902875	0.00016850619260257814	False	1	False	1
DIS_CNS hypomyelination	Disease	704.0	7.030371203599551e-05	0.000363460140537921	0.00012446661746699854	0.0001077296140231009	4.9176563328350206e-05	-0.8177375246254031	8.425309630128907e-05	False	1	False	1
DIS_COLCHICINE RESISTANCE	Disease	338.0	7.532389273877674e-05	0.00023367215796237878	0.00011375908779375133	0.00010616861760941615	3.191510069529002e-05	-0.9245150680917862	8.425309630128907e-05	False	1	False	1
DIS_COLORBLINDNESS, PARTIAL, DEUTAN SERIES	Disease	1032.0	7.480550568521843e-05	0.0004336513443191674	0.0001265839418693413	0.00010657004588412024	5.236591506789707e-05	-0.808366387050938	8.425309630128907e-05	False	1	False	1
DIS_COMBINED OXIDATIVE PHOSPHORYLATION DEFICIENCY 21	Disease	86.0	7.885191610156126e-05	0.0002195389681668496	0.00010660617380558554	0.00010490491240459072	1.882936452952237e-05	-1.1871392403736891	8.425309630128907e-05	False	0.7095723414701085	False	0.7095723414701085
DIS_COMBINED OXIDATIVE PHOSPHORYLATION DEFICIENCY 24	Disease	73.0	7.885191610156126e-05	0.00019049433279359938	0.00010372778721542135	0.00010156408693885842	1.6054775512091528e-05	-1.2130154606936159	8.425309630128907e-05	False	0.6796218411726426	False	0.6796218411726426
DIS_CONGENITAL DISORDER OF GLYCOSYLATION, TYPE Ip	Disease	85.0	8.064516129032258e-05	0.0001766472354707649	0.00010415829676051657	0.00010187449062754686	1.433387837517315e-05	-1.3886821094913224	8.425309630128907e-05	False	0.5185543944719537	False	0.5185543944719537
DIS_CONOTRUNCAL ANOMALY FACE SYNDROME	Disease	730.0	7.030371203599551e-05	0.00034356390288593677	0.00011950270519934221	0.00010551309277483749	4.270349574145406e-05	-0.825450195259656	8.425309630128907e-05	False	1	False	1
DIS_CONSTRICTING BANDS, CONGENITAL	Disease	812.0	7.030371203599551e-05	0.0004827419744146754	0.00012279206536319604	0.00010688328467550624	4.776130114275851e-05	0.9571373925250191	0.00016850619260257814	False	1	False	1
DIS_COWDEN SYNDROME 2	Disease	39.0	7.799703611262772e-05	0.00013248542660307367	0.00010248491219809914	0.00010392849719393057	1.223361020411629e-05	-1.4903054448044732	8.425309630128907e-05	True	0.1361439415098804	True	0.1361439415098804
DIS_COWDEN-LIKE SYNDROME (disorder)	Disease	278.0	7.030371203599551e-05	0.00025233409033560434	0.00010765861931578787	0.00010220246334624517	2.4809580120989253e-05	-0.9434066558303983	8.425309630128907e-05	False	1	False	1
DIS_CRANIOSYNOSTOSIS 3	Disease	43.0	7.578053955744165e-05	0.0001268713524486171	0.00010132341972743685	0.00010459156991946449	1.2351121811144575e-05	-1.3820868814316944	8.425309630128907e-05	True	0.16694502599524141	True	0.16694502599524141
DIS_CUSHING SYNDROME, ACTH-INDEPENDENT ADRENAL, SOMATIC	Disease	46.0	7.893282816323308e-05	0.0001278118609406953	0.00010151878951693489	0.00010026068683274911	1.1350939043773826e-05	-1.521080603909712	8.425309630128907e-05	True	0.12823961121652627	True	0.12823961121652627
DIS_CUTIS LAXA, AUTOSOMAL DOMINANT 1	Disease	89.0	7.713073659853452e-05	0.000126806999746386	0.00010208266988018137	0.00010007004903432403	1.149057362659672e-05	-1.5516695822411322	8.425309630128907e-05	True	0.12074130446505227	True	0.12074130446505227
DIS_CUTIS LAXA, AUTOSOMAL RECESSIVE, TYPE IIC	Disease	127.0	7.47887218607434e-05	0.00020785699438786114	0.00010377290883011787	0.00010146103896103897	1.6562209391716936e-05	-1.178575398194822	8.425309630128907e-05	False	0.7199216884696845	False	0.7199216884696845
DIS_CUTIS LAXA, AUTOSOMAL RECESSIVE, TYPE IID	Disease	127.0	7.47887218607434e-05	0.00020785699438786114	0.00010377290883011787	0.00010146103896103897	1.6562209391716936e-05	-1.178575398194822	8.425309630128907e-05	False	0.7199216884696845	False	0.7199216884696845
DIS_Cachexia	Disease	2254.0	7.713073659853452e-05	0.000975371860521824	0.0002636091105553944	0.0002359603717973794	0.00013547491913131512	0.5418218746350566	0.00033701238520515627	False	1	False	1
DIS_Cafe au lait spots, multiple	Disease	618.0	7.532389273877674e-05	0.00030048076923076925	0.00011374659392965847	0.00010362158096564383	3.412539256027743e-05	-0.8642683765841968	8.425309630128907e-05	False	1	False	1
DIS_Cafe-au-Lait Spots	Disease	1321.0	7.47887218607434e-05	0.0005161023947151115	0.0001427076512505898	0.00011168192986374804	6.529103438505316e-05	0.3951314540345878	0.00016850619260257814	False	1	False	1
DIS_Cakut	Disease	1693.0	7.030371203599551e-05	0.0006126825283365669	0.00017303566135256913	0.00012476606363069246	8.938060537602584e-05	-0.9933090593621534	8.425309630128907e-05	False	1	False	1
DIS_Calcaneonavicular fusion	Disease	72.0	7.030371203599551e-05	0.00018832391713747646	0.00010065756277279795	9.766646681240231e-05	1.5841007239016688e-05	-1.0355696594282455	8.425309630128907e-05	False	0.9324839477922215	False	0.9324839477922215
DIS_Calcification of coronary artery	Disease	2488.0	7.537499057812617e-05	0.002088409328228333	0.0005820710942103214	0.0005607219035776316	0.0002548641689811893	-0.961526722193939	0.00033701238520515627	False	1	False	1
DIS_Calcinosis	Disease	1381.0	7.578053955744165e-05	0.0004966229638458482	0.00014631272117646827	0.00011196954428395476	7.010429933525816e-05	-0.8852470599326996	8.425309630128907e-05	False	1	False	1
DIS_Calcium measurement	Disease	479.0	7.578053955744165e-05	0.00035236081747709656	0.00011435266561123275	0.00010530749789385004	3.603659263055952e-05	-0.8352501474964322	8.425309630128907e-05	False	1	False	1
DIS_Calf muscle hypoplasia	Disease	51.0	8.274720728175425e-05	0.00012088974854932302	0.00010090363813232626	9.870693909781858e-05	1.0072715749854475e-05	-1.6530340222573785	8.425309630128907e-05	True	0.09832393958685492	False	0.3659623566658892
DIS_Camptodactyly of 2nd-5th fingers	Disease	39.0	8.425309630128907e-05	0.00012487512487512488	0.00010282727908361749	0.00010248001639680262	1.0472645217504334e-05	-1.7735903772700043	8.425309630128907e-05	False	0.31790206747768596	True	0.07613093053957509
DIS_Cancer Pain	Disease	561.0	7.713073659853452e-05	0.0004151530877010898	0.00011658419522813855	0.00010467915837956663	3.956488692915674e-05	1.3123251803400569	0.00016850619260257814	False	0.5806535372891095	False	0.5806535372891095
DIS_Cancer of Head	Disease	975.0	7.47887218607434e-05	0.0003913383772501957	0.00012605978712619304	0.00010713520462824084	4.9744711839223346e-05	-0.8404248266634785	8.425309630128907e-05	False	1	False	1
DIS_Cancer of Nasopharynx	Disease	1623.0	7.030371203599551e-05	0.0005531585352361987	0.00016297813817639308	0.00011957431543704412	7.955939136033935e-05	0.06948336747760503	0.00016850619260257814	False	1	False	1
DIS_Cancer of Neck	Disease	974.0	7.47887218607434e-05	0.0003913383772501957	0.00012646096254152777	0.00010704346455076119	5.100418309902617e-05	-0.827537344501545	8.425309630128907e-05	False	1	False	1
DIS_Cancer of Urinary Tract	Disease	1047.0	7.51597143930853e-05	0.00041636306859581555	0.00013032690609059272	0.00010834236186348862	5.415242964824704e-05	-0.8508170379165083	8.425309630128907e-05	False	1	False	1
DIS_Cancer-Associated Retinopathy	Disease	126.0	7.51597143930853e-05	0.0001960015680125441	0.00010735297814725224	0.00010311407154183576	1.8651248804431174e-05	-1.238516631683938	8.425309630128907e-05	False	0.6519230160953127	False	0.6519230160953127
DIS_Candidiasis, Chronic Mucocutaneous	Disease	832.0	7.578053955744165e-05	0.00039315903282877927	0.00012282303845009352	0.0001054685466464306	4.7430407380103194e-05	-0.8131901933649497	8.425309630128907e-05	False	1	False	1
DIS_Cannabis Abuse	Disease	586.0	7.47887218607434e-05	0.0003295978905735003	0.00011598815056222881	0.00010542434981834291	3.74777508429526e-05	3.649395581788419	0.0002527592889038672	False	0.0750858525309406	False	0.0750858525309406
DIS_Cannabis Dependence	Disease	1037.0	7.030371203599551e-05	0.00045172219085262564	0.00013214934407945042	0.00010915838882218098	5.61956099080242e-05	0.6469695512271022	0.00016850619260257814	False	1	False	1
DIS_Cannabis-Related Disorder	Disease	415.0	7.47887218607434e-05	0.00025614754098360657	0.00010912469477456952	0.00010322047894302229	2.6687255755250227e-05	2.225088198374477	0.00016850619260257814	False	0.2019786845652702	False	0.2019786845652702
DIS_Capillary malformation (disorder)	Disease	817.0	7.578053955744165e-05	0.00035659099013431595	0.00012084282852533861	0.00010620220900594733	4.5111186148727484e-05	-0.8111010892823016	8.425309630128907e-05	False	1	False	1
DIS_Carcinogenesis	Disease	2500.0	0.004185729582400467	0.009953837276399308	0.006452054699471415	0.006400331720503473	0.0008175725280619961	-0.3688708452474381	0.006150476029994102	False	1	False	1
DIS_Carcinoid Tumor	Disease	2380.0	8.068420203324189e-05	0.0010905125408942203	0.00033585801076199695	0.000316940490124502	0.00016650492673110417	-1.511095914098898	8.425309630128907e-05	False	0.43794133452465844	False	0.43794133452465844
DIS_Carcinoma	Disease	2431.0	8.139345596614032e-05	0.0012186452726718798	0.0003597228637080021	0.00034368197960820253	0.0001746812713698295	-0.6123356783777641	0.0002527592889038672	False	1	False	1
DIS_Carcinoma of Male Breast	Disease	1411.0	7.701193685021179e-05	0.00048026126212659685	0.00015193578588456108	0.00011368804001819008	7.209903147331461e-05	-0.9387461689873438	8.425309630128907e-05	False	1	False	1
DIS_Carcinoma of ampulla of Vater	Disease	684.0	7.224389539083947e-05	0.0003132096155351969	0.00011417731013535734	0.00010183818150972897	3.770863485167096e-05	-0.7935639662315237	8.425309630128907e-05	False	1	False	1
DIS_Carcinoma of bladder	Disease	2500.0	0.0007209062821833162	0.003221584616933454	0.001851095855612473	0.0018435528539680406	0.00039568093957925737	-0.8454794980647765	0.0015165557334232034	False	1	False	1
DIS_Carcinoma of extrahepatic bile duct	Disease	643.0	7.47887218607434e-05	0.000344748333716387	0.00011589436473484303	0.00010379904504878556	4.1000439763284016e-05	1.2832015503123726	0.00016850619260257814	False	0.607309743294229	False	0.607309743294229
DIS_Carcinoma of larynx	Disease	2369.0	8.29393713195654e-05	0.0010783996549121105	0.0003006506855048283	0.0002881567572759581	0.00014719771503978225	-1.470115138302621	8.425309630128907e-05	False	0.4626976572959445	False	0.4626976572959445
DIS_Carcinoma of lung	Disease	2500.0	0.002206007127099949	0.005943536404160475	0.003930008470449497	0.003908879673497475	0.0005562032291938245	-0.7036608298060938	0.003538630044654141	False	1	False	1
DIS_Carcinoma, Cribriform	Disease	2117.0	7.537499057812617e-05	0.0009006980409817609	0.0002274370770848943	0.00020716801325875285	0.00012144722829853174	-1.1789810503673412	8.425309630128907e-05	False	0.7194263665878986	False	0.7194263665878986
DIS_Carcinoma, Endometrioid	Disease	2180.0	7.672241829062452e-05	0.0007443641003828158	0.0002207453596631936	0.00020004000800160032	0.00012083521110018375	0.2649387454963857	0.0002527592889038672	False	1	False	1
DIS_Carcinoma, Granular Cell	Disease	2117.0	7.537499057812617e-05	0.0009006980409817609	0.0002274370770848943	0.00020716801325875285	0.00012144722829853174	-1.1789810503673412	8.425309630128907e-05	False	0.7194263665878986	False	0.7194263665878986
DIS_Carcinoma, Large Cell	Disease	1686.0	7.672241829062452e-05	0.0005896723106730688	0.00016974626159148933	0.0001243935832160422	8.353066742584809e-05	-0.01484567317760301	0.00016850619260257814	False	1	False	1
DIS_Carcinoma, Lewis Lung	Disease	2041.0	7.47887218607434e-05	0.0009482667790538404	0.00021464367005207728	0.0002005414619472576	0.00011191256743794522	-0.41226359564203613	0.00016850619260257814	False	1	False	1
DIS_Carcinoma, Lobular	Disease	1471.0	7.224389539083947e-05	0.0005501760563380282	0.0001552339156423832	0.00011498217776244682	7.689593183172902e-05	-0.9230763923431101	8.425309630128907e-05	False	1	False	1
DIS_Carcinoma, Neuroendocrine	Disease	1880.0	7.47887218607434e-05	0.0006996268656716418	0.00018774002255680827	0.00017446688180722942	9.886899312112324e-05	-1.046707597484467	8.425309630128907e-05	False	0.9127445469901718	False	0.9127445469901718
DIS_Carcinoma, Papillary	Disease	2421.0	8.071676487206392e-05	0.0012354152367879203	0.00033740715975226986	0.00032338040314756927	0.00016674807840604656	0.5029042766536294	0.0004212654815064454	False	1	False	1
DIS_Carcinoma, Small Cell	Disease	2111.0	7.701193685021179e-05	0.0007507507507507507	0.00022611073149494563	0.00020785699438786114	0.00011503424148668229	-1.2331774727273677	8.425309630128907e-05	False	0.6575803618427188	False	0.6575803618427188
DIS_Carcinoma, Spindle-Cell	Disease	2396.0	7.030371203599551e-05	0.0010155377272265665	0.0003254331590101019	0.00030662306125707624	0.00016456284458985415	-0.4416177314348348	0.0002527592889038672	False	1	False	1
DIS_Carcinoma, Transitional Cell	Disease	2497.0	9.485866059571239e-05	0.0017745302713987473	0.0006688425099585457	0.0006619593998234775	0.0002371554573868912	0.7323822735016923	0.0008425309630128908	False	1	False	1
DIS_Carcinomatosis	Disease	2373.0	7.030371203599551e-05	0.0010155377272265665	0.0003086585699671084	0.0002907258455276674	0.00015877763158992874	-0.35206017688694935	0.0002527592889038672	False	1	False	1
DIS_Cardiac Arrest	Disease	2395.0	7.799703611262772e-05	0.0010679611650485437	0.0003382079944614461	0.00031826861871419476	0.00016591973658761536	-0.5150002484029799	0.0002527592889038672	False	1	False	1
DIS_Cardiac Arrhythmia	Disease	2217.0	7.47887218607434e-05	0.0010766838138533317	0.0002467542801760656	0.00022187708009762592	0.0001329545297782929	-0.5885326938763901	0.00016850619260257814	False	1	False	1
DIS_Cardiac Hypertrophy	Disease	1797.0	7.47887218607434e-05	0.0008402352658744448	0.00017885074191719002	0.00013044612575006522	9.614426440304936e-05	-0.10759403463992588	0.00016850619260257814	False	1	False	1
DIS_Cardiac Paraganglioma	Disease	39.0	7.799703611262772e-05	0.00013248542660307367	0.00010248491219809914	0.00010392849719393057	1.223361020411629e-05	-1.4903054448044732	8.425309630128907e-05	True	0.1361439415098804	True	0.1361439415098804
DIS_Cardiac Tamponade	Disease	80.0	7.899518129394107e-05	0.00012853470437017994	0.0001002404616716913	9.922122194707863e-05	1.0795458650016486e-05	-1.4809343343997543	8.425309630128907e-05	True	0.1386240726341731	True	0.1386240726341731
DIS_Cardiac conduction abnormality	Disease	2017.0	7.030371203599551e-05	0.0008374207441081469	0.00020829450522223472	0.00019366708627868693	0.00011253174245192546	-1.1022792877657361	8.425309630128907e-05	False	0.8230319714675942	False	0.8230319714675942
DIS_Cardiac fibrosis	Disease	2003.0	7.786342754808066e-05	0.0007114062129475931	0.00019761851332986835	0.00018479164741753672	0.000106049969976909	-0.2745151246495312	0.00016850619260257814	False	1	False	1
DIS_Cardio-Renal Syndrome	Disease	168.0	7.698229407236336e-05	0.0001939487975174554	0.0001041558436371433	0.00010091357976715669	1.5914027952934523e-05	-1.2506417228068398	8.425309630128907e-05	False	0.6393433815295065	False	0.6393433815295065
DIS_Cardiomegaly	Disease	2315.0	7.480550568521843e-05	0.001025220422390814	0.0002836947644744584	0.00025533001404315077	0.00015336916832173975	1.995687353487326	0.0005897716741090235	False	0.25108165897907386	False	0.25108165897907386
DIS_Cardiomyopathies	Disease	2500.0	0.00010066438494060802	0.0021729682746631897	0.0007879516066281676	0.0007734325923230711	0.00026586128359010045	0.5221988354651191	0.0009267840593141798	False	1	False	1
DIS_Cardiomyopathies, Primary	Disease	1935.0	7.713073659853452e-05	0.0006607201850016518	0.00018702465273825217	0.00017642907551164433	9.663621059846399e-05	-1.063489097932371	8.425309630128907e-05	False	0.8841662141447324	False	0.8841662141447324
DIS_Cardiomyopathy, Dilated	Disease	2499.0	8.687342541916427e-05	0.001633453119895459	0.0006819404040300252	0.0006658528465209189	0.0002495664587251516	0.9810759688416374	0.0009267840593141798	False	1	False	1
DIS_Cardiomyopathy, Familial Idiopathic	Disease	2498.0	9.354536950420954e-05	0.0016891891891891893	0.0006328433032619612	0.0006182926302745276	0.0002327429104153773	-0.18506097167929894	0.0005897716741090235	False	1	False	1
DIS_Cardiovascular Abnormalities	Disease	1342.0	7.224389539083947e-05	0.0005338553252068689	0.00014806784171460507	0.00011311577435651769	7.047046419789247e-05	1.485607458115667	0.0002527592889038672	False	0.45309770037747815	False	0.45309770037747815
DIS_Cardiovascular Diseases	Disease	2500.0	0.00027464982147761604	0.002629157355067701	0.001285940580541686	0.0012811713593512436	0.0003164367019729192	0.4625318607724391	0.0014323026371219141	False	1	False	1
DIS_Carney Complex, Type 1	Disease	566.0	7.47887218607434e-05	0.0003205813207950417	0.00011525371093862695	0.00010439503534745712	3.6200699649157646e-05	-0.8563540190599394	8.425309630128907e-05	False	1	False	1
DIS_Carney Triad	Disease	396.0	7.51597143930853e-05	0.0002402691013935608	0.00011227598506575572	0.00010446593195986796	3.177421692600527e-05	-0.8819379822868779	8.425309630128907e-05	False	1	False	1
DIS_Carnitine deficiency	Disease	346.0	7.224389539083947e-05	0.0005202372281760483	0.0001146004932135198	0.00010599436590147149	3.874263132227603e-05	1.3913794068515921	0.00016850619260257814	False	0.5165458270711517	False	0.5165458270711517
DIS_Caroli Disease	Disease	256.0	7.532389273877674e-05	0.0002432794063982484	0.00010624632301149587	0.00010141473582183836	2.4211233299689177e-05	-0.9083893595164008	8.425309630128907e-05	False	1	False	1
DIS_Carotid Artery Diseases	Disease	1520.0	7.030371203599551e-05	0.0005310110450297366	0.0001524825978730366	0.00011312217194570136	7.48987861968644e-05	-0.9109560386254152	8.425309630128907e-05	False	1	False	1
DIS_Carotid Atherosclerosis	Disease	2065.0	7.030371203599551e-05	0.000846740050804403	0.00020875413211813432	0.00019805902158843335	0.00010720974379833383	-0.3754130743122034	0.00016850619260257814	False	1	False	1
DIS_Carotid Body Paraganglioma	Disease	234.0	7.030371203599551e-05	0.00023060071486221607	0.00010681160219907223	0.00010395010844308714	2.242907354661841e-05	-1.0057707399681814	8.425309630128907e-05	False	0.9885576611939683	False	0.9885576611939683
DIS_Carotid Stenosis	Disease	1540.0	7.030371203599551e-05	0.0005142974696564493	0.00015324042054250313	0.00011428575160351073	7.44308645303109e-05	-0.9268644758669969	8.425309630128907e-05	False	1	False	1
DIS_Carpal Tunnel Syndrome	Disease	848.0	7.224389539083947e-05	0.00040584415584415587	0.00012481440900129074	0.00010708932353963358	4.956352155365906e-05	-0.8183702737120624	8.425309630128907e-05	False	1	False	1
DIS_Carpal synostosis	Disease	513.0	7.030371203599551e-05	0.0003362851698240108	0.00011371541120829492	0.00010469011725293132	3.374957592927435e-05	-0.8729684476257453	8.425309630128907e-05	False	1	False	1
DIS_Cartilage-hair hypoplasia	Disease	864.0	7.030371203599551e-05	0.0003897622450305314	0.00012456094644408794	0.00010661549153384675	4.795983441954249e-05	0.9162926997217397	0.00016850619260257814	False	1	False	1
DIS_Cartilaginous trachea	Disease	72.0	7.030371203599551e-05	0.00018832391713747646	0.00010065756277279795	9.766646681240231e-05	1.5841007239016688e-05	-1.0355696594282455	8.425309630128907e-05	False	0.9324839477922215	False	0.9324839477922215
DIS_Cataplexy	Disease	1011.0	7.224389539083947e-05	0.0004619791185438418	0.00013088538600266206	0.00010766580534022394	5.705127027274128e-05	0.6594210158698437	0.00016850619260257814	False	1	False	1
DIS_Cataract	Disease	2500.0	9.59877135726627e-05	0.0020097977640999875	0.0008735847343681294	0.0008606843978407126	0.00028240383720108355	0.7850655279544405	0.001095290251916758	False	1	False	1
DIS_Cataract, Nuclear Total	Disease	51.0	8.026970621287526e-05	0.0001278935925310142	0.0001029369731582159	0.00010331645831180907	1.1612677601995992e-05	-1.6089206552772493	8.425309630128907e-05	True	0.10763369234364495	True	0.10763369234364495
DIS_Cataract, autosomal recessive congenital 2	Disease	32.0	7.940919558484873e-05	0.00013352917612498332	0.00010537733018769888	0.00010651568052407099	1.1105239277637168e-05	-1.9021862886780017	8.425309630128907e-05	True	0.057146804714864	True	0.057146804714864
DIS_Celiac Disease	Disease	2480.0	8.670770831526923e-05	0.001390682427734181	0.0004920533145849706	0.00047746373017353743	0.00020637108885064262	-1.5677928714935159	0.00016850619260257814	False	0.4068390477282652	False	0.4068390477282652
DIS_Cellular fibroma	Disease	109.0	7.799703611262772e-05	0.00012853470437017994	0.00010289246685716172	0.00010279605263157894	1.1464276912854486e-05	-1.6258653465508142	8.425309630128907e-05	True	0.10397830338700187	False	0.3782952173153559
DIS_Central Diabetes Insipidus	Disease	997.0	7.480550568521843e-05	0.00034048348655090226	0.00012945806568219972	0.00010766580534022394	5.2147700005058076e-05	0.7487986414854526	0.00016850619260257814	False	1	False	1
DIS_Central Nervous System Embryonal Tumor, Not Otherwise Specified	Disease	641.0	7.224389539083947e-05	0.00039635354736424893	0.00011637667893191125	0.00010413412475268145	4.009774339027782e-05	-0.8011319319882456	8.425309630128907e-05	False	1	False	1
DIS_Central Nervous System Inborn Metabolic Diseases	Disease	155.0	7.698229407236336e-05	0.00024455857177794083	0.00010837380485654002	0.00010387451958034694	2.3923308716651568e-05	-1.0082513602502643	8.425309630128907e-05	False	0.9836993101142327	False	0.9836993101142327
DIS_Central Nervous System Neoplasms	Disease	1751.0	7.47887218607434e-05	0.0006847305096351364	0.00017182020545881223	0.00012478163214374845	8.825265955929059e-05	-0.9922319575954892	8.425309630128907e-05	False	1	False	1
DIS_Central Serous Chorioretinopathy	Disease	1974.0	7.537499057812617e-05	0.0007543374402816193	0.00019932080732393024	0.00018879501623216547	0.0001066182401314487	-0.28901822693153656	0.00016850619260257814	False	1	False	1
DIS_Central hypothyroidism	Disease	690.0	7.713073659853452e-05	0.00036918533103618014	0.00011740718138532493	0.00010537965381459466	3.921379924520488e-05	-0.8454698530158357	8.425309630128907e-05	False	1	False	1
DIS_Central hypotonia	Disease	353.0	7.954183900731785e-05	0.0002594706798131811	0.00011162058264394635	0.00010467915837956663	2.8727250616183518e-05	-0.9526663970842997	8.425309630128907e-05	False	1	False	1
DIS_Central nervous system demyelination	Disease	1428.0	7.224389539083947e-05	0.0005779678649867067	0.00014843009440030597	0.00011200716986397915	7.474621804868377e-05	0.2685901538081322	0.00016850619260257814	False	1	False	1
DIS_Central neuroblastoma	Disease	2500.0	0.0013746885471260417	0.004585841215247922	0.002704903083678148	0.0026821515063897537	0.0004631464704000319	0.3448200532063674	0.0028646052742438283	False	1	False	1
DIS_Central visual impairment	Disease	1292.0	7.578053955744165e-05	0.0004576659038901602	0.00014174425251176285	0.00011116052127908442	6.574519897553592e-05	4.25158389282073	0.0004212654815064454	False	0.05532207917720567	False	0.05532207917720567
DIS_Centrally nucleated skeletal muscle fibers	Disease	612.0	7.030371203599551e-05	0.0003257328990228013	0.00011602270747919123	0.00010434601847452056	3.775803745976788e-05	-0.8413999591942105	8.425309630128907e-05	False	1	False	1
DIS_Centriacinar Emphysema	Disease	521.0	7.51597143930853e-05	0.0002944640753828033	0.00011372292326097956	0.0001029230135858378	3.5471427864301565e-05	-0.8308046428925664	8.425309630128907e-05	False	1	False	1
DIS_Cerebellar Ataxia	Disease	2500.0	0.00010187449062754686	0.0021385402138540213	0.000924760926528405	0.0008982484715118204	0.0003036571265777816	0.5615851250066805	0.001095290251916758	False	1	False	1
DIS_Cerebellar Ataxia, Deafness, and Narcolepsy	Disease	32.0	8.259002312520647e-05	0.00016123831022250886	0.00010109742757198762	9.709366820698638e-05	1.5463650591964393e-05	-1.0892855584470864	8.425309630128907e-05	False	0.8427844389421348	False	0.8427844389421348
DIS_Cerebellar Ataxia, Early Onset	Disease	307.0	7.51597143930853e-05	0.0002580312217778351	0.00010840669789747763	0.00010498687664041995	2.3469699766122636e-05	-1.029139777537892	8.425309630128907e-05	False	0.9441723345502879	False	0.9441723345502879
DIS_Cerebellar Ataxia, Late Onset	Disease	230.0	7.47887218607434e-05	0.0002387489554733198	0.00010517472601927735	0.00010188499806880438	1.939025669682057e-05	-1.0789764181625718	8.425309630128907e-05	False	0.8589662380684375	False	0.8589662380684375
DIS_Cerebellar Degenerations, Primary	Disease	49.0	7.92016473942658e-05	0.00012983640612827837	0.00010181758403880486	0.0001025010250102501	1.0037757395636508e-05	-1.7498418267362401	8.425309630128907e-05	True	0.08014561103555184	True	0.08014561103555184
DIS_Cerebellar Diseases	Disease	1190.0	7.51597143930853e-05	0.0005887894488930759	0.00014110640634429903	0.00011050944990743047	6.612534787224666e-05	-0.8597808839183704	8.425309630128907e-05	False	1	False	1
DIS_Cerebellar Dysmetria	Disease	1840.0	7.532389273877674e-05	0.0007728828530418461	0.00018701114128642782	0.00017402653937660689	0.00010230543954415914	-0.18087942113637273	0.00016850619260257814	False	1	False	1
DIS_Cerebellar Hypoplasia	Disease	2250.0	7.224389539083947e-05	0.0009251763617439575	0.00026497021430185475	0.00023230152816603751	0.00013845678390368122	4.171415314058008	0.0008425309630128908	False	0.05746893349935392	False	0.05746893349935392
DIS_Cerebellar Neoplasms	Disease	566.0	7.030371203599551e-05	0.0003498542274052478	0.00011305424215579065	0.0001028277732814344	3.5654084753139485e-05	-0.8077937227645572	8.425309630128907e-05	False	1	False	1
DIS_Cerebellar atrophy	Disease	2387.0	7.899518129394107e-05	0.001014301653311695	0.0003271104066999941	0.0003060599877576005	0.00016702613751193237	3.5902982703610986	0.0009267840593141798	False	0.07757806452264526	False	0.07757806452264526
DIS_Cerebellar cortical atrophy	Disease	160.0	7.532389273877674e-05	0.00023033513762524472	0.00010682190748079317	0.000102907126590941	2.2682386262078126e-05	-0.9949928071384666	8.425309630128907e-05	False	1	False	1
DIS_Cerebellar cyst	Disease	382.0	7.030371203599551e-05	0.00024192572880125802	0.00010683007073782177	0.00010272745861226827	2.3019831476682784e-05	-0.9807619338743354	8.425309630128907e-05	False	1	False	1
DIS_Cerebellar degeneration	Disease	2390.0	7.830240388379923e-05	0.001012786428661856	0.00033189972274255	0.0003115103066389654	0.000167460764301586	2.5461375728655593	0.0007582778667116017	False	0.1542539409894394	False	0.1542539409894394
DIS_Cerebellar malformation	Disease	553.0	7.030371203599551e-05	0.0003229626439875121	0.00011587076750018503	0.0001060108131029365	3.612879857721827e-05	-0.8751376310319133	8.425309630128907e-05	False	1	False	1
DIS_Cerebellar vermis hypoplasia	Disease	1429.0	7.47887218607434e-05	0.0005189413596263622	0.00015311624923637057	0.00011403808872163302	7.547477546982654e-05	0.20390843524085986	0.00016850619260257814	False	1	False	1
DIS_Cerebral Amyloid Angiopathy	Disease	1364.0	7.224389539083947e-05	0.0005120852109791069	0.00014422957319604516	0.00011223980383362139	6.579494980896032e-05	-0.9115665726457953	8.425309630128907e-05	False	1	False	1
DIS_Cerebral Aneurysm	Disease	1479.0	7.47887218607434e-05	0.0004840739665020815	0.00015138301690489656	0.00011435105774728416	7.100388418404048e-05	-0.945440117467493	8.425309630128907e-05	False	1	False	1
DIS_Cerebral Astrocytoma	Disease	915.0	7.030371203599551e-05	0.00042056566081379455	0.00012321903830288293	0.00010517458981909971	4.640152882414521e-05	-0.8397555638580122	8.425309630128907e-05	False	1	False	1
DIS_Cerebral Edema	Disease	1197.0	7.224389539083947e-05	0.0005209011590050788	0.0001454574166201017	0.00011168192986374804	6.845545049147574e-05	4.029015409382019	0.0004212654815064454	False	0.061603039838178685	False	0.061603039838178685
DIS_Cerebral Embolism and Thrombosis	Disease	81.0	7.830240388379923e-05	0.0001244090569793481	0.00010155840455709597	0.00010034115994380895	1.1220947067827793e-05	-1.5422324115068615	8.425309630128907e-05	True	0.12301712656160868	True	0.12301712656160868
DIS_Cerebral Hemorrhage	Disease	1680.0	7.480550568521843e-05	0.0006238303181534623	0.0001704464262663343	0.00012569131010472823	8.577608772979652e-05	0.959624818712027	0.0002527592889038672	False	1	False	1
DIS_Cerebral Infarction	Disease	2473.0	8.917424647761727e-05	0.0011911852293031567	0.0004649138342289244	0.0004517119884361731	0.00019668487578364765	-0.2219202292426998	0.0004212654815064454	False	1	False	1
DIS_Cerebral Infarction, Left Hemisphere	Disease	449.0	7.224389539083947e-05	0.0003008725303379801	0.000110899151439275	0.00010349824052991099	2.9849542961156777e-05	-0.8926788317214926	8.425309630128907e-05	False	1	False	1
DIS_Cerebral Infarction, Right Hemisphere	Disease	449.0	7.224389539083947e-05	0.0003008725303379801	0.000110899151439275	0.00010349824052991099	2.9849542961156777e-05	-0.8926788317214926	8.425309630128907e-05	False	1	False	1
DIS_Cerebral Ischemia	Disease	2473.0	8.448800270361608e-05	0.0011918951132300357	0.0004453888896259982	0.0004320027648176948	0.00019401938732895176	0.7441667890551077	0.0005897716741090235	False	1	False	1
DIS_Cerebral Small Vessel Diseases	Disease	658.0	7.480550568521843e-05	0.00040878896269800713	0.00011544044812220518	0.00010349288514128789	3.952976386609949e-05	-0.7889587179563754	8.425309630128907e-05	False	1	False	1
DIS_Cerebral Thrombosis	Disease	325.0	7.821054278116691e-05	0.0002789011295495747	0.00010799614842159435	0.0001021346134204882	2.625821256760445e-05	-0.904214331389708	8.425309630128907e-05	False	1	False	1
DIS_Cerebral Thrombus	Disease	107.0	7.906388361796332e-05	0.00019884668920262477	0.00010478158069997462	0.0001010407194099222	2.020750008313663e-05	-1.0158844149067598	8.425309630128907e-05	False	0.9689723949721002	False	0.9689723949721002
DIS_Cerebral Vasospasm	Disease	689.0	7.47887218607434e-05	0.00036040365209034117	0.0001164833195046585	0.00010442773600668337	3.839674633770886e-05	1.354877120065477	0.00016850619260257814	False	0.5447536919552183	False	0.5447536919552183
DIS_Cerebral arterial aneurysm	Disease	1825.0	7.224389539083947e-05	0.0006619593998234775	0.0001828973884123525	0.00017703815172169602	9.035542000826085e-05	-0.1592731881325839	0.00016850619260257814	False	1	False	1
DIS_Cerebral atrophy	Disease	2491.0	7.893282816323308e-05	0.0015214910612400153	0.0005606036122896524	0.000545979252788394	0.00023261836316987048	3.0229463514717207	0.001263796444519336	False	0.10943068567304771	False	0.10943068567304771
DIS_Cerebral calcification	Disease	1429.0	7.030371203599551e-05	0.0006763611768684477	0.00015595690011700487	0.00011507479861910241	7.643274535796005e-05	-0.9381293774010466	8.425309630128907e-05	False	1	False	1
DIS_Cerebral cortex myoclonus	Disease	302.0	8.09323405632891e-05	0.0002518257365902795	0.00011072883634933599	0.00010396631519491071	2.8485860230702263e-05	-0.9294344574334176	8.425309630128907e-05	False	1	False	1
DIS_Cerebral cortical hemiatrophy	Disease	134.0	7.030371203599551e-05	0.00022959476523935255	0.00010483723351547654	0.00010149196902691307	2.0183348754220398e-05	-1.0198573816886194	8.425309630128907e-05	False	0.9614376224617556	False	0.9614376224617556
DIS_Cerebral dysfunction	Disease	424.0	7.578053955744165e-05	0.0003540658562492624	0.00011402907837313729	0.00010440048735414013	3.549424184332216e-05	-0.8388961286533363	8.425309630128907e-05	False	1	False	1
DIS_Cerebral hypomyelination	Disease	539.0	7.799703611262772e-05	0.0003423875827436658	0.00011831654796661215	0.00010575296108291032	3.9510842195731665e-05	-0.8621292225707843	8.425309630128907e-05	False	1	False	1
DIS_Cerebral hypoplasia	Disease	218.0	7.947862025115244e-05	0.0002347142354183781	0.0001065654857523295	0.00010435690315714236	1.795500589953312e-05	-1.2426834931655806	8.425309630128907e-05	False	0.6475583993674655	False	0.6475583993674655
DIS_Cerebrospinal Fluid Hypovolemia	Disease	46.0	7.821054278116691e-05	0.00013041210224308815	0.00010112799573082686	0.00010095485117233904	1.2298748505501591e-05	-1.3720826490588987	8.425309630128907e-05	True	0.17003771023778724	True	0.17003771023778724
DIS_Cerebrovascular Disorders	Disease	2372.0	7.963051441312311e-05	0.0009709785305858237	0.00031018685971833564	0.00029873040248243847	0.00014985921296850046	0.7412198395267018	0.0004212654815064454	False	1	False	1
DIS_Cerebrovascular accident	Disease	2500.0	0.0001147842056932966	0.002489921745316576	0.0012528059881236973	0.0012379184627673168	0.00032939602128508874	0.5449265850204803	0.0014323026371219141	False	1	False	1
DIS_Ceroid lipofuscinosis, neuronal 1, infantile	Disease	473.0	7.030371203599551e-05	0.00032711808963035657	0.00011069276319364185	0.0001026588645929576	3.2242468358077325e-05	-0.8200261406391103	8.425309630128907e-05	False	1	False	1
DIS_Cervical Dystonia	Disease	1053.0	7.224389539083947e-05	0.0004483802264320144	0.00013401065326559366	0.00010903936321011885	5.683865923545888e-05	0.6069027630311233	0.00016850619260257814	False	1	False	1
DIS_Cervical Intraepithelial Neoplasia	Disease	2403.0	8.101758081503687e-05	0.0011530398322851154	0.0003449216255072431	0.00032658393207054214	0.00016538978686821953	-0.557243215246475	0.0002527592889038672	False	1	False	1
DIS_Cervical Squamous Cell Carcinoma	Disease	2261.0	7.224389539083947e-05	0.0009009910901992192	0.0002715936490702148	0.00024396194193705782	0.00013987306222727332	0.4677007501890932	0.00033701238520515627	False	1	False	1
DIS_Cervical intraepithelial neoplasia grade 1	Disease	1052.0	7.47887218607434e-05	0.00040737345961910584	0.000129676601325418	0.00010699192241607209	5.32205209491877e-05	-0.8534960615567259	8.425309630128907e-05	False	1	False	1
DIS_Cervical intraepithelial neoplasia grade 2	Disease	1087.0	7.224389539083947e-05	0.00040306328093510683	0.00013362819074848106	0.00010876658690450294	5.487827100060937e-05	-0.899720299982551	8.425309630128907e-05	False	1	False	1
DIS_Cervix carcinoma	Disease	2500.0	0.0005556790397866192	0.00326006940792933	0.0017523037766026643	0.0017494931617252501	0.00037855983960285614	-0.4001875820665602	0.0016008088297244925	False	1	False	1
DIS_Channelopathies	Disease	1528.0	7.030371203599551e-05	0.0005761032377001959	0.00015883015386445492	0.00011634671320535195	8.006990829088185e-05	-0.931399312863438	8.425309630128907e-05	False	1	False	1
DIS_Charcot-Marie-Tooth Disease	Disease	2472.0	8.344459279038718e-05	0.0014443909484833895	0.000487357858303973	0.0004739336559423314	0.00021400776421781503	1.2659354178004913	0.0007582778667116017	False	0.6239889499082131	False	0.6239889499082131
DIS_Chediak-Higashi Syndrome	Disease	678.0	7.030371203599551e-05	0.0004321054337258291	0.0001208562957826349	0.00010533523667213837	4.7547243376438154e-05	1.0021589778127065	0.00016850619260257814	False	0.9956959877849452	False	0.9956959877849452
DIS_Cheilitis	Disease	430.0	7.47887218607434e-05	0.00027536830510808204	0.00011123717333410756	0.0001039609826077783	3.1819782941449386e-05	-0.8480283188125786	8.425309630128907e-05	False	1	False	1
DIS_Chemical Carcinogenesis	Disease	1165.0	7.224389539083947e-05	0.0006172077521293668	0.0001361877951284889	0.00010920607185759528	6.160032776916928e-05	0.5246465180379198	0.00016850619260257814	False	1	False	1
DIS_Chemical and Drug Induced Liver Injury	Disease	2453.0	8.177283506419168e-05	0.0013401831583649765	0.00039784849288267593	0.00037882375224926605	0.00018678787240315332	1.0274927314987048	0.0005897716741090235	False	0.9472017315403238	False	0.9472017315403238
DIS_Chemically-Induced Liver Toxicity	Disease	2453.0	8.177283506419168e-05	0.0013401831583649765	0.00039784849288267593	0.00037882375224926605	0.00018678787240315332	1.0274927314987048	0.0005897716741090235	False	0.9472017315403238	False	0.9472017315403238
DIS_Cherry red spot of the macula	Disease	319.0	7.537499057812617e-05	0.00024283632831471587	0.00010716204208943399	0.00010169836265636123	2.420595652968327e-05	-0.9464177034298211	8.425309630128907e-05	False	1	False	1
DIS_Chest Pain	Disease	1750.0	7.224389539083947e-05	0.0006787714237230613	0.00017868008924013933	0.00015551641595758898	9.378464637640589e-05	1.6882539102354583	0.00033701238520515627	False	0.3508524159786931	False	0.3508524159786931
DIS_Chikungunya Fever	Disease	1182.0	7.224389539083947e-05	0.0005258176464402145	0.0001413587456187091	0.0001114144062284321	6.318067244350206e-05	0.4296796145711342	0.00016850619260257814	False	1	False	1
DIS_Childhood Acute Lymphoblastic Leukemia	Disease	2495.0	8.5295121119072e-05	0.0017053933063312726	0.0007086794684316017	0.000693721817551162	0.0002509835077435505	-0.8094591252244854	0.0005055185778077344	False	1	False	1
DIS_Childhood Acute Megakaryoblastic Leukemia	Disease	479.0	7.532389273877674e-05	0.00033909799932180403	0.00011156325256172452	0.00010396091069757771	3.3775926029898075e-05	-0.8085686899083331	8.425309630128907e-05	False	1	False	1
DIS_Childhood Acute Myeloid Leukemia	Disease	2011.0	7.030371203599551e-05	0.0007829977628635347	0.00019803348021190902	0.00019004180919802356	0.0001031320518680722	-1.103249492758752	8.425309630128907e-05	False	0.8215850483083871	False	0.8215850483083871
DIS_Childhood Brain Neoplasm	Disease	947.0	7.224389539083947e-05	0.0004596644449551827	0.0001271575257856592	0.00010705491917353603	5.0840778694766994e-05	-0.8438979611613672	8.425309630128907e-05	False	1	False	1
DIS_Childhood Burkitt Lymphoma	Disease	835.0	7.224389539083947e-05	0.0003763643206624012	0.0001217045442662298	0.00010485477613505295	4.565578970819993e-05	-0.8203000803250661	8.425309630128907e-05	False	1	False	1
DIS_Childhood Cerebral Astrocytoma	Disease	881.0	7.030371203599551e-05	0.00042056566081379455	0.00012298961975903012	0.00010518565267697486	4.6497281935207e-05	-0.8330922119645531	8.425309630128907e-05	False	1	False	1
DIS_Childhood Glioblastoma	Disease	2371.0	7.786342754808066e-05	0.0010126582278481013	0.0003048307965279687	0.0002881290818286592	0.00015490750923084336	-0.3361457935941922	0.0002527592889038672	False	1	False	1
DIS_Childhood Leukemia	Disease	2335.0	7.906388361796332e-05	0.0010340192327577293	0.0002913426801153309	0.000271370420624152	0.00014988039555280519	1.4289787326918686	0.0005055185778077344	False	0.4897207088233226	False	0.4897207088233226
DIS_Childhood Lymphoma	Disease	1411.0	7.537499057812617e-05	0.0004957243772462511	0.00014958671852910124	0.00011305822498586772	7.076563461488033e-05	-0.9232394026192208	8.425309630128907e-05	False	1	False	1
DIS_Childhood Medulloblastoma	Disease	1913.0	7.030371203599551e-05	0.0006595580960756293	0.0001929938348796185	0.0001831334126911455	0.00010114386957016169	0.5908954668062257	0.0002527592889038672	False	1	False	1
DIS_Childhood Myelodysplastic Syndrome	Disease	529.0	7.480550568521843e-05	0.00047387750266556097	0.00011729977235401088	0.00010467915837956663	4.333258914224643e-05	-0.7626286983277322	8.425309630128907e-05	False	1	False	1
DIS_Childhood Neuroblastoma	Disease	1992.0	7.224389539083947e-05	0.0008061265618702137	0.00020887471016588124	0.0001971027833323616	0.00011177877684109327	-1.1148951293478235	8.425309630128907e-05	False	0.8045109576586368	False	0.8045109576586368
DIS_Childhood Oligodendroglioma	Disease	282.0	7.030371203599551e-05	0.0002315618849137432	0.00010670357891462072	0.0001054907962215388	1.969286558303447e-05	-1.1400312726794262	8.425309630128907e-05	False	0.7694253138716679	False	0.7694253138716679
DIS_Childhood Onset Dystonias	Disease	311.0	7.030371203599551e-05	0.00023204548091425919	0.0001092520272374045	0.00010378827192527245	2.5014899630117148e-05	-0.999361632697399	8.425309630128907e-05	False	1	False	1
DIS_Childhood Osteosarcoma	Disease	2306.0	7.698229407236336e-05	0.0010984484415762735	0.00028259958950976004	0.00025747763536641116	0.0001472137657018161	-0.7750185341925154	0.00016850619260257814	False	1	False	1
DIS_Childhood asthma	Disease	2185.0	7.701193685021179e-05	0.0011758941695247428	0.00023975208761826703	0.00021689621516104545	0.00012831345890845485	-1.2118681285641173	8.425309630128907e-05	False	0.6809093097836172	False	0.6809093097836172
DIS_Chlamydia Infections	Disease	1542.0	7.47887218607434e-05	0.0006112469437652812	0.00015603890711895794	0.00011506817827629842	7.686983383774736e-05	-0.9338619226000987	8.425309630128907e-05	False	1	False	1
DIS_Choanal Atresia	Disease	1219.0	7.030371203599551e-05	0.0004474673348845534	0.00014276993901936249	0.00011129660545353366	6.594240367577534e-05	1.6679608833384172	0.0002527592889038672	False	0.3594415489629357	False	0.3594415489629357
DIS_Choanal stenosis	Disease	524.0	7.224389539083947e-05	0.0002754820936639118	0.00011363984790225077	0.00010487679863434678	3.2610064713558596e-05	1.6824972652542778	0.00016850619260257814	False	0.3532573982483178	False	0.3532573982483178
DIS_Choking	Disease	99.0	8.051529790660226e-05	0.00023926306974518484	0.00010388667035322143	0.00010241704219582139	1.771437052514109e-05	-1.108341615868735	8.425309630128907e-05	False	0.8140530714591809	False	0.8140530714591809
DIS_Cholangiocarcinoma	Disease	2498.0	0.00010646225912913872	0.0015993978737416502	0.0007540236107671263	0.0007400214038381615	0.0002524635786102024	1.01802226785815	0.0010110371556154689	False	0.964906972324824	False	0.964906972324824
DIS_Cholangitis	Disease	1068.0	7.480550568521843e-05	0.00036447576236180293	0.0001291235271376808	0.00010804386864732578	5.2097193273128444e-05	-0.8612830752925755	8.425309630128907e-05	False	1	False	1
DIS_Cholelithiasis	Disease	2231.0	7.698229407236336e-05	0.000856898029134533	0.00024927536502146073	0.00022170491076377343	0.00013188066241233523	-1.251299968483754	8.425309630128907e-05	False	0.6386709059682426	False	0.6386709059682426
DIS_Cholera	Disease	2097.0	7.537499057812617e-05	0.0007731389441130992	0.00021925032465914602	0.0002003606491685033	0.00011781461784776792	-1.1458444701004018	8.425309630128907e-05	False	0.7616380872199816	False	0.7616380872199816
DIS_Cholestasis	Disease	2488.0	7.480550568521843e-05	0.0015965939329430547	0.0005072506993119828	0.000492198662107278	0.0002128872414003808	0.38762762039760784	0.0005897716741090235	False	1	False	1
DIS_Cholestasis in newborn	Disease	1958.0	7.224389539083947e-05	0.0007159904534606205	0.0001963624622899752	0.00018724849002745765	0.00010253169318883745	-0.2716844794135299	0.00016850619260257814	False	1	False	1
DIS_Cholesterol Embolism	Disease	81.0	7.830240388379923e-05	0.0001244090569793481	0.00010155840455709597	0.00010034115994380895	1.1220947067827793e-05	-1.5422324115068615	8.425309630128907e-05	True	0.12301712656160868	True	0.12301712656160868
DIS_Cholesteryl Ester Transfer Protein Deficiency	Disease	658.0	7.47887218607434e-05	0.0004156707887353216	0.00011889920292124597	0.00010596589802482912	4.4805641148471915e-05	-0.7732532273146258	8.425309630128907e-05	False	1	False	1
DIS_Choline Deficiency	Disease	270.0	7.030371203599551e-05	0.00027597626604112044	0.00010964384291773199	0.00010428625309465568	2.7077828397371104e-05	-0.9376950855818268	8.425309630128907e-05	False	1	False	1
DIS_Chondrodysplasia Punctata	Disease	437.0	7.480550568521843e-05	0.00033407572383073496	0.000112074724604797	0.00010363768266141569	3.2471818945127344e-05	-0.8567930349242969	8.425309630128907e-05	False	1	False	1
DIS_Chondrosarcoma	Disease	2449.0	8.698677800974252e-05	0.0011035313001605137	0.00039902837488353085	0.00038299502106472615	0.00018126243085409485	-1.2717593005607928	0.00016850619260257814	False	0.6182870570338368	False	0.6182870570338368
DIS_Chordee	Disease	233.0	7.978935609989628e-05	0.00023540489642184556	0.00010666609321170867	0.00010254306808859722	2.239785668119716e-05	2.7609829043501195	0.00016850619260257814	False	0.13118149164630463	False	0.13118149164630463
DIS_Chordoma	Disease	1906.0	7.030371203599551e-05	0.0007067970314524679	0.0001871676227629992	0.00017885092634143952	9.56386683102689e-05	0.6858278905356247	0.0002527592889038672	False	1	False	1
DIS_Chorea	Disease	1726.0	7.030371203599551e-05	0.0006929046563192905	0.00017775569683414332	0.0001300645408384219	9.442101550131233e-05	-0.9902731932760741	8.425309630128907e-05	False	1	False	1
DIS_Choreatic disease	Disease	1191.0	7.224389539083947e-05	0.0005799791207516529	0.0001389168483939385	0.00010997470581766194	6.53777840010858e-05	-0.8361212134651366	8.425309630128907e-05	False	1	False	1
DIS_Choreoathetoid movements	Disease	1315.0	7.030371203599551e-05	0.0005042864346949068	0.00014535789711867282	0.0001110494169905608	6.948912314058791e-05	-0.8793433857808035	8.425309630128907e-05	False	1	False	1
DIS_Choreoathetosis	Disease	1440.0	7.030371203599551e-05	0.0006023370678231539	0.00015265873272468956	0.00011339797345727448	7.554843371844885e-05	0.20976556492154838	0.00016850619260257814	False	1	False	1
DIS_Choriocarcinoma	Disease	2485.0	7.978935609989628e-05	0.001264907842428623	0.0005000690584446428	0.0004921663522270527	0.0002023300401324508	-0.8058945331733496	0.00033701238520515627	False	1	False	1
DIS_Choroid Plexus Carcinoma	Disease	560.0	7.480550568521843e-05	0.0004110152075626798	0.00011516390198333532	0.00010409620771658421	3.834728202192246e-05	-0.8060755300564743	8.425309630128907e-05	False	1	False	1
DIS_Choroidal Neovascularization	Disease	574.0	7.480550568521843e-05	0.0002716899112479623	0.00011585499486901976	0.00010520225394791504	3.598273777388955e-05	-0.8782516429492543	8.425309630128907e-05	False	1	False	1
DIS_Choroideremia	Disease	826.0	7.47887218607434e-05	0.0005892751915144372	0.00012535388618865496	0.00010699192241607209	5.1167572361706716e-05	-0.8032585481449439	8.425309630128907e-05	False	1	False	1
DIS_Chromophobe Renal Cell Carcinoma	Disease	2263.0	7.51597143930853e-05	0.0008948545861297539	0.00027607070200296266	0.0002457304337142155	0.00014463251083815965	-1.3262412758381341	8.425309630128907e-05	False	0.5685320074950457	False	0.5685320074950457
DIS_Chromosome Breakage	Disease	1275.0	7.47887218607434e-05	0.00046067027525048944	0.00014210669809615534	0.0001110494169905608	6.617297093602107e-05	-0.8742784399207598	8.425309630128907e-05	False	1	False	1
DIS_Chronic Airflow Obstruction	Disease	1000.0	7.030371203599551e-05	0.0004246284501061571	0.00013073049492744266	0.0001083071641851798	5.5437860666018195e-05	0.6814061224821196	0.00016850619260257814	False	1	False	1
DIS_Chronic Cancer Pain	Disease	116.0	7.698229407236336e-05	0.00021577300679684973	0.00010909051791049083	0.00010360548037783368	2.5068701309731836e-05	2.3701137908177854	0.00016850619260257814	False	0.1780170522723803	False	0.1780170522723803
DIS_Chronic Daily Headache	Disease	47.0	7.978935609989628e-05	0.00012926577042399174	0.00010154474772568714	0.00010217635639113109	1.2201052289668366e-05	-1.4172262370386148	8.425309630128907e-05	True	0.156416793197939	True	0.156416793197939
DIS_Chronic Fatigue Syndrome	Disease	1571.0	7.030371203599551e-05	0.0005689576695493855	0.00015891527049347832	0.00011642798928862498	7.975492643108954e-05	-0.9361449823002399	8.425309630128907e-05	False	1	False	1
DIS_Chronic Headache	Disease	47.0	7.978935609989628e-05	0.00012926577042399174	0.00010154474772568714	0.00010217635639113109	1.2201052289668366e-05	-1.4172262370386148	8.425309630128907e-05	True	0.156416793197939	True	0.156416793197939
DIS_Chronic Kidney Diseases	Disease	2492.0	9.484966328369534e-05	0.0015625	0.0006233054779205977	0.0006152115602805896	0.00023783691928336208	-1.5579843118269492	0.0002527592889038672	False	0.41197782416053397	False	0.41197782416053397
DIS_Chronic Lung Injury	Disease	884.0	7.537499057812617e-05	0.00040192926045016077	0.0001238997686973058	0.00010693473133499234	4.5906147810235985e-05	-0.8636462497333846	8.425309630128907e-05	False	1	False	1
DIS_Chronic Lymphocytic Leukemia	Disease	2500.0	0.000656024491581019	0.00323388274567077	0.0017855655891133716	0.0017697410713737945	0.0003842979782394868	-2.0154371798834503	0.0010110371556154689	False	0.2461849320505626	False	0.2461849320505626
DIS_Chronic Obstructive Airway Disease	Disease	2500.0	0.00010081661457808247	0.00246669955599408	0.001095643718617749	0.0010805324567318229	0.0003111089713984443	0.5404946220153519	0.001263796444519336	False	1	False	1
DIS_Chronic Periodontitis	Disease	2273.0	7.480550568521843e-05	0.000918503674014696	0.00025913999880417096	0.0002311604253351826	0.0001316428361890785	-0.6884826309227763	0.00016850619260257814	False	1	False	1
DIS_Chronic Persistent Hepatitis	Disease	1002.0	7.224389539083947e-05	0.0004978220286247666	0.00013196293375868968	0.00010927768631564889	5.470374638220186e-05	-0.8721493611070713	8.425309630128907e-05	False	1	False	1
DIS_Chronic active hepatitis	Disease	1863.0	7.47887218607434e-05	0.0006810000972857282	0.00018764932056211873	0.00017866714311238162	9.675320903170441e-05	0.6729489284475624	0.0002527592889038672	False	1	False	1
DIS_Chronic colitis	Disease	790.0	7.030371203599551e-05	0.0004902561588429955	0.00012208567601906922	0.0001057082558740072	4.884487304326422e-05	-0.774545563549117	8.425309630128907e-05	False	1	False	1
DIS_Chronic ear infection	Disease	1592.0	7.030371203599551e-05	0.000639467962655071	0.0001626878127104045	0.00011755734128287128	8.462746684901642e-05	-0.926823398236066	8.425309630128907e-05	False	1	False	1
DIS_Chronic eosinophilic leukemia	Disease	1109.0	7.578053955744165e-05	0.0004620716211012707	0.00013507381556939827	0.00010996261271167803	5.9845762406639334e-05	1.9664796403598466	0.0002527592889038672	False	0.25859557628289587	False	0.25859557628289587
DIS_Chronic glomerulonephritis	Disease	727.0	7.480550568521843e-05	0.00041191816559110257	0.00011862511790438833	0.00010442773600668337	4.1953477360218584e-05	-0.8192889783122421	8.425309630128907e-05	False	1	False	1
DIS_Chronic kidney disease stage 5	Disease	2496.0	9.582215408202377e-05	0.0018306636155606408	0.0006387790562086624	0.0006192206245457583	0.00024146844914581562	-0.9007950126472509	0.0004212654815064454	False	1	False	1
DIS_Chronic lactic acidosis	Disease	112.0	7.821054278116691e-05	0.00020197939810139365	0.00010560716619645538	0.00010291310274754366	1.776818259771609e-05	3.539980865246609	0.00016850619260257814	False	0.07979913264729073	False	0.07979913264729073
DIS_Chronic leukemia (category)	Disease	1068.0	7.224389539083947e-05	0.0005003502451716201	0.00013491063966631394	0.00010889687595105406	6.077653765086283e-05	-0.8335049234958468	8.425309630128907e-05	False	1	False	1
DIS_Chronic liver disease	Disease	2212.0	7.578053955744165e-05	0.0007715198941915574	0.0002450063161512747	0.00021828104268512293	0.00012989877150649005	-1.2375268679269535	8.425309630128907e-05	False	0.6529662383850614	False	0.6529662383850614
DIS_Chronic lung disease	Disease	1511.0	7.224389539083947e-05	0.0005674724775848371	0.00015831053760733432	0.00011598237067965669	7.758171005401091e-05	-0.9545734588021826	8.425309630128907e-05	False	1	False	1
DIS_Chronic myeloproliferative disorder	Disease	2439.0	8.338197281747686e-05	0.001100330099029709	0.0003840665350331302	0.0003691058410999354	0.00017724325903053256	1.6359337836776806	0.0006740247704103125	False	0.3736530725112673	False	0.3736530725112673
DIS_Chronic myocardial ischemia	Disease	706.0	7.224389539083947e-05	0.00036357025995273584	0.00011791378398609343	0.00010461893272030153	4.157545863911725e-05	-0.8096287758839998	8.425309630128907e-05	False	1	False	1
DIS_Chronic otitis media	Disease	1693.0	7.030371203599551e-05	0.000639467962655071	0.00016983369360414204	0.00012227928588897041	9.063661589926687e-05	-0.9442166000324512	8.425309630128907e-05	False	1	False	1
DIS_Chronic pain	Disease	1345.0	7.030371203599551e-05	0.0005543237250554324	0.0001422361741025094	0.00011129660545353366	6.606467786740474e-05	0.3976409080930361	0.00016850619260257814	False	1	False	1
DIS_Chronic pain syndrome	Disease	47.0	7.978935609989628e-05	0.00012926577042399174	0.00010154474772568714	0.00010217635639113109	1.2201052289668366e-05	-1.4172262370386148	8.425309630128907e-05	True	0.156416793197939	True	0.156416793197939
DIS_Chronic progressive external ophthalmoplegia	Disease	1302.0	7.47887218607434e-05	0.0005196424859696529	0.0001469069414056782	0.00011204481792717087	6.987475872890642e-05	0.30911378571908504	0.00016850619260257814	False	1	False	1
DIS_Chronic rejection of renal transplant	Disease	1130.0	7.47887218607434e-05	0.0004044898371928405	0.00013280377313359032	0.00010933144119554676	5.490980896714397e-05	-0.8841895054006145	8.425309630128907e-05	False	1	False	1
DIS_Chronic schizophrenia	Disease	1346.0	7.030371203599551e-05	0.000499850044986504	0.00014526357913653064	0.00011220196388749736	6.811363484936992e-05	2.8151310158776437	0.00033701238520515627	False	0.12618356020849822	False	0.12618356020849822
DIS_Chronic sinusitis	Disease	1854.0	7.532389273877674e-05	0.0006863417982155113	0.00018377122047491382	0.00017400383335258973	9.492253446209452e-05	-1.0484141066983983	8.425309630128907e-05	False	0.9097756069370364	False	0.9097756069370364
DIS_Chronic tension-type headache	Disease	82.0	7.537499057812617e-05	0.00013352917612498332	0.0001019537369524593	0.00010082204758666468	1.1670520865418198e-05	-1.5166967143360612	8.425309630128907e-05	True	0.1293432742471824	True	0.1293432742471824
DIS_Chubby cheeks	Disease	1923.0	7.51597143930853e-05	0.000794461468618772	0.00018657620354959245	0.00017219113215669393	0.00010065145444024526	1.4946250155269714	0.00033701238520515627	False	0.44764682286449725	False	0.44764682286449725
DIS_Chylopericardium	Disease	74.0	7.799703611262772e-05	0.0002031075454453133	9.736075316461388e-05	9.44558358878431e-05	1.5861361904749823e-05	-0.826389117279999	8.425309630128907e-05	False	1	False	1
DIS_Chylothorax, congenital	Disease	178.0	7.751937984496124e-05	0.00023172285946008574	0.00010616240257871894	0.00010161697481980722	2.162419203169055e-05	-1.0131849664173112	8.425309630128907e-05	False	0.9741425774622324	False	0.9741425774622324
DIS_Cicatrix, Hypertrophic	Disease	1769.0	7.672241829062452e-05	0.0006413682522715125	0.00018178265743957271	0.0001654944145635085	9.435551919534359e-05	-0.1407068176850196	0.00016850619260257814	False	1	False	1
DIS_Ciliopathies	Disease	2381.0	7.751937984496124e-05	0.0010869565217391304	0.0003248824320832908	0.0003007518796992481	0.0001694785682709521	1.0658347398572159	0.0005055185778077344	False	0.8802788287026881	False	0.8802788287026881
DIS_Cirrhosis	Disease	2500.0	9.997000899730081e-05	0.0016274089935760171	0.0007107940257101136	0.0007007007077217428	0.0002489703227096765	0.867533251567222	0.0009267840593141798	False	1	False	1
DIS_Class III malocclusion	Disease	2088.0	7.51597143930853e-05	0.0008683905827865689	0.00022092475798765425	0.000199471484619717	0.00012126459592880638	0.2625212303094862	0.0002527592889038672	False	1	False	1
DIS_Classical Hodgkin's Lymphoma	Disease	2340.0	7.830240388379923e-05	0.0010829969479176922	0.0002903081629589561	0.000272010727517095	0.00014754363601178152	-1.396570345068718	8.425309630128907e-05	False	0.5127130458719418	False	0.5127130458719418
DIS_Classical galactosemia	Disease	676.0	7.47887218607434e-05	0.0003766833035125718	0.0001193634074543589	0.00010625298866518879	4.2758386124598264e-05	-0.8211327492753846	8.425309630128907e-05	False	1	False	1
DIS_Claw hand	Disease	1377.0	7.532389273877674e-05	0.0007366870132603662	0.00015024822194508158	0.00011300711944852526	7.641121642093361e-05	0.238943593790173	0.00016850619260257814	False	1	False	1
DIS_Clear-cell metastatic renal cell carcinoma	Disease	2241.0	7.532389273877674e-05	0.0010395010395010396	0.0002446004576132024	0.00022148394241417498	0.00013105377596297848	0.062255598747262345	0.0002527592889038672	False	1	False	1
DIS_Cleft Palate	Disease	2093.0	7.51597143930853e-05	0.0007578628268283441	0.0002248913178674625	0.0002053177291859152	0.0001192742508048088	0.940027429064961	0.00033701238520515627	False	1	False	1
DIS_Cleft Soft Palate	Disease	219.0	7.893282816323308e-05	0.00024268899405411964	0.0001080192957296564	0.00010383137784238397	2.427135004116268e-05	-0.9791873706267414	8.425309630128907e-05	False	1	False	1
DIS_Cleft palate with cleft lip	Disease	1579.0	7.224389539083947e-05	0.0005475251861585633	0.00016115263097048887	0.00011869436201780416	7.982712663604568e-05	-0.9633258506197575	8.425309630128907e-05	False	1	False	1
DIS_Cleft palate, isolated	Disease	2200.0	7.701193685021179e-05	0.0009874105159219946	0.00024903278430542914	0.00022174178237664808	0.0001280988819353461	-0.628628372755777	0.00016850619260257814	False	1	False	1
DIS_Cleft upper lip	Disease	2318.0	7.51597143930853e-05	0.0011770244821092278	0.00029200215388983704	0.0002704042680905074	0.00015081631555284916	-0.8188501412102417	0.00016850619260257814	False	1	False	1
DIS_Cleft uvula	Disease	1264.0	7.030371203599551e-05	0.0006067224851352991	0.0001457351697929033	0.00011246066153377927	6.877622913231602e-05	-0.893943652731108	8.425309630128907e-05	False	1	False	1
DIS_Clinodactyly of the 5th finger	Disease	2316.0	7.47887218607434e-05	0.0009260211955962548	0.0002893704325979204	0.00026792892876285765	0.0001520941681942402	-0.24071365870713002	0.0002527592889038672	False	1	False	1
DIS_Clitoral hypoplasia	Disease	870.0	7.51597143930853e-05	0.000385579332947754	0.0001270608308527688	0.000108131489153592	5.032952648796649e-05	-0.8505491217310542	8.425309630128907e-05	False	1	False	1
DIS_Clonus	Disease	950.0	7.51597143930853e-05	0.00039820806371329017	0.0001311897067269636	0.00010955302497829374	5.532155725814157e-05	-0.8484325596016545	8.425309630128907e-05	False	1	False	1
DIS_Clouding of corneal stroma	Disease	1763.0	7.537499057812617e-05	0.0007161613750298401	0.00017605822948251265	0.0001306506401881369	9.08690754488077e-05	0.8440831937875843	0.0002527592889038672	False	1	False	1
DIS_Cloudy cornea	Disease	1171.0	7.030371203599551e-05	0.00045397798206786973	0.00014050092678424554	0.00011095084877399312	6.378719272442623e-05	-0.8818044513411752	8.425309630128907e-05	False	1	False	1
DIS_Cloverleaf cranium shape	Disease	250.0	7.030371203599551e-05	0.00021378941742383753	0.00010563711749395058	0.0001025167873932465	1.914733682924144e-05	3.2834370476323955	0.00016850619260257814	False	0.09275612812424634	False	0.09275612812424634
DIS_Cloverleaf skull	Disease	292.0	7.030371203599551e-05	0.00021838829438742082	0.00010689402917985972	0.00010301316724225639	2.096185218566072e-05	2.9392518789377386	0.00016850619260257814	False	0.11575143692591007	False	0.11575143692591007
DIS_Coagulation factor deficiency syndrome	Disease	309.0	7.537499057812617e-05	0.0003399818676337262	0.00011172137814690795	0.00010300782859497322	3.456356037800095e-05	-0.7947179499222518	8.425309630128907e-05	False	1	False	1
DIS_Coarse facial features	Disease	2306.0	7.480550568521843e-05	0.0009919541496748595	0.0002785505256609643	0.0002542103683127769	0.00014435344048542714	-0.17866728129490478	0.0002527592889038672	False	1	False	1
DIS_Coarse hair	Disease	1265.0	7.030371203599551e-05	0.0006295643414756988	0.00014548854068901053	0.00011145786892554614	7.01282170502196e-05	0.3282224029321094	0.00016850619260257814	False	1	False	1
DIS_Cocaine Abuse	Disease	2123.0	7.030371203599551e-05	0.0009362200117027502	0.0002240615545721632	0.00020232675771370763	0.00012428073876787687	0.9088361700517001	0.00033701238520515627	False	1	False	1
DIS_Cocaine Dependence	Disease	2254.0	7.030371203599551e-05	0.000934094447327452	0.0002648826637671139	0.00023124060585038732	0.00014389792335247465	0.5012561665769303	0.00033701238520515627	False	1	False	1
DIS_Cocaine-Related Disorders	Disease	2008.0	7.030371203599551e-05	0.0008191925102399064	0.0002070020573334009	0.0001928268432887674	0.0001132017368491155	1.148483508208392	0.00033701238520515627	False	0.7581418548466533	False	0.7581418548466533
DIS_Cockayne Syndrome, Type I	Disease	1452.0	7.480550568521843e-05	0.0005714938850154304	0.00014830356732637527	0.00011305183462723186	6.997273303523244e-05	-0.9153632886232373	8.425309630128907e-05	False	1	False	1
DIS_Codependency	Disease	567.0	7.224389539083947e-05	0.00033783783783783786	0.00011645102335633477	0.00010498687664041995	3.8045251833659665e-05	-0.8463060566879813	8.425309630128907e-05	False	1	False	1
DIS_Coffin-Siris syndrome	Disease	1147.0	7.030371203599551e-05	0.0004336513443191674	0.00013459517477248546	0.00010933741526350318	5.858467446518649e-05	-0.8593045695100995	8.425309630128907e-05	False	1	False	1
DIS_Cognition Disorders	Disease	2431.0	7.47887218607434e-05	0.0011492931846914147	0.00040286132821642964	0.00038517091959557054	0.00019065408704316248	-0.345384376660993	0.00033701238520515627	False	1	False	1
DIS_Cognitive changes	Disease	802.0	7.030371203599551e-05	0.0003453038674033149	0.00011949526247984085	0.00010448775137817275	4.4297366053173626e-05	-0.7955815281714003	8.425309630128907e-05	False	1	False	1
DIS_Cognitive delay	Disease	2500.0	0.00043946385409800046	0.003371343579573624	0.001635581814074401	0.0016215904527606012	0.0004028861976767548	2.8414236339429397	0.0027803521779425394	False	0.12385912941694413	False	0.12385912941694413
DIS_Coinfection	Disease	2309.0	7.893282816323308e-05	0.0012224938875305623	0.00029744742785184786	0.00027568461679838266	0.00015359146174412353	-1.3880610883548397	8.425309630128907e-05	False	0.5190185026891255	False	0.5190185026891255
DIS_Colitis	Disease	2500.0	0.00020637705087194304	0.002322280996000516	0.0009948755799406544	0.0009839077007837208	0.0002954010235365157	-0.5157213577119909	0.0008425309630128908	False	1	False	1
DIS_Collecting Duct Carcinoma of the Kidney	Disease	2230.0	7.92016473942658e-05	0.0008733624454148472	0.00026303453151578	0.00023318179371363415	0.00013884701942099164	-0.680809277054676	0.00016850619260257814	False	1	False	1
DIS_Coloboma of eyelid	Disease	693.0	7.030371203599551e-05	0.0004399472063352398	0.00012113128010548171	0.00010646225912913872	4.580861803494427e-05	-0.8050490363202136	8.425309630128907e-05	False	1	False	1
DIS_Coloboma of iris	Disease	1556.0	7.47887218607434e-05	0.0007626103061335657	0.0001583815636030878	0.00011719230958601642	7.817916888157805e-05	0.12950545707164798	0.00016850619260257814	False	1	False	1
DIS_Colon Carcinoma	Disease	2500.0	0.0016944365998305564	0.0051387461459403904	0.00336342299634909	0.003345893975910014	0.0005173345112317374	-2.5928072765230654	0.0020220743112309377	False	0.14875087405832796	False	0.14875087405832796
DIS_Colonic Neoplasms	Disease	2500.0	0.00018688095683049897	0.0028778512044340225	0.0012979422407435384	0.0012799054839027272	0.00033155276139652367	0.151129189411758	0.001348049540820625	False	1	False	1
DIS_Colorectal Cancer	Disease	2500.0	0.0029838709677419356	0.007970849464814394	0.005249289686603649	0.005216614426005738	0.0006893407957367946	-0.5260244328660549	0.0048866795854747664	False	1	False	1
DIS_Colorectal Carcinoma	Disease	2500.0	0.0028878709420434175	0.007059895240264177	0.004617436275920539	0.004585787393428317	0.0006272925391491722	-0.37665882105656645	0.004381161007667032	False	1	False	1
DIS_Colorectal Neoplasms	Disease	2500.0	0.0006722689075630252	0.0033402441833678877	0.0017909976534817018	0.0017873988778461182	0.0003903469929065147	-1.3505963118527897	0.001263796444519336	False	0.5482124334804492	False	0.5482124334804492
DIS_Columnar Cell Change of the Breast	Disease	986.0	7.698229407236336e-05	0.00041640641265875496	0.0001299210671827091	0.00010759051082833176	5.441371995707152e-05	0.709106553463169	0.00016850619260257814	False	1	False	1
DIS_Comatose	Disease	1753.0	7.030371203599551e-05	0.0006511264487563485	0.00017724067953535597	0.0001282051282051282	9.366222450400433e-05	1.705828646670351	0.00033701238520515627	False	0.3436601641206846	False	0.3436601641206846
DIS_Combined Oxidative Phosphorylation Deficiency 1	Disease	113.0	7.885191610156126e-05	0.00019219680953296174	0.00010465340040380312	0.0001024380249948781	1.674273769686478e-05	-1.2184568898988475	8.425309630128907e-05	False	0.6735652353473753	False	0.6735652353473753
DIS_Comedone	Disease	1159.0	7.224389539083947e-05	0.0004901360127435363	0.000135116293566203	0.00010934937124111536	5.853032513668438e-05	0.5704717846415609	0.00016850619260257814	False	1	False	1
DIS_Common Cold	Disease	532.0	7.47887218607434e-05	0.0003632401017072285	0.00011486784419976382	0.00010220768708569207	4.0119281887961615e-05	-0.7630931177674234	8.425309630128907e-05	False	1	False	1
DIS_Common Migraine	Disease	1489.0	7.672241829062452e-05	0.0005484260173302622	0.00015429394924133978	0.0001148105625717566	7.567992286416953e-05	-0.9254879007442988	8.425309630128907e-05	False	1	False	1
DIS_Communicating Hydrocephalus	Disease	669.0	7.578053955744165e-05	0.0003894586524730624	0.00012114624343590129	0.00010660980810234541	4.4042560992404606e-05	-0.8376703421259871	8.425309630128907e-05	False	1	False	1
DIS_Community acquired pneumonia	Disease	893.0	7.537499057812617e-05	0.0004110152075626798	0.00012880033376023404	0.00010687186063909372	5.3049301373055905e-05	-0.8397327826369982	8.425309630128907e-05	False	1	False	1
DIS_Compensated hemolytic anemia	Disease	90.0	8.175277959450622e-05	0.00022259321090706732	0.00010956916992252018	0.0001045171611378148	2.705748950255367e-05	-0.9356401531207024	8.425309630128907e-05	False	1	False	1
DIS_Compensatory Hyperinsulinemia	Disease	679.0	7.224389539083947e-05	0.0003912363067292645	0.00011877925515706285	0.00010431879824744419	4.524632680684027e-05	2.9611250946131933	0.0002527592889038672	False	0.11404768925132816	False	0.11404768925132816
DIS_Complex Partial Status Epilepticus	Disease	1668.0	7.224389539083947e-05	0.0008997429305912597	0.00017153802872537044	0.00012359434536393654	9.165793480102459e-05	-0.9522899748239327	8.425309630128907e-05	False	1	False	1
DIS_Complex partial seizure with impairment of consciousness	Disease	545.0	7.030371203599551e-05	0.0004152249134948097	0.00011693538722516384	0.00010542962572482868	3.991781055612187e-05	-0.8187395668388572	8.425309630128907e-05	False	1	False	1
DIS_Complex partial seizures	Disease	2137.0	7.51597143930853e-05	0.0007433365190612722	0.0002248548813085716	0.0002053177291859152	0.00011958896422723731	0.9378583100984824	0.00033701238520515627	False	1	False	1
DIS_Complications of Diabetes Mellitus	Disease	793.0	7.030371203599551e-05	0.00041191816559110257	0.00012305826613761973	0.0001046134532900931	4.793509395908536e-05	-0.8095356998664177	8.425309630128907e-05	False	1	False	1
DIS_Compression of spinal cord	Disease	586.0	7.030371203599551e-05	0.00037979491074819596	0.00011599251715770194	0.00010348217768864923	3.9651507098342345e-05	-0.8004593817252348	8.425309630128907e-05	False	1	False	1
DIS_Concave bridge of nose	Disease	2469.0	7.786342754808066e-05	0.0014236142005516505	0.0004764688749432194	0.00046029919447640965	0.00021089548738906634	0.13774454458062094	0.0005055185778077344	False	1	False	1
DIS_Condition, Preneoplastic	Disease	1988.0	7.51597143930853e-05	0.0007690617446715008	0.00020382040039473208	0.00019116808036850818	0.00010623433017865494	-1.125505322924952	8.425309630128907e-05	False	0.789414125865227	False	0.789414125865227
DIS_Conduct Disorder	Disease	722.0	7.224389539083947e-05	0.0003832151753209427	0.00012362015872294577	0.00010710079289227888	4.7776119344072905e-05	-0.8239903734780957	8.425309630128907e-05	False	1	False	1
DIS_Conduction disorder of the heart	Disease	1813.0	7.47887218607434e-05	0.0006992192052208367	0.0001835108561923207	0.00016963528413910093	9.582952018425982e-05	0.722621093984364	0.0002527592889038672	False	1	False	1
DIS_Conductive hearing loss	Disease	2390.0	7.47887218607434e-05	0.0010366275051831375	0.0003190981113418899	0.00030197795637417325	0.00016295892145961076	0.10993122501554123	0.00033701238520515627	False	1	False	1
DIS_Condyloma acuminata of vulva	Disease	65.0	7.799703611262772e-05	0.00012596044841919638	0.00010142674822305455	0.00010114291493880854	1.1785847830942359e-05	-1.4571418338422861	8.425309630128907e-05	True	0.14507723269939854	True	0.14507723269939854
DIS_Condylomata Acuminata	Disease	890.0	7.030371203599551e-05	0.0003981287946650742	0.0001255334871353276	0.00010560220388604513	4.9759853031058085e-05	-0.8295922981981675	8.425309630128907e-05	False	1	False	1
DIS_Cone-shaped epiphysis	Disease	1106.0	7.030371203599551e-05	0.0004972032318210068	0.00013653018143414033	0.00010945712560436394	6.357444291893475e-05	0.5029695849511597	0.00016850619260257814	False	1	False	1
DIS_Congenital Abnormality	Disease	2500.0	0.00012402331638348009	0.002237336674422767	0.0009983485262348565	0.000984251968503937	0.0003006501609698972	0.042203966695640055	0.0010110371556154689	False	1	False	1
DIS_Congenital Bilateral Cataracts	Disease	1675.0	7.532389273877674e-05	0.0008849557522123894	0.0001706551582496027	0.00012295585884667404	8.987980052904392e-05	3.7256804931373138	0.0005055185778077344	False	0.07204250148383919	False	0.07204250148383919
DIS_Congenital Camptodactyly	Disease	1615.0	7.030371203599551e-05	0.0006217800675075502	0.00016076444690943406	0.00011664528169835531	8.304176912871031e-05	2.1224010536498485	0.00033701238520515627	False	0.22199597218887404	False	0.22199597218887404
DIS_Congenital Disorder Of Glycosylation, Type IIB	Disease	89.0	7.51597143930853e-05	0.00022686025408348456	0.00010603801642303321	0.0001021346134204882	1.7963713473641015e-05	-1.2127180804631605	8.425309630128907e-05	False	0.6799551929763759	False	0.6799551929763759
DIS_Congenital Disorder Of Glycosylation, Type In	Disease	169.0	7.51597143930853e-05	0.00025358184354000256	0.00010498585387330355	0.00010285949393128986	1.6216700501453534e-05	-1.2784818693640032	8.425309630128907e-05	False	0.611801944501783	False	0.611801944501783
DIS_Congenital Disorders of Glycosylation	Disease	2182.0	7.224389539083947e-05	0.0008789552988448016	0.00023595847253877933	0.00021023862083464732	0.0001318910676228577	2.04380865306028	0.0005055185778077344	False	0.2393974570743463	False	0.2393974570743463
DIS_Congenital Epicanthus	Disease	2466.0	8.350730688935282e-05	0.0014866204162537165	0.0004430790536446805	0.00042735499706012236	0.0002044880964566293	-0.9307131712734145	0.0002527592889038672	False	1	False	1
DIS_Congenital Heart Defects	Disease	2469.0	8.381527114240215e-05	0.0012226006462317703	0.0004696336014495511	0.00044508734839212194	0.00020935219487639906	-0.6334837631995882	0.00033701238520515627	False	1	False	1
DIS_Congenital Hemidysplasia with Ichthyosiform Erythroderma and Limb Defects	Disease	119.0	7.786342754808066e-05	0.0001385809312638581	0.00010287003100042962	0.00010095911155981827	1.1837306693754735e-05	-1.5727339994462335	8.425309630128907e-05	True	0.11578042374918984	True	0.11578042374918984
DIS_Congenital Methemoglobinemia	Disease	174.0	7.51597143930853e-05	0.00019171779141104295	0.00010431697691571172	0.00010354647341565587	1.5532042777286392e-05	-1.2917734583993992	8.425309630128907e-05	False	0.5992765529287554	False	0.5992765529287554
DIS_Congenital Nonbullous Ichthyosiform Erythroderma	Disease	937.0	7.480550568521843e-05	0.0005070993914807302	0.00013212775448505606	0.00010757314974182444	5.955867381811493e-05	-0.8038234419048764	8.425309630128907e-05	False	1	False	1
DIS_Congenital abnormal Synostosis	Disease	490.0	7.480550568521843e-05	0.00030637254901960784	0.00011381019974441838	0.0001052133342738273	3.293760643705806e-05	-0.8973664646704457	8.425309630128907e-05	False	1	False	1
DIS_Congenital absence of germinal epithelium of testes	Disease	1226.0	7.030371203599551e-05	0.00048256725781155747	0.0001429851279737693	0.00011156978829050736	6.476363662369907e-05	-0.9068674140974398	8.425309630128907e-05	False	1	False	1
DIS_Congenital absence of kidney	Disease	1380.0	7.030371203599551e-05	0.0005673436968115284	0.0001485009630443475	0.00011295606585748206	7.209573502138751e-05	0.27748145645919264	0.00016850619260257814	False	1	False	1
DIS_Congenital adrenal hyperplasia	Disease	1342.0	7.030371203599551e-05	0.0005252100840336134	0.0001452244047901631	0.00011218308843843154	6.929120046644523e-05	0.3359991983930113	0.00016850619260257814	False	1	False	1
DIS_Congenital adrenal hyperplasia due to 21 hydroxylase deficiency	Disease	968.0	7.224389539083947e-05	0.00042731390479446203	0.00012592157884245	0.00010760788188075141	4.976503876291956e-05	-0.8373043320566755	8.425309630128907e-05	False	1	False	1
DIS_Congenital anemia	Disease	2418.0	7.672241829062452e-05	0.001040943789035392	0.00036447606197624756	0.00034832585950130023	0.00017440686537124902	-1.123636210974382	0.00016850619260257814	False	0.7920426110898288	False	0.7920426110898288
DIS_Congenital aneurysm of ascending aorta	Disease	1542.0	7.698229407236336e-05	0.0005235053921055386	0.00015919761331621934	0.00011607666686666256	8.051998086954476e-05	2.208331025028748	0.00033701238520515627	False	0.20505560845600895	False	0.20505560845600895
DIS_Congenital anomaly of face	Disease	2171.0	7.537499057812617e-05	0.0009693444807948625	0.0002419103791736792	0.00021530842932500807	0.0001345504332619838	1.9591776276244492	0.0005055185778077344	False	0.26052678152783115	False	0.26052678152783115
DIS_Congenital anomaly of testis	Disease	1780.0	7.578053955744165e-05	0.0007283321194464676	0.00017980935278264922	0.00013199600611028608	9.65124252496071e-05	-0.9900927909979048	8.425309630128907e-05	False	1	False	1
DIS_Congenital anomaly of the kidney	Disease	1227.0	7.480550568521843e-05	0.0004575611988103409	0.000143284966179034	0.00011199462425803562	6.58661325294886e-05	0.38291646184406625	0.00016850619260257814	False	1	False	1
DIS_Congenital arteriovenous malformation	Disease	1660.0	7.480550568521843e-05	0.0005889975262103899	0.00016339793521748835	0.00012196609524036201	7.961051963403746e-05	-0.9941505127716931	8.425309630128907e-05	False	1	False	1
DIS_Congenital cataract	Disease	2030.0	7.47887218607434e-05	0.001011378002528445	0.00021410387226841642	0.0001983339963970832	0.00011760980118155333	3.194187882867786	0.0005897716741090235	False	0.09801196229689627	False	0.09801196229689627
DIS_Congenital cerebral hernia	Disease	1398.0	7.47887218607434e-05	0.0006030756859985928	0.00015130632896342636	0.00011376565602771409	7.390366233479863e-05	-0.9073059513393598	8.425309630128907e-05	False	1	False	1
DIS_Congenital chromosomal disease	Disease	2499.0	0.00010053282396702523	0.0017756732761171944	0.0007886275750754573	0.0007716049382716049	0.00026797364421982404	0.5155599709850199	0.0009267840593141798	False	1	False	1
DIS_Congenital clinodactyly	Disease	1831.0	7.030371203599551e-05	0.0007690335811330429	0.00018842963682121763	0.00017465723517596715	0.00010230305177335274	-0.19474926576754414	0.00016850619260257814	False	1	False	1
DIS_Congenital clubfoot	Disease	2402.0	7.698229407236336e-05	0.001200192030724916	0.0003471734917051974	0.0003296522258670337	0.00017169136420594252	-0.05918239712891407	0.00033701238520515627	False	1	False	1
DIS_Congenital contractural arachnodactyly	Disease	2425.0	8.071676487206392e-05	0.0012531328320802004	0.00035173460987146304	0.00033437360677663843	0.00016661870699902345	2.945625746239312	0.0008425309630128908	False	0.11525104336727657	False	0.11525104336727657
DIS_Congenital contracture	Disease	826.0	7.030371203599551e-05	0.00043154601359369945	0.00012537095161101487	0.00010725011218472159	4.981765078748503e-05	-0.8253672074006196	8.425309630128907e-05	False	1	False	1
DIS_Congenital deafness	Disease	2489.0	7.95924864692773e-05	0.0012553614394811173	0.00048675491149652804	0.0004677706052951633	0.00021285485315777487	1.2756249208647927	0.0007582778667116017	False	0.614545453102745	False	0.614545453102745
DIS_Congenital diaphragmatic hernia	Disease	1975.0	7.030371203599551e-05	0.0008239171374764595	0.00019876670090114007	0.0001870732391731363	0.00010774911877461414	-0.280842281057164	0.00016850619260257814	False	1	False	1
DIS_Congenital disorder of glycosylation type 1H	Disease	122.0	8.101758081503687e-05	0.00023998080153587713	0.00010488969991629418	0.0001018485578074095	1.828734122222054e-05	-1.1284638572790473	8.425309630128907e-05	False	0.7852802809890529	False	0.7852802809890529
DIS_Congenital heart disease	Disease	2153.0	7.92016473942658e-05	0.0008212428141253764	0.0002288908720025066	0.000209885612341274	0.00012179269476114795	-1.187573491044532	8.425309630128907e-05	False	0.7090535088564379	False	0.7090535088564379
DIS_Congenital hemivertebra	Disease	1020.0	7.47887218607434e-05	0.00045829514207149406	0.00013308527281393582	0.0001092657812286068	5.6564788107394045e-05	-0.8632963747682368	8.425309630128907e-05	False	1	False	1
DIS_Congenital hernia of foramen of Bochdalek	Disease	629.0	7.830240388379923e-05	0.0004241331778178348	0.00011788397430707199	0.00010575296108291032	4.110560859534089e-05	-0.8181578902494295	8.425309630128907e-05	False	1	False	1
DIS_Congenital hernia of foramen of Morgagni	Disease	629.0	7.830240388379923e-05	0.0004241331778178348	0.00011788397430707199	0.00010575296108291032	4.110560859534089e-05	-0.8181578902494295	8.425309630128907e-05	False	1	False	1
DIS_Congenital hypogonadotropic hypogonadism	Disease	407.0	7.030371203599551e-05	0.00028414472437961733	0.00011205938489868315	0.00010346611484738747	3.15350161652801e-05	-0.8817591356749857	8.425309630128907e-05	False	1	False	1
DIS_Congenital hypoplasia of adrenal gland	Disease	746.0	7.030371203599551e-05	0.0005362888809438684	0.00012657571028447368	0.00010719837828394938	5.357847156508966e-05	-0.7899182777502173	8.425309630128907e-05	False	1	False	1
DIS_Congenital hypoplasia of breast	Disease	1104.0	7.030371203599551e-05	0.0005122950819672131	0.00013619107653754513	0.00011013822647650909	6.027340547604448e-05	-0.8617064163878824	8.425309630128907e-05	False	1	False	1
DIS_Congenital hypoplasia of femur	Disease	518.0	7.480550568521843e-05	0.0004209640075773521	0.00011562677694153533	0.00010458611452111177	3.950337278916906e-05	3.4714127498483003	0.0002527592889038672	False	0.08298268667280839	False	0.08298268667280839
DIS_Congenital hypoplasia of kidney	Disease	1527.0	7.51597143930853e-05	0.0005848637267516669	0.00015675853685673418	0.00011539349180706209	7.717583023777412e-05	-0.9394837779141497	8.425309630128907e-05	False	1	False	1
DIS_Congenital hypoplasia of lung	Disease	2167.0	7.906388361796332e-05	0.0007416563658838071	0.00023806578611303567	0.00021670820240546104	0.00012475614989904677	0.11777778332147625	0.0002527592889038672	False	1	False	1
DIS_Congenital hypoplasia of ovary	Disease	1300.0	7.713073659853452e-05	0.0006191183754333828	0.00014463238501278417	0.00011143303428451994	6.878751057283693e-05	-0.8777652833876198	8.425309630128907e-05	False	1	False	1
DIS_Congenital hypoplasia of penis	Disease	2475.0	7.920792079207921e-05	0.0015249714067861228	0.0004817943208244824	0.00046392948271862676	0.0002155056302478595	0.11008648338313046	0.0005055185778077344	False	1	False	1
DIS_Congenital hypoplasia of thymus	Disease	815.0	7.224389539083947e-05	0.00039380414807035967	0.00012089412255892503	0.00010567473317129874	4.573056462423861e-05	1.0411432798801972	0.00016850619260257814	False	0.9225268167257415	False	0.9225268167257415
DIS_Congenital ichthyosis	Disease	1468.0	7.51597143930853e-05	0.0006293266205160479	0.00015672165075365544	0.00011384983244042193	8.161001647484797e-05	-0.8879860289539461	8.425309630128907e-05	False	1	False	1
DIS_Congenital keratoglobus	Disease	597.0	7.480550568521843e-05	0.00044340982152754686	0.00011549470380498654	0.00010517458981909971	3.866336712646339e-05	-0.8080415604132407	8.425309630128907e-05	False	1	False	1
DIS_Congenital kyphoscoliosis	Disease	254.0	7.030371203599551e-05	0.0002549069589599796	0.00010552987160198244	0.0001019732767519688	2.1667876347687734e-05	-0.9819501901931383	8.425309630128907e-05	False	1	False	1
DIS_Congenital kyphosis	Disease	309.0	7.47887218607434e-05	0.0002315886984715146	0.00010935737803622844	0.00010392849719393057	2.514913818798781e-05	-0.9982163820997307	8.425309630128907e-05	False	1	False	1
DIS_Congenital long QT syndrome	Disease	978.0	7.224389539083947e-05	0.0004950985246063966	0.0001333276943392434	0.0001093972213105787	5.695344020031664e-05	0.6176711738501648	0.00016850619260257814	False	1	False	1
DIS_Congenital malformation syndrome	Disease	886.0	7.030371203599551e-05	0.00046667911144297183	0.0001267035400761375	0.00010766012230820428	5.171389059367341e-05	-0.8208712067013141	8.425309630128907e-05	False	1	False	1
DIS_Congenital malformation syndromes affecting facial appearance	Disease	224.0	7.893282816323308e-05	0.00022789425706472196	0.00010957746136877051	0.00010394470394575414	2.5000235173972277e-05	-1.0129650737784506	8.425309630128907e-05	False	0.9745655536088772	False	0.9745655536088772
DIS_Congenital malformation syndromes involving limbs	Disease	39.0	8.425309630128907e-05	0.00012487512487512488	0.00010282727908361749	0.00010248001639680262	1.0472645217504334e-05	-1.7735903772700043	8.425309630128907e-05	False	0.31790206747768596	True	0.07613093053957509
DIS_Congenital muscular dystrophy (disorder)	Disease	1603.0	7.480550568521843e-05	0.00060380396497937	0.00016741452140101026	0.00012004801920768308	8.573653872792992e-05	-0.9699648053628523	8.425309630128907e-05	False	1	False	1
DIS_Congenital muscular hypertrophy-cerebral syndrome	Disease	206.0	7.940919558484873e-05	0.00023892008123282762	0.00010720050357159807	0.00010168304279420473	2.3782494327350497e-05	-0.9648864813947995	8.425309630128907e-05	False	1	False	1
DIS_Congenital myopathy (disorder)	Disease	2077.0	7.224389539083947e-05	0.0008212106992022525	0.0002209266295623588	0.00020249063480814013	0.0001188368102472267	-0.44111279031072775	0.00016850619260257814	False	1	False	1
DIS_Congenital ocular coloboma (disorder)	Disease	2072.0	7.713073659853452e-05	0.0010894432944765224	0.0002165664218626423	0.00019879728875315579	0.00011831200293247828	-1.1183423683298273	8.425309630128907e-05	False	0.7995588655906621	False	0.7995588655906621
DIS_Congenital omphalocele	Disease	1105.0	7.224389539083947e-05	0.0005310110450297366	0.00013441198078068548	0.00010906314756243865	6.206676612475081e-05	-0.8081439973621276	8.425309630128907e-05	False	1	False	1
DIS_Congenital pectus carinatum	Disease	1783.0	7.030371203599551e-05	0.000658947566600772	0.0001794193343322087	0.00013324450366422385	9.482617462883413e-05	2.5504155168218468	0.0004212654815064454	False	0.1537368987454181	False	0.1537368987454181
DIS_Congenital pes cavus	Disease	2206.0	7.480550568521843e-05	0.000861141011840689	0.00024388795927505452	0.00021937040957131603	0.00013003665019623608	1.3640579172388205	0.0004212654815064454	False	0.5374454353951945	False	0.5374454353951945
DIS_Congenital pontocerebellar hypoplasia	Disease	600.0	7.47887218607434e-05	0.0004013914905004014	0.00012012995746262407	0.00010680341884553683	4.469676491452891e-05	-0.8026724356883611	8.425309630128907e-05	False	1	False	1
DIS_Congenital sensorineural hearing loss	Disease	926.0	7.030371203599551e-05	0.00043725404459991256	0.00013017802924505	0.00010782252443866777	5.6205757188634426e-05	-0.8170859221703999	8.425309630128907e-05	False	1	False	1
DIS_Congenital small ears	Disease	1748.0	7.537499057812617e-05	0.000724812756704518	0.00017543272588557823	0.00012458756030502027	9.265353697688415e-05	-0.07475735421442331	0.00016850619260257814	False	1	False	1
DIS_Congenital torticollis	Disease	376.0	7.537499057812617e-05	0.0002850356294536817	0.0001121331428856827	0.0001047010830121731	3.089904349198236e-05	-0.9022948102464049	8.425309630128907e-05	False	1	False	1
DIS_Congenital total cataract	Disease	545.0	7.480550568521843e-05	0.0003583801218492414	0.00011826870010876872	0.00010702054794520547	4.062436817382298e-05	-0.8373201931888308	8.425309630128907e-05	False	1	False	1
DIS_Congenital, Hereditary, and Neonatal Diseases and Abnormalities	Disease	439.0	7.030371203599551e-05	0.0003035208417644678	0.0001135049523287903	0.00010390689941812137	3.619703901498513e-05	-0.8081284222002615	8.425309630128907e-05	False	1	False	1
DIS_Congestive heart failure	Disease	2500.0	0.0003486750348675035	0.002786527744124061	0.0014151028458563295	0.001407606856491172	0.0003444225443943636	1.0284233196569394	0.0017693150223270706	False	0.9454883205400814	False	0.9454883205400814
DIS_Conjugated hyperbilirubinemia	Disease	855.0	7.030371203599551e-05	0.000400427122263748	0.0001256219382259887	0.00010727311735679038	4.968884913854697e-05	-0.8325578604034733	8.425309630128907e-05	False	1	False	1
DIS_Conjunctival hamartoma	Disease	314.0	7.030371203599551e-05	0.0002645735955551636	0.00010959084776679168	0.00010299191540777935	2.8548702653220698e-05	-0.8875272467992219	8.425309630128907e-05	False	1	False	1
DIS_Conjunctival telangiectasis	Disease	541.0	7.480550568521843e-05	0.0002897990726429675	0.00011485468484458704	0.00010400416016640666	3.660965412710865e-05	-0.8358884909715159	8.425309630128907e-05	False	1	False	1
DIS_Conn Syndrome	Disease	1513.0	7.751937984496124e-05	0.0006931608133086876	0.00015805390186694258	0.00011599582415033058	7.847370069306137e-05	-0.9404527238280093	8.425309630128907e-05	False	1	False	1
DIS_Connective Tissue Diseases	Disease	1832.0	7.47887218607434e-05	0.0006647042066280505	0.00018654920828749721	0.0001768908614596687	0.00010009875882989476	1.5031472785127364	0.00033701238520515627	False	0.44258524397673765	False	0.44258524397673765
DIS_Constipation	Disease	2422.0	7.480550568521843e-05	0.0011412919424788862	0.0003586282052295107	0.00033736303269531176	0.00017730261770872283	-0.5971085914792729	0.0002527592889038672	False	1	False	1
DIS_Contact Dermatitis	Disease	1899.0	7.47887218607434e-05	0.0006120700208103807	0.00018930595661271902	0.00017822135091783995	9.885036326691822e-05	-0.21041666740239323	0.00016850619260257814	False	1	False	1
DIS_Contact hypersensitivity	Disease	1740.0	7.47887218607434e-05	0.0006120700208103807	0.00017370771010673548	0.0001252269783086895	8.99178470399474e-05	-0.0578474426978494	0.00016850619260257814	False	1	False	1
DIS_Contracture	Disease	2350.0	7.701193685021179e-05	0.0010762975364745277	0.00029896107649588405	0.000280701755000339	0.00015817223723101832	4.501903062037131	0.0010110371556154689	False	0.049340974364829725	False	0.049340974364829725
DIS_Contracture of joint	Disease	2245.0	7.701193685021179e-05	0.0009567089213106913	0.00026361801233869747	0.0002294630564479119	0.0001407548214331325	4.112917374906505	0.0008425309630128908	False	0.059115317986678836	False	0.059115317986678836
DIS_Contracture of joint of hand	Disease	1156.0	7.224389539083947e-05	0.000514668039114771	0.00013718960003531006	0.00010896214374335868	6.380015890237272e-05	-0.8297236973190718	8.425309630128907e-05	False	1	False	1
DIS_Conus Medullaris Syndrome	Disease	104.0	7.701193685021179e-05	0.00012001920307249159	9.722060615056295e-05	9.48361758463534e-05	1.020219302474122e-05	-1.2710512159323515	8.425309630128907e-05	False	0.6189761268392509	False	0.6189761268392509
DIS_Conventional (Clear Cell) Renal Cell Carcinoma	Disease	2500.0	0.00010536297545042672	0.0021488351051798236	0.001009574582687143	0.000998302885095338	0.00029987014539260604	-1.1189837248970238	0.0006740247704103125	False	0.7986425781433258	False	0.7986425781433258
DIS_Convex nasal bridge	Disease	1859.0	7.537499057812617e-05	0.000651748859439496	0.00018786168405195836	0.00017358097552508245	0.00010121658411882651	0.6411756078995928	0.0002527592889038672	False	1	False	1
DIS_Convex nasal ridge	Disease	1447.0	7.030371203599551e-05	0.00044434570095534326	0.0001479644123573413	0.00011310937676733401	7.105905007747213e-05	-0.8965967879755073	8.425309630128907e-05	False	1	False	1
DIS_Convulsions	Disease	2144.0	7.821054278116691e-05	0.0008036739380022963	0.00022537656426124066	0.00020509667821831844	0.0001195894562852789	0.22897273299165666	0.0002527592889038672	False	1	False	1
DIS_Convulsive Seizures	Disease	2087.0	7.578053955744165e-05	0.0007080272590494735	0.00021418282162174163	0.00019758940920766647	0.00011432005620044213	-0.39955044230451353	0.00016850619260257814	False	1	False	1
DIS_Cornea verticillata	Disease	55.0	8.350033400133601e-05	0.00013324450366422385	0.0001033214398825354	0.0001036591686534674	1.2431464476174258e-05	-1.5338774943042388	8.425309630128907e-05	True	0.1250597936541411	True	0.1250597936541411
DIS_Corneal Diseases	Disease	862.0	7.47887218607434e-05	0.00039100684261974585	0.00012230584189444418	0.00010660412830552633	4.606977676955572e-05	-0.8259806810763948	8.425309630128907e-05	False	1	False	1
DIS_Corneal Neovascularization	Disease	1253.0	7.030371203599551e-05	0.0004921259842519685	0.00014021766387501758	0.00011079104808331487	6.49672006494477e-05	-0.8614280285170988	8.425309630128907e-05	False	1	False	1
DIS_Corneal Opacity	Disease	1832.0	7.578053955744165e-05	0.0007161613750298401	0.0001819926744919053	0.0001675533102443426	9.442077106199886e-05	0.7494814288849105	0.0002527592889038672	False	1	False	1
DIS_Corneal Scar	Disease	440.0	7.030371203599551e-05	0.00035549235691432633	0.00011433703938099246	0.00010589866794996608	3.488419933833769e-05	-0.8623945410907331	8.425309630128907e-05	False	1	False	1
DIS_Corneal diameter increased	Disease	533.0	7.480550568521843e-05	0.00044340982152754686	0.00011356452159146763	0.00010450412791305256	3.638180879652669e-05	-0.8056615726312343	8.425309630128907e-05	False	1	False	1
DIS_Corneal dystrophy	Disease	883.0	7.47887218607434e-05	0.00042301184433164127	0.00012698556511533534	0.00010882576994232234	4.941048951763986e-05	0.8403200998933571	0.00016850619260257814	False	1	False	1
DIS_Corneal stromal opacities	Disease	1171.0	7.030371203599551e-05	0.00045397798206786973	0.00014050092678424554	0.00011095084877399312	6.378719272442623e-05	-0.8818044513411752	8.425309630128907e-05	False	1	False	1
DIS_Cornelia De Lange Syndrome	Disease	923.0	7.224389539083947e-05	0.000514456219775697	0.00013097225443425256	0.00010755001075500108	5.814196975134205e-05	-0.8035358680273317	8.425309630128907e-05	False	1	False	1
DIS_Cornelia de Lange Syndrome 3	Disease	206.0	7.940919558484873e-05	0.00023892008123282762	0.00010720050357159807	0.00010168304279420473	2.3782494327350497e-05	-0.9648864813947995	8.425309630128907e-05	False	1	False	1
DIS_Coronal craniosynostosis	Disease	686.0	7.480550568521843e-05	0.0003896356906292616	0.00011851580502402018	0.00010573631854212206	4.183145356272664e-05	3.2091517852361435	0.0002527592889038672	False	0.09710005650791698	False	0.09710005650791698
DIS_Coronary Arteriosclerosis	Disease	2500.0	0.0002257591150242691	0.002546905509805586	0.001242696661100318	0.0012385295315951836	0.000315082019750174	-1.0026360819846936	0.0009267840593141798	False	0.9947486097842015	False	0.9947486097842015
DIS_Coronary Artery Disease	Disease	2500.0	0.0004515182300485382	0.0031323414252153485	0.0015842440652948362	0.0015709495310453911	0.0003702857281191185	0.04473508745205396	0.0016008088297244925	False	1	False	1
DIS_Coronary Restenosis	Disease	587.0	7.47887218607434e-05	0.0003202049311559398	0.0001133374457426217	0.0001029230135858378	3.702962330077028e-05	-0.7854346560616411	8.425309630128907e-05	False	1	False	1
DIS_Coronary Thrombosis	Disease	843.0	7.030371203599551e-05	0.0003952178638474459	0.0001231649739640205	0.0001063264221158958	4.659094518464273e-05	-0.8351811174579378	8.425309630128907e-05	False	1	False	1
DIS_Coronary heart disease	Disease	2500.0	0.000373366521468575	0.002857142857142857	0.0014846107818996365	0.0014761237072069568	0.00035102560620750583	-0.8690745868301457	0.001179543348218047	False	1	False	1
DIS_Cortical Dysplasia	Disease	1616.0	7.224389539083947e-05	0.0008800603469952225	0.00016594836813460994	0.00011945290611804923	8.815480843842431e-05	-0.9267250792154419	8.425309630128907e-05	False	1	False	1
DIS_Cortical gyral simplification	Disease	884.0	7.224389539083947e-05	0.0004613078076346442	0.00012721606758485962	0.00010759052577358277	5.297764655230025e-05	-0.8109641344893818	8.425309630128907e-05	False	1	False	1
DIS_Cortical visual impairment	Disease	1155.0	7.578053955744165e-05	0.0004576659038901602	0.00013472460113764673	0.00010968520346605243	5.9183743319291216e-05	3.4179619727022725	0.00033701238520515627	False	0.08559838027240432	False	0.08559838027240432
DIS_Corticostriatal-Spinal Degeneration	Disease	49.0	7.92016473942658e-05	0.00012983640612827837	0.00010181758403880486	0.0001025010250102501	1.0037757395636508e-05	-1.7498418267362401	8.425309630128907e-05	True	0.08014561103555184	True	0.08014561103555184
DIS_Coxa valga	Disease	1094.0	7.51597143930853e-05	0.00047744091668656003	0.000133793263866219	0.0001089146682666678	6.128118592166666e-05	-0.8084074552384671	8.425309630128907e-05	False	1	False	1
DIS_Coxa valga deformity	Disease	1094.0	7.51597143930853e-05	0.00047744091668656003	0.000133793263866219	0.0001089146682666678	6.128118592166666e-05	-0.8084074552384671	8.425309630128907e-05	False	1	False	1
DIS_Cranial nerve palsies	Disease	579.0	7.030371203599551e-05	0.00033145508783559825	0.00011322610521472586	0.00010332713370531102	3.523600301157179e-05	-0.8222558303199663	8.425309630128907e-05	False	1	False	1
DIS_Craniofacial Abnormalities	Disease	2386.0	7.963051441312311e-05	0.001149029070435482	0.0003342490331690267	0.0003145313517484438	0.00016893597853013365	-0.9810985321690046	0.00016850619260257814	False	1	False	1
DIS_Craniofacial Dysostosis	Disease	260.0	7.480550568521843e-05	0.00025967281225655674	0.00010692103379026093	0.00010314595591091812	2.270672747084895e-05	-0.9982916965059413	8.425309630128907e-05	False	1	False	1
DIS_Craniofacial dysostosis type 1	Disease	349.0	7.480550568521843e-05	0.00025967281225655674	0.00010800684312377577	0.00010390689941812137	2.3418985095368293e-05	-1.0142944592071421	8.425309630128907e-05	False	0.97201259827578	False	0.97201259827578
DIS_Craniofacial hyperostosis	Disease	582.0	7.224389539083947e-05	0.00031416902293433867	0.00011400204481466704	0.00010387993751815726	3.584750237757001e-05	-0.8298750691203542	8.425309630128907e-05	False	1	False	1
DIS_Craniosynostosis	Disease	2419.0	7.751937984496124e-05	0.0013214800576645844	0.0003651664445036661	0.0003444712366517396	0.00017431913752967505	1.7717981529943507	0.0006740247704103125	False	0.31854552673599407	False	0.31854552673599407
DIS_Craniosynostosis, Philadelphia Type	Disease	74.0	7.578053955744165e-05	0.00021048200378867606	0.00010374255368192957	0.00010241788443671087	1.7708629369114642e-05	-1.1005627242180456	8.425309630128907e-05	False	0.8256013633279023	False	0.8256013633279023
DIS_Creatine phosphokinase serum increased	Disease	2298.0	7.532389273877674e-05	0.0009104358711733243	0.0002831122193784725	0.0002607222009876741	0.00014693657679115967	0.36682606199062234	0.00033701238520515627	False	1	False	1
DIS_Creatinine measurement, serum (procedure)	Disease	1676.0	7.030371203599551e-05	0.0006096817461285209	0.00016665254950635005	0.00011699328289516458	8.880717180215283e-05	-0.9278468341344419	8.425309630128907e-05	False	1	False	1
DIS_Crohn Disease	Disease	2500.0	0.00033818058843422386	0.0028719761405059095	0.0014437694580588343	0.001430761369443025	0.00036401064744686165	-2.1146213525550492	0.0006740247704103125	False	0.2236324252026824	False	0.2236324252026824
DIS_Crumpled ear	Disease	138.0	7.821054278116691e-05	0.00018941187612463303	0.00010444545702188707	0.00010191640335059836	1.731746489107286e-05	3.6991982362103317	0.00016850619260257814	False	0.07307768639447947	False	0.07307768639447947
DIS_Cryptogenic Chronic Hepatitis	Disease	772.0	7.701193685021179e-05	0.0003795066413662239	0.00012319838262118976	0.00010621913755543602	4.6531328498659026e-05	-0.8369691469484488	8.425309630128907e-05	False	1	False	1
DIS_Cryptophthalmos syndrome	Disease	268.0	7.893282816323308e-05	0.00023126734505087883	0.00011057998708425235	0.00010400417816639368	2.581271113754076e-05	-1.0199196296228923	8.425309630128907e-05	False	0.96132026874509	False	0.96132026874509
DIS_Cryptorchidism	Disease	2497.0	8.761170492377782e-05	0.0016376184349046672	0.0006956686224709617	0.0006694080520225686	0.0002594755106753697	-0.732824628298446	0.0005055185778077344	False	1	False	1
DIS_Curvature of digit	Disease	1798.0	7.030371203599551e-05	0.0007690335811330429	0.00018502434604189555	0.0001675673437718291	0.00010068579623511783	-0.16405644149394039	0.00016850619260257814	False	1	False	1
DIS_Curvature of little finger	Disease	2309.0	7.47887218607434e-05	0.0009260211955962548	0.0002867285648376691	0.0002642007926023778	0.0001507835262769578	-0.22528506112403426	0.0002527592889038672	False	1	False	1
DIS_Curvature of spine	Disease	2496.0	8.770391159445712e-05	0.0016638935108153079	0.0006764258354309712	0.0006589352065572564	0.0002575727716225532	1.299094302851377	0.0010110371556154689	False	0.5925413240910092	False	0.5925413240910092
DIS_Cushing Syndrome	Disease	1702.0	7.51597143930853e-05	0.0006452306699645124	0.0001647763612700106	0.00011828020622124925	8.598736688777725e-05	0.043376503637277	0.00016850619260257814	False	1	False	1
DIS_Cushingoid facies	Disease	147.0	7.224389539083947e-05	0.000213857998289136	0.00010347375283194667	9.95123892924669e-05	2.036036239598859e-05	-0.9440233015913544	8.425309630128907e-05	False	1	False	1
DIS_Cutaneous Mastocytosis	Disease	1282.0	7.224389539083947e-05	0.0004869734599464329	0.00013931321257529527	0.00011014429035485897	6.426318887355123e-05	-0.8567909131049559	8.425309630128907e-05	False	1	False	1
DIS_Cutaneous Melanoma	Disease	2486.0	8.395600705230459e-05	0.0013879250520471894	0.0005003795512501444	0.0004881621640345738	0.00021069445669607537	-1.5751404372555007	0.00016850619260257814	False	0.4030523319027692	False	0.4030523319027692
DIS_Cutis Laxa	Disease	1525.0	7.224389539083947e-05	0.0005881776296441525	0.00015571768140596988	0.00011499540018399264	7.832377511607495e-05	3.3903856103327072	0.0004212654815064454	False	0.08699650543325446	False	0.08699650543325446
DIS_Cutis Laxa, Autosomal Dominant	Disease	137.0	7.51597143930853e-05	0.00018397571520559287	0.0001035883747655757	0.00010061374383740819	1.3828205571920405e-05	-1.3982492785288716	8.425309630128907e-05	False	0.5114825152414659	False	0.5114825152414659
DIS_Cutis Laxa, Autosomal Recessive, Type I	Disease	569.0	7.224389539083947e-05	0.00031178549158179174	0.0001152511055106655	0.00010499790004199917	3.615603105239629e-05	1.4729240334686318	0.00016850619260257814	False	0.4609345928934425	False	0.4609345928934425
DIS_Cutis Laxa, Autosomal Recessive, Type IIA	Disease	127.0	7.47887218607434e-05	0.00020785699438786114	0.00010377290883011787	0.00010146103896103897	1.6562209391716936e-05	-1.178575398194822	8.425309630128907e-05	False	0.7199216884696845	False	0.7199216884696845
DIS_Cutis laxa, acquired type	Disease	89.0	7.713073659853452e-05	0.000126806999746386	0.00010208266988018137	0.00010007004903432403	1.149057362659672e-05	-1.5516695822411322	8.425309630128907e-05	True	0.12074130446505227	True	0.12074130446505227
DIS_Cutis laxa, autosomal recessive	Disease	40.0	8.139345596614032e-05	0.00012531328320802005	0.00010247420718876248	0.0001025914122373331	1.1155344740790062e-05	-1.6333973813330063	8.425309630128907e-05	True	0.10238544743912814	True	0.10238544743912814
DIS_Cutis laxa, recessive	Disease	131.0	7.830240388379923e-05	0.00020454080589077522	0.00010344326447716583	0.00010175010175010175	1.5158724407047038e-05	-1.265948747439169	8.425309630128907e-05	False	0.6239758095603614	False	0.6239758095603614
DIS_Cutis laxa, recessive, type I	Disease	85.0	8.139345596614032e-05	0.00020454080589077522	0.0001052068238764443	0.00010392849719393057	1.639879451216756e-05	-1.2777602377789423	8.425309630128907e-05	False	0.6124931857285295	False	0.6124931857285295
DIS_Cutis laxa, x-linked	Disease	250.0	7.51597143930853e-05	0.00022148394241417498	0.00010681787256843064	0.0001033057862264551	2.0904606857015545e-05	2.9509438018177803	0.00016850619260257814	False	0.11483601738591405	False	0.11483601738591405
DIS_Cutis marmorata	Disease	1319.0	7.47887218607434e-05	0.0005003502451716201	0.00014665592011242458	0.00011204481792717087	6.852185795427848e-05	0.3188803272779505	0.00016850619260257814	False	1	False	1
DIS_Cutis marmorata telangiectatica congenita	Disease	80.0	8.080155138978668e-05	0.00019353590090961874	0.00010512187359292715	0.00010193735952374617	1.5656494111912987e-05	-1.3329150921315827	8.425309630128907e-05	False	0.5628530571262073	False	0.5628530571262073
DIS_Cyanosis	Disease	815.0	7.030371203599551e-05	0.0003794706384593492	0.00012159293505670883	0.00010619093129446746	4.527428059566305e-05	-0.8247472574748466	8.425309630128907e-05	False	1	False	1
DIS_Cyclic neutropenia	Disease	796.0	7.224389539083947e-05	0.0003570153516601214	0.00012322131465052915	0.00010624170016699333	4.719575637395303e-05	-0.8256720803556469	8.425309630128907e-05	False	1	False	1
DIS_Cyclocephaly	Disease	516.0	7.578053955744165e-05	0.00046887820888524205	0.00011512791221068628	0.00010470656244885544	3.793950732697036e-05	-0.8137906389587982	8.425309630128907e-05	False	1	False	1
DIS_Cyst	Disease	2332.0	7.030371203599551e-05	0.0010321248871113405	0.0002995915932108169	0.00028426596056332687	0.0001511105543818176	-0.30992080267680344	0.0002527592889038672	False	1	False	1
DIS_Cystadenocarcinoma, Serous	Disease	1875.0	7.532389273877674e-05	0.0007069278933548778	0.0001949384169365268	0.00018615040953090097	0.00010226535816024235	-1.0823344544669948	8.425309630128907e-05	False	0.8536444723466472	False	0.8536444723466472
DIS_Cystadenoma	Disease	1396.0	7.224389539083947e-05	0.0004776461597248758	0.00014843356452152402	0.00011240375464043737	7.151725504189822e-05	-0.8974123543001611	8.425309630128907e-05	False	1	False	1
DIS_Cystic Fibrosis	Disease	2500.0	0.00019133263178035013	0.002152486688569163	0.0009697242705442146	0.000961885309084155	0.00028800079603740847	-1.3192762022291042	0.0005897716741090235	False	0.5745509446464233	False	0.5745509446464233
DIS_Cystic Kidney Diseases	Disease	1769.0	7.030371203599551e-05	0.0005900401227283455	0.00017673094610243597	0.00012540757461750688	9.381040062984352e-05	-0.0876742178333831	0.00016850619260257814	False	1	False	1
DIS_Cystic kidney	Disease	1923.0	7.030371203599551e-05	0.0007755373365832041	0.00019118349054206816	0.0001807991321641656	0.00010188399886179453	-1.0495307941910486	8.425309630128907e-05	False	0.9078406573843664	False	0.9078406573843664
DIS_Cystic medial necrosis of aorta	Disease	531.0	7.47887218607434e-05	0.0003469010175763182	0.00011550002744869437	0.00010530749789385004	3.602719226832228e-05	1.4712821570747443	0.00016850619260257814	False	0.46196392625071014	False	0.46196392625071014
DIS_Cystitis	Disease	1467.0	7.578053955744165e-05	0.0005907372400756144	0.00015322207989698741	0.00011448196908986835	7.452228291938576e-05	-0.9254813579759134	8.425309630128907e-05	False	1	False	1
DIS_Cytogenetically normal acute myeloid leukemia	Disease	1559.0	7.537499057812617e-05	0.0006239081607187422	0.00015680546786638356	0.00011415525114155251	8.08383219913656e-05	-0.8974997226296194	8.425309630128907e-05	False	1	False	1
DIS_Cytokine Measurement	Disease	1437.0	7.224389539083947e-05	0.0005493298176225005	0.00015145396022961887	0.00011424654404204273	7.54013048713145e-05	0.2261530142225241	0.00016850619260257814	False	1	False	1
DIS_Cytomegalovirus Infections	Disease	2466.0	8.5295121119072e-05	0.0014414760714972132	0.00044060996415246507	0.0004301540237279972	0.00019499690557864323	-0.09920404935973696	0.0004212654815064454	False	1	False	1
DIS_Cytopenia	Disease	2417.0	7.672241829062452e-05	0.001040943789035392	0.000361053756653549	0.00034438226431338786	0.0001735023244179027	-1.1097693630155367	0.00016850619260257814	False	0.8119598179441401	False	0.8119598179441401
DIS_DEAFNESS, AUTOSOMAL DOMINANT 6	Disease	51.0	8.026970621287526e-05	0.0001278935925310142	0.0001029369731582159	0.00010331645831180907	1.1612677601995992e-05	-1.6089206552772493	8.425309630128907e-05	True	0.10763369234364495	True	0.10763369234364495
DIS_DEAFNESS, AUTOSOMAL RECESSIVE, 24	Disease	46.0	8.425309630128907e-05	0.0001358695652173913	0.00010489007774883478	0.00010287348904893666	1.2232687856147245e-05	-1.687035726753633	8.425309630128907e-05	False	0.35135928956941753	True	0.09159648244056817
DIS_DIABETES MELLITUS, NONINSULIN-DEPENDENT, ASSOCIATION WITH	Disease	51.0	8.026970621287526e-05	0.0001278935925310142	0.0001029369731582159	0.00010331645831180907	1.1612677601995992e-05	-1.6089206552772493	8.425309630128907e-05	True	0.10763369234364495	True	0.10763369234364495
DIS_DOSAGE-SENSITIVE SEX REVERSAL	Disease	1872.0	7.030371203599551e-05	0.0006233766233766234	0.00018502412676487518	0.0001732209112716164	9.648185681863209e-05	-1.0444557535103918	8.425309630128907e-05	False	0.9166845396126687	False	0.9166845396126687
DIS_DOWLING-DEGOS DISEASE 2	Disease	32.0	8.425309630128907e-05	0.0001271294177472667	0.0001058630523597788	0.00010440784341631532	1.1801348933305448e-05	-1.8311428787181012	8.425309630128907e-05	True	0.06707921992499488	True	0.06707921992499488
DIS_DOWN SYNDROME CRITICAL REGION	Disease	1104.0	7.030371203599551e-05	0.0005509641873278236	0.00013541045232281812	0.00011022927689594356	6.205707141207893e-05	-0.8243598168180987	8.425309630128907e-05	False	1	False	1
DIS_DYSTONIA 1, TORSION, AUTOSOMAL DOMINANT	Disease	209.0	7.821054278116691e-05	0.00022153300841825432	0.00010684421520353946	0.00010211375472276115	2.1712028329472497e-05	-1.040488643411753	8.425309630128907e-05	False	0.923688020517814	False	0.923688020517814
DIS_DYSTONIA 12	Disease	148.0	7.821054278116691e-05	0.00021978021978021978	0.00010491160024092501	0.00010131862442855064	1.9134848032445177e-05	-1.0796272802693414	8.425309630128907e-05	False	0.8579308806519602	False	0.8579308806519602
DIS_Dandy-Walker Syndrome	Disease	1783.0	7.224389539083947e-05	0.0007168458781362007	0.00017606935473511235	0.0001271294177472667	9.254900748154336e-05	0.8286413464136695	0.0002527592889038672	False	1	False	1
DIS_Deafness	Disease	2480.0	8.192692118630181e-05	0.001260178363706863	0.00046027719207785615	0.0004430660385808047	0.00020769288080211044	1.4348141038001214	0.0007582778667116017	False	0.4857454329343627	False	0.4857454329343627
DIS_Death in early adulthood	Disease	805.0	7.224389539083947e-05	0.00041922861934041365	0.00012452890172711274	0.00010656436487638534	4.908701960783681e-05	-0.8204980817249206	8.425309630128907e-05	False	1	False	1
DIS_Decreased activities of mitochondrial-encoded respiratory chain complexes	Disease	289.0	7.713073659853452e-05	0.0002636435539151068	0.00011122441017862044	0.00010360547036883547	2.90071428141946e-05	1.974747488605701	0.00016850619260257814	False	0.25643473976330977	False	0.25643473976330977
DIS_Decreased activity of mitochondrial complex I	Disease	253.0	7.893282816323308e-05	0.0002537427048972342	0.00010870102229648446	0.00010289124395513942	2.4970863997450654e-05	-0.9790580733486574	8.425309630128907e-05	False	1	False	1
DIS_Decreased activity of mitochondrial respiratory chain	Disease	289.0	7.713073659853452e-05	0.0002636435539151068	0.00011122441017862044	0.00010360547036883547	2.90071428141946e-05	1.974747488605701	0.00016850619260257814	False	0.25643473976330977	False	0.25643473976330977
DIS_Decreased activity of mitochondrial respiratory complexes	Disease	289.0	7.713073659853452e-05	0.0002636435539151068	0.00011122441017862044	0.00010360547036883547	2.90071428141946e-05	1.974747488605701	0.00016850619260257814	False	0.25643473976330977	False	0.25643473976330977
DIS_Decreased antibody level in blood	Disease	1428.0	7.030371203599551e-05	0.0005129783523135324	0.00015072945683267973	0.00011440338783756264	7.179744898050352e-05	0.24759564611725476	0.00016850619260257814	False	1	False	1
DIS_Decreased calcification of skull	Disease	630.0	7.030371203599551e-05	0.00037716872014080966	0.00011834018604136423	0.00010549636037556704	4.095165713953475e-05	-0.8323738798635202	8.425309630128907e-05	False	1	False	1
DIS_Decreased circulating cortisol level	Disease	515.0	7.698229407236336e-05	0.00035335689045936394	0.00011491712504780945	0.00010443864229765013	3.735530754236354e-05	-0.8208747501742617	8.425309630128907e-05	False	1	False	1
DIS_Decreased corneal diameter	Disease	1762.0	7.786342754808066e-05	0.000749063670411985	0.0001779052098510571	0.00013053137121561253	9.541292299906112e-05	-0.981545377775394	8.425309630128907e-05	False	1	False	1
DIS_Decreased fertility	Disease	1318.0	7.224389539083947e-05	0.0005991611743559018	0.0001457283393934903	0.0001125049224463452	6.805488481708888e-05	-0.9033185972972881	8.425309630128907e-05	False	1	False	1
DIS_Decreased fertility in females	Disease	769.0	7.030371203599551e-05	0.0003900916715428126	0.00012687637181108173	0.00010759629868732516	5.2236790031678694e-05	-0.81596276271846	8.425309630128907e-05	False	1	False	1
DIS_Decreased fertility in males	Disease	315.0	7.537499057812617e-05	0.0002989238740534077	0.00011108343674318068	0.00010359473738734072	3.273536893420046e-05	-0.8196131986727194	8.425309630128907e-05	False	1	False	1
DIS_Decreased light- and dark-adapted electroretinogram amplitude	Disease	497.0	7.030371203599551e-05	0.00033046926635822867	0.0001119914010700098	0.00010289124395513942	3.501357039609869e-05	-0.7922158310313708	8.425309630128907e-05	False	1	False	1
DIS_Decreased liver function	Disease	1152.0	7.480550568521843e-05	0.0005507366102161641	0.0001375896075073807	0.00010960109956666483	6.406382395376284e-05	-0.832552724991666	8.425309630128907e-05	False	1	False	1
DIS_Decreased mitochondrial complex III activity in liver tissue	Disease	30.0	7.821054278116691e-05	0.00013798813302056022	0.00010605233025813904	0.00010678586972427204	1.5190265241435292e-05	-1.4350792175364422	8.425309630128907e-05	True	0.15126452499277265	True	0.15126452499277265
DIS_Decreased motor nerve conduction velocity	Disease	1197.0	7.537499057812617e-05	0.0005678591709256105	0.0001387645471388808	0.00011015642211940956	6.389807758927254e-05	0.4654544641369694	0.00016850619260257814	False	1	False	1
DIS_Decreased muscle mass	Disease	1312.0	7.030371203599551e-05	0.0005010522096402445	0.0001429717754056626	0.00011065006949497754	6.815484943989013e-05	1.6108540243351699	0.0002527592889038672	False	0.38537862881038903	False	0.38537862881038903
DIS_Decreased nerve conduction velocity	Disease	1260.0	7.713073659853452e-05	0.000501002004008016	0.00014201404219302724	0.00011027793383662051	6.659515258118034e-05	0.3978089903353945	0.00016850619260257814	False	1	False	1
DIS_Decreased number of peripheral myelinated nerve fibers	Disease	859.0	7.47887218607434e-05	0.0004389815627743635	0.0001243528914337816	0.00010687186063909372	4.8897003946092784e-05	0.9029858192840197	0.00016850619260257814	False	1	False	1
DIS_Decreased platelet count	Disease	2316.0	7.480550568521843e-05	0.000817565989254847	0.00027257414303647045	0.00024695933698713816	0.00014132136719206617	0.45596956390260146	0.00033701238520515627	False	1	False	1
DIS_Decreased projection of lower jaw	Disease	2500.0	9.355412105903265e-05	0.001812031891761295	0.0006717314819652498	0.0006581834454589314	0.0002537996386612454	0.34100278945577295	0.0007582778667116017	False	1	False	1
DIS_Decreased projection of mandible	Disease	2500.0	9.355412105903265e-05	0.001812031891761295	0.0006717314819652498	0.0006581834454589314	0.0002537996386612454	0.34100278945577295	0.0007582778667116017	False	1	False	1
DIS_Decreased projection of maxilla	Disease	1870.0	7.51597143930853e-05	0.0007388252678241596	0.000190790099396654	0.00018120048312029874	0.00010033858512730486	0.6176007906488779	0.0002527592889038672	False	1	False	1
DIS_Decreased projection of midface	Disease	2318.0	7.47887218607434e-05	0.0009518773135906928	0.0002833224834086061	0.00025956638360712325	0.00014838587111489485	-0.7737683510118423	0.00016850619260257814	False	1	False	1
DIS_Decreased serum testosterone level	Disease	277.0	7.672241829062452e-05	0.0002808988764044944	0.00010791490795778235	0.0001038961038961039	2.618470464191439e-05	-0.9036501262885103	8.425309630128907e-05	False	1	False	1
DIS_Decreased size of eyeball	Disease	2284.0	7.698229407236336e-05	0.0009233610341643582	0.00027041283988330986	0.00023765677284384124	0.00014318419834879751	-0.12329259222053604	0.0002527592889038672	False	1	False	1
DIS_Decreased size of teeth	Disease	1825.0	7.480550568521843e-05	0.0005793183354253162	0.00018544405726536424	0.00017382235355466714	9.67034325631606e-05	-0.17515267259746295	0.00016850619260257814	False	1	False	1
DIS_Decreased tendon reflex	Disease	2377.0	7.885191610156126e-05	0.0011717834544176236	0.00033174247753666694	0.0003114941335271519	0.00016867400595736866	2.528755908499256	0.0007582778667116017	False	0.1563817896592984	False	0.1563817896592984
DIS_Decreased testosterone in males	Disease	1057.0	7.51597143930853e-05	0.00046159527326440175	0.0001342729405284321	0.00011012003083360864	5.6514203088147246e-05	-0.885084483083399	8.425309630128907e-05	False	1	False	1
DIS_Decreased testosterone level	Disease	277.0	7.672241829062452e-05	0.0002808988764044944	0.00010791490795778235	0.0001038961038961039	2.618470464191439e-05	-0.9036501262885103	8.425309630128907e-05	False	1	False	1
DIS_Decreased transferrin saturation	Disease	73.0	7.821054278116691e-05	0.00022943673282092462	0.00010590182000004069	0.00010438413361169103	1.949099008164735e-05	-1.1107041565392817	8.425309630128907e-05	False	0.8105936658991342	False	0.8105936658991342
DIS_Decreased visual acuity, progressive	Disease	1529.0	7.47887218607434e-05	0.0005325380764724678	0.00015618015682963975	0.00011617100371747211	7.602137205903078e-05	0.16213908587926015	0.00016850619260257814	False	1	False	1
DIS_Decreased width of tooth	Disease	1769.0	7.480550568521843e-05	0.0005787037037037037	0.0001808101893608639	0.00014060742407199101	9.453359753072378e-05	-0.13015475005367189	0.00016850619260257814	False	1	False	1
DIS_Deep Vein Thrombosis	Disease	2053.0	7.537499057812617e-05	0.0007932910244786945	0.0002168948378458189	0.00020066218521119696	0.00011440394551588215	1.7863950647773303	0.0004212654815064454	False	0.31336102527556103	False	0.31336102527556103
DIS_Deep philtrum	Disease	941.0	7.224389539083947e-05	0.00042904644427759305	0.00012788252255967108	0.00010755001075500108	5.1039754978219424e-05	0.7959221211042784	0.00016850619260257814	False	1	False	1
DIS_Defect of skull ossification	Disease	630.0	7.030371203599551e-05	0.00037716872014080966	0.00011834018604136423	0.00010549636037556704	4.095165713953475e-05	-0.8323738798635202	8.425309630128907e-05	False	1	False	1
DIS_Defective dehydrogenation of isovaleryl CoA and butyryl CoA	Disease	118.0	8.177283506419168e-05	0.00020502306509482317	0.00010663858204683204	0.00010403671210090158	1.745065871080623e-05	-1.2827874360800418	8.425309630128907e-05	False	0.6077019145853291	False	0.6077019145853291
DIS_Defective enamel matrix	Disease	1230.0	7.030371203599551e-05	0.0006453000645300065	0.00013569038095295304	0.000109878036707305	6.119376255315558e-05	-0.8405641768960243	8.425309630128907e-05	False	1	False	1
DIS_Defective or absent horizontal voluntary eye movements	Disease	1306.0	7.224389539083947e-05	0.0006450780544445878	0.00014882231765940218	0.00011232800661161196	7.4094811613029e-05	-0.8714405226554233	8.425309630128907e-05	False	1	False	1
DIS_Defective tooth enamel	Disease	1250.0	7.030371203599551e-05	0.0005343593031954686	0.00013978535174292403	0.00011050334576216647	6.405952603397012e-05	-0.8668852063030683	8.425309630128907e-05	False	1	False	1
DIS_Deficiency of glucose-6-phosphate dehydrogenase	Disease	997.0	7.47887218607434e-05	0.0004601403428045554	0.00013208830519907374	0.00010890873448050534	5.6596953839473075e-05	-0.8451905209149684	8.425309630128907e-05	False	1	False	1
DIS_Deficiency of mevalonate kinase	Disease	471.0	7.532389273877674e-05	0.0003180998833633761	0.0001107316177825793	0.00010260619741432382	3.2076605350817564e-05	-0.8254776710845232	8.425309630128907e-05	False	1	False	1
DIS_Deficiency of testosterone biosynthesis	Disease	285.0	7.030371203599551e-05	0.00026848040093073206	0.00010556320417502502	0.00010101010101010101	2.3824758743844972e-05	-0.8944522000350301	8.425309630128907e-05	False	1	False	1
DIS_Deficiency of upper jaw bones	Disease	1870.0	7.51597143930853e-05	0.0007388252678241596	0.000190790099396654	0.00018120048312029874	0.00010033858512730486	0.6176007906488779	0.0002527592889038672	False	1	False	1
DIS_Deficit in expressive language	Disease	371.0	7.698229407236336e-05	0.0002865603209475595	0.0001107469393173011	0.0001038637307852098	2.9335462237115042e-05	-0.9031336476604822	8.425309630128907e-05	False	1	False	1
DIS_Deformity of face	Disease	1711.0	7.030371203599551e-05	0.0008481764206955047	0.00017502952667478922	0.00012586532410320956	9.499926837431838e-05	-0.06866720327263671	0.00016850619260257814	False	1	False	1
DIS_Degeneration of lumbar intervertebral disc	Disease	601.0	7.480550568521843e-05	0.00046572280178837556	0.0001149764405476421	0.00010326311441553078	3.977625728903991e-05	-0.7724041008458241	8.425309630128907e-05	False	1	False	1
DIS_Degenerative Diseases, Central Nervous System	Disease	1233.0	7.030371203599551e-05	0.00045485558335228563	0.00014031928842181003	0.00011080332409972299	6.542754781632913e-05	-0.8569202727559384	8.425309630128907e-05	False	1	False	1
DIS_Degenerative Diseases, Spinal Cord	Disease	1194.0	7.030371203599551e-05	0.00045485558335228563	0.00013742640941470332	0.00011002915805981228	6.323218981951236e-05	-0.8409215822698883	8.425309630128907e-05	False	1	False	1
DIS_Degenerative brain disorder	Disease	2350.0	7.224389539083947e-05	0.0010313531353135313	0.0003049398688519625	0.0002846569908919126	0.00016027702566006864	2.8284652525379603	0.0007582778667116017	False	0.12499663001562826	False	0.12499663001562826
DIS_Degenerative polyarthritis	Disease	2500.0	0.00034478795540742444	0.0032170503669448074	0.0015906799232304457	0.0015843601103437753	0.0003604048210526575	-0.4394427511983575	0.0014323026371219141	False	1	False	1
DIS_Deglutition Disorders	Disease	2381.0	7.578053955744165e-05	0.0009910802775024777	0.0003359343251683666	0.00031735956839098697	0.000169822663016918	0.9985961215463544	0.0005055185778077344	False	1	False	1
DIS_Dehydration	Disease	1910.0	7.672241829062452e-05	0.000634598299276558	0.0001946187559242393	0.0001865932737185363	0.00010363586851160113	-1.0649368911362551	8.425309630128907e-05	False	0.8817637812895801	False	0.8817637812895801
DIS_Dejerine-Lichtheim Phenomenon	Disease	73.0	7.532389273877674e-05	0.0002031075454453133	0.00010476889919836153	0.0001008471157724889	1.7753578612854763e-05	-1.15558690134831	8.425309630128907e-05	False	0.7488499051384734	False	0.7488499051384734
DIS_Delayed Graft Function	Disease	252.0	7.224389539083947e-05	0.00029365700861393895	0.00010657253270331213	0.00010118910742596065	2.6333989086359494e-05	-0.8475524284918957	8.425309630128907e-05	False	1	False	1
DIS_Delayed Puberty	Disease	2200.0	7.537499057812617e-05	0.0008384572386808273	0.000249623669940719	0.00022256844255156416	0.00013360130172371053	1.2847315808395654	0.0004212654815064454	False	0.6058640730061223	False	0.6058640730061223
DIS_Delayed bone age	Disease	2372.0	7.786342754808066e-05	0.0009950248756218905	0.0003271172312934525	0.000310077572381373	0.0001641494350262622	1.6000934926979735	0.0005897716741090235	False	0.3905793532695153	False	0.3905793532695153
DIS_Delayed closure of the soft spot on the skull	Disease	680.0	7.224389539083947e-05	0.0004575611988103409	0.00011966240704629003	0.00010462987440561583	4.551492545894631e-05	-0.7779714102122294	8.425309630128907e-05	False	1	False	1
DIS_Delayed myelination	Disease	1316.0	7.030371203599551e-05	0.0005781015146259683	0.00014969025417112388	0.00011268875938641237	7.45372460696539e-05	0.25243672692000246	0.00016850619260257814	False	1	False	1
DIS_Delayed speech and language development	Disease	2435.0	7.224389539083947e-05	0.001120197154699227	0.00038252952995434467	0.00036606570879472864	0.000180375485909885	0.681850126323899	0.0005055185778077344	False	1	False	1
DIS_Delirium	Disease	1346.0	7.480550568521843e-05	0.00044291883512346365	0.00014413022267464336	0.00011168192986374804	6.631222118473777e-05	0.3675939290289536	0.00016850619260257814	False	1	False	1
DIS_Delirium, Dementia, Amnestic, Cognitive Disorders	Disease	972.0	7.224389539083947e-05	0.00039323633503735744	0.0001248984675807629	0.00010698619878035734	4.732628586483284e-05	-0.8588328988156778	8.425309630128907e-05	False	1	False	1
DIS_Delusions	Disease	1039.0	7.030371203599551e-05	0.0004494887065962468	0.0001306817931741201	0.00010930156301235107	5.40933079555453e-05	-0.8583075915968543	8.425309630128907e-05	False	1	False	1
DIS_Dementia	Disease	2499.0	9.612611746611554e-05	0.0016822626432551782	0.0007047737196773802	0.000689496667432774	0.0002514744911715912	2.222979842756743	0.001263796444519336	False	0.2023619942368931	False	0.2023619942368931
DIS_Dementia, Vascular	Disease	1836.0	7.224389539083947e-05	0.0006385696040868455	0.0001806226208428065	0.00017162227488797278	9.042460913190629e-05	-0.13399480911831865	0.00016850619260257814	False	1	False	1
DIS_Demyelinating Diseases	Disease	1884.0	7.532389273877674e-05	0.0006949270326615705	0.00018244283360534277	0.00016335212679972856	9.579211384367145e-05	-1.0250294451617914	8.425309630128907e-05	False	0.9517597130292896	False	0.9517597130292896
DIS_Dengue Fever	Disease	2329.0	7.830240388379923e-05	0.0009280742459396752	0.0003035087426240836	0.00028708133971291867	0.00015274153615170216	0.7709542659398576	0.0004212654815064454	False	1	False	1
DIS_Dental Enamel Hypoplasia	Disease	1345.0	7.030371203599551e-05	0.0006453000645300065	0.00014276759885201005	0.00011142061281337047	6.846086174009545e-05	-0.8547146656269857	8.425309630128907e-05	False	1	False	1
DIS_Dental Fluorosis, Acquired	Disease	448.0	7.51597143930853e-05	0.0002903038513644281	0.00011265126663163656	0.00010384215991692627	3.259726065086725e-05	-0.8711827240486835	8.425309630128907e-05	False	1	False	1
DIS_Dental Plaque	Disease	601.0	7.532389273877674e-05	0.000328515111695138	0.0001161944850103204	0.00010447137484329294	3.803668631109892e-05	-0.8397521394946277	8.425309630128907e-05	False	1	False	1
DIS_Dental caries	Disease	2347.0	8.321544478655238e-05	0.0010463534581981794	0.0003012339090177688	0.0002845759817871372	0.00015397856957411038	-0.31481406956810704	0.0002527592889038672	False	1	False	1
DIS_Dentatorubral-Pallidoluysian Atrophy	Disease	1618.0	7.537499057812617e-05	0.000588119976475201	0.00016651735544133167	0.00012051096824811921	8.608048293368191e-05	1.0018755764762381	0.0002527592889038672	False	0.9962593740790984	False	0.9962593740790984
DIS_Depletion of mitochondrial DNA	Disease	778.0	7.030371203599551e-05	0.00035971223021582735	0.00012072408114406687	0.00010690049097317376	4.349947642527483e-05	-0.8384235360954089	8.425309630128907e-05	False	1	False	1
DIS_Depletion of mitochondrial DNA in muscle tissue	Disease	52.0	7.713073659853452e-05	0.0001398992725237829	0.00010488505361118266	0.00010247477877114484	1.2575799822144046e-05	-1.6406079614565658	8.425309630128907e-05	True	0.10087882127548042	True	0.10087882127548042
DIS_Depressed nasal bridge	Disease	2470.0	7.786342754808066e-05	0.0014236142005516505	0.0004793713576030685	0.00046401020978557996	0.00021174227848060666	0.12348606235981702	0.0005055185778077344	False	1	False	1
DIS_Depressed nasal ridge	Disease	1867.0	7.030371203599551e-05	0.0005927096710461326	0.00018882391411634132	0.00017600985655196692	0.00010184140309219038	-1.0268006394255105	8.425309630128907e-05	False	0.9484790422755104	False	0.9484790422755104
DIS_Depressed nasal root/bridge	Disease	2469.0	7.786342754808066e-05	0.0014236142005516505	0.0004764688749432194	0.00046029919447640965	0.00021089548738906634	0.13774454458062094	0.0005055185778077344	False	1	False	1
DIS_Depressed philtrum	Disease	905.0	7.224389539083947e-05	0.00042904644427759305	0.0001277811654213233	0.00010765421466250404	5.0546501041870056e-05	0.8056942882657767	0.00016850619260257814	False	1	False	1
DIS_Depression, Bipolar	Disease	1623.0	7.47887218607434e-05	0.0006130581383467866	0.00016132223751195266	0.00011664528169835531	8.272194692031417e-05	0.08684460845131894	0.00016850619260257814	False	1	False	1
DIS_Depression, Neurotic	Disease	1161.0	7.480550568521843e-05	0.0004411505205576143	0.00013904285506293875	0.00011068068622025456	6.091376612619414e-05	0.4836893105345125	0.00016850619260257814	False	1	False	1
DIS_Depressive Symptoms	Disease	2273.0	7.47887218607434e-05	0.0009047726758651889	0.00026732342021476324	0.0002447980416156671	0.00013405989668301155	-0.7371125150561713	0.00016850619260257814	False	1	False	1
DIS_Depressive Syndrome	Disease	1224.0	7.480550568521843e-05	0.0004411505205576143	0.00014262150670182842	0.00011121614892868353	6.416959660510937e-05	1.7163545982657669	0.0002527592889038672	False	0.3394579344330391	False	0.3394579344330391
DIS_Depressive disorder	Disease	2500.0	0.0002042275094455223	0.002343635564669694	0.0012135131472221488	0.0012010700478010225	0.0003235249288930028	0.9366900635384355	0.0015165557334232034	False	1	False	1
DIS_Dermatitis	Disease	2386.0	7.672241829062452e-05	0.0010144274120829576	0.0003239229391083476	0.0003096454567776256	0.00015932682590900118	-0.4466520298667419	0.0002527592889038672	False	1	False	1
DIS_Dermatitis, Allergic Contact	Disease	2081.0	7.480550568521843e-05	0.0007766990291262136	0.00021185729649400567	0.0001993421708362404	0.00011151028134656881	-1.1443267710546674	8.425309630128907e-05	False	0.7636597194607507	False	0.7636597194607507
DIS_Dermatitis, Atopic	Disease	2500.0	9.365926758452749e-05	0.002010644589000591	0.000787891668999507	0.000774979263000022	0.00026911403956527487	-0.7361934561664837	0.0005897716741090235	False	1	False	1
DIS_Dermatofibrosarcoma Protuberans	Disease	1025.0	7.224389539083947e-05	0.000442526828188959	0.00012932957011116305	0.0001074575542660649	5.369555432761877e-05	-0.839482418504217	8.425309630128907e-05	False	1	False	1
DIS_Dermatologic disorders	Disease	2498.0	0.00010105092966855295	0.001714481655046291	0.0006844733943712173	0.0006717205889869924	0.0002497627029295476	-1.0538319363841004	0.0004212654815064454	False	0.9004452025033096	False	0.9004452025033096
DIS_Dermatomyositis	Disease	2109.0	7.578053955744165e-05	0.0007970849464814393	0.00022047860856381287	0.00020202020202020202	0.000117225495554289	-1.162080924617935	8.425309630128907e-05	False	0.7405037382074702	False	0.7405037382074702
DIS_Dermoid choristoma of eye proper	Disease	169.0	7.030371203599551e-05	0.0002844141069397042	0.00010037771841681831	9.693679720822024e-05	2.0276792256569546e-05	-0.7952254928441638	8.425309630128907e-05	False	1	False	1
DIS_Descending aortic dissection	Disease	531.0	7.47887218607434e-05	0.0003469010175763182	0.00011550002744869437	0.00010530749789385004	3.602719226832228e-05	1.4712821570747443	0.00016850619260257814	False	0.46196392625071014	False	0.46196392625071014
DIS_Desmoplastic	Disease	1830.0	7.672241829062452e-05	0.0006379585326953748	0.00018420971813926784	0.00017481753720390865	9.285993958911487e-05	-1.0764235070609047	8.425309630128907e-05	False	0.863045422136237	False	0.863045422136237
DIS_Desmoplastic Medulloblastoma	Disease	1391.0	7.51597143930853e-05	0.0004919807143559973	0.00015126507633971776	0.00011310937676733401	7.342357102682894e-05	1.3823110364253943	0.0002527592889038672	False	0.5233454455993636	False	0.5233454455993636
DIS_Developmental Academic Disorder	Disease	903.0	7.224389539083947e-05	0.0004234148406901662	0.00012763633166434687	0.00010706638115631691	5.221074417635824e-05	2.3964982536329713	0.0002527592889038672	False	0.17411884045080714	False	0.17411884045080714
DIS_Developmental Disabilities	Disease	2333.0	7.672241829062452e-05	0.0011278195488721805	0.00030469245236243957	0.00028371477208246644	0.0001576525909071878	-0.863837752213258	0.00016850619260257814	False	1	False	1
DIS_Developmental absence of tooth	Disease	467.0	7.030371203599551e-05	0.00032527377209151036	0.00011479930272921474	0.0001046134532900931	3.873926803149838e-05	-0.7885075784882916	8.425309630128907e-05	False	1	False	1
DIS_Developmental delay (disorder)	Disease	2399.0	8.080155138978668e-05	0.0009335978527249387	0.0003379284473267066	0.0003223726627981947	0.00016344049569182626	1.0253892694808384	0.0005055185778077344	False	0.9510918570011933	False	0.9510918570011933
DIS_Developmental regression	Disease	2300.0	7.786342754808066e-05	0.0009377564177704841	0.00026881804795950907	0.00023867773304945888	0.0001418211722670636	0.4808473668320155	0.00033701238520515627	False	1	False	1
DIS_Developmental stagnation	Disease	309.0	7.030371203599551e-05	0.0002607901942886947	0.00010721827497522796	0.00010326311441553078	2.3156223010236854e-05	2.646714777287131	0.00016850619260257814	False	0.14275315508994002	False	0.14275315508994002
DIS_Dextraposition of aorta	Disease	148.0	7.95924864692773e-05	0.00022683452421458545	0.0001043701955282524	0.00010391769830602596	1.669465249955542e-05	-1.2050025735785184	8.425309630128907e-05	False	0.6886904347473829	False	0.6886904347473829
DIS_DiGeorge Syndrome	Disease	1606.0	7.224389539083947e-05	0.0006311537490532694	0.0001654234174714057	0.00011811256497830266	8.754869852096928e-05	-0.9271448067349061	8.425309630128907e-05	False	1	False	1
DIS_Diabetes	Disease	2500.0	0.0008630920271873989	0.0035822839774207554	0.0020607772286650827	0.002049565321952655	0.0003972971357521467	-1.1577440599207867	0.0016008088297244925	False	0.7460619261403277	False	0.7460619261403277
DIS_Diabetes Insipidus	Disease	818.0	7.030371203599551e-05	0.00041109969167523125	0.00012147523189512841	0.00010658140184811071	4.5306225204073864e-05	1.038068399995963	0.00016850619260257814	False	0.9280001755320444	False	0.9280001755320444
DIS_Diabetes Mellitus	Disease	2500.0	0.001038781163434903	0.003967887791824306	0.002445513019302576	0.00243403220305626	0.00042997476603981157	-1.1807479053920102	0.0019378212149296487	False	0.7172748979466674	False	0.7172748979466674
DIS_Diabetes Mellitus, Experimental	Disease	2129.0	8.080155138978668e-05	0.0008104548677945497	0.00022649666566003135	0.00020519134092541295	0.00012031642170711502	0.2182796236058839	0.0002527592889038672	False	1	False	1
DIS_Diabetes Mellitus, Insulin-Dependent	Disease	2500.0	0.00043038519474930065	0.0027633469658450314	0.0014950517427417369	0.0014856152512998267	0.00036109226760369266	-1.807074917608048	0.0008425309630128908	False	0.30622996464702634	False	0.30622996464702634
DIS_Diabetes Mellitus, Non-Insulin-Dependent	Disease	2500.0	0.0011378721790252229	0.004415620256657927	0.00264917282446065	0.0026337236586100026	0.00046119480977716893	-0.9943570719035362	0.002190580503833516	False	1	False	1
DIS_Diabetes, Autoimmune	Disease	2049.0	7.480550568521843e-05	0.0006481481481481481	0.0002116534965332155	0.00019743336623889436	0.00010730581595922631	-1.1872646332640124	8.425309630128907e-05	False	0.7094224664957589	False	0.7094224664957589
DIS_Diabetic Angiopathies	Disease	1640.0	7.537499057812617e-05	0.0006208976405889658	0.000169197948102171	0.00012210018763176086	8.593734482357284e-05	-0.9884509694274535	8.425309630128907e-05	False	1	False	1
DIS_Diabetic Cardiomyopathies	Disease	1436.0	7.030371203599551e-05	0.000554016620498615	0.00014798418935913776	0.00011311577435651769	6.977197959759063e-05	-0.9134195908646607	8.425309630128907e-05	False	1	False	1
DIS_Diabetic Foot	Disease	1308.0	7.030371203599551e-05	0.0005244388504300399	0.0001450360505942563	0.00011158852045936891	6.98573509243777e-05	-0.8701010486178652	8.425309630128907e-05	False	1	False	1
DIS_Diabetic Ketoacidosis	Disease	723.0	7.51597143930853e-05	0.00033700292069197934	0.00011893553892789902	0.00010459156991946449	4.2626778658676364e-05	-0.8136303919261937	8.425309630128907e-05	False	1	False	1
DIS_Diabetic Nephropathy	Disease	2500.0	0.00011586142973004287	0.0022222222222222222	0.0009284475451815645	0.0009192760731293755	0.00028773734137662937	-0.5914063070709401	0.0007582778667116017	False	1	False	1
DIS_Diabetic Neuropathies	Disease	1828.0	7.47887218607434e-05	0.0005989817310572028	0.00018526012354719686	0.0001761338835918211	9.46726573174705e-05	0.7129742342640925	0.0002527592889038672	False	1	False	1
DIS_Diabetic Retinopathy	Disease	2445.0	8.080155138978668e-05	0.0012611476443563643	0.00041528985934444597	0.0004002801961372961	0.00018989416085831123	-0.41221633032569194	0.00033701238520515627	False	1	False	1
DIS_Diabetic foot ulcer	Disease	816.0	7.030371203599551e-05	0.00044355732978487467	0.00012410393873115962	0.00010645092732933784	5.061352832536508e-05	-0.7873555499567734	8.425309630128907e-05	False	1	False	1
DIS_Diagnosis, Psychiatric	Disease	990.0	7.480550568521843e-05	0.0003973378364954803	0.00012890165481462722	0.00010770639518568596	5.260629783201448e-05	-0.8487302918732763	8.425309630128907e-05	False	1	False	1
DIS_Diaphragm, Complete Agenesis Of	Disease	202.0	7.799703611262772e-05	0.00024968789013732833	0.00010757052240512571	0.00010268051929035795	2.69733349404373e-05	-0.8644621125020818	8.425309630128907e-05	False	1	False	1
DIS_Diaphragmatic paresis	Disease	268.0	7.47887218607434e-05	0.00022606533288120268	0.00010523212632618025	0.0001019264356054316	2.0000163209839972e-05	-1.0489429413540794	8.425309630128907e-05	False	0.908858493965443	False	0.908858493965443
DIS_Diarrhea	Disease	2490.0	8.423890152472412e-05	0.0016116901257118299	0.0005439198102344572	0.0005344973508443849	0.00022359967550575552	-0.5485443055790781	0.0004212654815064454	False	1	False	1
DIS_Diastolic blood pressure	Disease	2095.0	7.224389539083947e-05	0.000946857616285951	0.00022683723937613051	0.00020597322348094748	0.00012521290915315085	-0.4658548960172014	0.00016850619260257814	False	1	False	1
DIS_Diastolic hypertension	Disease	482.0	7.51597143930853e-05	0.0003325573661456601	0.00011140180108021324	0.00010421551797355203	3.123244503813269e-05	-0.8692468599809415	8.425309630128907e-05	False	1	False	1
DIS_Diencephalic Neoplasm	Disease	36.0	7.030371203599551e-05	0.00012426991425375916	9.705616860006068e-05	9.530883769489466e-05	1.1592932736558004e-05	-1.1043859728778957	8.425309630128907e-05	True	0.26942574295979205	True	0.26942574295979205
DIS_Differentiated Thyroid Gland Carcinoma	Disease	2232.0	8.064516129032258e-05	0.0009456903539583896	0.0002513553552834038	0.00022444170126809562	0.00013001618532834942	-0.6372219156529952	0.00016850619260257814	False	1	False	1
DIS_Difficulties with night vision	Disease	2172.0	7.480550568521843e-05	0.0010349586016559337	0.00023996083780386296	0.0002176515398846447	0.00012962373494014917	-0.5512466157087464	0.00016850619260257814	False	1	False	1
DIS_Difficulty speaking	Disease	1746.0	7.030371203599551e-05	0.0005614823133071309	0.0001736613122649975	0.00012678288889588282	8.755556417965158e-05	-0.05887826445663455	0.00016850619260257814	False	1	False	1
DIS_Diffuse Astrocytoma	Disease	1640.0	7.698229407236336e-05	0.0006572893387669252	0.00016469887059851636	0.0001198466238987727	8.281803155239754e-05	-0.9713557879763254	8.425309630128907e-05	False	1	False	1
DIS_Diffuse Intrinsic Pontine Glioma	Disease	530.0	7.537499057812617e-05	0.00039195192056441075	0.0001160723603554961	0.00010423724425041442	4.06266054717993e-05	-0.7832124708596236	8.425309630128907e-05	False	1	False	1
DIS_Diffuse Large B-Cell Lymphoma	Disease	2500.0	0.00011642798928862498	0.0020228582987761707	0.0009293788974190266	0.0009053585972096014	0.00028641435381537346	-0.3032247973930775	0.0008425309630128908	False	1	False	1
DIS_Diffuse Scleroderma	Disease	1199.0	7.224389539083947e-05	0.0004903162539838195	0.00013754647878008454	0.00010957703265395574	5.97279376088871e-05	-0.8922689215852948	8.425309630128907e-05	False	1	False	1
DIS_Diffuse cerebellar atrophy	Disease	189.0	8.051529790660226e-05	0.00022082367229767032	0.0001078443069881973	0.0001011326860841424	2.400548354138008e-05	-0.9827425740557265	8.425309630128907e-05	False	1	False	1
DIS_Diffusely thickened skin	Disease	958.0	7.030371203599551e-05	0.0004269399082079197	0.00013399845357894076	0.00010879617842341263	5.6559832080372443e-05	-0.8795174145312654	8.425309630128907e-05	False	1	False	1
DIS_Dilatation of aorta	Disease	86.0	7.532389273877674e-05	0.0001779517750689563	0.00010372146760705497	0.00010216594410982174	1.5329152604725018e-05	-1.270022669078591	8.425309630128907e-05	False	0.6199791069622702	False	0.6199791069622702
DIS_Dilatation of descending aorta	Disease	46.0	7.821054278116691e-05	0.00013041210224308815	0.00010112799573082686	0.00010095485117233904	1.2298748505501591e-05	-1.3720826490588987	8.425309630128907e-05	True	0.17003771023778724	True	0.17003771023778724
DIS_Dilatation of pulmonary artery, unspecified	Disease	92.0	7.821054278116691e-05	0.0001530221882172915	0.00010321195158223155	0.00010227040294538761	1.2806669042204903e-05	-1.4803892580079017	8.425309630128907e-05	False	0.45629756351280437	False	0.45629756351280437
DIS_Dilatation of the cerebral artery	Disease	328.0	7.030371203599551e-05	0.00028991109393119443	0.00010996605691639832	0.0001023437225706045	2.7759170978406465e-05	-0.9262870506871789	8.425309630128907e-05	False	1	False	1
DIS_Dilatation of the ventricular cavity	Disease	87.0	7.537499057812617e-05	0.0002306539038173221	0.00010467169121376982	0.00010187449062754686	1.9216525943300603e-05	-1.062553917015329	8.425309630128907e-05	False	0.8857232537001084	False	0.8857232537001084
DIS_Dilatation of ureter	Disease	941.0	7.030371203599551e-05	0.0004234148406901662	0.00013242823471909567	0.00010785159620362382	5.467068134709079e-05	-0.8811878182376112	8.425309630128907e-05	False	1	False	1
DIS_Dilated ventricles (finding)	Disease	2429.0	7.47887218607434e-05	0.0010140518615094887	0.00034788146300152175	0.00032815576460293154	0.00017582914244355276	1.8548876646742112	0.0006740247704103125	False	0.29064628337689163	False	0.29064628337689163
DIS_Diminished diaphragmatic motion	Disease	268.0	7.47887218607434e-05	0.00022606533288120268	0.00010523212632618025	0.0001019264356054316	2.0000163209839972e-05	-1.0489429413540794	8.425309630128907e-05	False	0.908858493965443	False	0.908858493965443
DIS_Diminished sweating	Disease	1315.0	7.532389273877674e-05	0.0005401026194977045	0.0001450997810604227	0.00011229646266142616	6.960967314179955e-05	0.33625228342151536	0.00016850619260257814	False	1	False	1
DIS_Diphtheria	Disease	1658.0	7.47887218607434e-05	0.0006648936170212766	0.0001684376234640832	0.0001211900906557395	8.718224707883665e-05	-0.9656154777321607	8.425309630128907e-05	False	1	False	1
DIS_Diplopia	Disease	543.0	7.030371203599551e-05	0.0002674750356633381	0.00011356341691789776	0.00010395010395010396	3.382815525686799e-05	-0.866447501912122	8.425309630128907e-05	False	1	False	1
DIS_Discordant ventriculoarterial connection	Disease	901.0	7.578053955744165e-05	0.0004100881689563256	0.00012966086357947933	0.00010689470871191876	5.432649045002084e-05	-0.8358310448926274	8.425309630128907e-05	False	1	False	1
DIS_Disease Exacerbation	Disease	2241.0	7.578053955744165e-05	0.0008447729672650475	0.0002640509323287822	0.0002332089552238806	0.00014007099424749874	-0.08061371653408268	0.0002527592889038672	False	1	False	1
DIS_Disease caused by Shigella boydii	Disease	158.0	7.532389273877674e-05	0.00014486455164421265	0.00010305632456187679	0.00010273925754903176	1.2539393987670208e-05	-1.4995324558010255	8.425309630128907e-05	True	0.1337355554126176	True	0.1337355554126176
DIS_Disease of capillaries	Disease	895.0	7.532389273877674e-05	0.0003919647231749143	0.00012719821761922881	0.00010817827780181739	5.078731194907989e-05	-0.8455876018994106	8.425309630128907e-05	False	1	False	1
DIS_Diseases of mitral valve	Disease	302.0	7.830240388379923e-05	0.00031608892635128015	0.00011031555764170521	0.00010274912204266753	3.1583859337284456e-05	-0.8251829221405392	8.425309630128907e-05	False	1	False	1
DIS_Dislocations	Disease	1140.0	7.030371203599551e-05	0.0004723665564478035	0.00013900197900779815	0.00011046672493305917	6.279092974482007e-05	-0.8719234279378636	8.425309630128907e-05	False	1	False	1
DIS_Disorder of endocrine ovary	Disease	487.0	7.47887218607434e-05	0.0003337783711615487	0.00011502925185595028	0.00010454783063251438	3.625395263212838e-05	-0.8489048316179261	8.425309630128907e-05	False	1	False	1
DIS_Disorder of eye	Disease	2172.0	7.030371203599551e-05	0.0008084074373484236	0.0002378436181574896	0.00021404111795389336	0.00012367494186060163	-0.56064247544231	0.00016850619260257814	False	1	False	1
DIS_Disorder of face	Disease	496.0	7.51597143930853e-05	0.00040547389761784084	0.00011371706169263823	0.00010312468212218196	3.8479650387490496e-05	-0.7657025231426666	8.425309630128907e-05	False	1	False	1
DIS_Disorder of lymph node	Disease	245.0	7.47887218607434e-05	0.00029295444558371175	0.00011014483689619557	0.00010283833813245579	3.23587253645737e-05	-0.8001471103448577	8.425309630128907e-05	False	1	False	1
DIS_Disorder of macula of retina	Disease	1144.0	7.030371203599551e-05	0.0005207429265752473	0.00013754611051906452	0.00011002915805981228	6.110274094173054e-05	-0.8721869656976161	8.425309630128907e-05	False	1	False	1
DIS_Disorder of skeletal muscle	Disease	528.0	7.537499057812617e-05	0.0003330373001776199	0.00011669777288325677	0.00010550756619937435	3.8589111258159694e-05	-0.8407728378327772	8.425309630128907e-05	False	1	False	1
DIS_Disorder of the genitourinary system	Disease	369.0	7.47887218607434e-05	0.00023889154323936931	0.00011079028671159445	0.00010549636037556704	2.7361541167994722e-05	-0.9698719179366403	8.425309630128907e-05	False	1	False	1
DIS_Disorders of Sex Development	Disease	1604.0	7.030371203599551e-05	0.0005845218611176058	0.00016387556122120494	0.00011667931685291249	8.579733779012266e-05	-0.9280295516241802	8.425309630128907e-05	False	1	False	1
DIS_Disproportionate short stature	Disease	478.0	7.224389539083947e-05	0.00034344590726960504	0.00012004762448350271	0.0001058033261525359	4.2882542344379686e-05	-0.8347109622082605	8.425309630128907e-05	False	1	False	1
DIS_Disproportionate tall stature	Disease	594.0	7.47887218607434e-05	0.00032499187520311994	0.00011439257856155138	0.00010326846862741568	3.6257476489940984e-05	1.4924815315274258	0.00016850619260257814	False	0.44893355614760694	False	0.44893355614760694
DIS_Disruptive Behavior Disorder	Disease	292.0	7.578053955744165e-05	0.00022975301550832856	0.00010712827414443936	0.00010215026969883351	2.412948971046176e-05	-0.9480174722979062	8.425309630128907e-05	False	1	False	1
DIS_Disruptive, Impulse Control, and Conduct Disorders	Disease	725.0	7.030371203599551e-05	0.00038208042793007926	0.00012057811745047416	0.00010575296108291032	4.475417528059029e-05	-0.8116565867082152	8.425309630128907e-05	False	1	False	1
DIS_Dissecting aortic aneurysm	Disease	166.0	7.51597143930853e-05	0.0001951219512195122	0.00010214123963089188	0.00010087259090183871	1.6501446687918604e-05	-1.0840348526956407	8.425309630128907e-05	False	0.8509685489326566	False	0.8509685489326566
DIS_Dissection of aorta	Disease	1235.0	7.47887218607434e-05	0.00046253469010175765	0.00014305109448829582	0.00011076650420912716	6.589559093909722e-05	1.6648791345837868	0.0002527592889038672	False	0.36077345796008464	False	0.36077345796008464
DIS_Disseminated Intravascular Coagulation	Disease	1273.0	7.480550568521843e-05	0.0004793404275716614	0.00014188894862531692	0.00011068068622025456	6.638772619502062e-05	-0.8681703023645778	8.425309630128907e-05	False	1	False	1
DIS_Disseminated Malignant Neoplasm	Disease	2379.0	8.29393713195654e-05	0.001052520787285549	0.00033201618949050356	0.0003168065895770632	0.00016015401562131186	-0.49487925906298375	0.0002527592889038672	False	1	False	1
DIS_Disseminated eosinophilic collagen disease	Disease	447.0	7.030371203599551e-05	0.00038248231019315357	0.00011308045944800753	0.0001037344398340249	3.384441660649657e-05	-0.8517612663231707	8.425309630128907e-05	False	1	False	1
DIS_Disseminated neuroblastoma	Disease	1274.0	7.030371203599551e-05	0.000608939227865059	0.0001460568091323195	0.00011198208427099518	7.066618831038004e-05	0.31768210521920953	0.00016850619260257814	False	1	False	1
DIS_Dissociative Amnesia	Disease	590.0	7.698229407236336e-05	0.00034904013961605586	0.00011807903075112664	0.00010377750215543482	4.240771325631009e-05	-0.7976363697187661	8.425309630128907e-05	False	1	False	1
DIS_Distal Renal Tubular Acidosis	Disease	635.0	7.821054278116691e-05	0.0003806140573458513	0.00012299340070860866	0.00010768899418479432	4.569638147064509e-05	-0.8477761949752189	8.425309630128907e-05	False	1	False	1
DIS_Distal amyotrophy	Disease	1750.0	7.537499057812617e-05	0.0006814310051107325	0.0001784826486029133	0.0001322401851096782	9.444308087790736e-05	-0.10563458866015163	0.00016850619260257814	False	1	False	1
DIS_Distal arthrogryposis syndrome	Disease	607.0	7.030371203599551e-05	0.0003223726627981947	0.00011853540849097214	0.00010616838305552606	3.914204554271026e-05	-0.8758436539111265	8.425309630128907e-05	False	1	False	1
DIS_Distal limb muscle weakness due to peripheral neuropathy	Disease	1857.0	7.480550568521843e-05	0.0006814310051107325	0.00019155761440104178	0.00018018018018018018	0.00010201498727574896	0.5999282667888379	0.0002527592889038672	False	1	False	1
DIS_Distal muscle weakness	Disease	1844.0	7.480550568521843e-05	0.0006814310051107325	0.0001898899821461984	0.00017869907076483203	0.00010056350657255602	0.6251701924525569	0.0002527592889038672	False	1	False	1
DIS_Distal sensory impairment	Disease	1818.0	7.480550568521843e-05	0.0007033173133278631	0.00018495744329464367	0.00016944142826053627	0.00010007729215189232	-1.0062657055159983	8.425309630128907e-05	False	0.9875853898707159	False	0.9875853898707159
DIS_Distortion of face	Disease	1711.0	7.030371203599551e-05	0.0008481764206955047	0.00017502952667478922	0.00012586532410320956	9.499926837431838e-05	-0.06866720327263671	0.00016850619260257814	False	1	False	1
DIS_Diverticulum of renal calyx	Disease	85.0	8.139345596614032e-05	0.00020454080589077522	0.0001052068238764443	0.00010392849719393057	1.639879451216756e-05	-1.2777602377789423	8.425309630128907e-05	False	0.6124931857285295	False	0.6124931857285295
DIS_Dizziness	Disease	1422.0	7.224389539083947e-05	0.0005087505087505087	0.00015344257349389216	0.00011409664913717573	7.465141566627638e-05	1.3304063228212988	0.0002527592889038672	False	0.5649778213161655	False	0.5649778213161655
DIS_Dopa-Responsive Dystonia	Disease	564.0	7.47887218607434e-05	0.0003728097427612775	0.00011546001172993574	0.00010465725209969227	3.845780610849634e-05	-0.811458546038908	8.425309630128907e-05	False	1	False	1
DIS_Down Syndrome	Disease	2500.0	9.106638739641199e-05	0.0017673354818588212	0.0007777940002785369	0.0007685480846412229	0.00026461561772488166	-0.07375276536861834	0.0007582778667116017	False	1	False	1
DIS_Downturned corners of mouth	Disease	1841.0	7.224389539083947e-05	0.000728650539201399	0.00018892057607134086	0.00017540782318891423	0.00010291094215500882	-1.0170685213667288	8.425309630128907e-05	False	0.9667174857965621	False	0.9667174857965621
DIS_Downward slant of palpebral fissure	Disease	2435.0	8.068420203324189e-05	0.0011813349084465446	0.00038136870854910056	0.000363460140537921	0.00018183336624589419	0.6827672600569104	0.0005055185778077344	False	1	False	1
DIS_Dropped beats - heart	Disease	1308.0	7.47887218607434e-05	0.000668985817500669	0.00014447692854733252	0.00011144544883763378	6.932259637120243e-05	0.3466296029447002	0.00016850619260257814	False	1	False	1
DIS_Drug Dependence	Disease	2354.0	7.672241829062452e-05	0.001055594651653765	0.00030387629624689297	0.000282326369282891	0.0001606251579614654	-0.8427702444768375	0.00016850619260257814	False	1	False	1
DIS_Drug Resistant Epilepsy	Disease	1567.0	7.224389539083947e-05	0.0006329915179136599	0.0001601517874798229	0.00011614401858304297	8.192621536969121e-05	1.1303769008021902	0.0002527592889038672	False	0.7826245223068957	False	0.7826245223068957
DIS_Drug Use Disorders	Disease	2120.0	7.51597143930853e-05	0.0007681334357511248	0.0002282745736183044	0.00020651559308412342	0.0001276780366860215	-0.46811795174063675	0.00016850619260257814	False	1	False	1
DIS_Drug abuse	Disease	2444.0	7.672241829062452e-05	0.0012901712409101572	0.0003885015589125726	0.0003661047996280592	0.00019131550228403447	-0.7095204956636348	0.0002527592889038672	False	1	False	1
DIS_Drug habituation	Disease	2230.0	7.51597143930853e-05	0.0009022556390977444	0.0002534661607376427	0.00022450469290033676	0.0001379643594922437	-0.6158109851540389	0.00016850619260257814	False	1	False	1
DIS_Drug toxicity	Disease	1862.0	7.672241829062452e-05	0.0007309941520467836	0.00018805134799927003	0.00017755686856141576	9.792230856057984e-05	-0.19959859692850526	0.00016850619260257814	False	1	False	1
DIS_Drug-Induced Acute Liver Injury	Disease	2453.0	8.177283506419168e-05	0.0013401831583649765	0.00039784849288267593	0.00037882375224926605	0.00018678787240315332	1.0274927314987048	0.0005897716741090235	False	0.9472017315403238	False	0.9472017315403238
DIS_Drug-Induced Liver Disease	Disease	2479.0	8.591803419537761e-05	0.0014518650882287246	0.0004817050237252522	0.00046472720513058836	0.00020836123131822614	0.9230111833584533	0.0006740247704103125	False	1	False	1
DIS_Drusen	Disease	1282.0	7.47887218607434e-05	0.0005026641198351262	0.00014390639691338192	0.00011122233482042127	6.842500803661702e-05	-0.871805533149078	8.425309630128907e-05	False	1	False	1
DIS_Dry hair	Disease	359.0	7.672241829062452e-05	0.0002897291032884253	0.00011393105899057161	0.00010673497705197993	3.295467583711493e-05	-0.9005690978716284	8.425309630128907e-05	False	1	False	1
DIS_Dry skin	Disease	2138.0	7.480550568521843e-05	0.0007473043663926551	0.0002217679803813846	0.00020283975867870017	0.0001174696872062922	-1.1706414424906173	8.425309630128907e-05	False	0.7297132136441058	False	0.7297132136441058
DIS_Ductal Breast Carcinoma	Disease	1971.0	7.698229407236336e-05	0.0007944915254237289	0.00020445324798001332	0.00019173617102866456	0.00010886184288994825	-1.104153195350902	8.425309630128907e-05	False	0.8202407335856869	False	0.8202407335856869
DIS_Ductal Carcinoma	Disease	2437.0	7.821054278116691e-05	0.0011873664212776064	0.00038727980591397675	0.00036760200955765227	0.00018250563433006443	-0.7370759675661682	0.0002527592889038672	False	1	False	1
DIS_Dull burning sensation with urination	Disease	215.0	7.751937984496124e-05	0.00023998080153587713	0.00010721456087621889	0.00010379904504878556	2.2298477257783422e-05	-1.0297324032256499	8.425309630128907e-05	False	0.9430858779805573	False	0.9430858779805573
DIS_Dull intelligence	Disease	2500.0	0.0003834355828220859	0.002974714923153198	0.001593165048501583	0.0015787811984180615	0.0003860017360664103	2.202515338142237	0.0024433397927373832	False	0.20613992657853658	False	0.20613992657853658
DIS_Duodenal atresia	Disease	315.0	7.578053955744165e-05	0.0002808988764044944	0.0001083847233043287	0.00010277492291880781	2.6208150644397002e-05	-0.9207680210048966	8.425309630128907e-05	False	1	False	1
DIS_Duodenitis	Disease	178.0	7.532389273877674e-05	0.00022487069934787497	0.00010701918310020858	0.0001047285743774142	2.0220048204626793e-05	-1.1259165442399948	8.425309630128907e-05	False	0.7888375917783803	False	0.7888375917783803
DIS_Dural ectasia	Disease	212.0	7.47887218607434e-05	0.0002219509488403063	0.00010684366617957867	0.00010274345720892295	2.2925241538128303e-05	-0.9854016081234265	8.425309630128907e-05	False	1	False	1
DIS_Dwarfism	Disease	2471.0	7.920792079207921e-05	0.0013514918390685102	0.00046955521113733583	0.000449842555105713	0.00021252501168146794	1.7549734448883139	0.0008425309630128908	False	0.32468251488945893	False	0.32468251488945893
DIS_Dysarthria	Disease	2477.0	8.305647840531562e-05	0.0013866420152530623	0.0004823505751237448	0.00046258818087197874	0.00021894988422550325	2.029841147267743	0.0009267840593141798	False	0.24270342001195067	False	0.24270342001195067
DIS_Dysautonomia	Disease	1112.0	7.51597143930853e-05	0.0004088307440719542	0.00013410579053175408	0.00011007762105060714	5.704059852478314e-05	0.6030862746974454	0.00016850619260257814	False	1	False	1
DIS_Dysautonomia, Familial	Disease	1244.0	7.224389539083947e-05	0.0005715918833952558	0.0001453715675581738	0.00011212648747851951	6.711308216349516e-05	0.34471110994493925	0.00016850619260257814	False	1	False	1
DIS_Dyschezia	Disease	2373.0	7.480550568521843e-05	0.0011229646266142617	0.0003131334480164764	0.00029732408325074334	0.00015708268739605141	-0.3843463599549215	0.0002527592889038672	False	1	False	1
DIS_Dysequilibrium syndrome	Disease	940.0	7.480550568521843e-05	0.0004312823461759632	0.00012887767204362643	0.0001083071641851798	5.238169737699007e-05	-0.8519116022754121	8.425309630128907e-05	False	1	False	1
DIS_Dysferlinopathy	Disease	504.0	7.030371203599551e-05	0.00029345593270077276	0.00011253902154108932	0.00010275381924923236	3.3182912635446824e-05	-0.8524244255033995	8.425309630128907e-05	False	1	False	1
DIS_Dyskinetic syndrome	Disease	1821.0	7.47887218607434e-05	0.0006207966890843249	0.00018095760391022744	0.00015812776723592663	9.474720270758832e-05	-0.13141719176741534	0.00016850619260257814	False	1	False	1
DIS_Dyslexia	Disease	1724.0	7.578053955744165e-05	0.0006797326384955251	0.00017772002222493638	0.0001285106537586249	9.401561991118544e-05	-0.09800317895113977	0.00016850619260257814	False	1	False	1
DIS_Dyslipidemias	Disease	2414.0	7.940919558484873e-05	0.0011309018942606728	0.00035746740557888134	0.0003325208363322886	0.00017782794019927846	-0.11502703315802149	0.00033701238520515627	False	1	False	1
DIS_Dysmorphic facies	Disease	1908.0	7.030371203599551e-05	0.0009693444807948625	0.00019492541278457625	0.00018274055566352962	0.00010788130480479334	-0.24489155215356895	0.00016850619260257814	False	1	False	1
DIS_Dysmorphic features	Disease	1440.0	7.47887218607434e-05	0.0005088022794342118	0.0001529736366109927	0.0001135976430327951	7.477589466379842e-05	0.207721432975449	0.00016850619260257814	False	1	False	1
DIS_Dyspareunia	Disease	518.0	7.532389273877674e-05	0.00026535756932466497	0.00011281130905844769	0.00010427532757458067	3.074020866014789e-05	-0.9290181817855372	8.425309630128907e-05	False	1	False	1
DIS_Dyspepsia	Disease	813.0	7.030371203599551e-05	0.0004310809354456299	0.00012591412188911648	0.0001071007818357074	4.9343053659689564e-05	-0.8443138901608368	8.425309630128907e-05	False	1	False	1
DIS_Dysphasia	Disease	1148.0	7.47887218607434e-05	0.00044853106077595876	0.00014217611124807682	0.00011131520585413773	6.57988500524298e-05	1.6806247763855384	0.0002527592889038672	False	0.35404500896084795	False	0.35404500896084795
DIS_Dysphonia	Disease	1000.0	7.224389539083947e-05	0.0004601932811780948	0.00013353128523352925	0.00010824269562449245	5.900189965128499e-05	0.5927759542617909	0.00016850619260257814	False	1	False	1
DIS_Dysplasia of tooth enamel	Disease	1230.0	7.030371203599551e-05	0.0006453000645300065	0.00013569038095295304	0.000109878036707305	6.119376255315558e-05	-0.8405641768960243	8.425309630128907e-05	False	1	False	1
DIS_Dyspnea	Disease	2366.0	7.701193685021179e-05	0.0010253405595429912	0.00032911474932302993	0.000311380975461087	0.00016682447461550368	-0.45769939090260253	0.0002527592889038672	False	1	False	1
DIS_Dyspnea on exertion	Disease	1340.0	7.47887218607434e-05	0.00046253469010175765	0.00014840932757918167	0.00011307100859339665	7.180456973335105e-05	1.4532495872086277	0.0002527592889038672	False	0.4734995640258024	False	0.4734995640258024
DIS_Dyspnea, Paroxysmal	Disease	568.0	7.47887218607434e-05	0.0003469010175763182	0.00011647926808637856	0.00010533523667213837	3.737268123981724e-05	1.3921111033577531	0.00016850619260257814	False	0.5160029746377243	False	0.5160029746377243
DIS_Dysseborrheic dermatitis	Disease	576.0	7.224389539083947e-05	0.00032331070158422246	0.00011877072994208613	0.0001063264221158958	3.992613008455821e-05	-0.8645374236795135	8.425309630128907e-05	False	1	False	1
DIS_Dysthymic Disorder	Disease	404.0	7.537499057812617e-05	0.0002581311306143521	0.00011156354636898496	0.00010514141520344864	3.00944161509348e-05	-0.9074922713477385	8.425309630128907e-05	False	1	False	1
DIS_Dystonia	Disease	2463.0	7.954183900731785e-05	0.0013050898504166249	0.00042680102664596905	0.0004046944556859571	0.00019951079901618939	0.39455283398157215	0.0005055185778077344	False	1	False	1
DIS_Dystonia 6, torsion (disorder)	Disease	154.0	8.068420203324189e-05	0.0002298058140870964	0.00010637102590247536	0.00010260630543856794	1.9930636629185103e-05	-1.109745263671019	8.425309630128907e-05	False	0.8119950835361546	False	0.8119950835361546
DIS_Dystonia Disorders	Disease	2185.0	7.480550568521843e-05	0.0008031322156409999	0.00025010682821208273	0.0002218524681087077	0.0001309676344275644	0.020252795306091517	0.0002527592889038672	False	1	False	1
DIS_Dystonia Musculorum Deformans	Disease	628.0	7.224389539083947e-05	0.0003447087211306446	0.00012114585671362236	0.00010547411080045883	4.4193775534508265e-05	-0.8347953974542399	8.425309630128907e-05	False	1	False	1
DIS_Dystonia, Diurnal	Disease	628.0	7.030371203599551e-05	0.0003297065611605671	0.00011852214491811279	0.00010552424106674078	3.9757115163328105e-05	-0.861960141626006	8.425309630128907e-05	False	1	False	1
DIS_Dystonia, Focal, Task-Specific	Disease	77.0	8.068420203324189e-05	0.00020159258139300473	0.00010625305707755278	0.00010518565267697486	1.607755661690853e-05	-1.3683646900130757	8.425309630128907e-05	False	0.5340676621627267	False	0.5340676621627267
DIS_Dystonia, Limb	Disease	838.0	7.030371203599551e-05	0.00043878894251864854	0.00012432018779919715	0.00010687757448846633	4.7607598855190866e-05	-0.8416112650373542	8.425309630128907e-05	False	1	False	1
DIS_Dystonia, Paroxysmal	Disease	715.0	7.030371203599551e-05	0.0003297065611605671	0.000120600466563933	0.00010608953957139826	4.214985396201537e-05	-0.8623368018166676	8.425309630128907e-05	False	1	False	1
DIS_Dystonia, Primary	Disease	758.0	7.030371203599551e-05	0.00045829514207149406	0.00012079605014122083	0.00010629252781493441	4.531192903400984e-05	-0.8064753502880813	8.425309630128907e-05	False	1	False	1
DIS_Dystonia, Secondary	Disease	311.0	7.030371203599551e-05	0.00023204548091425919	0.0001092520272374045	0.00010378827192527245	2.5014899630117148e-05	-0.999361632697399	8.425309630128907e-05	False	1	False	1
DIS_Dystonias, Sporadic	Disease	307.0	7.030371203599551e-05	0.00025896672277612325	0.00011020968733766545	0.00010404744563520966	2.7361012094015694e-05	-0.9486707197521219	8.425309630128907e-05	False	1	False	1
DIS_Dystonic disease	Disease	2297.0	7.224389539083947e-05	0.001043160777154779	0.00027628152959726466	0.000250501002004008	0.00014772649890767162	0.411103329849089	0.00033701238520515627	False	1	False	1
DIS_Dystrophia myotonica 2	Disease	1643.0	7.532389273877674e-05	0.0006238303181534623	0.0001632392707044499	0.00011584800741427248	8.690564117833378e-05	1.030082938065191	0.0002527592889038672	False	0.9424441273095491	False	0.9424441273095491
DIS_Dystrophic toenail	Disease	540.0	7.751937984496124e-05	0.0004019696512913275	0.0001186320402025627	0.00010650195845866695	4.194205521958289e-05	-0.8196771407907064	8.425309630128907e-05	False	1	False	1
DIS_Dystrophic tooth enamel	Disease	1250.0	7.030371203599551e-05	0.0005343593031954686	0.00013978535174292403	0.00011050334576216647	6.405952603397012e-05	-0.8668852063030683	8.425309630128907e-05	False	1	False	1
DIS_Dysuria	Disease	215.0	7.751937984496124e-05	0.00023998080153587713	0.00010721456087621889	0.00010379904504878556	2.2298477257783422e-05	-1.0297324032256499	8.425309630128907e-05	False	0.9430858779805573	False	0.9430858779805573
DIS_EAR, PATELLA, SHORT STATURE SYNDROME	Disease	1112.0	7.51597143930853e-05	0.00042301184433164127	0.00013043037950258258	0.00010844810885598006	5.30013542069859e-05	-0.8712472330604538	8.425309630128907e-05	False	1	False	1
DIS_ECG abnormality	Disease	2005.0	7.47887218607434e-05	0.0008374207441081469	0.00020734227557354142	0.00019297568506368199	0.00011175463701409048	-1.1014234626947317	8.425309630128907e-05	False	0.8243114885174155	False	0.8243114885174155
DIS_ECTOPIA LENTIS 1, ISOLATED, AUTOSOMAL DOMINANT	Disease	46.0	7.821054278116691e-05	0.00013041210224308815	0.00010112799573082686	0.00010095485117233904	1.2298748505501591e-05	-1.3720826490588987	8.425309630128907e-05	True	0.17003771023778724	True	0.17003771023778724
DIS_ECTRODACTYLY, ECTODERMAL DYSPLASIA, AND CLEFT LIP/PALATE SYNDROME 1	Disease	1733.0	7.47887218607434e-05	0.0005978715771852207	0.00016868843751953374	0.0001226993865030675	8.370802482320521e-05	-1.008688729623899	8.425309630128907e-05	False	0.9828464272336342	False	0.9828464272336342
DIS_EEG with generalized epileptiform discharges	Disease	36.0	7.751937984496124e-05	0.00013726835964310226	0.00010286168131855758	9.97173569512081e-05	1.4213891997011567e-05	-1.3091829473011978	8.425309630128907e-05	True	0.19047238717026682	True	0.19047238717026682
DIS_EMG: myopathic abnormalities	Disease	1242.0	7.030371203599551e-05	0.0004540295119182747	0.00013770467761720323	0.00010978756140015669	6.121707889322025e-05	1.879452815567229	0.0002527592889038672	False	0.283098224688024	False	0.283098224688024
DIS_EPISODIC ATAXIA, TYPE 6 (disorder)	Disease	50.0	8.080155138978668e-05	0.0001373060551970342	0.00010351482867975285	0.0001012528846281995	1.1839541907805252e-05	-1.6268984499953867	8.425309630128907e-05	True	0.10375866724326444	True	0.10375866724326444
DIS_ESTROGEN RESISTANCE	Disease	1016.0	7.224389539083947e-05	0.00039127457693436367	0.00012917172679771045	0.00010720416099251561	5.3990221701853426e-05	-0.8319771447591476	8.425309630128907e-05	False	1	False	1
DIS_Early gastric cancer	Disease	1252.0	7.030371203599551e-05	0.00042647560559535994	0.00013825888026442007	0.00011085860292130883	6.011051447597187e-05	-0.8984415527622689	8.425309630128907e-05	False	1	False	1
DIS_Early onset torsion dystonia	Disease	650.0	7.030371203599551e-05	0.0004596116281741928	0.00011899896379854155	0.00010550756619937435	4.45606098131577e-05	-0.7797439856173791	8.425309630128907e-05	False	1	False	1
DIS_Early severe fetal akinesia sequence	Disease	558.0	7.224389539083947e-05	0.00035628395831477686	0.00011817603773999657	0.00010600015244965745	3.9759072895431075e-05	1.265878482502676	0.00016850619260257814	False	0.6240450813554802	False	0.6240450813554802
DIS_Easily distracted	Disease	489.0	7.751937984496124e-05	0.00024423006472096715	0.00011133958683354733	0.0001049317943336831	2.8895546503041267e-05	-0.9373932598716346	8.425309630128907e-05	False	1	False	1
DIS_Eating Disorders	Disease	1728.0	7.030371203599551e-05	0.0006563402467839327	0.00017046218364832232	0.00012067840530969256	8.92773150074465e-05	-0.9656326171978029	8.425309630128907e-05	False	1	False	1
DIS_Eating disorder symptom	Disease	385.0	7.030371203599551e-05	0.0003310527477378062	0.00011136822509585817	0.0001032844453625284	3.093114139488929e-05	-0.8766287816022622	8.425309630128907e-05	False	1	False	1
DIS_Echocardiogram abnormal	Disease	94.0	7.672241829062452e-05	0.0001385809312638581	0.00010303133417581753	0.00010183892083080978	1.216243018062002e-05	-1.543954423224585	8.425309630128907e-05	True	0.12259937426696443	True	0.12259937426696443
DIS_Echolalia	Disease	778.0	7.224389539083947e-05	0.00036288859320188704	0.0001247815462505327	0.00010565240830953234	4.978179511964336e-05	-0.81412190644872	8.425309630128907e-05	False	1	False	1
DIS_Eclampsia	Disease	2391.0	7.978935609989628e-05	0.0010539427038421003	0.00033229632170841733	0.00031735956839098697	0.00016242537958889195	0.02903526227659477	0.00033701238520515627	False	1	False	1
DIS_Ectopia Lentis	Disease	886.0	7.224389539083947e-05	0.00044316419233325947	0.000131315182837285	0.00010756165864774853	5.612682104999859e-05	2.163744601861524	0.0002527592889038672	False	0.2135934866876219	False	0.2135934866876219
DIS_Ectopia lentis isolated	Disease	219.0	7.821054278116691e-05	0.0002315886984715146	0.00010862452586004618	0.00010476689366160294	2.211329257657361e-05	-1.102116723430672	8.425309630128907e-05	False	0.8232747869696022	False	0.8232747869696022
DIS_Ectopic Tissue	Disease	1018.0	7.224389539083947e-05	0.00041597337770382697	0.0001320121466023505	0.00010889094604065003	5.667300551681766e-05	2.1305935903767295	0.0002527592889038672	False	0.22029202121416655	False	0.22029202121416655
DIS_Ectopic adrenal gland	Disease	87.0	8.080155138978668e-05	0.0001404494382022472	0.00010300802428622901	0.00010101010101010101	1.258361291434339e-05	-1.490424738316783	8.425309630128907e-05	False	0.4501734719777166	True	0.13611259190883018
DIS_Ectopic kidney	Disease	606.0	7.480550568521843e-05	0.00044943820224719103	0.00011922077650462322	0.0001076600174884794	4.093659298922836e-05	-0.8541912662965183	8.425309630128907e-05	False	1	False	1
DIS_Ectrodactyly	Disease	674.0	7.51597143930853e-05	0.0003639451655950503	0.000120856431357067	0.00010673497705197993	4.468844163733993e-05	-0.8190783503444795	8.425309630128907e-05	False	1	False	1
DIS_Eczema	Disease	2496.0	8.800492827598346e-05	0.0017740981667652277	0.0007474118549849403	0.0007336244765317054	0.0002605839374275601	-0.928273935704306	0.0005055185778077344	False	1	False	1
DIS_Ehlers-Danlos Syndrome	Disease	2060.0	7.47887218607434e-05	0.0008475602373168665	0.00021878865722890485	0.00020240866516391394	0.00011497572798253046	3.9594105744699157	0.0006740247704103125	False	0.06378799077512516	False	0.06378799077512516
DIS_Ehlers-Danlos syndrome type 5	Disease	50.0	7.51597143930853e-05	0.00013489815189531904	0.00010389392552294663	0.00010403673349594466	1.1805317706161577e-05	-1.6637272888815502	8.425309630128907e-05	True	0.09616694028741257	True	0.09616694028741257
DIS_Elastosis perforans serpiginosa	Disease	812.0	7.51597143930853e-05	0.00032175032175032174	0.0001177992469968557	0.00010391785878024105	4.0174796908325284e-05	-0.8350048606870487	8.425309630128907e-05	False	1	False	1
DIS_Electrocardiogram abnormal	Disease	2022.0	7.47887218607434e-05	0.0009570522789807393	0.00021227637240167052	0.00019586721894406412	0.00011520618018601972	-1.1112535446767384	8.425309630128907e-05	False	0.8097923717860245	False	0.8097923717860245
DIS_Electrocardiographic changes	Disease	2052.0	7.47887218607434e-05	0.0008374207441081469	0.00021205730921380797	0.00019625160210277496	0.00011412692586198834	-1.1198427710834011	8.425309630128907e-05	False	0.7974177495660822	False	0.7974177495660822
DIS_Electroencephalogram abnormal	Disease	2240.0	7.532389273877674e-05	0.0009791122715404699	0.00026338545791873433	0.00023486584018051864	0.0001368599513860826	1.7692036087747933	0.0005055185778077344	False	0.3194805084073122	False	0.3194805084073122
DIS_Electromyogram abnormal	Disease	1660.0	7.224389539083947e-05	0.0007554772097708386	0.00016706689411238382	0.00012106538240039998	8.654235898396285e-05	0.016631144645144542	0.00016850619260257814	False	1	False	1
DIS_Electron transfer flavoprotein-ubiquinone oxidoreductase defect	Disease	118.0	8.177283506419168e-05	0.00020502306509482317	0.00010663858204683204	0.00010403671210090158	1.745065871080623e-05	-1.2827874360800418	8.425309630128907e-05	False	0.6077019145853291	False	0.6077019145853291
DIS_Electroretinogram abnormal	Disease	2238.0	7.672241829062452e-05	0.0010842067220816769	0.00026503796631177585	0.00023010987822801813	0.00014460979870599064	-1.2501564321933984	8.425309630128907e-05	False	0.6398398434989463	False	0.6398398434989463
DIS_Elevated creatine kinase	Disease	2291.0	7.532389273877674e-05	0.0009104358711733243	0.00027811910165598594	0.0002506265664160401	0.00014550184843462423	0.4047596933150427	0.00033701238520515627	False	1	False	1
DIS_Elevated creatine kinase after exercise	Disease	176.0	7.978935609989628e-05	0.00022097005855706552	0.00010690081510575206	0.00010515248154714925	1.5294929797886917e-05	-1.4807337531939442	8.425309630128907e-05	False	0.45608527142698324	False	0.45608527142698324
DIS_Elevated heart rate	Disease	884.0	7.030371203599551e-05	0.00042794479512142934	0.00012703313734832803	0.00010700337336278141	5.156574404516586e-05	-0.8296213278638702	8.425309630128907e-05	False	1	False	1
DIS_Elevated hepatic iron concentration	Disease	163.0	7.821054278116691e-05	0.00024627508927471984	0.00010792015175818184	0.00010390689941812137	2.3736388980855814e-05	-0.9970790197270964	8.425309630128907e-05	False	1	False	1
DIS_Elevated hepatic transaminases	Disease	2143.0	7.47887218607434e-05	0.0008375209380234506	0.00023686320740039455	0.000214638334406525	0.00012626606912034753	0.7931598607802298	0.00033701238520515627	False	1	False	1
DIS_Elevated liver enzymes	Disease	2136.0	7.47887218607434e-05	0.0008375209380234506	0.00023537531403992093	0.00021409837881815173	0.00012587184664395183	0.807464686306952	0.00033701238520515627	False	1	False	1
DIS_Elevated plasma acylcarnitine levels	Disease	134.0	7.978935609989628e-05	0.00014405070584845865	0.00010512928272730442	0.00010480669434182911	1.172760342242547e-05	-1.7800897313850161	8.425309630128907e-05	True	0.07506127683040664	True	0.07506127683040664
DIS_Elevated urinary catecholamines	Disease	308.0	7.480550568521843e-05	0.000306044376434583	0.00010739543815919402	0.00010223390515477951	2.562697269594323e-05	-0.9030462603789486	8.425309630128907e-05	False	1	False	1
DIS_Elevated urinary dopamine	Disease	522.0	7.224389539083947e-05	0.0004013914905004014	0.00011531449636497201	0.00010431879824744419	3.7741507300863335e-05	-0.8230036976549797	8.425309630128907e-05	False	1	False	1
DIS_Elevated urinary epinephrine	Disease	492.0	7.224389539083947e-05	0.0004013914905004014	0.00011471568312935121	0.00010431879824744419	3.727181747054565e-05	-0.8173088648584267	8.425309630128907e-05	False	1	False	1
DIS_Elevated urinary norepinephrine	Disease	492.0	7.224389539083947e-05	0.0004013914905004014	0.00011471568312935121	0.00010431879824744419	3.727181747054565e-05	-0.8173088648584267	8.425309630128907e-05	False	1	False	1
DIS_Embolic Infarction, Middle Cerebral Artery	Disease	1045.0	7.030371203599551e-05	0.00039820806371329017	0.00012890733814817856	0.00010759629868732516	5.170124461606821e-05	-0.8636976184710922	8.425309630128907e-05	False	1	False	1
DIS_Embolism	Disease	135.0	7.906388361796332e-05	0.00019436345966958212	0.00010384196352645839	0.00010155377272265665	1.5723555419773957e-05	-1.2458293752400522	8.425309630128907e-05	False	0.6442921891210825	False	0.6442921891210825
DIS_Embolism and Thrombosis	Disease	268.0	7.224389539083947e-05	0.0002915451895043732	0.0001060167447457389	0.00010098460628495964	2.3876886623802635e-05	-0.9114943998918963	8.425309630128907e-05	False	1	False	1
DIS_Embolus	Disease	32.0	8.425309630128907e-05	0.00012001920307249159	9.961544738998376e-05	9.622352186700018e-05	1.0531609173257283e-05	-1.4586898199473657	8.425309630128907e-05	False	0.4699742850352985	True	0.14465049925827278
DIS_Embryonal Carcinoma	Disease	2418.0	7.786342754808066e-05	0.0013421531972006519	0.00034304424817763456	0.00032358972215843943	0.0001726144562660977	-1.0111439061974818	0.00016850619260257814	False	0.9780792879374075	False	0.9780792879374075
DIS_Embryonal Neoplasm	Disease	1318.0	7.030371203599551e-05	0.0005226025607525476	0.00014505312271896896	0.000111913183775087	6.562081531758932e-05	-0.9265356750510041	8.425309630128907e-05	False	1	False	1
DIS_Embryonal Rhabdomyosarcoma	Disease	1911.0	7.532389273877674e-05	0.000887648998224702	0.00019945937048375945	0.00019076688286913393	0.00010267579040181873	-1.1220393213591437	8.425309630128907e-05	False	0.7942986900581555	False	0.7942986900581555
DIS_Embryonal nuclear cataract (disorder)	Disease	245.0	7.480550568521843e-05	0.00021958717610891525	0.0001045799351672522	0.00010220768601798856	1.7390806922454878e-05	-1.168826665525064	8.425309630128907e-05	False	0.7319809490253156	False	0.7319809490253156
DIS_Embryotoxon	Disease	948.0	7.030371203599551e-05	0.00040979407847556605	0.0001292698223581544	0.00010783415138912504	5.458403777454437e-05	-0.8247232687842521	8.425309630128907e-05	False	1	False	1
DIS_Empyema	Disease	461.0	7.51597143930853e-05	0.0003673769287288758	0.00011471208935723793	0.00010315659170621003	3.819124029650058e-05	-0.7975387240497602	8.425309630128907e-05	False	1	False	1
DIS_Encephalitis	Disease	2282.0	7.751937984496124e-05	0.0008162313432835821	0.0002598641433604796	0.00023164237218691448	0.00013294943758616445	-1.3208859717467936	8.425309630128907e-05	False	0.5731513824884857	False	0.5731513824884857
DIS_Encephalitis, Polio	Disease	42.0	8.269930532583527e-05	0.00013381506757660912	9.874957349263936e-05	9.688985899535552e-05	1.0867885671482139e-05	-1.3338820106830676	8.425309630128907e-05	False	0.5620373390887523	False	0.5620373390887523
DIS_Encephalitis, St. Louis	Disease	2129.0	7.224389539083947e-05	0.0008243052284503062	0.00023030647374281435	0.0002099737532808399	0.00012323792389687033	-1.185133381212651	8.425309630128907e-05	False	0.7119763015410477	False	0.7119763015410477
DIS_Encephalocraniocutaneous lipomatosis	Disease	149.0	7.030371203599551e-05	0.00026326181387389757	0.00010238189914257232	9.862905611993293e-05	2.2706674343169384e-05	-0.7983909297900665	8.425309630128907e-05	False	1	False	1
DIS_Encephalomyelitis	Disease	2491.0	9.530162965786715e-05	0.001479727730097662	0.0005767672601528006	0.000557672646156706	0.00022881039174653948	-0.6796097740989382	0.0004212654815064454	False	1	False	1
DIS_Encephalopathies	Disease	2435.0	7.51597143930853e-05	0.001113034875092753	0.0003947633563325333	0.0003713790542213419	0.00018620432342612522	1.9522345329607198	0.0007582778667116017	False	0.2623831964946939	False	0.2623831964946939
DIS_Encephalopathy, Subacute Necrotizing, Infantile	Disease	661.0	7.480550568521843e-05	0.0003720699491504403	0.00012263475969099966	0.00010723860589812332	4.6995740292449744e-05	0.9760763981187482	0.00016850619260257814	False	1	False	1
DIS_Encephalopathy, Subacute Necrotizing, Juvenile	Disease	661.0	7.480550568521843e-05	0.0003720699491504403	0.00012263475969099966	0.00010723860589812332	4.6995740292449744e-05	0.9760763981187482	0.00016850619260257814	False	1	False	1
DIS_Encephalopathy, Toxic	Disease	874.0	7.224389539083947e-05	0.0003535755325731459	0.00012708875859523882	0.00010794473355484299	4.9905692773151986e-05	-0.8583321844395729	8.425309630128907e-05	False	1	False	1
DIS_Endocarditis	Disease	652.0	7.030371203599551e-05	0.0003350644999162339	0.00011764475390564115	0.00010395550732384083	4.1701263344016535e-05	-0.8007349160836215	8.425309630128907e-05	False	1	False	1
DIS_Endocrine System Diseases	Disease	1379.0	7.480550568521843e-05	0.000496031746031746	0.00014968739031834808	0.00011289230074508918	7.299711220663693e-05	-0.8963956523626656	8.425309630128907e-05	False	1	False	1
DIS_Endogenous Hyperinsulinism	Disease	647.0	7.47887218607434e-05	0.0003912363067292645	0.00011772006821416006	0.00010419922892570594	4.360030449823219e-05	3.097208201726721	0.0002527592889038672	False	0.10424595174138702	False	0.10424595174138702
DIS_Endogenous depression	Disease	1350.0	7.480550568521843e-05	0.0005165822915590454	0.0001476788692448498	0.00011307100859339665	6.853887064299646e-05	1.5331507314492772	0.0002527592889038672	False	0.4254321347027066	False	0.4254321347027066
DIS_Endometrial Carcinoma	Disease	2500.0	0.00038872691933916425	0.002688800561140987	0.0013470614991654274	0.0013411740573986606	0.00033515894147377004	-0.7511995536851086	0.001095290251916758	True	0.4525325687830605	True	0.4525325687830605
DIS_Endometrial Hyperplasia	Disease	1754.0	7.480550568521843e-05	0.0006578947368421052	0.00017699926593955348	0.0001373060551970342	9.042759502801951e-05	-0.09392125638577156	0.00016850619260257814	False	1	False	1
DIS_Endometrial Neoplasms	Disease	2453.0	8.09323405632891e-05	0.0012872774082814847	0.00041087082480508196	0.0003936620411376833	0.00018459099321332473	0.05631183039007064	0.0004212654815064454	False	1	False	1
DIS_Endometrial Stromal Sarcoma	Disease	1257.0	7.030371203599551e-05	0.0004970796570150367	0.0001407147056636238	0.00011001100110011001	6.61097330953756e-05	0.4203841951511127	0.00016850619260257814	False	1	False	1
DIS_Endometrial adenocarcinoma	Disease	2189.0	7.030371203599551e-05	0.0007927070947284979	0.00024093488551674936	0.0002175805047867711	0.00012573309581773227	0.09404368285227771	0.0002527592889038672	False	1	False	1
DIS_Endometrioma	Disease	2438.0	8.333333333333333e-05	0.0011352169525731585	0.0003859976348479973	0.0003643153217048298	0.0001834765272377469	1.5698309745589023	0.0006740247704103125	False	0.40578333961213514	False	0.40578333961213514
DIS_Endometriosis	Disease	2500.0	0.000253196607165464	0.0027821939586645467	0.0012477643944533638	0.0012400976940625695	0.0003192447190682965	-1.0054366320481443	0.0009267840593141798	False	0.9892147683861081	False	0.9892147683861081
DIS_Endometriosis of ovary	Disease	1114.0	7.224389539083947e-05	0.0004409171075837742	0.0001367261528915398	0.00010999285878184848	5.904887294399157e-05	-0.8886377330185784	8.425309630128907e-05	False	1	False	1
DIS_Endometriosis of uterus	Disease	1281.0	7.030371203599551e-05	0.0005258729490954985	0.00014144025153164035	0.00011069293779056896	6.474927304072458e-05	-0.8832092245172075	8.425309630128907e-05	False	1	False	1
DIS_Enlarged polycystic ovaries	Disease	360.0	7.713073659853452e-05	0.00034344590726960504	0.00010865537292517056	0.0001030821663368094	2.783803506741602e-05	-0.8765804254785199	8.425309630128907e-05	False	1	False	1
DIS_Enlarged thorax	Disease	745.0	7.224389539083947e-05	0.00047253396337861784	0.00012403860480707967	0.00010633772862611655	5.193172508249434e-05	-0.7661118216772255	8.425309630128907e-05	False	1	False	1
DIS_Enlargement of craniofacial bones	Disease	582.0	7.224389539083947e-05	0.00031416902293433867	0.00011400204481466704	0.00010387993751815726	3.584750237757001e-05	-0.8298750691203542	8.425309630128907e-05	False	1	False	1
DIS_Enophthalmos	Disease	2069.0	7.51597143930853e-05	0.0008856275303643725	0.0002157673348988608	0.0001993421708362404	0.00011809353686729203	-0.4002009216591803	0.00016850619260257814	False	1	False	1
DIS_Enterovirus Infections	Disease	2033.0	7.224389539083947e-05	0.0007773459189339256	0.00020548311627691123	0.00019160758766047136	0.00011105535578635411	-1.091617951401118	8.425309630128907e-05	False	0.8391868350649143	False	0.8391868350649143
DIS_Eosinophil count procedure	Disease	2382.0	7.030371203599551e-05	0.0010621975687477871	0.00032804427612272743	0.0003067171334450642	0.00017144414713731403	-1.4219860163915643	8.425309630128907e-05	False	0.49454902358780617	False	0.49454902358780617
DIS_Eosinophilia	Disease	2384.0	7.713073659853452e-05	0.0009505703422053232	0.0003221651662793419	0.00030556122677635083	0.0001606681731509421	-0.4319827381759689	0.0002527592889038672	False	1	False	1
DIS_Eosinophilic disorder	Disease	2324.0	7.698229407236336e-05	0.0008164746439263358	0.0002827841114682607	0.0002620202360161665	0.00014700103368391166	-0.20424905738386992	0.0002527592889038672	False	1	False	1
DIS_Ependymoma	Disease	2148.0	7.532389273877674e-05	0.0007874015748031496	0.00023896331426863626	0.00021578464755034544	0.00012587624748727026	-0.5597332544663232	0.00016850619260257814	False	1	False	1
DIS_Epidemic keratoconjunctivitis	Disease	136.0	7.532389273877674e-05	0.0002498750624687656	0.00010721071537522368	0.000103401963076272	2.4093832230988494e-05	-0.9528421570233843	8.425309630128907e-05	False	1	False	1
DIS_Epidermodysplasia Verruciformis	Disease	743.0	7.030371203599551e-05	0.00037526972511492634	0.00011741357570291936	0.00010463534581981794	4.09577163812058e-05	-0.8096271553080675	8.425309630128907e-05	False	1	False	1
DIS_Epilepsy	Disease	2500.0	0.0007195538765965102	0.0036293523874333673	0.001957668651688767	0.0019412921685622998	0.0004192667821042252	1.9621958174813439	0.0027803521779425394	False	0.25972592920079735	False	0.25972592920079735
DIS_Epilepsy, Cryptogenic	Disease	1626.0	7.480550568521843e-05	0.0005860977611065526	0.00016094023523682637	0.00011663847943093646	8.063742591026372e-05	0.09382687108801613	0.00016850619260257814	False	1	False	1
DIS_Epilepsy, Myoclonic, Infantile	Disease	415.0	7.030371203599551e-05	0.00035739814152966406	0.00011595953119515274	0.00010511931041732366	4.006903149847869e-05	-0.7912952648997139	8.425309630128907e-05	False	1	False	1
DIS_Epilepsy, Rolandic	Disease	959.0	7.224389539083947e-05	0.0006218905472636816	0.0001310267738858715	0.0001095290251916758	5.827724332107576e-05	-0.8026062133187225	8.425309630128907e-05	False	1	False	1
DIS_Epilepsy, Temporal Lobe	Disease	2358.0	7.947862025115244e-05	0.0012022120702091848	0.00031246094408804843	0.0002935708247921974	0.00015646374692943662	-1.4585349786470252	8.425309630128907e-05	False	0.4700740773519379	False	0.4700740773519379
DIS_Epileptic Seizures	Disease	2044.0	7.578053955744165e-05	0.0007080272590494735	0.00020740287940587912	0.00019337684357498915	0.00010996461229854106	-0.3537200376581243	0.00016850619260257814	False	1	False	1
DIS_Epileptic drop attack	Disease	2133.0	7.578053955744165e-05	0.000716674629718108	0.00022117110522671662	0.00020475020475020476	0.00011575800153487807	-0.45495699585199273	0.00016850619260257814	False	1	False	1
DIS_Epileptic encephalopathy	Disease	2500.0	0.00010750376263169211	0.002006957452502007	0.0007960736378945982	0.0007780209994545152	0.0002848784630492528	1.6418328069394035	0.001263796444519336	False	0.3709728624578809	False	0.3709728624578809
DIS_Epiretinal Membrane	Disease	1238.0	7.47887218607434e-05	0.0004891171435558817	0.00014128097251051957	0.0001108463119294714	6.525171345065714e-05	0.417233795900947	0.00016850619260257814	False	1	False	1
DIS_Episodic Ataxia	Disease	757.0	7.030371203599551e-05	0.00035889460461777724	0.00011888271748547727	0.00010530749789385004	4.229305049647842e-05	-0.8188016891113512	8.425309630128907e-05	False	1	False	1
DIS_Episodic abdominal pain	Disease	928.0	7.224389539083947e-05	0.00049063701038515	0.00012943423125490067	0.00010716969386691536	5.678564058683667e-05	-0.7956436607335715	8.425309630128907e-05	False	1	False	1
DIS_Episodic hyperhidrosis	Disease	600.0	7.224389539083947e-05	0.0004013914905004014	0.0001174869051138306	0.00010478886887679784	4.032055269160617e-05	-0.824239912253486	8.425309630128907e-05	False	1	False	1
DIS_Episodic hypertension	Disease	223.0	7.030371203599551e-05	0.00022002200220022002	0.0001048071962507094	0.0001013890297069857	2.1904975686018397e-05	-0.9383301878093245	8.425309630128907e-05	False	1	False	1
DIS_Episodic paroxysmal anxiety	Disease	492.0	7.224389539083947e-05	0.0004013914905004014	0.00011471568312935121	0.00010431879824744419	3.727181747054565e-05	-0.8173088648584267	8.425309630128907e-05	False	1	False	1
DIS_Epistaxis	Disease	1354.0	7.030371203599551e-05	0.0006070908207867897	0.00014782002645277254	0.00011266337474507785	7.225131371521294e-05	-0.8798031050624215	8.425309630128907e-05	False	1	False	1
DIS_Epithelial ovarian cancer	Disease	2500.0	0.0008805723720418272	0.004075348668719435	0.0021164637356957004	0.002090622707752046	0.0004205725219266837	-0.625089855758979	0.0018535681186283596	False	1	False	1
DIS_Epithelioma	Disease	2481.0	8.068420203324189e-05	0.001255055082973086	0.0004993088777203332	0.0004897759275131628	0.0002078175066037269	0.029880543698573323	0.0005055185778077344	False	1	False	1
DIS_Epstein-Barr Virus Infections	Disease	2455.0	8.4224711530363e-05	0.0012873836403248168	0.0003860551557655956	0.0003728097427612775	0.00017403573723989268	-1.250024659378698	0.00016850619260257814	False	0.6399747495434083	False	0.6399747495434083
DIS_Erectile abnormalities	Disease	791.0	7.030371203599551e-05	0.00038422131147540983	0.00012266854219957328	0.00010654165778819518	4.655674966074491e-05	-0.8251316120264905	8.425309630128907e-05	False	1	False	1
DIS_Erectile dysfunction	Disease	2069.0	7.698229407236336e-05	0.0007573844988639232	0.00022277135263352028	0.00020519134092541295	0.00011505733440485215	-0.47163581801747095	0.00016850619260257814	False	1	False	1
DIS_Erythema	Disease	2137.0	7.51597143930853e-05	0.0007573844988639232	0.00022783840996090253	0.00020644095788604458	0.00012085888638395667	-1.188041011758599	8.425309630128907e-05	False	0.708495561826479	False	0.708495561826479
DIS_Erythrocyte Mean Corpuscular Hemoglobin Test	Disease	2494.0	8.181297553792031e-05	0.0017248242006103224	0.0006077108553161921	0.0005794031007614383	0.00025128019962351243	-0.7419819551603897	0.0004212654815064454	False	1	False	1
DIS_Erythrocytosis	Disease	463.0	7.480550568521843e-05	0.00032439446366782005	0.00011155712829696549	0.00010299721907508497	3.185315843730489e-05	-0.8571844468553314	8.425309630128907e-05	False	1	False	1
DIS_Erythrophagocytosis	Disease	516.0	7.47887218607434e-05	0.0003313452617627568	0.00011845861422412859	0.00010448775137817275	4.136483856939726e-05	-0.8269225532079222	8.425309630128907e-05	False	1	False	1
DIS_Escherichia coli Infections	Disease	1101.0	7.224389539083947e-05	0.00044048012333443455	0.00013412563846338545	0.00010902747492368077	5.892576110441018e-05	-0.8463622909125865	8.425309630128907e-05	False	1	False	1
DIS_Esophageal Achalasia	Disease	736.0	7.030371203599551e-05	0.00029510131811922094	0.00011710647075759294	0.00010395550732384083	3.934347874627855e-05	-0.835039897416581	8.425309630128907e-05	False	1	False	1
DIS_Esophageal Neoplasms	Disease	2500.0	0.0001224589762429586	0.0023345234825597363	0.0010374124060618063	0.001023524100630642	0.0002973578148546224	-0.9387160027614302	0.0007582778667116017	False	1	False	1
DIS_Esophageal Varices	Disease	495.0	7.030371203599551e-05	0.0003009328919650918	0.00011153428026113946	0.0001025220422390814	3.42855966427883e-05	-0.7957039290896741	8.425309630128907e-05	False	1	False	1
DIS_Esophageal carcinoma	Disease	2500.0	0.00021427040925648167	0.0020794824399260627	0.0011190785190166573	0.001101464795260834	0.00030676343080710775	-0.6268493581407095	0.0009267840593141798	False	1	False	1
DIS_Esophageal dysplasia	Disease	243.0	7.47887218607434e-05	0.00021635655560363478	0.00010371900522564243	0.00010056315366049879	2.0180542866546258e-05	-0.9645879723395567	8.425309630128907e-05	False	1	False	1
DIS_Esotropia	Disease	1057.0	7.47887218607434e-05	0.00046438190768087673	0.00013147331359930248	0.00010788650339842486	5.7612742068799987e-05	0.6427897314634274	0.00016850619260257814	False	1	False	1
DIS_Essential Hypertension	Disease	2471.0	8.475294516484448e-05	0.0013499180406903867	0.00047374795985878225	0.0004536690484291709	0.00020944695229143753	-0.25057647188539406	0.0004212654815064454	False	1	False	1
DIS_Ethylmalonic aciduria	Disease	233.0	7.672241829062452e-05	0.0003046303818034119	0.00010939123095520157	0.00010228086325048584	2.9932118600350024e-05	-0.839838134732586	8.425309630128907e-05	False	1	False	1
DIS_Ethylmalonic encephalopathy	Disease	580.0	7.47887218607434e-05	0.00031938677738741617	0.00011694136712834413	0.00010487127311053045	3.939864234892448e-05	-0.8296801330756362	8.425309630128907e-05	False	1	False	1
DIS_Eunuchoid habitus	Disease	651.0	7.030371203599551e-05	0.00037593984962406017	0.00011743069025966081	0.00010476689366160294	4.089025146623041e-05	-0.8113815094967504	8.425309630128907e-05	False	1	False	1
DIS_Ewing Sarcoma/Peripheral Primitive Neuroectodermal Tumor	Disease	1755.0	7.030371203599551e-05	0.0005746465923457074	0.00017254811598386866	0.00012379301807378064	8.778425808977186e-05	-1.005818373406829	8.425309630128907e-05	False	0.9884640313956962	False	0.9884640313956962
DIS_Ewing's sarcoma of bone	Disease	339.0	7.532389273877674e-05	0.0002421893921046258	0.00011072283310876102	0.00010454783063251438	2.7127929362441235e-05	2.130032068493163	0.00016850619260257814	False	0.22040818387419087	False	0.22040818387419087
DIS_Ewings sarcoma	Disease	2495.0	8.926180487369455e-05	0.0016163123212731567	0.0005883056870986771	0.0005765904285988853	0.00022376792081716472	-1.1230086107777997	0.00033701238520515627	False	0.7929281341275778	False	0.7929281341275778
DIS_Exanthema	Disease	2441.0	7.978935609989628e-05	0.0010069648401443317	0.0003702340531735403	0.00035288928098809	0.00017300106013647278	-1.1660498520172542	0.00016850619260257814	False	0.7354713568400499	False	0.7354713568400499
DIS_Excessive daytime somnolence	Disease	1062.0	7.030371203599551e-05	0.0004211117349803481	0.00013421219345478933	0.00010918818616372931	5.857938053275917e-05	0.585427821801746	0.00016850619260257814	False	1	False	1
DIS_Excessive wrinkled skin	Disease	824.0	7.224389539083947e-05	0.00039896269698783165	0.00012566273931262457	0.00010636035367476041	5.025471118342202e-05	-0.8239952441512722	8.425309630128907e-05	False	1	False	1
DIS_Executive dysfunction	Disease	537.0	7.578053955744165e-05	0.00033783783783783786	0.00011482364434838248	0.00010467915837956663	3.6174362079030125e-05	-0.8450887946636333	8.425309630128907e-05	False	1	False	1
DIS_Exencephaly	Disease	1118.0	7.030371203599551e-05	0.0004261666311527807	0.0001308843457286044	0.00010862480990658266	5.431140701801024e-05	-0.8585903401812427	8.425309630128907e-05	False	1	False	1
DIS_Exfoliation Syndrome	Disease	764.0	7.030371203599551e-05	0.000375751503006012	0.00011900510657493582	0.00010478357007675051	4.4656724024226736e-05	-0.7782033060641311	8.425309630128907e-05	False	1	False	1
DIS_Exocrine pancreatic insufficiency	Disease	1069.0	7.480550568521843e-05	0.0004047763610605141	0.00013396763448182976	0.00010970927043335162	5.698804862231267e-05	0.6060666921524561	0.00016850619260257814	False	1	False	1
DIS_Exogenous Hyperinsulinism	Disease	647.0	7.47887218607434e-05	0.0003912363067292645	0.00011772006821416006	0.00010419922892570594	4.360030449823219e-05	3.097208201726721	0.0002527592889038672	False	0.10424595174138702	False	0.10424595174138702
DIS_Exophthalmos	Disease	2251.0	7.224389539083947e-05	0.000935781962802667	0.0002607066446682431	0.00023094688221709007	0.0001382143509139154	1.161665454972934	0.0004212654815064454	False	0.7410335152455132	False	0.7410335152455132
DIS_Experimental Hepatoma	Disease	1872.0	7.030371203599551e-05	0.0009143155694879833	0.0001825866742844012	0.00017490168338166952	9.475705210534505e-05	-1.037744165719623	8.425309630128907e-05	False	0.9285801575362151	False	0.9285801575362151
DIS_Experimental Lung Inflammation	Disease	1424.0	7.47887218607434e-05	0.0005202913631633715	0.0001502004580815399	0.00011384335745004981	6.985804356372254e-05	-0.9440195919614539	8.425309630128907e-05	False	1	False	1
DIS_Experimental Organism Basal Cell Carcinoma	Disease	2478.0	8.425309630128907e-05	0.0012121212121212121	0.00046668980900681564	0.00045646991632018643	0.0001973205730900122	-1.9381492092619734	8.425309630128907e-05	False	0.2662107465205397	False	0.2662107465205397
DIS_External Carotid Artery Diseases	Disease	415.0	7.224389539083947e-05	0.0002484472049689441	0.00010878616569793817	0.00010175010175010175	2.8584848963370143e-05	-0.8582542950668319	8.425309630128907e-05	False	1	False	1
DIS_External genital hypoplasia	Disease	792.0	7.030371203599551e-05	0.0003696402168555939	0.00012189622322017454	0.00010544079974378464	4.453601088684875e-05	-0.8452289769401257	8.425309630128907e-05	False	1	False	1
DIS_Extra-Adrenal Paraganglioma	Disease	363.0	7.030371203599551e-05	0.0002157497303128371	0.00010498807196018382	0.00010130685847431871	2.2484126476231794e-05	-0.9222050801401561	8.425309630128907e-05	False	1	False	1
DIS_Extrahepatic Cholangiocarcinoma	Disease	1799.0	7.224389539083947e-05	0.0009307737056428156	0.00017737430364739474	0.00013297872340425532	9.20823035201889e-05	-1.0112823396700648	8.425309630128907e-05	False	0.9778115295881005	False	0.9778115295881005
DIS_Extrapyramidal Disorders	Disease	1561.0	7.480550568521843e-05	0.0005520591807441757	0.00016182987141733762	0.0001178967224711153	8.013218540577092e-05	-0.9681100636806252	8.425309630128907e-05	False	1	False	1
DIS_Extrapyramidal sign	Disease	1668.0	7.030371203599551e-05	0.0006086427267194157	0.00016631033624746712	0.00011984668070441294	8.525388288593055e-05	0.025756672667320745	0.00016850619260257814	False	1	False	1
DIS_Extraskeletal Myxoid Chondrosarcoma	Disease	877.0	7.224389539083947e-05	0.0003948277563912743	0.00012451823103529113	0.00010687186063909372	4.8886887802744934e-05	-0.8236387412606215	8.425309630128907e-05	False	1	False	1
DIS_Extravascular Hemolysis	Disease	259.0	7.030371203599551e-05	0.0002026547775863816	0.00010557572815918488	0.0001025220422390814	1.9293124994580553e-05	-1.1051932677513543	8.425309630128907e-05	False	0.8186976399884659	False	0.8186976399884659
DIS_Eye Abnormalities	Disease	1249.0	7.224389539083947e-05	0.0004834654805646877	0.00013965842232705839	0.00011065619121389841	6.345529111360265e-05	-0.8731395767545743	8.425309630128907e-05	False	1	False	1
DIS_FANCONI ANEMIA, COMPLEMENTATION GROUP A (disorder)	Disease	2454.0	8.071676487206392e-05	0.001224239951030402	0.00041113574525221934	0.0003950032565876052	0.0001904320566474027	-1.274100363779012	0.00016850619260257814	False	0.6160170328827895	False	0.6160170328827895
DIS_FICOLIN 3 DEFICIENCY	Disease	77.0	7.920792079207921e-05	0.00013381506757660912	0.00010674155422846854	0.00010653030787258975	1.3153807818085563e-05	-1.7096538309051026	8.425309630128907e-05	True	0.08732990498578674	True	0.08732990498578674
DIS_FRAGILE X TREMOR/ATAXIA SYNDROME	Disease	1275.0	7.030371203599551e-05	0.000604814322003145	0.00014687672608913654	0.00011203226529240422	7.051225032061948e-05	0.3067476419358669	0.00016850619260257814	False	1	False	1
DIS_FRIEDREICH ATAXIA 1	Disease	1614.0	7.030371203599551e-05	0.0005731972945087699	0.00016359469341581962	0.00011934598570753838	8.203424877130842e-05	1.0869191444248714	0.0002527592889038672	False	0.8464582135348488	False	0.8464582135348488
DIS_FRONTOTEMPORAL DEMENTIA AND/OR AMYOTROPHIC LATERAL SCLEROSIS 4	Disease	44.0	7.480550568521843e-05	0.00012766500702157538	0.00010373820265500393	0.0001050641459219343	1.1176528335189621e-05	-1.7433952448691465	8.425309630128907e-05	True	0.08126459834774558	True	0.08126459834774558
DIS_Fabry Disease	Disease	1304.0	7.480550568521843e-05	0.0005583472920156337	0.00014315315652304718	0.00011143923810159648	6.422526382900704e-05	-0.9170855316153047	8.425309630128907e-05	False	1	False	1
DIS_Fabry Disease, Cardiac Variant	Disease	89.0	7.537499057812617e-05	0.00019228920296125374	0.00010483878130500969	0.00010393929944912172	1.6836856500399768e-05	-1.222656082103678	8.425309630128907e-05	False	0.6689464830603121	False	0.6689464830603121
DIS_Facial Paresis	Disease	1921.0	7.47887218607434e-05	0.0007658643326039387	0.00019606037356587644	0.00018712574850299402	0.00010479808460615992	0.5410300727448417	0.0002527592889038672	False	1	False	1
DIS_Facial asymmetry	Disease	1297.0	7.030371203599551e-05	0.0005537098560354374	0.00014370170426542526	0.00011200716845878136	6.545476534957095e-05	-0.908239570436805	8.425309630128907e-05	False	1	False	1
DIS_Facial diplegia	Disease	517.0	7.713073659853452e-05	0.000303275374039628	0.00011377196150968511	0.00010442773600668337	3.416873725304813e-05	-0.86391443118849	8.425309630128907e-05	False	1	False	1
DIS_Facial edema	Disease	158.0	7.751937984496124e-05	0.00024567006510256724	0.00010491800415605057	0.00010209812294146334	1.7862059413839502e-05	-1.1569163093674606	8.425309630128907e-05	False	0.7471298929252493	False	0.7471298929252493
DIS_Facial muscle weakness of muscles innervated by CN VII	Disease	1880.0	7.47887218607434e-05	0.0007658643326039387	0.00019131134481500237	0.00018225730190166774	0.00010225361208215686	0.6009366597191088	0.0002527592889038672	False	1	False	1
DIS_Factor VII Deficiency	Disease	292.0	7.830240388379923e-05	0.0002768166089965398	0.000110209706989451	0.00010308747218296067	2.9954182237480414e-05	-0.8665437928625378	8.425309630128907e-05	False	1	False	1
DIS_Factor X Deficiency	Disease	216.0	7.480550568521843e-05	0.0002498126405196103	0.00010631255667171519	0.00010317255637463441	2.237076582772499e-05	-0.9860842735695237	8.425309630128907e-05	False	1	False	1
DIS_Factor X activation deficiency	Disease	40.0	7.920792079207921e-05	0.00013241525423728814	0.00010661217223876871	0.00010788016922174117	1.1937109191145847e-05	-1.8730729173579246	8.425309630128907e-05	True	0.06105831658467076	True	0.06105831658467076
DIS_Failure to gain weight	Disease	2500.0	0.00010221813349688235	0.0021510002151000217	0.000914014399424562	0.000886388399806416	0.0002939606227891481	2.336348398583146	0.0016008088297244925	False	0.18319971285134767	False	0.18319971285134767
DIS_Failure to thrive in infancy	Disease	1294.0	7.51597143930853e-05	0.0004894762604013706	0.0001442343158388605	0.00011093854141417349	6.938961144634093e-05	0.34979121885539183	0.00016850619260257814	False	1	False	1
DIS_Fair hair	Disease	418.0	7.480550568521843e-05	0.00034184138559708297	0.00011086246963553502	0.00010297604590116686	3.409129042433515e-05	-0.7805328869350034	8.425309630128907e-05	False	1	False	1
DIS_Familial Alzheimer Disease (FAD)	Disease	2388.0	7.899518129394107e-05	0.0010530472554955903	0.00033021710910362127	0.00031375834356333525	0.0001597108251026202	-0.4849879158158784	0.0002527592889038672	False	1	False	1
DIS_Familial Dementia	Disease	574.0	7.030371203599551e-05	0.0003413746017296313	0.00011751285561820748	0.000104761406185505	4.0412631320904156e-05	-0.8230040516989104	8.425309630128907e-05	False	1	False	1
DIS_Familial Dystonia	Disease	572.0	7.030371203599551e-05	0.0002953628039775524	0.0001162371890166026	0.00010568038343132618	3.6573441356761526e-05	-0.8745169043109602	8.425309630128907e-05	False	1	False	1
DIS_Familial Mediterranean Fever	Disease	1470.0	7.47887218607434e-05	0.0005630630630630631	0.00015181417250166647	0.00011374623546732217	7.495884359112001e-05	-0.9013089445310095	8.425309630128907e-05	False	1	False	1
DIS_Familial Progressive Myoclonic Epilepsy	Disease	613.0	7.224389539083947e-05	0.00034498620055197794	0.00011778557182273052	0.00010438413361169103	4.152702345333639e-05	-0.8074856498954627	8.425309630128907e-05	False	1	False	1
DIS_Familial aplasia of the vermis	Disease	1592.0	7.47887218607434e-05	0.0005285877896220598	0.0001611535172666668	0.00011666571390460947	8.129280072234765e-05	-0.9459684041152435	8.425309630128907e-05	False	1	False	1
DIS_Familial ectopia lentis	Disease	86.0	7.821054278116691e-05	0.00021666125013541327	0.00010545281036391213	0.00010431370493945006	1.831498444864395e-05	-1.1575065281692172	8.425309630128907e-05	False	0.7463681560833135	False	0.7463681560833135
DIS_Familial lichen amyloidosis	Disease	2297.0	7.885191610156126e-05	0.0008768511301636789	0.00026562583258985515	0.00024242424242424242	0.00013167768260882728	-0.09771240981063103	0.0002527592889038672	False	1	False	1
DIS_Familial primary gastric lymphoma	Disease	1603.0	7.224389539083947e-05	0.0005502820195350117	0.00016579854019738974	0.00012112403100775194	8.226145777269377e-05	0.03291520085469709	0.00016850619260257814	False	1	False	1
DIS_Familial renal cell carcinoma	Disease	276.0	7.480550568521843e-05	0.00027186225645672857	0.00010818888288087735	0.00010140959334753067	2.940600075173443e-05	-0.8139762622490071	8.425309630128907e-05	False	1	False	1
DIS_Familial torsion dystonia	Disease	124.0	8.068420203324189e-05	0.00025533001404315077	0.00010605026355861775	0.00010046217546107511	2.4109921683414763e-05	-0.9040745774103022	8.425309630128907e-05	False	1	False	1
DIS_Fanconi Anemia	Disease	2472.0	8.486082824168364e-05	0.0013802622498274672	0.0004721345951681114	0.00045524903631078415	0.0002032782712430318	-1.49365891744783	0.00016850619260257814	False	0.448226085762622	False	0.448226085762622
DIS_Fasciculation, Tongue	Disease	541.0	7.47887218607434e-05	0.0003587658454915092	0.00011715843139934105	0.00010428616122640526	4.076696252106524e-05	-0.8071569001749646	8.425309630128907e-05	False	1	False	1
DIS_Fatigable weakness of respiratory muscles	Disease	1074.0	7.51597143930853e-05	0.0004481792717086835	0.0001357628422537132	0.00010905125538627876	5.9946997220653125e-05	-0.8592548140956395	8.425309630128907e-05	False	1	False	1
DIS_Fatigable weakness of swallowing muscles	Disease	1103.0	7.51597143930853e-05	0.0004481792717086835	0.0001369464070712645	0.00010915838882218098	6.165624289541395e-05	-0.8546305823298032	8.425309630128907e-05	False	1	False	1
DIS_Fatigue	Disease	2491.0	9.212344541685859e-05	0.0013514918390685102	0.0005436269776478602	0.0005302789267154523	0.0002231882163790508	-0.5482435324166158	0.0004212654815064454	False	1	False	1
DIS_Fatty Liver	Disease	2493.0	9.410878976096367e-05	0.0016290726817042606	0.0007105173465006125	0.0007017543859649122	0.0002534156270034499	-1.1414128971226758	0.0004212654815064454	False	0.7675637378645032	False	0.7675637378645032
DIS_Febrile Neutropenia	Disease	882.0	7.224389539083947e-05	0.0003414523104939677	0.000124210436355662	0.00010628688296615019	4.732389165414475e-05	-0.8443375778642956	8.425309630128907e-05	False	1	False	1
DIS_Feeding difficulties	Disease	2457.0	7.480550568521843e-05	0.0011507479861910242	0.00041045435563337224	0.0003908922114726864	0.00019181684876975517	2.2525477305601864	0.0008425309630128908	False	0.1970842846996006	False	0.1970842846996006
DIS_Feeding difficulties in infancy	Disease	2463.0	7.899518129394107e-05	0.0014754284417205765	0.000404435114682601	0.00038299502106472615	0.0001934730702377311	0.9579449956455912	0.0005897716741090235	False	1	False	1
DIS_Female Breast Carcinoma	Disease	1390.0	7.030371203599551e-05	0.0004711980209683119	0.00014358385455992561	0.00011198208427099518	6.535239571460405e-05	-0.9078589638509323	8.425309630128907e-05	False	1	False	1
DIS_Female external genitalia in individual with 46,XY karyotype	Disease	542.0	7.030371203599551e-05	0.00035310734463276836	0.0001186628285143106	0.00010621349031134417	4.2910134513923045e-05	-0.8019022219997144	8.425309630128907e-05	False	1	False	1
DIS_Female hypogonadism syndrome	Disease	816.0	7.030371203599551e-05	0.00037593984962406017	0.00012087151249032722	0.0001051856538407512	4.4829056522192146e-05	-0.8168455691435442	8.425309630128907e-05	False	1	False	1
DIS_Female pattern alopecia (disorder)	Disease	482.0	7.578053955744165e-05	0.0002831791580139702	0.00011271437449069486	0.00010392309718888049	3.381823581823693e-05	-0.8415955918687419	8.425309630128907e-05	False	1	False	1
DIS_Female sexual dysfunction	Disease	170.0	8.012178511337233e-05	0.00021344717182497332	0.00010489059640462133	0.0001010867399334774	1.841167083201243e-05	-1.1208923020419082	8.425309630128907e-05	False	0.7959251480071515	False	0.7959251480071515
DIS_Femoral bowing	Disease	992.0	7.224389539083947e-05	0.0005976690905468672	0.00013215240413774987	0.00010883169211090867	5.668804416026688e-05	0.6412955148364237	0.00016850619260257814	False	1	False	1
DIS_Fetal Death	Disease	908.0	7.537499057812617e-05	0.00043960874821408945	0.00012464776468237902	0.00010619657733613354	4.874475741178e-05	-0.8286977005516474	8.425309630128907e-05	False	1	False	1
DIS_Fetal Diseases	Disease	287.0	7.821054278116691e-05	0.00026210029704700334	0.000110976253323529	0.00010462439840970915	2.9095104207945023e-05	-0.9184760718245724	8.425309630128907e-05	False	1	False	1
DIS_Fetal Distress	Disease	496.0	7.030371203599551e-05	0.000301174580865375	0.00011373589489312782	0.00010428075801165918	3.3975112035722e-05	-0.8677763464279394	8.425309630128907e-05	False	1	False	1
DIS_Fetal Growth Retardation	Disease	2482.0	8.739730816290858e-05	0.0016488046166529267	0.0005154338927093155	0.0004967710081892837	0.00021182148054698448	2.7374766605827	0.001095290251916758	False	0.13344403018748047	False	0.13344403018748047
DIS_Fetal ascites	Disease	170.0	8.051529790660226e-05	0.00022217285047767163	0.00010723769693571896	0.00010427532757458067	2.0551221906127083e-05	-1.1184055497730445	8.425309630128907e-05	False	0.7994685301016197	False	0.7994685301016197
DIS_Fetal overgrowth	Disease	741.0	7.030371203599551e-05	0.0003718163227365681	0.00011843567406386873	0.00010447137484329294	4.1643584628055705e-05	-0.8208365842634621	8.425309630128907e-05	False	1	False	1
DIS_Fever	Disease	2358.0	7.532389273877674e-05	0.0011526639344262295	0.00029751539543312335	0.000277623735056625	0.00015230217419584071	-0.2938638713831204	0.0002527592889038672	False	1	False	1
DIS_Fibrillary Astrocytoma	Disease	1031.0	7.030371203599551e-05	0.00042056566081379455	0.00012957968977425751	0.00010687186063909372	5.3489720287933325e-05	-0.8473888670379459	8.425309630128907e-05	False	1	False	1
DIS_Fibrinogen assay	Disease	1320.0	7.537499057812617e-05	0.0005724098454493417	0.00014836253105026377	0.0001133401351973236	7.073604751172977e-05	-0.9063191541532453	8.425309630128907e-05	False	1	False	1
DIS_Fibroadenoma	Disease	1595.0	7.47887218607434e-05	0.0005906674542232723	0.00015994427689070231	0.00011756407241946862	7.836882074689767e-05	-0.965832838468602	8.425309630128907e-05	False	1	False	1
DIS_Fibrodysplasia Ossificans Progressiva	Disease	1195.0	7.030371203599551e-05	0.00045073469755701795	0.00013902576165244083	0.00011069293779056896	6.279166078541466e-05	-0.8722920315538849	8.425309630128907e-05	False	1	False	1
DIS_Fibroid Tumor	Disease	2493.0	8.91503967192654e-05	0.00145610278372591	0.0005244759953924777	0.0005057657293141817	0.00021003475798554743	0.31088034829472755	0.0005897716741090235	False	1	False	1
DIS_Fibrolamellar Hepatocellular Carcinoma	Disease	730.0	7.030371203599551e-05	0.0003477454503303582	0.00011860700311212586	0.00010354113357000276	4.274286674027005e-05	1.167427299475913	0.00016850619260257814	False	0.7337368154440251	False	0.7337368154440251
DIS_Fibromatosis, Aggressive	Disease	1575.0	7.030371203599551e-05	0.0005771006463527239	0.0001591682476230682	0.00011704119850187266	7.704353635820718e-05	-0.9723742556866507	8.425309630128907e-05	False	1	False	1
DIS_Fibromuscular Dysplasia	Disease	162.0	7.701193685021179e-05	0.00024015369836695484	0.00010758666334906697	0.00010305047348262505	2.432222585802584e-05	-0.9593516310547006	8.425309630128907e-05	False	1	False	1
DIS_Fibromyalgia	Disease	1395.0	7.030371203599551e-05	0.0006130581383467866	0.00014985266808373383	0.00011272686281140796	7.347770139396275e-05	-0.892782035065603	8.425309630128907e-05	False	1	False	1
DIS_Fibrosarcoma	Disease	2486.0	8.933357155619081e-05	0.0014044943820224719	0.0005070245339184933	0.0004947984376216476	0.0002080762361021797	-0.007237520915263717	0.0005055185778077344	False	1	False	1
DIS_Fibrosis	Disease	2350.0	8.068420203324189e-05	0.0008897786675564454	0.00029988796269908276	0.00028864199378176247	0.00014689412203487367	0.8262925508928585	0.0004212654815064454	False	1	False	1
DIS_Fibrosis, Liver	Disease	2500.0	0.00011357183418512209	0.0018509949097639982	0.0008798516501195092	0.000864547388878364	0.0002726585552218815	-0.13687700749476925	0.0008425309630128908	False	1	False	1
DIS_Fibrous bands	Disease	247.0	7.51597143930853e-05	0.00023060071486221607	0.00010553867207463205	0.00010007004903432403	2.3550018813305954e-05	-0.9038453829733867	8.425309630128907e-05	False	1	False	1
DIS_Fibrous skin tumor of tuberous sclerosis	Disease	708.0	7.030371203599551e-05	0.00044095599259193934	0.00011986965627914768	0.00010430797258028787	4.4223614926655304e-05	-0.8053742335837661	8.425309630128907e-05	False	1	False	1
DIS_Fibular hypoplasia	Disease	502.0	7.480550568521843e-05	0.0002906131938390003	0.00011199624731871574	0.00010369141546577246	3.1670616743000135e-05	-0.8759902354461878	8.425309630128907e-05	False	1	False	1
DIS_Fibular polydactyly	Disease	891.0	7.47887218607434e-05	0.0005674724775848371	0.00012969540636477103	0.00010781671159029649	5.574602337774177e-05	-0.815166846172316	8.425309630128907e-05	False	1	False	1
DIS_Fifth metacarpal with ulnar notch	Disease	46.0	7.821054278116691e-05	0.00013041210224308815	0.00010112799573082686	0.00010095485117233904	1.2298748505501591e-05	-1.3720826490588987	8.425309630128907e-05	True	0.17003771023778724	True	0.17003771023778724
DIS_Filarial Elephantiases	Disease	637.0	7.47887218607434e-05	0.000315357931251971	0.00011466243691023929	0.00010390689941812137	3.746586893158491e-05	-0.8116544865002234	8.425309630128907e-05	False	1	False	1
DIS_Finding of Mean Corpuscular Hemoglobin	Disease	2494.0	8.181297553792031e-05	0.0017248242006103224	0.0006077108553161921	0.0005794031007614383	0.00025128019962351243	-0.7419819551603897	0.0004212654815064454	False	1	False	1
DIS_Finding of body mass index	Disease	2494.0	8.5295121119072e-05	0.0016451878256100905	0.0005831779674516667	0.0005614561913909666	0.0002494040027423102	-0.9870153627841098	0.00033701238520515627	False	1	False	1
DIS_Fine hair	Disease	1668.0	7.701193685021179e-05	0.0006449532408900354	0.00016926242438337208	0.0001211607201393324	8.802110765805516e-05	-0.9657834392669503	8.425309630128907e-05	False	1	False	1
DIS_Fissured tongue	Disease	713.0	7.51597143930853e-05	0.0004008819402685909	0.00012059693693224928	0.00010537407797681771	4.6040147261270127e-05	-0.7893945348331535	8.425309630128907e-05	False	1	False	1
DIS_Flaccid Muscle Tone	Disease	424.0	7.030371203599551e-05	0.00025284450063211124	0.00011267700624108152	0.00010393389832152614	3.277046958746966e-05	-0.86736352263505	8.425309630128907e-05	False	1	False	1
DIS_Flared metaphysis	Disease	883.0	7.47887218607434e-05	0.00041322314049586776	0.00012644896717881735	0.00010788650339842486	4.921017223007559e-05	0.8546449548505509	0.00016850619260257814	False	1	False	1
DIS_Flat face	Disease	1680.0	7.480550568521843e-05	0.0007990867579908676	0.00017045045401797737	0.00012131505519835011	8.944841928541298e-05	-0.963654342975574	8.425309630128907e-05	False	1	False	1
DIS_Flat head	Disease	811.0	7.224389539083947e-05	0.0005231219920485457	0.00012157297135575341	0.00010499790004199917	4.726494175353596e-05	-0.7895889356866157	8.425309630128907e-05	False	1	False	1
DIS_Flatfoot	Disease	2059.0	7.698229407236336e-05	0.0009471490812653912	0.00022487173786036807	0.00020489703923778303	0.00012002792197348228	0.2323421965903928	0.0002527592889038672	False	1	False	1
DIS_Flattening of cranial vault	Disease	811.0	7.224389539083947e-05	0.0005231219920485457	0.00012157297135575341	0.00010499790004199917	4.726494175353596e-05	-0.7895889356866157	8.425309630128907e-05	False	1	False	1
DIS_Flattening of head	Disease	811.0	7.224389539083947e-05	0.0005231219920485457	0.00012157297135575341	0.00010499790004199917	4.726494175353596e-05	-0.7895889356866157	8.425309630128907e-05	False	1	False	1
DIS_Flexion contracture	Disease	2230.0	7.701193685021179e-05	0.0009567089213106913	0.0002574687300221914	0.00022452990822820505	0.00013839666327712438	4.8362100172296545	0.0009267840593141798	False	0.042755274145692454	False	0.042755274145692454
DIS_Flexion contracture - elbow	Disease	1338.0	7.47887218607434e-05	0.0005532197388802832	0.0001499305095404696	0.00011271415833008131	7.246087794773627e-05	0.256354650788341	0.00016850619260257814	False	1	False	1
DIS_Flexion contracture of proximal interphalangeal joint	Disease	2077.0	7.224389539083947e-05	0.0007789173049461248	0.0002207536516881428	0.00019970044932601097	0.00012264117507705284	0.9479584115528131	0.00033701238520515627	False	1	False	1
DIS_Flexion contracture of the knee	Disease	1122.0	7.030371203599551e-05	0.0005666364460562103	0.0001413486850636147	0.0001119632763963437	6.471046013373378e-05	0.41967724356832575	0.00016850619260257814	False	1	False	1
DIS_Flexion contractures of joints	Disease	2225.0	7.701193685021179e-05	0.0009567089213106913	0.0002557344640021295	0.00022406453058480843	0.000137542226992783	4.266300697905314	0.0008425309630128908	False	0.054941065242786746	False	0.054941065242786746
DIS_Flushing	Disease	1323.0	7.480550568521843e-05	0.000503220611916264	0.0001436392506961905	0.00011120996441281138	6.790577857489842e-05	1.6069330254025433	0.0002527592889038672	False	0.3872616105046349	False	0.3872616105046349
DIS_Foam cells in visceral organs and CNS	Disease	83.0	8.101758081503687e-05	0.00013768415255404102	0.00010473625889570022	0.00010418837257762034	1.1801349831903645e-05	-1.7356626899608705	8.425309630128907e-05	True	0.08262349421404969	True	0.08262349421404969
DIS_Focal Dystonia	Disease	530.0	7.030371203599551e-05	0.00043960874821408945	0.00011578585796679563	0.00010527424989409403	3.914145197357833e-05	-0.8056104225973052	8.425309630128907e-05	False	1	False	1
DIS_Focal Emphysema	Disease	457.0	7.51597143930853e-05	0.0002944640753828033	0.00011146685168998368	0.00010183299389002037	3.302142348561112e-05	-0.8241242356057981	8.425309630128907e-05	False	1	False	1
DIS_Focal glomerulosclerosis	Disease	2261.0	7.480550568521843e-05	0.0009574468085106382	0.0002675862310944417	0.00023949227637408692	0.00013860967397222272	-0.7148133002009596	0.00016850619260257814	False	1	False	1
DIS_Folic Acid Deficiency	Disease	1033.0	7.030371203599551e-05	0.00045570543200874956	0.00012853510489337777	0.00010713520462824084	5.5159675865300234e-05	-0.8027967513845665	8.425309630128907e-05	False	1	False	1
DIS_Follicle-stimulating hormone deficiency, isolated	Disease	75.0	7.480550568521843e-05	0.00023126734505087883	0.00010360638221024983	0.00010066438494060802	1.8720188779724597e-05	-1.0338189500482953	8.425309630128907e-05	False	0.935644831369966	False	0.935644831369966
DIS_Follicular adenoma	Disease	2173.0	7.672241829062452e-05	0.0008266414737836561	0.00023789183318076196	0.00021397239756071467	0.0001247247765416481	-1.231822105755947	8.425309630128907e-05	False	0.659028221927406	False	0.659028221927406
DIS_Follicular cyst	Disease	81.0	7.47887218607434e-05	0.00014979029358897544	0.0001019334484616139	0.00010115314586283633	1.2680678895248999e-05	-1.3942748890951757	8.425309630128907e-05	False	0.5144026395561748	False	0.5144026395561748
DIS_Follicular thyroid carcinoma	Disease	2332.0	7.885191610156126e-05	0.000905341514938135	0.0002889666062944834	0.00027012427686848176	0.0001452010583901548	-0.24935987238693014	0.0002527592889038672	False	1	False	1
DIS_Foot Deformities	Disease	1343.0	7.480550568521843e-05	0.0005771006463527239	0.00014645495996075554	0.0001128668171557562	6.986014964330842e-05	-0.8903769026699259	8.425309630128907e-05	False	1	False	1
DIS_Foot dorsiflexor weakness	Disease	1348.0	7.030371203599551e-05	0.0006405465997651329	0.00014768957201072676	0.00011205109565116948	7.281803140960463e-05	0.28587178462374196	0.00016850619260257814	False	1	False	1
DIS_Foot oligodactyly	Disease	260.0	7.532389273877674e-05	0.00025113008538422905	0.00010763233110223129	0.00010236463244002998	2.543763828138504e-05	-0.9190804013457046	8.425309630128907e-05	False	1	False	1
DIS_Foot osteomyelitis	Disease	82.0	7.51597143930853e-05	0.0001398992725237829	0.00010296328596465838	0.00010155404084271063	1.2908208252487152e-05	-1.4494799973314834	8.425309630128907e-05	False	0.4759655795838063	True	0.14720358242824694
DIS_Foot-drop	Disease	1323.0	7.030371203599551e-05	0.0006405465997651329	0.00014678464558479207	0.00011203226529240422	7.137335191732205e-05	0.30433693296271164	0.00016850619260257814	False	1	False	1
DIS_Foramen Ovale, Patent	Disease	1043.0	7.47887218607434e-05	0.0004152249134948097	0.00013214045750366908	0.00010783996549121104	5.6889928894530105e-05	-0.8417546327252367	8.425309630128907e-05	False	1	False	1
DIS_Forgetful	Disease	1425.0	7.030371203599551e-05	0.0005475851494907458	0.0001509476040242848	0.00011270145384875464	7.506523509602377e-05	-0.8884872955860302	8.425309630128907e-05	False	1	False	1
DIS_Fracture of multiple ribs	Disease	122.0	7.698229407236336e-05	0.00025144581342720644	0.00010571307108491074	0.00010282277295367879	1.9180896640600654e-05	-1.1188202087590025	8.425309630128907e-05	False	0.7988760392338238	False	0.7988760392338238
DIS_Fractured hair	Disease	1123.0	7.480550568521843e-05	0.0006449532408900354	0.00013399228570989703	0.00010931351114997814	6.057298355161145e-05	-0.821144782578317	8.425309630128907e-05	False	1	False	1
DIS_Fractures, Multiple	Disease	1783.0	7.532389273877674e-05	0.0006032090722644469	0.0001787379547560846	0.00013381506757660912	9.417140585284741e-05	-0.10865041315720242	0.00016850619260257814	False	1	False	1
DIS_Fragile hair	Disease	1123.0	7.480550568521843e-05	0.0006449532408900354	0.00013399228570989703	0.00010931351114997814	6.057298355161145e-05	-0.821144782578317	8.425309630128907e-05	False	1	False	1
DIS_Fragile skin	Disease	760.0	7.030371203599551e-05	0.00033902135834557577	0.00012050971541476673	0.00010649060975204273	4.216101047627664e-05	-0.8599561230601603	8.425309630128907e-05	False	1	False	1
DIS_Fragmented elastic fibers in the dermis	Disease	161.0	7.47887218607434e-05	0.00022398924851607123	0.00010511893632068443	0.00010207206287639073	1.9869567775349803e-05	-1.0501406097661337	8.425309630128907e-05	False	0.9067865992411388	False	0.9067865992411388
DIS_Freeman-Sheldon syndrome	Disease	498.0	7.701193685021179e-05	0.00032637075718015666	0.00011734438151763729	0.00010555217944806372	3.836187516778995e-05	1.3336629364744452	0.00016850619260257814	False	0.5622220004371536	False	0.5622220004371536
DIS_Frequent falls	Disease	737.0	7.537499057812617e-05	0.00039893617021276594	0.000127506852201471	0.000106928999144568	5.148662597761159e-05	-0.8400969199067418	8.425309630128907e-05	False	1	False	1
DIS_Frequent fractures	Disease	1775.0	7.532389273877674e-05	0.0006032090722644469	0.0001772500602712837	0.00012993762993762994	9.351986526431768e-05	-0.09349743654989817	0.00016850619260257814	False	1	False	1
DIS_Frequent nosebleeds	Disease	1354.0	7.030371203599551e-05	0.0006070908207867897	0.00014782002645277254	0.00011266337474507785	7.225131371521294e-05	-0.8798031050624215	8.425309630128907e-05	False	1	False	1
DIS_Friedreich Ataxia	Disease	1413.0	7.030371203599551e-05	0.0005563591854901524	0.00015107955957052222	0.00011265067027148812	7.531087225729566e-05	-0.8873415121381683	8.425309630128907e-05	False	1	False	1
DIS_Frontal bossing	Disease	2436.0	7.963051441312311e-05	0.0012554927809165098	0.00037264733585671807	0.00035508224984652503	0.00017528204381618705	1.7193856711851205	0.0006740247704103125	False	0.33826214126566745	False	0.33826214126566745
DIS_Frontal lobe hypoplasia	Disease	838.0	7.030371203599551e-05	0.0003772635814889336	0.00012349876774130764	0.00010618532955438716	4.9148205381095415e-05	2.630015077056688	0.0002527592889038672	False	0.14457177849271252	False	0.14457177849271252
DIS_Frontotemporal Dementia With Motor Neuron Disease	Disease	434.0	7.030371203599551e-05	0.0003361344537815126	0.00011490498437004265	0.00010373985430251616	3.807305178880842e-05	1.4078516355836639	0.00016850619260257814	False	0.5045291002632641	False	0.5045291002632641
DIS_Frontotemporal Lobar Degeneration	Disease	1984.0	7.480550568521843e-05	0.0007081317124985248	0.00020178861622743518	0.00018889312863690748	0.0001079062143660423	2.033959457927928	0.0004212654815064454	False	0.24172157529703017	False	0.24172157529703017
DIS_Frontotemporal dementia	Disease	2266.0	7.47887218607434e-05	0.0011675423234092236	0.00026558265213831513	0.00023622514313851407	0.00014258100798937023	1.0918903685947907	0.0004212654815064454	False	0.8387681476010874	False	0.8387681476010874
DIS_Fukuyama Type Congenital Muscular Dystrophy	Disease	807.0	7.224389539083947e-05	0.0004020908725371934	0.0001248325431380282	0.0001072271070126528	4.9212054361795605e-05	-0.824583475796569	8.425309630128907e-05	False	1	False	1
DIS_Full cheeks	Disease	1923.0	7.51597143930853e-05	0.000794461468618772	0.00018657620354959245	0.00017219113215669393	0.00010065145444024526	1.4946250155269714	0.00033701238520515627	False	0.44764682286449725	False	0.44764682286449725
DIS_Full lower lip	Disease	1825.0	7.698229407236336e-05	0.0007496251874062968	0.0001851531515848927	0.00016564518800728838	0.00010237807792434218	0.660357555930438	0.0002527592889038672	False	1	False	1
DIS_Fulminant hepatitis	Disease	980.0	7.47887218607434e-05	0.00044822949350067237	0.00012776040695362004	0.00010735956286878951	5.296622895035534e-05	-0.8214160515960064	8.425309630128907e-05	False	1	False	1
DIS_Functional Laterality	Disease	51.0	7.885191610156126e-05	0.00012992074834351045	0.0001027186544776265	0.00010130685847431871	1.1446010309792716e-05	-1.6132746412554855	8.425309630128907e-05	True	0.10668485336167377	True	0.10668485336167377
DIS_Funny looking face	Disease	1711.0	7.030371203599551e-05	0.0008481764206955047	0.00017502952667478922	0.00012586532410320956	9.499926837431838e-05	-0.06866720327263671	0.00016850619260257814	False	1	False	1
DIS_Fused fourth and fifth metacarpals	Disease	115.0	7.954183900731785e-05	0.00021577300679684973	0.00010482782716725227	0.00010290183165260341	1.632357305437355e-05	-1.2604305930710833	8.425309630128907e-05	False	0.6294512907123889	False	0.6294512907123889
DIS_Fused labia minora	Disease	187.0	7.51597143930853e-05	0.00026705835224996664	0.00010455429276383134	0.00010092854259184497	2.1523264584762713e-05	-0.9432210612192354	8.425309630128907e-05	False	1	False	1
DIS_GALACTOSIALIDOSIS	Disease	429.0	7.532389273877674e-05	0.0003488372093023256	0.00011676425523322545	0.00010499790004199917	3.8047962555328144e-05	-0.8544783149599582	8.425309630128907e-05	False	1	False	1
DIS_GELEOPHYSIC DYSPLASIA 2	Disease	46.0	7.821054278116691e-05	0.00013041210224308815	0.00010112799573082686	0.00010095485117233904	1.2298748505501591e-05	-1.3720826490588987	8.425309630128907e-05	True	0.17003771023778724	True	0.17003771023778724
DIS_GEMSS syndrome	Disease	46.0	7.821054278116691e-05	0.00013041210224308815	0.00010112799573082686	0.00010095485117233904	1.2298748505501591e-05	-1.3720826490588987	8.425309630128907e-05	True	0.17003771023778724	True	0.17003771023778724
DIS_GLUTARIC ACIDEMIA IIA	Disease	118.0	8.177283506419168e-05	0.00020502306509482317	0.00010663858204683204	0.00010403671210090158	1.745065871080623e-05	-1.2827874360800418	8.425309630128907e-05	False	0.6077019145853291	False	0.6077019145853291
DIS_GLUTARIC ACIDEMIA IIB	Disease	118.0	8.177283506419168e-05	0.00020502306509482317	0.00010663858204683204	0.00010403671210090158	1.745065871080623e-05	-1.2827874360800418	8.425309630128907e-05	False	0.6077019145853291	False	0.6077019145853291
DIS_GLUTARIC ACIDEMIA IIC	Disease	118.0	8.177283506419168e-05	0.00020502306509482317	0.00010663858204683204	0.00010403671210090158	1.745065871080623e-05	-1.2827874360800418	8.425309630128907e-05	False	0.6077019145853291	False	0.6077019145853291
DIS_GLYCOSYLPHOSPHATIDYLINOSITOL BIOSYNTHESIS DEFECT 15	Disease	56.0	7.751937984496124e-05	0.00014037057832678272	0.00010588011482291329	0.00010453167797726411	1.2938486223580892e-05	-1.6715261853591603	8.425309630128907e-05	True	0.09461779098964129	True	0.09461779098964129
DIS_GRACILE SYNDROME (disorder)	Disease	30.0	7.821054278116691e-05	0.00013798813302056022	0.00010605233025813904	0.00010678586972427204	1.5190265241435292e-05	-1.4350792175364422	8.425309630128907e-05	True	0.15126452499277265	True	0.15126452499277265
DIS_Gait Ataxia	Disease	1900.0	7.799703611262772e-05	0.0008314855875831486	0.00018579078107139741	0.00017537706607455533	9.650024314352895e-05	-0.17911445511190235	0.00016850619260257814	False	1	False	1
DIS_Gait abnormality	Disease	2393.0	8.175277959450622e-05	0.0011492931846914147	0.0003363009808731476	0.0003147953830010493	0.00017141016920888837	0.004150304123098478	0.00033701238520515627	False	1	False	1
DIS_Gait, Drop Foot	Disease	1063.0	7.51597143930853e-05	0.0006189650903689032	0.00013628268576180134	0.00010968520346605243	6.262723104486744e-05	-0.8307822107485034	8.425309630128907e-05	False	1	False	1
DIS_Gait, Unsteady	Disease	1455.0	7.224389539083947e-05	0.000564652738565782	0.00015200145574633298	0.00011343012704174228	7.414235577126134e-05	-0.9137605453764684	8.425309630128907e-05	False	1	False	1
DIS_Galactosemias	Disease	605.0	7.47887218607434e-05	0.0003114941335271519	0.00011719960788002706	0.00010643959552953698	3.955937197824285e-05	-0.8328370732694684	8.425309630128907e-05	False	1	False	1
DIS_Gallbladder Carcinoma	Disease	2447.0	8.350033400133601e-05	0.0013565174497471946	0.00038092719755999596	0.000360317079029546	0.0001811595564530463	0.22266716002312836	0.0004212654815064454	False	1	False	1
DIS_Gallbladder adenocarcinoma	Disease	732.0	7.47887218607434e-05	0.00040762254152654643	0.00012289739495389217	0.00010687186552168221	4.519041899038416e-05	-0.8551436237142661	8.425309630128907e-05	False	1	False	1
DIS_Gambling, Pathological	Disease	440.0	7.224389539083947e-05	0.0003321891263425977	0.00011328852717155481	0.00010504211068704283	3.417459885776727e-05	-0.8496202396145028	8.425309630128907e-05	False	1	False	1
DIS_Gangliosidosis GM1	Disease	457.0	7.537499057812617e-05	0.00025974025974025974	0.00011072063819550669	0.00010340192327577293	2.9788670511707246e-05	-0.8885103443544288	8.425309630128907e-05	False	1	False	1
DIS_Gastric Adenocarcinoma	Disease	2494.0	8.806693086745927e-05	0.001514386673397274	0.000609574193252362	0.0005968367672707499	0.00023188403420153374	0.27794314248446966	0.0006740247704103125	False	1	False	1
DIS_Gastric Gastrointestinal Stromal Tumor	Disease	479.0	7.224389539083947e-05	0.0004003603242918627	0.00011331382132898531	0.00010289124395513942	3.863637495446159e-05	-0.7521597215563934	8.425309630128907e-05	False	1	False	1
DIS_Gastric erosions	Disease	270.0	7.532389273877674e-05	0.00021039343572480537	0.00010504728914701267	0.0001008420435205644	2.04514683697064e-05	-1.0167579398125206	8.425309630128907e-05	False	0.9673081681295266	False	0.9673081681295266
DIS_Gastritis	Disease	2339.0	8.350730688935282e-05	0.0009810654370646522	0.00029925964716188047	0.0002881014116969173	0.0001452159734881923	-1.4805984885545245	8.425309630128907e-05	False	0.45616860938565623	False	0.45616860938565623
DIS_Gastritis, Atrophic	Disease	2173.0	7.751937984496124e-05	0.0009074410163339383	0.0002428167164062883	0.00021860312602470214	0.00012623103591868418	-1.2561381513746201	8.425309630128907e-05	False	0.6337605290939964	False	0.6337605290939964
DIS_Gastroenteritis	Disease	929.0	7.224389539083947e-05	0.00045570543200874956	0.0001239501024190204	0.00010646225912913872	4.996583868228592e-05	-0.794482934033185	8.425309630128907e-05	False	1	False	1
DIS_Gastroesophageal reflux disease	Disease	2452.0	7.821054278116691e-05	0.0011936022917164002	0.0004184316857255781	0.0003998600499818067	0.00019089301546185546	-1.7506066872890125	8.425309630128907e-05	False	0.32630432767004897	False	0.32630432767004897
DIS_Gastrointestinal Carcinoid Tumor	Disease	2411.0	7.578053955744165e-05	0.0012610340479192938	0.000361617550565849	0.000341180484476288	0.00016791550835764554	-1.150050759766396	0.00016850619260257814	False	0.7560769209752658	False	0.7560769209752658
DIS_Gastrointestinal Hemorrhage	Disease	1574.0	7.224389539083947e-05	0.0006405465997651329	0.00015945406301843764	0.00011690441216576138	7.826562961731844e-05	-0.9608428001518086	8.425309630128907e-05	False	1	False	1
DIS_Gastrointestinal Neoplasms	Disease	2165.0	7.751937984496124e-05	0.0010963819395993222	0.00023381117485067967	0.00021048200378867606	0.00012695655392345122	0.14924880573406518	0.0002527592889038672	False	1	False	1
DIS_Gastrointestinal Stromal Sarcoma	Disease	1594.0	7.537499057812617e-05	0.0005213220727765613	0.00015938719813546245	0.00011730205439997322	7.856841967696154e-05	-0.9562888262624022	8.425309630128907e-05	False	1	False	1
DIS_Gastrointestinal Stromal Tumors	Disease	2480.0	8.591803419537761e-05	0.0014465338822743964	0.0005294083076948564	0.0005108035058910044	0.00022072214530810088	0.2734812419021536	0.0005897716741090235	False	1	False	1
DIS_Gastrointestinal dysmotility	Disease	210.0	7.532389273877674e-05	0.0002557871850620284	0.00010807164001224027	0.0001034555978495749	2.4331632319221334e-05	-0.9789126926817481	8.425309630128907e-05	False	1	False	1
DIS_Gastrointestinal hamartomatous polyps	Disease	457.0	7.47887218607434e-05	0.0003378758869242032	0.00011077116860217047	0.00010173974972021569	3.392758278956952e-05	-0.7816080640155111	8.425309630128907e-05	False	1	False	1
DIS_Gastrointestinal infection	Disease	256.0	7.47887218607434e-05	0.00024342745861733204	0.00010708590302946819	0.00010342466679479674	2.077056712777793e-05	-1.0992866293787045	8.425309630128907e-05	False	0.8275192564585546	False	0.8275192564585546
DIS_Gastrointestinal inflammation	Disease	713.0	7.698229407236336e-05	0.00037000493339911197	0.00012330575638699464	0.00010772379618657762	4.5693409726375553e-05	-0.8546672336243545	8.425309630128907e-05	False	1	False	1
DIS_Gastrointestinal pain	Disease	2226.0	7.830240388379923e-05	0.0009689922480620155	0.00024998981106033277	0.0002240770832195751	0.0001319280957974727	-0.6176365842711995	0.00016850619260257814	False	1	False	1
DIS_Gastroparesis	Disease	467.0	7.532389273877674e-05	0.0002980033773716102	0.00011395110852536603	0.00010437323870159691	3.4066038133655205e-05	-0.8717776956498239	8.425309630128907e-05	False	1	False	1
DIS_Gaucher Disease	Disease	1921.0	7.47887218607434e-05	0.0006152584085315833	0.00018546599550598282	0.0001752541184717841	9.648621519830077e-05	-0.17577436184587092	0.00016850619260257814	False	1	False	1
DIS_Geleophysic dysplasia	Disease	294.0	7.672241829062452e-05	0.0002535496957403651	0.00010792213077586788	0.00010262200513193223	2.5187047324981026e-05	-0.9397304165583308	8.425309630128907e-05	False	1	False	1
DIS_Gemistocytic astrocytoma	Disease	1237.0	7.030371203599551e-05	0.00046120142972443215	0.00013955543243125254	0.0001104484205875856	6.253587721214424e-05	0.4629464151132666	0.00016850619260257814	False	1	False	1
DIS_Generalized Absence Seizures	Disease	2027.0	7.578053955744165e-05	0.0007080272590494735	0.0002041435967076994	0.0001908943399828195	0.00010845113985998336	-0.32860331529139475	0.00016850619260257814	False	1	False	1
DIS_Generalized Anxiety Disorder	Disease	1039.0	7.537499057812617e-05	0.000526592943654555	0.0001347263754602494	0.00011012003083360864	5.900770695307977e-05	-0.8553675742576198	8.425309630128907e-05	False	1	False	1
DIS_Generalized aminoaciduria	Disease	353.0	7.480550568521843e-05	0.00030753459764223473	0.00011296944156818986	0.00010585371017254155	3.0376467068707345e-05	-0.9453484238949977	8.425309630128907e-05	False	1	False	1
DIS_Generalized amyotrophy	Disease	888.0	7.713073659853452e-05	0.00047505938242280285	0.00012736584627271615	0.00010838934594995032	5.081963527486418e-05	0.8095364342413992	0.00016850619260257814	False	1	False	1
DIS_Generalized elastolysis	Disease	1036.0	7.480550568521843e-05	0.00045428733674048835	0.0001276942682896389	0.00010795059669813228	5.262339145720709e-05	2.3766051018572254	0.0002527592889038672	False	0.17704593095491447	False	0.17704593095491447
DIS_Generalized glycogen storage disease of infants	Disease	895.0	7.701193685021179e-05	0.00039161934599569217	0.00012770202183146528	0.00010894432944765226	5.055840829672932e-05	-0.8593808031924727	8.425309630128907e-05	False	1	False	1
DIS_Generalized hirsutism	Disease	1463.0	7.47887218607434e-05	0.0005026388539834129	0.00015386167163555412	0.00011441647597254005	7.464098582011451e-05	-0.9325784563191916	8.425309630128907e-05	False	1	False	1
DIS_Generalized hyperkeratosis	Disease	624.0	7.532389273877674e-05	0.0003136434918975431	0.00011848839289055357	0.00010493730025216005	4.12664047770739e-05	-0.829616652436957	8.425309630128907e-05	False	1	False	1
DIS_Generalized hyperpigmentation	Disease	891.0	7.224389539083947e-05	0.0004331348132106118	0.00012359484910752025	0.00010620220900594733	4.9805004101055604e-05	-0.789915662418294	8.425309630128907e-05	False	1	False	1
DIS_Generalized hypopigmentation	Disease	597.0	7.224389539083947e-05	0.00034928396786587494	0.00011500582759107877	0.00010465724751439037	3.482308738385671e-05	-0.8831132906396478	8.425309630128907e-05	False	1	False	1
DIS_Generalized hypotonia	Disease	2500.0	0.00022106775726760252	0.0022982635342185904	0.0010649428101620713	0.001043015734523916	0.0003304499705305512	3.1514138000925507	0.002106327407532227	False	0.10069064783259522	False	0.10069064783259522
DIS_Generalized joint laxity	Disease	441.0	7.47887218607434e-05	0.0002781641168289291	0.00011007428847109588	0.0001037344398340249	2.9843112007375758e-05	-0.8652312186284418	8.425309630128907e-05	False	1	False	1
DIS_Generalized muscle weakness	Disease	1906.0	7.47887218607434e-05	0.0009080590238365494	0.00019056913353665582	0.00017769090701850272	0.00010284575412837812	0.6046934644436753	0.0002527592889038672	False	1	False	1
DIS_Generalized osteopenia	Disease	2313.0	7.480550568521843e-05	0.001012829169480081	0.00027553122619520675	0.0002487252829250093	0.00014388367155283784	2.1839896391469233	0.0005897716741090235	False	0.20965192408915687	False	0.20965192408915687
DIS_Generalized overgrowth	Disease	741.0	7.030371203599551e-05	0.0003718163227365681	0.00011843567406386873	0.00010447137484329294	4.1643584628055705e-05	-0.8208365842634621	8.425309630128907e-05	False	1	False	1
DIS_Generalized reticulate brown pigmentation	Disease	41.0	8.051529790660226e-05	0.00013352917612498332	0.00010493873314560984	0.00010442773600668337	1.1522348310457544e-05	-1.7952622405579202	8.425309630128907e-05	True	0.07261192807141936	True	0.07261192807141936
DIS_Generalized seizures	Disease	2218.0	7.821054278116691e-05	0.0008476628723661904	0.0002353898283024139	0.00021289052165259425	0.00012421793926682394	-0.5384378141724575	0.00016850619260257814	False	1	False	1
DIS_Generalized vitiligo	Disease	882.0	7.672241829062452e-05	0.0004767353165522502	0.00012342651872334455	0.00010652463654134436	4.856455888277113e-05	-0.8066257230219119	8.425309630128907e-05	False	1	False	1
DIS_Genetic Diseases, Inborn	Disease	2497.0	9.168423947923352e-05	0.0020097977640999875	0.0008634023469438145	0.0008462282398452611	0.0002852841470109762	0.22217046770540227	0.0009267840593141798	False	1	False	1
DIS_Genitourinary Cancer	Disease	1172.0	7.224389539083947e-05	0.00048374613003095975	0.0001326607094964911	0.000108914681186568	5.7550663555870484e-05	-0.8411304093515388	8.425309630128907e-05	False	1	False	1
DIS_Genitourinary dysplasia	Disease	398.0	7.47887218607434e-05	0.00034328870580157915	0.00011222907047626473	0.00010437868615664398	3.235803930679216e-05	-0.8645756904406543	8.425309630128907e-05	False	1	False	1
DIS_Genu recurvatum	Disease	595.0	7.224389539083947e-05	0.0002953628039775524	0.00011357150966170519	0.00010368066355624676	3.444536407849885e-05	-0.8511570176352694	8.425309630128907e-05	False	1	False	1
DIS_Genu varum	Disease	1147.0	7.224389539083947e-05	0.0004398504508467121	0.00013396056862579735	0.00010849517196484756	5.949836503786063e-05	-0.8354426595231298	8.425309630128907e-05	False	1	False	1
DIS_Geographic Atrophy	Disease	1394.0	7.030371203599551e-05	0.0005813953488372093	0.00014875930021443875	0.00011320542899071404	7.096116903883944e-05	-0.909035248247436	8.425309630128907e-05	False	1	False	1
DIS_Germ cell tumor	Disease	2406.0	7.578053955744165e-05	0.0011347225087683104	0.00034048569362623215	0.0003215434120539537	0.00016768041665587085	-1.5281009102619727	8.425309630128907e-05	False	0.4282485795637884	False	0.4282485795637884
DIS_Gestational Diabetes	Disease	1661.0	7.030371203599551e-05	0.0005584096493187402	0.00016209880176948146	0.00011886366337810531	8.117828696997515e-05	-0.958947378342495	8.425309630128907e-05	False	1	False	1
DIS_Gestational Trophoblastic Neoplasms	Disease	1194.0	7.030371203599551e-05	0.0005108817819556554	0.00013920236036382114	0.0001102293853825993	6.40253624300796e-05	-0.8582421399416631	8.425309630128907e-05	False	1	False	1
DIS_Giant Cell Arteritis	Disease	2084.0	7.030371203599551e-05	0.0007387343018960847	0.000217166400966436	0.00019921310871664255	0.00011235812344650037	-1.1829434364702072	8.425309630128907e-05	False	0.7146148588007276	False	0.7146148588007276
DIS_Giant Cell Fibroblastoma	Disease	994.0	7.224389539083947e-05	0.000442526828188959	0.00012742386941519299	0.00010690613763405198	5.0749138036018974e-05	-0.850670076076241	8.425309630128907e-05	False	1	False	1
DIS_Giant Cell Glioblastoma	Disease	1799.0	7.030371203599551e-05	0.0007425742574257426	0.00017927672348270164	0.0001530221882172915	9.272192646557041e-05	0.7925047313210343	0.0002527592889038672	False	1	False	1
DIS_Giant Cell Tumor of Bone	Disease	1607.0	7.224389539083947e-05	0.0006239081607187422	0.00016325889779507434	0.00011856770215793219	8.323303373919272e-05	0.06304341643903039	0.00016850619260257814	False	1	False	1
DIS_Giant Cell Tumors	Disease	1377.0	7.030371203599551e-05	0.0006024822267743102	0.00014546075472614804	0.00011133377866844801	6.968405390165817e-05	-0.8783596102379242	8.425309630128907e-05	False	1	False	1
DIS_Giant cell carcinoma of lung	Disease	197.0	7.224389539083947e-05	0.00021235931195582927	0.0001024276670785633	9.800078400627205e-05	2.156015191472162e-05	-0.8429704414496422	8.425309630128907e-05	False	1	False	1
DIS_Gilles de la Tourette syndrome	Disease	1935.0	7.030371203599551e-05	0.0007027406886858749	0.00019966593804618816	0.0001883416517562859	0.00010744347776125754	-0.29001058131092766	0.00016850619260257814	False	1	False	1
DIS_Gingival Diseases	Disease	2094.0	7.224389539083947e-05	0.0008127144663175004	0.0002220446515006022	0.00020530719142523022	0.00011438878782414815	-0.4680393936889135	0.00016850619260257814	False	1	False	1
DIS_Gitelman Syndrome	Disease	721.0	7.030371203599551e-05	0.000384948513136368	0.00012238138124386188	0.00010655301012253596	4.632540551032206e-05	-0.8230534524749538	8.425309630128907e-05	False	1	False	1
DIS_Glaucoma	Disease	2493.0	8.250144377526606e-05	0.001632386549134835	0.0006244695190877889	0.000608457560085184	0.0002397736107014767	0.20667516820364762	0.0006740247704103125	False	1	False	1
DIS_Glaucoma, Open-Angle	Disease	1601.0	7.47887218607434e-05	0.0005482456140350877	0.0001629594098807223	0.00011946004061641381	8.052605940736937e-05	0.0688818348082262	0.00016850619260257814	False	1	False	1
DIS_Glaucoma, Primary Open Angle	Disease	2223.0	7.030371203599551e-05	0.0008675176601809394	0.0002603745906629509	0.00023342670401493932	0.00013442815864846597	-1.3101532902955646	8.425309630128907e-05	False	0.582580275092287	False	0.582580275092287
DIS_Glioblastoma	Disease	2500.0	0.00145800933125972	0.00503535461752732	0.0031053437450189463	0.003081000702152367	0.0005098645695671133	0.1888225230315129	0.003201617659448985	False	1	False	1
DIS_Glioblastoma Multiforme	Disease	2500.0	0.0003473830477072719	0.002836354667653225	0.0013663337990706622	0.001357058757871769	0.00032669886720213773	-0.571751143345847	0.001179543348218047	False	1	False	1
DIS_Glioma	Disease	2500.0	0.0018273581621997912	0.005697356426618049	0.0035239654894212054	0.0034983038534798115	0.0005432482616911532	0.4922682003699409	0.003791389333558008	False	1	False	1
DIS_Gliosis	Disease	1822.0	7.51597143930853e-05	0.0007052896725440807	0.0001869512361843667	0.0001716001766532166	0.00010102694159596466	2.3193243467585876	0.0004212654815064454	False	0.18589898822721831	False	0.18589898822721831
DIS_Global Amnesia	Disease	590.0	7.698229407236336e-05	0.00034904013961605586	0.00011807903075112664	0.00010377750215543482	4.240771325631009e-05	-0.7976363697187661	8.425309630128907e-05	False	1	False	1
DIS_Global brain atrophy	Disease	637.0	7.47887218607434e-05	0.00035859431030360985	0.0001182007309787267	0.00010567473317129874	4.013643803897794e-05	-0.8458058645978964	8.425309630128907e-05	False	1	False	1
DIS_Global developmental delay	Disease	2500.0	0.00043946385409800046	0.0036046511627906975	0.0018600098530624214	0.001840288102242161	0.00042251331658612473	3.1753030111018794	0.003201617659448985	False	0.09918126645777385	False	0.09918126645777385
DIS_Glomerular filtration rate finding	Disease	1631.0	7.030371203599551e-05	0.0006096817461285209	0.00016220577317049124	0.00011574074074074075	8.59798450787234e-05	-0.9066389547204751	8.425309630128907e-05	False	1	False	1
DIS_Glomerulonephritis	Disease	2411.0	7.698229407236336e-05	0.001248679281529152	0.00035402892126606863	0.0003402517863218782	0.00016754405766295307	-0.10156454545910772	0.00033701238520515627	False	1	False	1
DIS_Glomerulosclerosis (disorder)	Disease	2119.0	7.698229407236336e-05	0.0007522028798624544	0.0002181562378552589	0.00020153164046755341	0.00011455274290261459	-0.43342519781381456	0.00016850619260257814	False	1	False	1
DIS_Glomus Jugulare Tumor	Disease	255.0	7.030371203599551e-05	0.0002326934264107039	0.00010821043184885226	0.00010329511414110113	2.632567151118584e-05	-0.9100370160504231	8.425309630128907e-05	False	1	False	1
DIS_Glomus Tumor	Disease	396.0	7.030371203599551e-05	0.00033617212012550425	0.00011082527853671371	0.0001040908393289581	3.077259726956508e-05	-0.8635014458693495	8.425309630128907e-05	False	1	False	1
DIS_Glucocorticoid Receptor Deficiency	Disease	1510.0	7.030371203599551e-05	0.000576036866359447	0.00015254100729784455	0.00011410326957815315	7.444952940521458e-05	-0.9172376446448361	8.425309630128907e-05	False	1	False	1
DIS_Glut1 Deficiency Syndrome	Disease	162.0	7.030371203599551e-05	0.00020230629172567267	0.00010277283362001526	0.00010040160743779946	1.7590648832089946e-05	-1.0528171811912557	8.425309630128907e-05	False	0.902181822707315	False	0.902181822707315
DIS_Glutaric Aciduria IIA	Disease	118.0	8.177283506419168e-05	0.00020502306509482317	0.00010663858204683204	0.00010403671210090158	1.745065871080623e-05	-1.2827874360800418	8.425309630128907e-05	False	0.6077019145853291	False	0.6077019145853291
DIS_Glutaric Aciduria IIB	Disease	118.0	8.177283506419168e-05	0.00020502306509482317	0.00010663858204683204	0.00010403671210090158	1.745065871080623e-05	-1.2827874360800418	8.425309630128907e-05	False	0.6077019145853291	False	0.6077019145853291
DIS_Glutaric Aciduria IIC	Disease	118.0	8.177283506419168e-05	0.00020502306509482317	0.00010663858204683204	0.00010403671210090158	1.745065871080623e-05	-1.2827874360800418	8.425309630128907e-05	False	0.6077019145853291	False	0.6077019145853291
DIS_Glutaric acidemia	Disease	196.0	7.821054278116691e-05	0.0002411672494875196	0.00010788749318752446	0.00010422646150006282	2.1990183347388305e-05	-1.0747703424238328	8.425309630128907e-05	False	0.8657024613242541	False	0.8657024613242541
DIS_Glutaric aciduria	Disease	316.0	7.821054278116691e-05	0.00023671440407148776	0.00011150945344772569	0.00010559667860422065	2.608488342324179e-05	2.1850486440766685	0.00016850619260257814	False	0.20944875367545712	False	0.20944875367545712
DIS_Glutathione Peroxidase Deficiency, Hemolytic Anemia possibly due to	Disease	47.0	8.175277959450622e-05	0.00012591286829513975	0.00010323679864109346	0.00010081661457808247	1.2017751899604894e-05	-1.579638396464859	8.425309630128907e-05	True	0.11418970081559932	False	0.4007602480278108
DIS_Glycinuria	Disease	456.0	7.480550568521843e-05	0.0003256621797655232	0.000115743909434414	0.00010465177151776445	3.7276592827549475e-05	-0.8447878613479789	8.425309630128907e-05	False	1	False	1
DIS_Glycogen Storage Disease	Disease	991.0	7.224389539083947e-05	0.000490376363859262	0.00012914274823761396	0.00010788650339842486	5.475362166102041e-05	-0.8198480862916551	8.425309630128907e-05	False	1	False	1
DIS_Glycogen storage disease type II	Disease	1655.0	7.030371203599551e-05	0.0007486897928624906	0.00016235499284884117	0.00011755025273304338	8.324779083176838e-05	-0.9381858157099282	8.425309630128907e-05	False	1	False	1
DIS_Glycosuria	Disease	1216.0	7.030371203599551e-05	0.0004694284708367562	0.000139587180334134	0.00011068681200541175	6.363903057545306e-05	-0.8694991663526138	8.425309630128907e-05	False	1	False	1
DIS_Goiter	Disease	816.0	7.030371203599551e-05	0.00038218994840435696	0.00012446040010256933	0.00010705496334304423	4.811090697532867e-05	-0.8357211769443178	8.425309630128907e-05	False	1	False	1
DIS_Goldenhar Syndrome	Disease	518.0	7.821054278116691e-05	0.0002733734281027884	0.00011568942091090591	0.00010437868615664398	3.5849942249107266e-05	-0.8768863389284727	8.425309630128907e-05	False	1	False	1
DIS_Gonadal Dysgenesis, 45,X	Disease	535.0	7.224389539083947e-05	0.00033867690223526756	0.00011364180560673688	0.00010349824052991099	3.479945970023601e-05	-0.8445162527982727	8.425309630128907e-05	False	1	False	1
DIS_Gonadotroph adenoma	Disease	159.0	7.480550568521843e-05	0.00022763487366264513	0.00010319699635980933	0.00010149193139145438	1.684973409381551e-05	-1.1242848078815317	8.425309630128907e-05	False	0.7911290201501018	False	0.7911290201501018
DIS_Gonorrhea	Disease	1502.0	7.224389539083947e-05	0.0005491990846681923	0.00015375932017782086	0.00011493592360238683	7.478704343524652e-05	-0.9293885770028193	8.425309630128907e-05	False	1	False	1
DIS_Gowers sign	Disease	1166.0	7.480550568521843e-05	0.0004579278763594734	0.0001372415491892466	0.00011066231699815561	5.98130911094282e-05	-0.8859005930827921	8.425309630128907e-05	False	1	False	1
DIS_Gowers sign present	Disease	1195.0	7.480550568521843e-05	0.0004579278763594734	0.00013711103179113955	0.00011021712774165106	6.018622444886571e-05	-0.8782397629005396	8.425309630128907e-05	False	1	False	1
DIS_Grade I Astrocytoma	Disease	1021.0	7.030371203599551e-05	0.00042056566081379455	0.00012737281669829666	0.00010687186063909372	5.121739845519407e-05	-0.8418959513285222	8.425309630128907e-05	False	1	False	1
DIS_Grade I Chondrosarcoma	Disease	152.0	7.537499057812617e-05	0.00022222222222222223	0.00010658363939658854	0.0001030343753590226	2.0177584031903504e-05	3.0688784696959566	0.00016850619260257814	False	0.10617948617006814	False	0.10617948617006814
DIS_Grade I Meningioma	Disease	143.0	7.47887218607434e-05	0.00019404288347724848	0.00010073344979874224	9.747538746466517e-05	1.8547525417914503e-05	-0.888547292758272	8.425309630128907e-05	False	1	False	1
DIS_Graft-vs-Host Disease	Disease	2430.0	8.274720728175425e-05	0.0012043356081894822	0.00037394303243855375	0.0003543431162607031	0.00017819816039314464	-1.1528561203030179	0.00016850619260257814	False	0.7524017222836703	False	0.7524017222836703
DIS_Grand Mal Status Epilepticus	Disease	1668.0	7.224389539083947e-05	0.0008997429305912597	0.00017153802872537044	0.00012359434536393654	9.165793480102459e-05	-0.9522899748239327	8.425309630128907e-05	False	1	False	1
DIS_Granuloma	Disease	766.0	7.224389539083947e-05	0.00043835616438356166	0.00012141707301338816	0.00010446593195986796	4.642571380434388e-05	-0.8005041531234743	8.425309630128907e-05	False	1	False	1
DIS_Granulomatosis with polyangiitis	Disease	1752.0	7.224389539083947e-05	0.000608457560085184	0.00017156670172978358	0.00012439361208860185	8.836435083684662e-05	-0.9881089444057347	8.425309630128907e-05	False	1	False	1
DIS_Granulomatous Slack Skin	Disease	693.0	7.480550568521843e-05	0.0003759751856377479	0.0001202562242130989	0.00010431879824744419	4.504968888716164e-05	-0.7991870488160039	8.425309630128907e-05	False	1	False	1
DIS_Graves Disease	Disease	2488.0	9.303190994511117e-05	0.0016666666666666668	0.0005459131021635621	0.0005292872306537428	0.00022142611601338108	-1.3239351280586036	0.0002527592889038672	False	0.5705143716010648	False	0.5705143716010648
DIS_Groenouw's Dystrophies	Disease	129.0	7.51597143930853e-05	0.0002553626149131767	0.00010694933176040022	0.00010414496979795876	2.1962901810287325e-05	-1.0333896520213162	8.425309630128907e-05	False	0.9364223772098498	False	0.9364223772098498
DIS_Gross motor development delay	Disease	1153.0	7.030371203599551e-05	0.000536135535063264	0.00013559716458943713	0.00010964912280701755	6.036053424891115e-05	-0.8506231584435365	8.425309630128907e-05	False	1	False	1
DIS_Growth Disorders	Disease	1203.0	7.030371203599551e-05	0.0005012531328320802	0.00013837913130015052	0.00011048502927853276	5.948607692818764e-05	-0.9098941768206213	8.425309630128907e-05	False	1	False	1
DIS_Growth Hormone-Producing Pituitary Gland Neoplasm	Disease	503.0	7.532389273877674e-05	0.00032930845225027445	0.00011031638826014694	0.00010187449062754686	3.1746303029542245e-05	-0.8209866810193326	8.425309630128907e-05	False	1	False	1
DIS_Growth Hormone-Secreting Pituitary Adenoma	Disease	1211.0	7.224389539083947e-05	0.0005123825789923143	0.00013779665583038634	0.00010986596352450011	6.36179137292938e-05	-0.8416428076679031	8.425309630128907e-05	False	1	False	1
DIS_Growth delay	Disease	2355.0	7.537499057812617e-05	0.0011970834693655458	0.00030482515244246544	0.00028368794326241134	0.00016002899749655364	2.833565924693753	0.0007582778667116017	False	0.12454702481246589	False	0.12454702481246589
DIS_Growth failure	Disease	2429.0	7.799703611262772e-05	0.0012154696132596686	0.000365964980091118	0.0003456619426201175	0.00017802347665078625	1.7304447487197974	0.0006740247704103125	False	0.33395236654516236	False	0.33395236654516236
DIS_Growth retardation	Disease	2350.0	7.537499057812617e-05	0.0011970834693655458	0.0003033138974752602	0.0002819681531686238	0.00015928002539519398	2.327415958248823	0.0006740247704103125	False	0.18460862364395786	False	0.18460862364395786
DIS_Gustatory seizure	Disease	2027.0	7.578053955744165e-05	0.0007080272590494735	0.0002041435967076994	0.0001908943399828195	0.00010845113985998336	-0.32860331529139475	0.00016850619260257814	False	1	False	1
DIS_Gynecomastia	Disease	1890.0	7.532389273877674e-05	0.000724812756704518	0.00018948383874243092	0.00017752538687093084	0.00010127905779035932	-1.0390177864703505	8.425309630128907e-05	False	0.9263050586395554	False	0.9263050586395554
[truncated: 10,867 more rows]
